# Supplementary material for: N4-acetylcytidine modifies primary microRNAs for processing in cancer cells
Source: Cell Mol Life Sci. 2024 Feb 3;81(1):73. doi: 10.1007/s00018-023-05107-w (PMC10838262; doi:10.1007/s00018-023-05107-w)
Supplement: Supplementary file 3 — Supplementary file3 (XLSX 9341 KB) [file 18_2023_5107_MOESM3_ESM.xlsx]

## Sheet: description
Acetylated RNA sites: ac4C-RIP-1 vs Input-1_n_ ac4C-RIP-2 vs Input-2 Column A ~ E: the coordinates of the Acetylated RNA sites in bed format, please ref http://genome.ucsc.edu/FAQ/FAQformat.html#format1. Column F: the length of the Acetylated RNA sites Column G ~ H: the transcript id and gene symbol of Acetylated RNA. Column I ~ K: the enrichment results calculated by MACS. Column L ~ S: the anno…

## Sheet: ac4C-RIP-1
Acetylation sites					Acetylated RNA			enrichment information
chrom	txStart	txEnd	PeakID	score	Peak_length	transcript_id	GeneName	-10*log10(pvalue)	fold_enrichment	FDR
chr1	8921058	8921488	MACS_peak_893	3100	430	NM_001428	ENO1	3100	6.5	15.38
chr1	8923172	8923402	MACS_peak_894	182.63	230	uc009vml.2	ENO1	182.63	4.84	14.45
chr1	8925343	8925541	MACS_peak_895	112.61	198	NM_001428	ENO1	112.61	2.6	19.11
chr1	8926337	8926560	MACS_peak_896	3100	223	NM_001428	ENO1	3100	10.12	15.38
chr1	8938638	8938878	MACS_peak_897	3100	240	NM_001428	ENO1	3100	13.3	15.38
chr1	9165544	9165739	MACS_peak_907	121.93	195	NM_024980	GPR157	121.93	13.83	18.23
chr1	9304983	9305620	MACS_peak_918	228.78	637	NM_004285	H6PD	228.78	11.91	12.91
chr1	9324200	9325473	MACS_peak_925	51.58	1273	NM_004285	H6PD	51.58	6.75	32.02
chr1	9325902	9326119	MACS_peak_926	63.26	217	NM_004285	H6PD	63.26	2.47	27.88
chr1	9327300	9327971	MACS_peak_927	246.72	671	NM_004285	H6PD	246.72	4.82	12.54
chr1	9353088	9353130	MACS_peak_930	113.74	42	NM_025106	SPSB1	113.74	5.93	18.99
chr1	9427506	9428186	MACS_peak_947	112.21	680	NM_025106	SPSB1	112.21	4.44	19.16
chr1	9429254	9429533	MACS_peak_948	611.68	279	NM_025106	SPSB1	611.68	9.44	10.38
chr1	9655947	9656068	MACS_peak_962	51	121	NM_001010866	TMEM201	51	3.75	32.6
chr1	9656916	9657111	MACS_peak_963	206.26	195	NM_001010866	TMEM201	206.26	9.6	13.54
chr1	9658506	9658605	MACS_peak_964	80.09	99	NM_001010866	TMEM201	80.09	4.54	23.8
chr1	9661162	9661512	MACS_peak_965	895.75	350	NM_001010866	TMEM201	895.75	24.7	11.63
chr1	9662126	9662384	MACS_peak_966	90.84	258	NM_001010866	TMEM201	90.84	8.1	21.94
chr1	9662709	9662996	MACS_peak_967	409.79	287	NM_001010866	TMEM201	409.79	15.61	10.44
chr1	9667614	9667787	MACS_peak_969	113.74	173	NM_001130924	TMEM201	113.74	9.29	18.99
chr1	9670653	9670863	MACS_peak_970	243.79	210	NM_001130924	TMEM201	243.79	11.46	12.54
chr1	9671810	9671843	MACS_peak_971	365.97	33	NM_001130924	TMEM201	365.97	11.26	10.78
chr1	9780799	9780967	MACS_peak_981	1313.86	168	NM_005026	PIK3CD	1313.86	25.29	14.05
chr1	9782090	9782211	MACS_peak_982	59.02	121	NM_005026	PIK3CD	59.02	4.39	29.28
chr1	9784333	9784479	MACS_peak_983	132.15	146	NM_005026	PIK3CD	132.15	7.49	17.4
chr1	9789078	9790763	MACS_peak_985	2422.17	1685	NM_014944	CLSTN1	2422.17	22.46	16.16
chr1	9804452	9804701	MACS_peak_986	93.66	249	NM_014944	CLSTN1	93.66	5.86	21.51
chr1	9815171	9815367	MACS_peak_987	111.65	196	NM_014944	CLSTN1	111.65	5.47	19.22
chr1	9908399	9908992	MACS_peak_1001	112.26	593	NM_020248	CTNNBIP1	112.26	6.07	19.16
chr1	9910170	9910834	MACS_peak_1002	121.97	664	NM_020248	CTNNBIP1	121.97	4.03	18.23
chr1	9931244	9931335	MACS_peak_1005	73.9	91	NM_020248	CTNNBIP1	73.9	7.63	25.22
chr1	9932026	9932150	MACS_peak_1006	503.01	124	ENST00000537447	CTNNBIP1	503.01	14.45	10.25
chr1	9937962	9938022	MACS_peak_1009	945.97	60	NM_020248	CTNNBIP1	945.97	20.75	11.77
chr1	9953066	9953295	MACS_peak_1011	123.97	229	ENST00000377258	CTNNBIP1	123.97	8.43	18
chr1	9994820	9994918	MACS_peak_1019	2295.53	98	NM_032368	LZIC	2295.53	26.32	16.44
chr1	9995549	9995685	MACS_peak_1020	1226.39	136	NM_032368	LZIC	1226.39	11.9	13.58
chr1	9996576	9996685	MACS_peak_1021	201.8	109	NM_032368	LZIC	201.8	6.69	13.74
chr1	10002681	10002840	MACS_peak_1023	689.46	159	ENST00000377213	LZIC	689.46	10.2	10.62
chr1	10035649	10035833	MACS_peak_1031	82.42	184	NM_022787	NMNAT1	82.42	5.62	23.35
chr1	10041088	10041187	MACS_peak_1033	1692.36	99	NM_022787	NMNAT1	1692.36	17.62	15.36
chr1	10057273	10057389	MACS_peak_1034	51.23	116	NM_052960	RBP7	51.23	4.48	32.17
chr1	10067627	10067806	MACS_peak_1035	357.38	179	NM_052960	RBP7	357.38	17.78	10.82
chr1	10068230	10068303	MACS_peak_1036	131.01	73	NM_052960	RBP7	131.01	4.66	17.43
chr1	10093015	10093752	MACS_peak_1037	563.59	737	ENST00000377157	UBE4B	563.59	8.85	10.22
chr1	10132085	10132272	MACS_peak_1042	106.42	187	NM_006048	UBE4B	106.42	6.01	19.78
chr1	10155518	10155654	MACS_peak_1045	146.04	136	NM_006048	UBE4B	146.04	5.23	16.45
chr1	10166254	10166641	MACS_peak_1049	148.01	387	NM_001105562	UBE4B	148.01	9.82	16.31
chr1	10177580	10177658	MACS_peak_1053	101.46	78	NM_006048	UBE4B	101.46	3.75	20.34
chr1	10179570	10179671	MACS_peak_1054	90.73	101	NM_006048	UBE4B	90.73	6.98	21.96
chr1	10182019	10182134	MACS_peak_1055	368.67	115	NM_006048	UBE4B	368.67	9.96	10.79
chr1	10190557	10190674	MACS_peak_1059	563.5	117	NM_006048	UBE4B	563.5	16.39	10.22
chr1	10195045	10195244	MACS_peak_1061	422.74	199	NM_006048	UBE4B	422.74	8	10.45
chr1	10207020	10207148	MACS_peak_1066	58.26	128	NM_006048	UBE4B	58.26	2.59	29.49
chr1	10238701	10238888	MACS_peak_1071	218.65	187	ENST00000377157	UBE4B	218.65	8.04	13.14
chr1	10316304	10316381	MACS_peak_1074	172.77	77	NM_015074	KIF1B	172.77	5.85	14.96
chr1	10322008	10322028	MACS_peak_1076	74.96	20	NM_015074	KIF1B	74.96	3.02	24.83
chr1	10328209	10328321	MACS_peak_1077	94.79	112	NM_015074	KIF1B	94.79	3.43	21.32
chr1	10331559	10331637	MACS_peak_1078	64.91	78	NM_015074	KIF1B	64.91	3.43	27.47
chr1	10338043	10338186	MACS_peak_1081	277.28	143	NM_015074	KIF1B	277.28	7.41	11.9
chr1	10351139	10351219	MACS_peak_1085	264.74	80	NM_015074	KIF1B	264.74	6.36	12.07
chr1	10355143	10355223	MACS_peak_1087	102.36	80	NM_015074	KIF1B	102.36	5.53	20.28
chr1	10355717	10355824	MACS_peak_1088	242.59	107	NM_015074	KIF1B	242.59	8.09	12.56
chr1	10356954	10357135	MACS_peak_1089	2372.06	181	NM_015074	KIF1B	2372.06	19.14	16.47
chr1	10363220	10364772	MACS_peak_1092	874.24	1552	NM_183416	KIF1B	874.24	7.53	11.51
chr1	10380100	10380194	MACS_peak_1093	672.8	94	NM_015074	KIF1B	672.8	15.98	10.52
chr1	10383941	10384120	MACS_peak_1094	68.17	179	NM_015074	KIF1B	68.17	5.95	26.62
chr1	10397428	10397591	MACS_peak_1097	104.52	163	NM_015074	KIF1B	104.52	5.41	20
chr1	10399826	10399917	MACS_peak_1099	241.37	91	NM_015074	KIF1B	241.37	11.19	12.58
chr1	10403289	10403345	MACS_peak_1101	266	56	NM_015074	KIF1B	266	6.76	12.06
chr1	10412688	10412794	MACS_peak_1102	248.85	106	NM_015074	KIF1B	248.85	8.85	12.48
chr1	10440570	10441016	MACS_peak_1109	152.36	446	NM_015074	KIF1B	152.36	6.29	16.05
chr1	10464217	10464336	MACS_peak_1111	57.93	119	NM_002631	PGD	57.93	2.46	29.59
chr1	10493968	10494022	MACS_peak_1117	1694.94	54	NM_198544	APITD1-CORT	1694.94	17.84	15.34
chr1	10494713	10494745	MACS_peak_1118	719.74	32	NM_198544	APITD1-CORT	719.74	16.99	10.69
chr1	10502321	10502598	MACS_peak_1119	404.51	277	NM_199294	APITD1	404.51	8.35	10.47
chr1	10522733	10523266	MACS_peak_1122	807.14	533	NM_213566	DFFA	807.14	10.02	11.04
chr1	10527246	10527389	MACS_peak_1123	776.35	143	NM_004401	DFFA	776.35	7.93	10.81
chr1	10529233	10529395	MACS_peak_1124	172.36	162	NM_004401	DFFA	172.36	6.94	14.98
chr1	10535017	10535059	MACS_peak_1126	74.18	42	NM_004565	PEX14	74.18	4.03	25.15
chr1	10555348	10555378	MACS_peak_1129	55.5	30	NM_004565	PEX14	55.5	3.95	30.73
chr1	10659294	10659419	MACS_peak_1153	197.05	125	NM_004565	PEX14	197.05	9.12	13.91
chr1	10684396	10684492	MACS_peak_1162	363.04	96	NM_004565	PEX14	363.04	19.96	10.81
chr1	10687328	10687420	MACS_peak_1163	91.57	92	NM_004565	PEX14	91.57	6.19	21.81
chr1	10689634	10690050	MACS_peak_1164	68.31	416	NM_004565	PEX14	68.31	4.44	26.59
chr1	10690554	10690815	MACS_peak_1165	85.1	261	NM_004565	PEX14	85.1	4.35	22.89
chr1	10697378	10697670	MACS_peak_1166	113.74	292	NM_001079843	CASZ1	113.74	7.9	18.99
chr1	10705070	10705145	MACS_peak_1167	144.78	75	NM_001079843	CASZ1	144.78	6.13	16.47
chr1	10707802	10708183	MACS_peak_1168	315.34	381	NM_017766	CASZ1	315.34	17.78	11.31
chr1	10715714	10715870	MACS_peak_1173	80.09	156	NM_017766	CASZ1	80.09	5.14	23.8
chr1	11072678	11072800	MACS_peak_1177	351.85	122	NM_007375	TARDBP	351.85	14.58	10.93
chr1	11073772	11074022	MACS_peak_1178	274.75	250	NM_007375	TARDBP	274.75	6.23	11.9
chr1	11076900	11077064	MACS_peak_1179	437.11	164	NM_007375	TARDBP	437.11	6.31	10.36
chr1	11114720	11115141	MACS_peak_1183	848.21	421	ENST00000490101	SRM	848.21	10.11	11.36
chr1	11116660	11116814	MACS_peak_1184	53.07	154	NM_003132	SRM	53.07	5.77	31.52
chr1	11119281	11119743	MACS_peak_1185	121.44	462	ENST00000487300	SRM	121.44	5.69	18.29
chr1	11128109	11128141	MACS_peak_1187	161.83	32	NM_002685	EXOSC10	161.83	4.2	15.46
chr1	11134287	11134383	MACS_peak_1190	56.76	96	NM_002685	EXOSC10	56.76	4.21	29.95
chr1	11139767	11140066	MACS_peak_1191	229.17	299	uc009vmy.1	EXOSC10	229.17	8.17	12.88
chr1	11140661	11140969	MACS_peak_1192	133.67	308	uc009vmy.1	EXOSC10	133.67	4.45	17.29
chr1	11147504	11147648	MACS_peak_1196	245.32	144	NM_002685	EXOSC10	245.32	5.77	12.59
chr1	11151070	11151236	MACS_peak_1197	91.98	166	NM_002685	EXOSC10	91.98	5.88	21.73
chr1	11155814	11155938	MACS_peak_1198	1279.09	124	NM_002685	EXOSC10	1279.09	15.18	13.91
chr1	11158076	11158213	MACS_peak_1199	481.33	137	NM_002685	EXOSC10	481.33	7.65	10.23
chr1	11169705	11169786	MACS_peak_1202	84.98	81	NM_004958	MTOR	84.98	7.96	22.9
chr1	11182035	11182183	MACS_peak_1205	588.47	148	NM_004958	MTOR	588.47	13.33	10.37
chr1	11184554	11184690	MACS_peak_1206	104.73	136	NM_004958	MTOR	104.73	6.9	19.97
chr1	11191199	11191480	MACS_peak_1209	573.27	281	ENST00000376838	MTOR	573.27	10.63	10.28
chr1	11210182	11210283	MACS_peak_1215	105.98	101	NM_004958	MTOR	105.98	6.76	19.83
chr1	11227498	11227574	MACS_peak_1218	282.86	76	NM_004958	MTOR	282.86	16.79	11.77
chr1	11259651	11259760	MACS_peak_1222	50.55	109	NM_004958	MTOR	50.55	2.48	32.78
chr1	11269368	11269515	MACS_peak_1225	61.06	147	NM_004958	MTOR	61.06	5.09	28.49
chr1	11272368	11272531	MACS_peak_1228	351.03	163	NM_004958	MTOR	351.03	6.25	10.94
chr1	11276204	11276247	MACS_peak_1230	58.74	43	NM_004958	MTOR	58.74	3.63	29.35
chr1	11293518	11293544	MACS_peak_1233	110.03	26	NM_004958	MTOR	110.03	3.54	19.4
chr1	11307875	11308151	MACS_peak_1236	686.19	276	NM_004958	MTOR	686.19	10.28	10.55
chr1	11313895	11314030	MACS_peak_1237	3100	135	NM_004958	MTOR	3100	70.54	15.38
chr1	11316048	11316249	MACS_peak_1238	3100	201	NM_004958	MTOR	3100	57.14	15.38
chr1	11316989	11317222	MACS_peak_1239	502.81	233	NM_004958	MTOR	502.81	10.28	10.25
chr1	11322501	11322574	MACS_peak_1243	119.74	73	NM_004958	MTOR	119.74	5.53	18.39
chr1	11348058	11348378	MACS_peak_1248	1574.72	320	NM_013319	UBIAD1	1574.72	38.57	15.01
chr1	11708444	11708885	MACS_peak_1253	51.21	441	NM_012168	FBXO2	51.21	4.95	32.18
chr1	11710522	11710891	MACS_peak_1254	919.87	369	NM_012168	FBXO2	919.87	25.49	11.65
chr1	11714968	11715009	MACS_peak_1255	69.15	41	NM_033182	FBXO44	69.15	3.82	26.38
chr1	11715874	11716157	MACS_peak_1256	1485.71	283	NM_033182	FBXO44	1485.71	41.79	14.71
chr1	11718323	11718713	MACS_peak_1257	880.49	390	uc010oaq.1	FBXO44	880.49	19.52	11.59
chr1	11724217	11724312	MACS_peak_1259	418.72	95	NM_018438	FBXO6	418.72	13.24	10.41
chr1	11728712	11729001	MACS_peak_1260	95.16	289	NM_018438	FBXO6	95.16	13.44	21.26
chr1	11733712	11734409	MACS_peak_1261	1498.92	697	NM_018438	FBXO6	1498.92	28.99	14.81
chr1	11740409	11740670	MACS_peak_1264	61.53	261	ENST00000445656	MAD2L2	61.53	4.9	28.35
chr1	11740908	11741188	MACS_peak_1265	678.52	280	ENST00000456915	MAD2L2	678.52	22.72	10.47
chr1	11796197	11796292	MACS_peak_1266	219.43	95	NM_020350	AGTRAP	219.43	8.41	13.1
chr1	11807496	11807602	MACS_peak_1269	120.12	106	NM_020350	AGTRAP	120.12	6.15	18.41
chr1	11849178	11849391	MACS_peak_1272	101.76	213	NM_005957	MTHFR	101.76	4.85	20.3
chr1	11851315	11851383	MACS_peak_1275	138.37	68	NM_005957	MTHFR	138.37	5.93	16.9
chr1	11866296	11866499	MACS_peak_1281	51	203	ENST00000376486	MTHFR	51	3.75	32.6
chr1	11875909	11876109	MACS_peak_1284	107.85	200	uc009vne.2	CLCN6	107.85	5.33	19.59
chr1	11880418	11880456	MACS_peak_1287	508.27	38	ENST00000376497	CLCN6	508.27	11.44	10.18
chr1	11887145	11887274	MACS_peak_1290	93.02	129	NM_001286	CLCN6	93.02	4.45	21.59
chr1	11896023	11896210	MACS_peak_1294	674.48	187	NM_001286	CLCN6	674.48	16.01	10.51
chr1	11900199	11900742	MACS_peak_1297	118.94	543	NM_001286	CLCN6	118.94	6.25	18.47
chr1	11901821	11902829	MACS_peak_1298	262.35	1008	NM_001286	CLCN6	262.35	9.15	12.16
chr1	11907292	11907496	MACS_peak_1301	323.63	204	NM_006172	NPPA	323.63	9.68	11.21
chr1	11979906	11980389	MACS_peak_1307	86.1	483	NM_138346	KIAA2013	86.1	4.69	22.7
chr1	11982521	11983546	MACS_peak_1308	924.62	1025	ENST00000376576	KIAA2013	924.62	6.34	11.7
chr1	11985261	11985947	MACS_peak_1309	791.01	686	NM_138346	KIAA2013	791.01	15.65	10.87
chr1	12010413	12010577	MACS_peak_1317	311.71	164	NM_000302	PLOD1	311.71	5.74	11.37
chr1	12012679	12012792	MACS_peak_1318	944.19	113	NM_000302	PLOD1	944.19	15.77	11.75
chr1	12017146	12017246	MACS_peak_1320	326.01	100	ENST00000429000	PLOD1	326.01	6.16	11.22
chr1	12017898	12018000	MACS_peak_1321	721.96	102	NM_000302	PLOD1	721.96	13.27	10.81
chr1	12018572	12018704	MACS_peak_1322	1181.59	132	NM_000302	PLOD1	1181.59	20	13.38
chr1	12020702	12020824	MACS_peak_1323	418.03	122	NM_000302	PLOD1	418.03	6.91	10.41
chr1	12025536	12025650	MACS_peak_1326	751.48	114	NM_000302	PLOD1	751.48	10.72	10.79
chr1	12030726	12030873	MACS_peak_1329	1386.72	147	NM_000302	PLOD1	1386.72	13.96	14.29
chr1	12040355	12040541	MACS_peak_1332	214.22	186	NM_014874	MFN2	214.22	10.08	13.29
chr1	12052611	12052747	MACS_peak_1334	224.96	136	NM_014874	MFN2	224.96	5.45	12.98
chr1	12056212	12056375	MACS_peak_1335	59.2	163	NM_014874	MFN2	59.2	6.77	29.24
chr1	12058826	12058935	MACS_peak_1336	88.31	109	NM_014874	MFN2	88.31	5.94	22.32
chr1	12061457	12061611	MACS_peak_1337	1055.15	154	NM_014874	MFN2	1055.15	14.17	12.67
chr1	12064048	12064175	MACS_peak_1338	458.8	127	NM_014874	MFN2	458.8	11.07	10.29
chr1	12065767	12065988	MACS_peak_1339	253.63	221	NM_014874	MFN2	253.63	7.32	12.41
chr1	12066594	12066686	MACS_peak_1340	533	92	NM_014874	MFN2	533	9.63	10.2
chr1	12069648	12069783	MACS_peak_1341	179.71	135	NM_014874	MFN2	179.71	7.77	14.58
chr1	12071552	12072466	MACS_peak_1342	1132.79	914	NM_014874	MFN2	1132.79	12.52	13.07
chr1	12082926	12082974	MACS_peak_1343	221.23	48	NM_021933	MIIP	221.23	9.48	13.04
chr1	12090135	12090181	MACS_peak_1348	230.05	46	NM_021933	MIIP	230.05	7.03	12.86
chr1	12290095	12290177	MACS_peak_1352	125.85	82	NM_015378	VPS13D	125.85	6.13	17.81
chr1	12302569	12302647	MACS_peak_1353	418.72	78	NM_015378	VPS13D	418.72	17.58	10.41
chr1	12313778	12313805	MACS_peak_1356	265.44	27	NM_015378	VPS13D	265.44	7.08	12.06
chr1	12316430	12316560	MACS_peak_1357	212.85	130	NM_015378	VPS13D	212.85	6.15	13.27
chr1	12317043	12317144	MACS_peak_1358	172.1	101	NM_015378	VPS13D	172.1	7	15
chr1	12317991	12318158	MACS_peak_1359	78.52	167	NM_015378	VPS13D	78.52	5.4	24.12
chr1	12326937	12327068	MACS_peak_1363	268.48	131	NM_015378	VPS13D	268.48	9.83	12.08
chr1	12327901	12327916	MACS_peak_1364	55.5	15	NM_015378	VPS13D	55.5	3.95	30.73
chr1	12328762	12328933	MACS_peak_1365	291.89	171	NM_015378	VPS13D	291.89	8.2	11.71
chr1	12333059	12333192	MACS_peak_1366	122.16	133	NM_015378	VPS13D	122.16	6.46	18.19
chr1	12348279	12348361	MACS_peak_1369	113.74	82	NM_015378	VPS13D	113.74	6.72	18.99
chr1	12351165	12351181	MACS_peak_1370	1135.28	16	NM_015378	VPS13D	1135.28	21.15	13.07
chr1	12359258	12359290	MACS_peak_1371	1258.01	32	NM_015378	VPS13D	1258.01	22.13	13.68
chr1	12378288	12378394	MACS_peak_1373	126.43	106	NM_015378	VPS13D	126.43	4.15	17.83
chr1	12389909	12389975	MACS_peak_1375	686.1	66	NM_015378	VPS13D	686.1	11.6	10.55
chr1	12395761	12395831	MACS_peak_1376	476.39	70	NM_015378	VPS13D	476.39	7.86	10.3
chr1	12418514	12418657	MACS_peak_1381	117.51	143	NM_015378	VPS13D	117.51	9.67	18.64
chr1	12422775	12422794	MACS_peak_1383	376.34	19	NM_015378	VPS13D	376.34	8.51	10.73
chr1	12428612	12428646	MACS_peak_1384	1495.92	34	NM_015378	VPS13D	1495.92	22.58	14.78
chr1	12429521	12429696	MACS_peak_1385	124.27	175	NM_015378	VPS13D	124.27	3.91	17.97
chr1	12433804	12433913	MACS_peak_1386	697.42	109	NM_015378	VPS13D	697.42	20.69	10.57
chr1	12438481	12438645	MACS_peak_1387	978.39	164	NM_015378	VPS13D	978.39	17.5	12.01
chr1	12439541	12439650	MACS_peak_1388	351.16	109	NM_015378	VPS13D	351.16	17.78	10.94
chr1	12445318	12445340	MACS_peak_1389	274.91	22	NM_015378	VPS13D	274.91	8.89	11.89
chr1	12460326	12460387	MACS_peak_1394	236.2	61	NM_015378	VPS13D	236.2	8.1	12.65
chr1	12516129	12516186	MACS_peak_1406	297.06	57	NM_015378	VPS13D	297.06	7.65	11.55
chr1	12520255	12520451	MACS_peak_1407	111.73	196	NM_015378	VPS13D	111.73	8.13	19.21
chr1	12557633	12557685	MACS_peak_1412	108.24	52	NM_015378	VPS13D	108.24	4.71	19.6
chr1	12566906	12567147	MACS_peak_1415	1084.27	241	NM_015378	VPS13D	1084.27	22.05	12.8
chr1	12568946	12569404	MACS_peak_1416	260.72	458	NM_015378	VPS13D	260.72	9.64	12.21
chr1	12571226	12571450	MACS_peak_1418	122.87	224	NM_015378	VPS13D	122.87	5.24	18.13
chr1	12632755	12632765	MACS_peak_1422	620.97	10	NM_004753	DHRS3	620.97	13.62	10.45
chr1	12640415	12640694	MACS_peak_1425	115.11	279	uc001aud.4	DHRS3	115.11	6.48	18.89
chr1	12676563	12676648	MACS_peak_1440	485.1	85	uc001aub.3	DHRS3	485.1	17.61	10.27
chr1	12677158	12677339	MACS_peak_1441	146.26	181	NM_004753	DHRS3	146.26	6.27	16.43
chr1	14075909	14075982	MACS_peak_1457	472.22	73	NM_012231	PRDM2	472.22	11.81	10.27
chr1	14104912	14107779	MACS_peak_1467	124.55	2867	NM_012231	PRDM2	124.55	10.86	17.96
chr1	14142921	14142980	MACS_peak_1471	213.86	59	NM_012231	PRDM2	213.86	7.51	13.22
chr1	15251052	15251068	MACS_peak_1475	251.46	16	NM_001018000	KAZN	251.46	8.3	12.39
chr1	15287179	15287371	MACS_peak_1476	267.02	192	NM_015209	KAZN	267.02	8.5	12.03
chr1	15394077	15394358	MACS_peak_1480	125.85	281	NM_015209	KAZN	125.85	7.9	17.81
chr1	15480432	15480450	MACS_peak_1482	80.34	18	NM_018022	TMEM51	80.34	8.05	23.73
chr1	15494969	15495099	MACS_peak_1486	377.95	130	NM_001278501	C1orf195	377.95	12.66	10.7
chr1	15537043	15537058	MACS_peak_1497	93	15	NM_001136216	TMEM51	93	4.16	21.59
chr1	15684716	15684779	MACS_peak_1507	144.78	63	NM_052929	FHAD1	144.78	6.13	16.47
chr1	15686973	15687054	MACS_peak_1508	144.78	81	NM_052929	FHAD1	144.78	6.13	16.47
chr1	15736390	15736775	MACS_peak_1510	3100	385	NM_024329	EFHD2	3100	34.46	15.38
chr1	15752366	15752514	MACS_peak_1515	3100	148	NM_024329	EFHD2	3100	15.79	15.38
chr1	15753645	15753780	MACS_peak_1516	447.66	135	NM_024329	EFHD2	447.66	10.47	10.3
chr1	15755088	15756815	MACS_peak_1517	1140.43	1727	NM_024329	EFHD2	1140.43	11.33	13.18
chr1	15821877	15821947	MACS_peak_1523	607.97	70	NM_001229	CASP9	607.97	13.83	10.3
chr1	15831105	15831253	MACS_peak_1525	60.14	148	NM_001229	CASP9	60.14	6.32	28.91
chr1	15833393	15833451	MACS_peak_1526	144.78	58	NM_001229	CASP9	144.78	6.13	16.47
chr1	15844604	15844890	MACS_peak_1527	61.22	286	NM_001229	CASP9	61.22	8.1	28.44
chr1	15853347	15853453	MACS_peak_1529	1036.12	106	NM_015291	DNAJC16	1036.12	27.66	12.49
chr1	15855582	15855767	MACS_peak_1530	155.2	185	NM_015291	DNAJC16	155.2	9.8	15.83
chr1	15860731	15860798	MACS_peak_1532	518.54	67	NM_015291	DNAJC16	518.54	19.04	10.14
chr1	15870986	15871078	MACS_peak_1535	559.4	92	NM_015291	DNAJC16	559.4	9.31	10.25
chr1	15874764	15874825	MACS_peak_1537	212.38	61	NM_015291	DNAJC16	212.38	11.64	13.29
chr1	15892576	15892675	MACS_peak_1538	51.02	99	NM_015291	DNAJC16	51.02	3.11	32.26
chr1	15956819	15957056	MACS_peak_1547	259.62	237	NM_032341	DDI2	259.62	10.42	12.25
chr1	15964801	15964834	MACS_peak_1550	678.52	33	NM_032341	DDI2	678.52	17.19	10.47
chr1	15976225	15976318	MACS_peak_1554	258.48	93	NM_032341	DDI2	258.48	9.38	12.21
chr1	15978200	15978390	MACS_peak_1555	1188.16	190	NM_032341	DDI2	1188.16	25.29	13.47
chr1	15987767	15988217	MACS_peak_1560	121.87	450	NM_006511	RSC1A1	121.87	6.63	18.24
chr1	16044387	16044487	MACS_peak_1565	296.58	100	NM_015164	PLEKHM2	296.58	11.07	11.56
chr1	16045048	16045120	MACS_peak_1566	545.89	72	NM_015164	PLEKHM2	545.89	12	10.2
chr1	16046228	16046415	MACS_peak_1567	661.55	187	NM_015164	PLEKHM2	661.55	12.34	10.49
chr1	16051811	16052040	MACS_peak_1568	283.24	229	NM_015164	PLEKHM2	283.24	7.03	11.83
chr1	16057026	16057217	MACS_peak_1571	159.16	191	NM_015164	PLEKHM2	159.16	9.15	15.66
chr1	16058844	16059024	MACS_peak_1572	284.13	180	NM_015164	PLEKHM2	284.13	13.45	11.81
chr1	16060291	16060842	MACS_peak_1573	65.18	551	NM_015164	PLEKHM2	65.18	5.85	27.31
chr1	16085264	16085343	MACS_peak_1574	307.12	79	NM_017556	FBLIM1	307.12	10.67	11.38
chr1	16090987	16091180	MACS_peak_1575	134.48	193	ENST00000375771	FBLIM1	134.48	9.19	17.2
chr1	16091458	16091728	MACS_peak_1576	315.24	270	NM_017556	FBLIM1	315.24	16.16	11.31
chr1	16103677	16103782	MACS_peak_1578	221.23	105	NM_017556	FBLIM1	221.23	8.89	13.04
chr1	16133854	16134194	MACS_peak_1582	929.84	340	NM_001089591	UQCRHL	929.84	23.73	11.66
chr1	16174418	16174645	MACS_peak_1584	1123.36	227	NM_015001	SPEN	1123.36	33.12	12.95
chr1	16199310	16199631	MACS_peak_1585	484.49	321	NM_015001	SPEN	484.49	12.06	10.27
chr1	16235815	16235976	MACS_peak_1589	116.32	161	NM_015001	SPEN	116.32	7.19	18.74
chr1	16245420	16245546	MACS_peak_1590	241.73	126	NM_015001	SPEN	241.73	7.94	12.58
chr1	16247364	16247478	MACS_peak_1591	205.57	114	NM_015001	SPEN	205.57	8.1	13.56
chr1	16248743	16248844	MACS_peak_1592	392.1	101	NM_015001	SPEN	392.1	10.01	10.57
chr1	16265790	16266928	MACS_peak_1594	333.67	1138	NM_015001	SPEN	333.67	7.04	11.16
chr1	16270321	16271090	MACS_peak_1596	236.85	769	ENST00000448462	ZBTB17	236.85	9.42	12.7
chr1	16271471	16271697	MACS_peak_1597	108.92	226	NM_003443	ZBTB17	108.92	9.25	19.53
chr1	16274718	16274992	MACS_peak_1600	94.6	274	uc009von.1	ZBTB17	94.6	7.04	21.36
chr1	16299533	16299620	MACS_peak_1603	400.91	87	NM_003443	ZBTB17	400.91	16.79	10.44
chr1	16384676	16385212	MACS_peak_1606	340.65	536	NM_182623	FAM131C	340.65	21.14	11.08
chr1	16385988	16386041	MACS_peak_1607	868.82	53	NM_182623	FAM131C	868.82	20.15	11.41
chr1	16456720	16456914	MACS_peak_1610	109.55	194	NM_004431	EPHA2	109.55	5.43	19.47
chr1	16458558	16458768	MACS_peak_1611	480.87	210	NM_004431	EPHA2	480.87	8.31	10.24
chr1	16462083	16462265	MACS_peak_1612	50.41	182	uc010oca.2	EPHA2	50.41	4.71	32.83
chr1	16464347	16464680	MACS_peak_1613	698.2	333	NM_004431	EPHA2	698.2	15.63	10.57
chr1	16477390	16477429	MACS_peak_1621	519.57	39	NM_004431	EPHA2	519.57	10.57	10.12
chr1	16482342	16482582	MACS_peak_1622	360.18	240	NM_004431	EPHA2	360.18	19.44	10.85
chr1	16528910	16529069	MACS_peak_1631	156.1	159	NM_153213	ARHGEF19	156.1	15.02	15.75
chr1	16560202	16560259	MACS_peak_1638	857.94	57	NM_030907	RSG1	857.94	17.58	11.34
chr1	16563125	16563275	MACS_peak_1639	879.74	150	NM_030907	RSG1	879.74	17.78	11.48
chr1	16678749	16678986	MACS_peak_1669	139.18	237	NM_018994	FBXO42	139.18	7.52	16.9
chr1	16719722	16719977	MACS_peak_1681	640.13	255	NM_001114600	SZRD1	640.13	10.08	10.47
chr1	16767217	16767348	MACS_peak_1682	901.8	131	NM_018090	NECAP2	901.8	9.99	11.7
chr1	16770126	16770227	MACS_peak_1683	985.64	101	NM_018090	NECAP2	985.64	12.55	12.11
chr1	16774364	16774469	MACS_peak_1684	569.4	105	NM_018090	NECAP2	569.4	13.54	10.31
chr1	16892901	16892954	MACS_peak_1710	1301.27	53	NM_017940	NBPF1	1301.27	16.71	13.97
chr1	16893673	16893846	MACS_peak_1711	819.87	173	NM_017940	NBPF1	819.87	9.36	11.18
chr1	16895567	16895731	MACS_peak_1712	71.95	164	NM_017940	NBPF1	71.95	5.94	25.65
chr1	16899636	16899688	MACS_peak_1713	97.71	52	NM_017940	NBPF1	97.71	6.75	20.9
chr1	16909038	16909253	MACS_peak_1715	77.98	215	NM_017940	NBPF1	77.98	5.59	24.23
chr1	16913602	16913756	MACS_peak_1717	218.32	154	NM_017940	NBPF1	218.32	10.95	13.15
chr1	16916393	16916496	MACS_peak_1719	123.65	103	NM_017940	NBPF1	123.65	5.44	18.03
chr1	16921086	16921156	MACS_peak_1721	85.57	70	NM_017940	NBPF1	85.57	4.85	22.78
chr1	16935002	16935270	MACS_peak_1728	183.73	268	NM_017940	NBPF1	183.73	7.89	14.39
chr1	17264894	17264978	MACS_peak_1769	173	84	ENST00000375541	CROCC	173	14.62	14.95
chr1	17270594	17270795	MACS_peak_1770	267.02	201	uc001azu.2	CROCC	267.02	15.02	12.03
chr1	17273255	17273486	MACS_peak_1771	76	231	uc001azu.2	CROCC	76	6.13	24.61
chr1	17285077	17285170	MACS_peak_1774	147.53	93	uc001azu.2	CROCC	147.53	8.3	16.34
chr1	17295126	17295678	MACS_peak_1777	302.23	552	uc001azv.2	CROCC	302.23	19.76	11.5
chr1	17296747	17296948	MACS_peak_1778	192.51	201	uc001azu.2	CROCC	192.51	13.24	14.13
chr1	17298858	17299402	MACS_peak_1781	829.98	544	uc001azu.2	CROCC	829.98	29.11	11.25
chr1	17307081	17307173	MACS_peak_1784	2509.41	92	NM_002403	MFAP2	2509.41	76.27	16.41
chr1	17318737	17318897	MACS_peak_1787	1203.34	160	NM_022089	ATP13A2	1203.34	28.83	13.51
chr1	17330826	17330849	MACS_peak_1792	222.9	23	NM_022089	ATP13A2	222.9	7.5	13.04
chr1	17331868	17332051	MACS_peak_1794	1477.41	183	NM_022089	ATP13A2	1477.41	42.73	14.74
chr1	17338223	17338252	MACS_peak_1795	740.59	29	NM_022089	ATP13A2	740.59	15.61	10.68
chr1	17345224	17345453	MACS_peak_1796	209.76	229	NM_003000	SDHB	209.76	7.21	13.44
chr1	17350467	17350569	MACS_peak_1799	92.62	102	NM_003000	SDHB	92.62	4.42	21.63
chr1	17371255	17371383	MACS_peak_1808	500.62	128	NM_003000	SDHB	500.62	7.55	10.17
chr1	17380442	17380605	MACS_peak_1810	658.31	163	NM_003000	SDHB	658.31	6.87	10.51
chr1	17570504	17570717	MACS_peak_1813	307.12	213	NM_013358	PADI1	307.12	12.25	11.38
chr1	17592153	17592215	MACS_peak_1814	96.39	62	NM_016233	PADI3	96.39	9.88	21.07
chr1	879582	880180	MACS_peak_104	977.51	598	NM_015658	NOC2L	977.51	9.72	12.03
chr1	891474	891595	MACS_peak_109	523.11	121	NM_015658	NOC2L	523.11	7.99	10.22
chr1	909845	910484	MACS_peak_114	287.24	639	NM_032129	PLEKHN1	287.24	8.09	11.74
chr1	949363	949919	MACS_peak_123	3100	556	NM_005101	ISG15	3100	8.34	15.38
chr1	955527	955753	MACS_peak_124	365.97	226	NM_198576	AGRN	365.97	17.39	10.78
chr1	957580	957842	MACS_peak_127	682.69	262	NM_198576	AGRN	682.69	9.16	10.57
chr1	970692	970704	MACS_peak_131	370.76	12	NM_198576	AGRN	370.76	22.13	10.74
chr1	978618	978837	MACS_peak_135	829.7	219	NM_198576	AGRN	829.7	8.9	11.25
chr1	990203	991229	MACS_peak_137	204.34	1026	NM_198576	AGRN	204.34	7.31	13.62
chr1	1021286	1021392	MACS_peak_145	617.92	106	NM_017891	C1orf159	617.92	15.21	10.35
chr1	1152336	1152821	MACS_peak_159	1322.14	485	NM_016176	SDF4	1322.14	20.19	14.14
chr1	1163847	1164326	MACS_peak_163	362.36	479	NM_016176	SDF4	362.36	6.12	10.82
chr1	1169224	1170421	MACS_peak_165	54.71	1197	ENST00000379198	B3GALT6	54.71	5.15	30.97
chr1	1190291	1190867	MACS_peak_166	195.39	576	NM_058167	UBE2J2	195.39	4.74	13.98
chr1	1192371	1192510	MACS_peak_168	482.1	139	NM_058167	UBE2J2	482.1	7.8	10.23
chr1	1203112	1203372	MACS_peak_174	153.26	260	NM_194458	UBE2J2	153.26	6.12	15.97
chr1	1208232	1208581	MACS_peak_176	251.23	349	ENST00000488418	UBE2J2	251.23	14.62	12.39
chr1	1208865	1209224	MACS_peak_177	537.39	359	ENST00000435198	UBE2J2	537.39	26.87	10.17
chr1	1220950	1221004	MACS_peak_179	192.24	54	NM_001130413	SCNN1D	192.24	9.09	14.06
chr1	1228300	1228843	MACS_peak_180	242.44	543	NM_030649	ACAP3	242.44	11.65	12.56
chr1	1236048	1236072	MACS_peak_182	55.5	24	NM_030649	ACAP3	55.5	4.15	30.73
chr1	1259960	1260040	MACS_peak_194	267.46	80	NM_017871	CPSF3L	267.46	6.88	12.11
chr1	1262798	1263676	MACS_peak_197	99.13	878	NM_001029885	CPTP	99.13	11.59	20.68
chr1	1263744	1264244	MACS_peak_198	685.27	500	NM_001029885	CPTP	685.27	12.29	10.54
chr1	1268885	1269088	MACS_peak_199	139.59	203	NM_152228	TAS1R3	139.59	4.6	16.89
chr1	1269553	1269838	MACS_peak_200	287.58	285	NM_152228	TAS1R3	287.58	7.84	11.74
chr1	1273356	1273563	MACS_peak_201	131.48	207	NM_004421	DVL1	131.48	4.86	17.4
chr1	1284275	1284518	MACS_peak_204	1286.55	243	ENST00000378888	DVL1	1286.55	20.85	14.01
chr1	1288068	1288517	MACS_peak_206	90.35	449	NM_001282582	MXRA8	90.35	9.52	22.03
chr1	1293835	1293847	MACS_peak_208	957.13	12	NM_001282582	MXRA8	957.13	20.55	11.83
chr1	1296858	1297122	MACS_peak_209	90.84	264	NM_001282583	MXRA8	90.84	6.32	21.94
chr1	1333976	1334336	MACS_peak_213	130.49	360	ENST00000497013	CCNL2	130.49	7.73	17.47
chr1	1337561	1337945	MACS_peak_214	68.32	384	ENST00000492508	MRPL20	68.32	5.77	26.59
chr1	1375356	1375772	MACS_peak_218	747.03	416	NM_022834	VWA1	747.03	17.93	10.74
chr1	1407264	1407469	MACS_peak_219	282.86	205	NM_031921	ATAD3B	282.86	17.58	11.77
chr1	1412653	1412730	MACS_peak_220	114.53	77	NM_031921	ATAD3B	114.53	9.61	18.97
chr1	1413405	1413569	MACS_peak_221	349.08	164	uc001afw.2	ATAD3B	349.08	12.7	10.97
chr1	1413785	1414125	MACS_peak_222	129.12	340	uc001afw.2	ATAD3B	129.12	5.39	17.58
chr1	1416248	1416316	MACS_peak_223	52.34	68	NM_031921	ATAD3B	52.34	3.7	31.77
chr1	1417517	1417629	MACS_peak_224	226.25	112	NM_031921	ATAD3B	226.25	7.5	12.95
chr1	1451391	1451468	MACS_peak_229	97.79	77	NM_018188	ATAD3A	97.79	8.4	20.89
chr1	1454300	1454370	MACS_peak_231	266.84	70	NM_018188	ATAD3A	266.84	12.57	12.04
chr1	1455520	1455686	MACS_peak_232	134.17	166	NM_018188	ATAD3A	134.17	9.99	17.23
chr1	1458203	1458279	MACS_peak_233	157.16	76	NM_018188	ATAD3A	157.16	6.72	15.69
chr1	1460619	1460671	MACS_peak_235	64.56	52	NM_018188	ATAD3A	64.56	6.71	27.55
chr1	1463074	1463242	MACS_peak_236	325.59	168	NM_018188	ATAD3A	325.59	9.41	11.23
chr1	1464602	1464632	MACS_peak_237	329.56	30	NM_018188	ATAD3A	329.56	7.4	11.15
chr1	1477052	1477547	MACS_peak_241	398.87	495	NM_014188	SSU72	398.87	4.58	10.48
chr1	1498278	1498528	MACS_peak_244	120.26	250	ENST00000359060	SSU72	120.26	4.29	18.39
chr1	1499012	1499314	MACS_peak_245	353.22	302	ENST00000359060	SSU72	353.22	7.04	10.9
chr1	1499523	1500296	MACS_peak_246	1056.09	773	ENST00000359060	SSU72	1056.09	11.2	12.65
chr1	1509857	1510170	MACS_peak_249	3100	313	NM_014188	SSU72	3100	39.93	15.38
chr1	1533730	1533994	MACS_peak_251	199.36	264	NM_001242659	C1orf233	199.36	9.48	13.8
chr1	1534714	1534968	MACS_peak_252	357.38	254	NM_001242659	C1orf233	357.38	12.84	10.82
chr1	1565688	1565990	MACS_peak_257	164.58	302	NM_001170686	MIB2	164.58	11.85	15.3
chr1	1573861	1573952	MACS_peak_259	226.79	91	NM_001787	CDK11B	226.79	7.13	12.93
chr1	1575637	1575813	MACS_peak_261	554.85	176	NM_001787	CDK11B	554.85	7.82	10.22
chr1	1576408	1576737	MACS_peak_262	3100	329	uc009vkj.2	CDK11B	3100	144.42	15.38
chr1	1580486	1580665	MACS_peak_263	527.71	179	ENST00000317673	CDK11B	527.71	15	10.15
chr1	1588824	1588948	MACS_peak_266	71.57	124	ENST00000341028	CDK11B	71.57	6.96	25.72
chr1	1599765	1599911	MACS_peak_269	58.48	146	NM_001110781	SLC35E2B	58.48	5.96	29.42
chr1	1607816	1608285	MACS_peak_272	122.56	469	NM_001110781	SLC35E2B	122.56	7.97	18.16
chr1	1636215	1636464	MACS_peak_275	56	249	uc001ahj.4	CDK11A	56	8.08	30.19
chr1	1637077	1637171	MACS_peak_276	90.51	94	ENST00000378635	CDK11A	90.51	7.44	22
chr1	1638847	1639038	MACS_peak_277	271.59	191	uc001ahj.4	CDK11A	271.59	7.22	11.96
chr1	1640917	1641079	MACS_peak_278	3100	162	uc009vku.1	CDK11A	3100	110.36	15.38
chr1	1643702	1643866	MACS_peak_279	2821.87	164	uc001agy.1	CDK11B	2821.87	29.58	16.11
chr1	1647784	1647917	MACS_peak_281	1338.51	133	NM_001787	CDK11B	1338.51	20.61	14.29
chr1	1660369	1660578	MACS_peak_286	302.55	209	NM_182838	SLC35E2	302.55	4.45	11.5
chr1	1666128	1666274	MACS_peak_288	447.17	146	NM_182838	SLC35E2	447.17	12.05	10.32
chr1	1669759	1669887	MACS_peak_291	139.78	128	NM_182838	SLC35E2	139.78	7.58	16.87
chr1	1670674	1671143	MACS_peak_292	312.35	469	NM_182838	SLC35E2	312.35	7.65	11.36
chr1	1677162	1677377	MACS_peak_293	454.98	215	NM_182838	SLC35E2	454.98	20.15	10.25
chr1	1689803	1690045	MACS_peak_297	101.39	242	NM_001198995	NADK	101.39	5.83	20.35
chr1	1691172	1691276	MACS_peak_299	193.61	104	NM_001198994	NADK	193.61	8.64	14.06
chr1	1696666	1696885	MACS_peak_300	97.5	219	NM_023018	NADK	97.5	7.46	20.94
chr1	1709727	1709805	MACS_peak_301	52.59	78	NM_023018	NADK	52.59	3.72	31.69
chr1	1822258	1822556	MACS_peak_337	3100	298	NM_002074	GNB1	3100	80.43	15.38
chr1	1987922	1988012	MACS_peak_341	151.29	90	NM_002744	PRKCZ	151.29	9.48	16.05
chr1	1990979	1991030	MACS_peak_342	119.74	51	NM_002744	PRKCZ	119.74	11.06	18.39
chr1	2006126	2006206	MACS_peak_346	185.19	80	ENST00000461465	PRKCZ	185.19	7.71	14.31
chr1	2066700	2066786	MACS_peak_356	274.78	86	NM_002744	PRKCZ	274.78	13.17	11.9
chr1	2080310	2080355	MACS_peak_360	448.21	45	NM_002744	PRKCZ	448.21	20.37	10.29
chr1	2103493	2103629	MACS_peak_364	75.01	136	NM_002744	PRKCZ	75.01	6.1	24.81
chr1	2105385	2105455	MACS_peak_365	213.86	70	NM_002744	PRKCZ	213.86	9.48	13.22
chr1	2106662	2106752	MACS_peak_366	211.83	90	NM_002744	PRKCZ	211.83	7.61	13.33
chr1	2123698	2124353	MACS_peak_372	68.83	655	NM_001256946	FAAP20	68.83	5.77	26.46
chr1	2160452	2161174	MACS_peak_375	1238.15	722	NM_003036	SKI	1238.15	16.21	13.61
chr1	2321363	2321435	MACS_peak_412	162.63	72	NM_024848	MORN1	162.63	6.98	15.4
chr1	2322896	2322984	MACS_peak_413	81.16	88	NM_024848	MORN1	81.16	3.67	23.56
chr1	2325443	2325745	MACS_peak_414	198.44	302	ENST00000488353	RER1	198.44	12.72	13.85
chr1	2340127	2340297	MACS_peak_418	348.98	170	NM_002617	PEX10	348.98	7.36	10.97
chr1	2439971	2440499	MACS_peak_425	100.02	528	ENST00000378466	PANK4	100.02	9.94	20.54
chr1	2443079	2443122	MACS_peak_427	199.36	43	ENST00000378466	PANK4	199.36	7.31	13.8
chr1	2985731	2985860	MACS_peak_440	74.9	129	ENST00000511072	PRDM16	74.9	7.9	24.95
chr1	3102688	3102777	MACS_peak_444	60.14	89	NM_022114	PRDM16	60.14	3.95	28.91
chr1	3348695	3348704	MACS_peak_453	171.36	9	NM_022114	PRDM16	171.36	6.72	14.96
chr1	3350302	3350502	MACS_peak_454	185.19	200	NM_022114	PRDM16	185.19	6.92	14.31
chr1	3380147	3380236	MACS_peak_457	286.78	89	NM_014448	ARHGEF16	286.78	7	11.75
chr1	3383535	3383749	MACS_peak_458	348.85	214	ENST00000378371	ARHGEF16	348.85	10.67	10.9
chr1	3392550	3392626	MACS_peak_460	249.9	76	NM_014448	ARHGEF16	249.9	7.6	12.44
chr1	3397427	3397677	MACS_peak_463	109.95	250	NM_014448	ARHGEF16	109.95	4.83	19.42
chr1	3404576	3406982	MACS_peak_464	117.38	2406	NM_001409	MEGF6	117.38	5.89	18.66
chr1	3415049	3415063	MACS_peak_468	94.89	14	NM_001409	MEGF6	94.89	3.91	21.31
chr1	3417740	3417872	MACS_peak_469	1815.38	132	NM_001409	MEGF6	1815.38	41.1	15.45
chr1	3422671	3422800	MACS_peak_472	117	129	NM_001409	MEGF6	117	6.65	18.69
chr1	3428569	3428692	MACS_peak_475	514.91	123	NM_001409	MEGF6	514.91	22.39	10.18
chr1	3440771	3440810	MACS_peak_479	199.36	39	NM_001409	MEGF6	199.36	7.31	13.8
chr1	3447643	3447777	MACS_peak_480	102.06	134	ENST00000294599	MEGF6	102.06	8.3	20.26
chr1	3549966	3550167	MACS_peak_484	158.87	201	uc010nzi.2	WRAP73	158.87	4.65	15.67
chr1	3551175	3552033	MACS_peak_485	248.76	858	uc010nzi.2	WRAP73	248.76	9.49	12.48
chr1	3553439	3553662	MACS_peak_486	150.53	223	uc010nzi.2	WRAP73	150.53	12.25	16.11
chr1	3563229	3563254	MACS_peak_487	80.09	25	NM_017818	WRAP73	80.09	4.54	23.8
chr1	3566494	3566588	MACS_peak_489	445.83	94	NM_017818	WRAP73	445.83	11.85	10.25
chr1	3638588	3638771	MACS_peak_491	228.68	183	NM_005427	TP73	228.68	12.25	12.84
chr1	3639917	3639998	MACS_peak_492	251.46	81	NM_005427	TP73	251.46	15.41	12.39
chr1	3703412	3703874	MACS_peak_503	994.94	462	NM_020710	LRRC47	994.94	15.49	12.2
chr1	3712425	3712653	MACS_peak_504	1108.45	228	NM_020710	LRRC47	1108.45	38.83	12.97
chr1	3728670	3728900	MACS_peak_506	213.86	230	NM_014704	CEP104	213.86	8.69	13.22
chr1	3731281	3731785	MACS_peak_507	595.23	504	NM_014704	CEP104	595.23	10.76	10.31
chr1	3732068	3732081	MACS_peak_508	504.6	13	NM_014704	CEP104	504.6	10.44	10.22
chr1	3739367	3739805	MACS_peak_510	451.69	438	ENST00000461667	CEP104	451.69	13.24	10.27
chr1	3742321	3742430	MACS_peak_511	470.14	109	NM_014704	CEP104	470.14	12.61	10.27
chr1	3747609	3747735	MACS_peak_514	238.87	126	NM_014704	CEP104	238.87	7.56	12.66
chr1	3753855	3754083	MACS_peak_515	1183.22	228	NM_014704	CEP104	1183.22	16.19	13.38
chr1	3765206	3765345	MACS_peak_516	394.73	139	NM_014704	CEP104	394.73	8.36	10.56
chr1	3768858	3768985	MACS_peak_517	73.46	127	NM_014704	CEP104	73.46	6.5	25.31
chr1	3773452	3773797	MACS_peak_518	110.84	345	NM_014704	CEP104	110.84	13.44	19.3
chr1	3784577	3784617	MACS_peak_521	1151.59	40	NM_001282669	DFFB	1151.59	24.9	13.15
chr1	3800070	3800125	MACS_peak_524	2089.79	55	NM_001282669	DFFB	2089.79	28.23	16.43
chr1	3809261	3809560	MACS_peak_526	129.06	299	uc031pkz.1	C1orf174	129.06	6.85	17.58
chr1	3816735	3816822	MACS_peak_527	85.4	87	NM_207356	C1orf174	85.4	5.33	22.84
chr1	5934530	5934607	MACS_peak_537	171.72	77	NM_015102	NPHP4	171.72	15.41	15.02
chr1	5947345	5947420	MACS_peak_542	60.14	75	NM_015102	NPHP4	60.14	6.32	28.91
chr1	5965691	5965843	MACS_peak_543	142.42	152	NM_015102	NPHP4	142.42	14.29	16.65
chr1	5967174	5967250	MACS_peak_544	374.62	76	NM_015102	NPHP4	374.62	10.67	10.67
chr1	5969211	5969267	MACS_peak_545	69.85	56	NM_015102	NPHP4	69.85	4.54	26.21
chr1	6027401	6027423	MACS_peak_549	69.85	22	NM_015102	NPHP4	69.85	4.35	26.21
chr1	6046224	6046387	MACS_peak_552	222.9	163	NM_015102	NPHP4	222.9	12.14	13.04
chr1	6052792	6052848	MACS_peak_554	392.09	56	NM_001199861	KCNAB2	392.09	11.06	10.49
chr1	6086259	6086505	MACS_peak_560	1242.21	246	NM_003636	KCNAB2	1242.21	30.9	13.6
chr1	6133792	6133824	MACS_peak_568	374.62	32	NM_003636	KCNAB2	374.62	10.47	10.67
chr1	6142254	6142334	MACS_peak_569	281.5	80	NM_003636	KCNAB2	281.5	9.97	11.8
chr1	6147526	6147571	MACS_peak_571	376.18	45	NM_003636	KCNAB2	376.18	7.17	10.73
chr1	6150448	6150522	MACS_peak_572	85.4	74	NM_003636	KCNAB2	85.4	4.74	22.84
chr1	6155647	6155685	MACS_peak_574	159.88	38	ENST00000428161	KCNAB2	159.88	5.9	15.6
chr1	6156769	6156816	MACS_peak_575	129.21	47	NM_003636	KCNAB2	129.21	4.3	17.57
chr1	6160401	6161207	MACS_peak_577	53.25	806	NM_003636	KCNAB2	53.25	3.41	31.46
chr1	6170492	6170586	MACS_peak_578	119.74	94	NM_015557	CHD5	119.74	5.53	18.39
chr1	6171834	6171909	MACS_peak_579	119.74	75	NM_015557	CHD5	119.74	5.53	18.39
chr1	6172279	6172337	MACS_peak_580	392.09	58	NM_015557	CHD5	392.09	10.67	10.49
chr1	6181553	6181633	MACS_peak_581	365.08	80	NM_015557	CHD5	365.08	20.35	10.79
chr1	6184576	6184600	MACS_peak_582	473.42	24	NM_015557	CHD5	473.42	16.4	10.24
chr1	6185825	6185918	MACS_peak_583	243.79	93	NM_015557	CHD5	243.79	10.87	12.54
chr1	6186631	6186806	MACS_peak_584	268.41	175	NM_015557	CHD5	268.41	11.66	12.08
chr1	6195305	6195463	MACS_peak_586	323.63	158	NM_015557	CHD5	323.63	9.48	11.21
chr1	6196576	6196654	MACS_peak_587	298.97	78	NM_015557	CHD5	298.97	9.09	11.51
chr1	6202187	6202388	MACS_peak_588	483.73	201	NM_015557	CHD5	483.73	16.2	10.29
chr1	6204083	6204215	MACS_peak_589	228.68	132	NM_015557	CHD5	228.68	14.23	12.84
chr1	6206271	6206483	MACS_peak_590	180.48	212	NM_015557	CHD5	180.48	14.62	14.55
chr1	6211091	6211215	MACS_peak_591	131.59	124	NM_015557	CHD5	131.59	12.65	17.39
chr1	6212496	6212596	MACS_peak_592	125.85	100	NM_015557	CHD5	125.85	8.1	17.81
chr1	6214719	6214958	MACS_peak_593	1222.28	239	NM_015557	CHD5	1222.28	37.15	13.54
chr1	6219395	6219575	MACS_peak_594	256.78	180	NM_015557	CHD5	256.78	20.15	12.28
chr1	6228209	6228304	MACS_peak_595	119.74	95	NM_015557	CHD5	119.74	5.93	18.39
chr1	6245201	6246876	MACS_peak_597	2230.12	1675	NM_000983	RPL22	2230.12	17.15	16.29
chr1	6252986	6253114	MACS_peak_598	3100	128	ENST00000462296	RPL22	3100	10.77	15.38
chr1	6270282	6270355	MACS_peak_604	104.35	73	NM_207396	RNF207	104.35	7.11	20.02
chr1	6280588	6280868	MACS_peak_609	120.67	280	NM_207396	RNF207	120.67	3.74	18.35
chr1	6282443	6282683	MACS_peak_610	95.98	240	NM_012405	ICMT	95.98	3.03	21.14
chr1	6366930	6366942	MACS_peak_621	102.06	12	ENST00000541130	ACOT7	102.06	7.9	20.26
chr1	6378551	6378638	MACS_peak_624	141.1	87	NM_007274	ACOT7	141.1	5.21	16.76
chr1	6387358	6387473	MACS_peak_626	150.86	115	NM_007274	ACOT7	150.86	5.35	16.08
chr1	6399492	6399649	MACS_peak_629	72.04	157	NM_007274	ACOT7	72.04	4.76	25.63
chr1	6409808	6409926	MACS_peak_630	765.99	118	NM_007274	ACOT7	765.99	13.34	10.78
chr1	6445553	6445883	MACS_peak_633	73.43	330	NM_181864	ACOT7	73.43	4.49	25.32
chr1	6526710	6527632	MACS_peak_637	67.84	922	NM_020631	PLEKHG5	67.84	7.72	26.69
chr1	6529101	6529301	MACS_peak_638	1198.31	200	NM_020631	PLEKHG5	1198.31	11.65	13.48
chr1	6533310	6533514	MACS_peak_642	678.09	204	NM_020631	PLEKHG5	678.09	17.03	10.48
chr1	6537588	6537718	MACS_peak_646	354.84	130	NM_020631	PLEKHG5	354.84	15.11	10.86
chr1	6550504	6550640	MACS_peak_650	85.4	136	NM_001042664	PLEKHG5	85.4	4.74	22.84
chr1	6551696	6551761	MACS_peak_651	742.9	65	NM_020631	PLEKHG5	742.9	22.13	10.76
chr1	6556552	6556601	MACS_peak_653	181.76	49	NM_198681	PLEKHG5	181.76	5.64	14.49
chr1	6589053	6589181	MACS_peak_655	160.72	128	NM_024654	NOL9	160.72	4.48	15.53
chr1	6601889	6601987	MACS_peak_659	197.1	98	NM_024654	NOL9	197.1	9.39	13.91
chr1	6614166	6614476	MACS_peak_663	251.46	310	NM_024654	NOL9	251.46	14.82	12.39
chr1	6640600	6641235	MACS_peak_664	817.86	635	NM_005341	ZBTB48	817.86	13.6	11.17
chr1	6647537	6647587	MACS_peak_666	102.93	50	NM_005341	ZBTB48	102.93	4.98	20.2
chr1	6652377	6653920	MACS_peak_669	303.42	1543	ENST00000377663	KLHL21	303.42	11.09	11.48
chr1	6659809	6659876	MACS_peak_671	168.9	67	ENST00000496707	KLHL21	168.9	13.1	15.09
chr1	6662369	6663032	MACS_peak_672	94.13	663	ENST00000377663	KLHL21	94.13	7.31	21.43
chr1	6676816	6676918	MACS_peak_674	1838.47	102	NM_153812	PHF13	1838.47	26.32	15.5
chr1	6679862	6680397	MACS_peak_675	1792.11	535	NM_153812	PHF13	1792.11	11.1	15.31
chr1	6694163	6695403	MACS_peak_678	66.97	1240	NM_138350	THAP3	66.97	5.79	26.88
chr1	6699961	6700117	MACS_peak_681	1652.15	156	NM_018198	DNAJC11	1652.15	14.98	15.25
chr1	6704617	6704698	MACS_peak_682	1387.9	81	NM_018198	DNAJC11	1387.9	16.64	14.3
chr1	6711076	6711240	MACS_peak_685	57.48	164	ENST00000426784	DNAJC11	57.48	6.21	29.71
chr1	6727768	6727870	MACS_peak_692	977.29	102	NM_018198	DNAJC11	977.29	16.12	12.02
chr1	6738453	6738527	MACS_peak_694	766.5	74	NM_018198	DNAJC11	766.5	13.24	10.78
chr1	6740967	6741097	MACS_peak_695	352.07	130	NM_018198	DNAJC11	352.07	8.75	10.93
chr1	6761788	6761890	MACS_peak_699	1449.49	102	NM_018198	DNAJC11	1449.49	8.77	14.61
chr1	6845406	6845635	MACS_peak_702	71.71	229	NM_015215	CAMTA1	71.71	5.42	25.69
chr1	7831328	7831445	MACS_peak_746	272.97	117	NM_004781	VAMP3	272.97	11.06	11.94
chr1	7880643	7880700	MACS_peak_753	107.85	57	NM_016831	PER3	107.85	5.33	19.59
chr1	7886539	7886649	MACS_peak_754	119.74	110	NM_016831	PER3	119.74	5.53	18.39
chr1	7887227	7887851	MACS_peak_755	3100	624	NM_016831	PER3	3100	66.58	15.38
chr1	8021953	8022141	MACS_peak_758	267.18	188	ENST00000377491	PARK7	267.18	7.07	12.11
chr1	8022822	8022935	MACS_peak_759	87.53	113	NM_007262	PARK7	87.53	3.31	22.45
chr1	8378173	8378246	MACS_peak_783	96.39	73	ENST00000471889	SLC45A1	96.39	4.94	21.07
chr1	8384365	8384620	MACS_peak_785	88.36	255	ENST00000471889	SLC45A1	88.36	6.4	22.31
chr1	8390460	8390996	MACS_peak_786	56.86	536	ENST00000289877	SLC45A1	56.86	8.42	29.92
chr1	8395496	8395524	MACS_peak_788	357.38	28	ENST00000289877	SLC45A1	357.38	10.08	10.82
chr1	8403806	8404225	MACS_peak_790	828.41	419	ENST00000289877	SLC45A1	828.41	34.97	11.26
chr1	8415478	8415659	MACS_peak_792	86.86	181	NM_012102	RERE	86.86	5.78	22.57
chr1	8416199	8416306	MACS_peak_793	215.83	107	NM_012102	RERE	215.83	4.3	13.22
chr1	8418255	8418976	MACS_peak_795	1681.4	721	NM_012102	RERE	1681.4	22.74	15.4
chr1	8419823	8420046	MACS_peak_796	474.17	223	NM_012102	RERE	474.17	12.31	10.32
chr1	8420704	8421550	MACS_peak_797	1315.76	846	NM_012102	RERE	1315.76	34.71	14.06
chr1	8425871	8426034	MACS_peak_801	136.54	163	NM_012102	RERE	136.54	6.64	17.05
chr1	8601272	8601377	MACS_peak_838	121.26	105	NM_012102	RERE	121.26	5.08	18.3
chr1	8616579	8616630	MACS_peak_840	282.04	51	NM_012102	RERE	282.04	7.98	11.79
chr1	8716031	8716500	MACS_peak_863	1318.39	469	NM_012102	RERE	1318.39	20.78	14.13
chr1	8763113	8763188	MACS_peak_870	228.68	75	ENST00000468247	RERE	228.68	7.9	12.84
chr1	8877218	8877303	MACS_peak_891	186.33	85	NM_012102	RERE	186.33	4.87	14.33
chr1	17593213	17593328	MACS_peak_1815	267.02	115	NM_016233	PADI3	267.02	8.5	12.03
chr1	17742975	17743142	MACS_peak_1818	273.58	167	NM_018715	RCC2	273.58	6.43	11.92
chr1	17752036	17752180	MACS_peak_1822	160.38	144	NM_018715	RCC2	160.38	5.31	15.56
chr1	17755601	17755695	MACS_peak_1823	650.04	94	NM_018715	RCC2	650.04	10.62	10.48
chr1	17766040	17766219	MACS_peak_1828	204.98	179	NM_018715	RCC2	204.98	5.56	13.59
chr1	17914952	17914974	MACS_peak_1834	125.85	22	NM_018125	ARHGEF10L	125.85	5.73	17.81
chr1	17934296	17934472	MACS_peak_1836	164.58	176	NM_018125	ARHGEF10L	164.58	9.29	15.3
chr1	17949490	17949670	MACS_peak_1837	58.75	180	NM_018125	ARHGEF10L	58.75	9.88	29.35
chr1	17982472	17982597	MACS_peak_1844	64.93	125	NM_018125	ARHGEF10L	64.93	4.15	27.47
chr1	17983048	17983079	MACS_peak_1845	69.85	31	NM_018125	ARHGEF10L	69.85	4.35	26.21
chr1	19199190	19199451	MACS_peak_1850	353.91	261	NM_003748	ALDH4A1	353.91	11.94	10.88
chr1	19201878	19201997	MACS_peak_1851	313.7	119	NM_003748	ALDH4A1	313.7	21.93	11.33
chr1	19203701	19203749	MACS_peak_1852	445.83	48	NM_003748	ALDH4A1	445.83	22.72	10.25
chr1	19212957	19212987	MACS_peak_1854	117.85	30	NM_003748	ALDH4A1	117.85	8.79	18.61
chr1	19217187	19217384	MACS_peak_1856	251.46	197	NM_001161504	ALDH4A1	251.46	9.68	12.39
chr1	19236835	19236966	MACS_peak_1861	54.54	131	NM_001136265	IFFO2	54.54	4.22	31.03
chr1	19237890	19237970	MACS_peak_1862	174.06	80	NM_001136265	IFFO2	174.06	4.77	14.88
chr1	19238456	19238577	MACS_peak_1863	253.4	121	NM_001136265	IFFO2	253.4	9.76	12.42
chr1	19243396	19243536	MACS_peak_1867	396.76	140	NM_001136265	IFFO2	396.76	12.54	10.55
chr1	19244855	19244996	MACS_peak_1868	65.81	141	NM_001136265	IFFO2	65.81	6.55	27.15
chr1	19246226	19246267	MACS_peak_1869	968.32	41	NM_001136265	IFFO2	968.32	19.56	11.96
chr1	19247554	19247598	MACS_peak_1870	77.64	44	NM_001136265	IFFO2	77.64	4.83	24.3
chr1	19282161	19282244	MACS_peak_1881	740.59	83	NM_001136265	IFFO2	740.59	19.17	10.68
chr1	19414309	19414423	MACS_peak_1888	527.89	114	NM_020765	UBR4	527.89	9.53	10.15
chr1	19415252	19415471	MACS_peak_1889	58.61	219	NM_020765	UBR4	58.61	4.95	29.39
chr1	19420442	19420633	MACS_peak_1892	86.09	191	NM_020765	UBR4	86.09	5.27	22.7
chr1	19421399	19421519	MACS_peak_1893	894.74	120	NM_020765	UBR4	894.74	10.4	11.64
chr1	19423016	19423144	MACS_peak_1895	1155.38	128	NM_020765	UBR4	1155.38	16.42	13.24
chr1	19426090	19426171	MACS_peak_1896	142.42	81	NM_020765	UBR4	142.42	6.3	16.65
chr1	19426869	19427067	MACS_peak_1897	541.06	198	NM_020765	UBR4	541.06	6.25	10.21
chr1	19428013	19428135	MACS_peak_1898	98.37	122	NM_020765	UBR4	98.37	4.22	20.79
chr1	19432226	19432336	MACS_peak_1900	114.05	110	NM_020765	UBR4	114.05	4.66	19
chr1	19438821	19439522	MACS_peak_1903	450.24	701	ENST00000375218	UBR4	450.24	5.45	10.27
chr1	19441891	19442131	MACS_peak_1905	355.86	240	NM_020765	UBR4	355.86	7.33	10.83
chr1	19447682	19447928	MACS_peak_1906	232.37	246	NM_020765	UBR4	232.37	8.52	12.78
chr1	19452939	19453149	MACS_peak_1907	416.25	210	NM_020765	UBR4	416.25	7.24	10.43
chr1	19454116	19454233	MACS_peak_1908	1326.42	117	NM_020765	UBR4	1326.42	12.06	14.19
chr1	19464500	19464675	MACS_peak_1913	295.41	175	NM_020765	UBR4	295.41	6.94	11.59
chr1	19465576	19465714	MACS_peak_1914	62.35	138	NM_020765	UBR4	62.35	3.56	28.14
chr1	19470473	19470585	MACS_peak_1916	68.3	112	NM_020765	UBR4	68.3	3.64	26.59
chr1	19473319	19473494	MACS_peak_1918	871.52	175	NM_020765	UBR4	871.52	6.66	11.53
chr1	19477070	19477287	MACS_peak_1919	319.53	217	NM_020765	UBR4	319.53	5.51	11.31
chr1	19478035	19478353	MACS_peak_1920	1077.62	318	uc001bbl.1	UBR4	1077.62	7.73	12.73
chr1	19483260	19483419	MACS_peak_1922	88.07	159	NM_020765	UBR4	88.07	6.5	22.37
chr1	19484308	19484491	MACS_peak_1923	60.46	183	NM_020765	UBR4	60.46	7.19	28.67
chr1	19487410	19487641	MACS_peak_1924	781.03	231	NM_020765	UBR4	781.03	12.61	10.8
chr1	19491292	19491491	MACS_peak_1925	386.1	199	NM_020765	UBR4	386.1	10.54	10.62
chr1	19519969	19520051	MACS_peak_1930	388.06	82	NM_020765	UBR4	388.06	4.55	10.59
chr1	19524163	19524305	MACS_peak_1931	1664.71	142	NM_020765	UBR4	1664.71	18.5	15.27
chr1	19526144	19526248	MACS_peak_1932	1090.84	104	NM_020765	UBR4	1090.84	10.95	12.77
chr1	19528211	19528309	MACS_peak_1933	667.51	98	NM_020765	UBR4	667.51	15.96	10.46
chr1	19536566	19536746	MACS_peak_1936	1265.69	180	NM_020765	UBR4	1265.69	24.42	13.76
chr1	19553806	19553944	MACS_peak_1941	114.95	138	NM_015047	EMC1	114.95	5.38	18.91
chr1	19557754	19557916	MACS_peak_1942	168.31	162	NM_015047	EMC1	168.31	6.37	15.13
chr1	19559429	19559629	MACS_peak_1943	126.87	200	NM_015047	EMC1	126.87	4.66	17.8
chr1	19561623	19561746	MACS_peak_1944	67.54	123	NM_015047	EMC1	67.54	4.77	26.75
chr1	19567509	19567636	MACS_peak_1948	3100	127	NM_015047	EMC1	3100	26.27	15.38
chr1	19568838	19568931	MACS_peak_1949	387.16	93	NM_015047	EMC1	387.16	8.26	10.6
chr1	19570107	19570201	MACS_peak_1950	604.98	94	NM_015047	EMC1	604.98	9.19	10.34
chr1	19578074	19578357	MACS_peak_1952	1390.82	283	NM_016183	MRTO4	1390.82	11.67	14.29
chr1	19581275	19581334	MACS_peak_1953	1108.55	59	NM_016183	MRTO4	1108.55	9.58	12.97
chr1	19629985	19630195	MACS_peak_1966	127.28	210	NM_003689	AKR7A2	127.28	3.09	17.76
chr1	19633495	19633595	MACS_peak_1968	315.71	100	NM_003689	AKR7A2	315.71	9.41	11.38
chr1	19639309	19639383	MACS_peak_1971	221.59	74	NM_017765	PQLC2	221.59	9.29	13.1
chr1	19644093	19644237	MACS_peak_1972	236.2	144	NM_017765	PQLC2	236.2	11.66	12.65
chr1	19651126	19651128	MACS_peak_1975	471.59	2	NM_017765	PQLC2	471.59	27.27	10.28
chr1	19670851	19670928	MACS_peak_1978	225.28	77	NM_001206540	CAPZB	225.28	4.16	12.98
chr1	19683128	19683245	MACS_peak_1984	1650.8	117	NM_001206540	CAPZB	1650.8	16.15	15.23
chr1	19683915	19684057	MACS_peak_1985	200.68	142	NM_001206540	CAPZB	200.68	3.68	13.82
chr1	19711998	19712120	MACS_peak_1997	206.38	122	NM_001206540	CAPZB	206.38	6.96	13.54
chr1	19746154	19746245	MACS_peak_2011	108.79	91	ENST00000375144	CAPZB	108.79	4.42	19.55
chr1	19775711	19775824	MACS_peak_2019	257.74	113	NM_001206541	CAPZB	257.74	9.76	12.23
chr1	19811929	19812043	MACS_peak_2030	235.55	114	NM_001206540	CAPZB	235.55	9.42	12.68
chr1	19923470	19923603	MACS_peak_2035	473.63	133	NM_001032363	MINOS1	473.63	9.96	10.32
chr1	19953498	19953751	MACS_peak_2043	154.9	253	NM_001032363	MINOS1	154.9	4.24	15.85
chr1	19970839	19970940	MACS_peak_2045	206.57	101	NM_005380	NBL1	206.57	9.48	13.53
chr1	20063919	20063949	MACS_peak_2060	465.88	30	NM_181719	TMCO4	465.88	10.47	10.3
chr1	20067394	20067434	MACS_peak_2061	103.21	40	NM_181719	TMCO4	103.21	3.85	20.17
chr1	20073655	20073753	MACS_peak_2064	453.15	98	NM_181719	TMCO4	453.15	13.52	10.26
chr1	20097800	20097975	MACS_peak_2073	230.97	175	NM_181719	TMCO4	230.97	10.43	12.85
chr1	20107149	20107259	MACS_peak_2076	51.15	110	NM_181719	TMCO4	51.15	3.33	32.2
chr1	20113518	20113610	MACS_peak_2079	107.85	92	NM_181719	TMCO4	107.85	10.27	19.59
chr1	20125666	20125709	MACS_peak_2082	547.21	43	uc001bcp.1	TMCO4	547.21	23.91	10.19
chr1	20208887	20209227	MACS_peak_2083	80.32	340	NM_015207	OTUD3	80.32	9.88	23.73
chr1	20216960	20217026	MACS_peak_2086	466.41	66	NM_015207	OTUD3	466.41	10.56	10.29
chr1	20220930	20220973	MACS_peak_2089	213.86	43	NM_015207	OTUD3	213.86	7.51	13.22
chr1	20231383	20231480	MACS_peak_2091	91.63	97	NM_015207	OTUD3	91.63	6.79	21.8
chr1	20808883	20809307	MACS_peak_2094	293.93	424	NM_018584	CAMK2N1	293.93	19.36	11.63
chr1	20825940	20826189	MACS_peak_2097	794.9	249	NM_024544	MUL1	794.9	16.36	10.98
chr1	20826483	20827558	MACS_peak_2098	236.35	1075	NM_024544	MUL1	236.35	6.71	12.71
chr1	20829776	20829802	MACS_peak_2099	517.57	26	NM_024544	MUL1	517.57	9.26	10.16
chr1	20960181	20960428	MACS_peak_2104	335.9	247	NM_032409	PINK1	335.9	12.52	11.12
chr1	20964334	20964622	MACS_peak_2105	257.67	288	NM_032409	PINK1	257.67	7.31	12.23
chr1	20991133	20991255	MACS_peak_2112	127.13	122	NM_020816	KIF17	127.13	3.31	17.77
chr1	20992706	20992824	MACS_peak_2113	228.6	118	NM_020816	KIF17	228.6	11.46	12.84
chr1	21047713	21048007	MACS_peak_2118	162.91	294	NM_001103160	SH2D5	162.91	6.31	15.39
chr1	21057504	21057668	MACS_peak_2120	217.12	164	ENST00000519434	SH2D5	217.12	11.65	13.18
chr1	21112678	21113159	MACS_peak_2131	100.41	481	ENST00000443615	HP1BP3	100.41	7.88	20.49
chr1	21113687	21113816	MACS_peak_2132	113.74	129	ENST00000437575	HP1BP3	113.74	5.28	19.03
chr1	21137230	21137377	MACS_peak_2136	278.31	147	NM_003760	EIF4G3	278.31	6.44	11.88
chr1	21143884	21144031	MACS_peak_2138	293.67	147	NM_003760	EIF4G3	293.67	7.69	11.64
chr1	21151592	21151691	MACS_peak_2141	50.93	99	NM_003760	EIF4G3	50.93	4.54	32.62
chr1	21167348	21167521	MACS_peak_2147	661.03	173	NM_003760	EIF4G3	661.03	6.62	10.5
chr1	21175907	21176023	MACS_peak_2150	420.16	116	NM_003760	EIF4G3	420.16	9.36	10.46
chr1	21177750	21177971	MACS_peak_2151	1432.15	221	NM_003760	EIF4G3	1432.15	10.77	14.48
chr1	21181470	21181551	MACS_peak_2153	408.75	81	NM_003760	EIF4G3	408.75	7.49	10.45
chr1	21186877	21187010	MACS_peak_2156	568.21	133	NM_003760	EIF4G3	568.21	12.46	10.21
chr1	21188720	21188825	MACS_peak_2157	152.75	105	NM_003760	EIF4G3	152.75	5.32	16.01
chr1	21221860	21221994	MACS_peak_2164	123.82	134	NM_003760	EIF4G3	123.82	4.14	18.01
chr1	21226189	21226436	MACS_peak_2165	60.09	247	NM_003760	EIF4G3	60.09	4.06	28.93
chr1	21231375	21231464	MACS_peak_2166	333.51	89	NM_003760	EIF4G3	333.51	7.06	11.16
chr1	21267983	21268823	MACS_peak_2180	677.61	840	NM_003760	EIF4G3	677.61	7.2	10.47
chr1	21276495	21276604	MACS_peak_2182	577.56	109	NM_003760	EIF4G3	577.56	12.3	10.23
chr1	21295966	21296089	MACS_peak_2190	711.63	123	NM_003760	EIF4G3	711.63	12.6	10.68
chr1	21299494	21299592	MACS_peak_2192	292.31	98	NM_003760	EIF4G3	292.31	8.03	11.69
chr1	21327714	21327805	MACS_peak_2198	55.69	91	ENST00000411888	EIF4G3	55.69	2.9	30.3
chr1	21543739	21546624	MACS_peak_2237	256.53	2885	NM_001397	ECE1	256.53	5.35	12.29
chr1	21553655	21553719	MACS_peak_2239	427.96	64	NM_001397	ECE1	427.96	6.47	10.44
chr1	21563238	21563337	MACS_peak_2244	544.62	99	NM_001397	ECE1	544.62	6.87	10.19
chr1	21573713	21573856	MACS_peak_2249	105.18	143	NM_001397	ECE1	105.18	4.81	19.91
chr1	21582439	21582631	MACS_peak_2250	440.04	192	NM_001397	ECE1	440.04	7.27	10.31
chr1	21585185	21585332	MACS_peak_2251	99.99	147	NM_001397	ECE1	99.99	4.35	20.54
chr1	21586763	21586885	MACS_peak_2252	352.36	122	NM_001397	ECE1	352.36	4.71	10.92
chr1	21599191	21599391	MACS_peak_2255	270.14	200	NM_001397	ECE1	270.14	7.28	12.01
chr1	21771610	21771712	MACS_peak_2274	184.5	102	NM_032264	NBPF3	184.5	9.23	14.36
chr1	21798208	21798276	MACS_peak_2281	97.97	68	NM_032264	NBPF3	97.97	10.08	20.87
chr1	21801392	21801431	MACS_peak_2283	323.63	39	NM_032264	NBPF3	323.63	10.27	11.21
chr1	21928178	21928290	MACS_peak_2285	64.93	112	NM_002885	RAP1GAP	64.93	4.15	27.47
chr1	21932558	21932670	MACS_peak_2287	69.85	112	NM_002885	RAP1GAP	69.85	4.35	26.21
chr1	21934705	21934843	MACS_peak_2288	84.23	138	NM_002885	RAP1GAP	84.23	8.69	23.03
chr1	21936067	21936139	MACS_peak_2289	102.06	72	NM_002885	RAP1GAP	102.06	6.52	20.26
chr1	22021663	22021714	MACS_peak_2296	264.23	51	NM_032236	USP48	264.23	5.51	12.08
chr1	22027990	22028095	MACS_peak_2298	271.09	105	NM_032236	USP48	271.09	7.45	11.97
chr1	22030004	22030069	MACS_peak_2299	115.64	65	NM_032236	USP48	115.64	4.67	18.84
chr1	22047528	22047659	MACS_peak_2308	140.11	131	NM_032236	USP48	140.11	6.85	16.83
chr1	22050390	22050919	MACS_peak_2311	903.2	529	ENST00000374732	USP48	903.2	11.97	11.68
chr1	22054833	22055212	MACS_peak_2313	604.83	379	NM_001032730	USP48	604.83	6.9	10.34
chr1	22056196	22056325	MACS_peak_2314	166.18	129	NM_032236	USP48	166.18	6.11	15.27
chr1	22109316	22109678	MACS_peak_2325	112.49	362	NM_032236	USP48	112.49	7.12	19.12
chr1	22154522	22154645	MACS_peak_2327	103.29	123	NM_005529	HSPG2	103.29	5.96	20.16
chr1	22158144	22158289	MACS_peak_2329	66.06	145	NM_005529	HSPG2	66.06	7.27	27.1
chr1	22161171	22161556	MACS_peak_2332	153.64	385	ENST00000426143	HSPG2	153.64	11.11	15.95
chr1	22165863	22166043	MACS_peak_2335	89.62	180	NM_005529	HSPG2	89.62	9.18	22.11
chr1	22166437	22166510	MACS_peak_2336	57.63	73	NM_005529	HSPG2	57.63	3.63	29.68
chr1	22175135	22175287	MACS_peak_2340	781.15	152	NM_005529	HSPG2	781.15	15	10.8
chr1	22176533	22176685	MACS_peak_2341	513.88	152	NM_005529	HSPG2	513.88	10.37	10.18
chr1	22181103	22181258	MACS_peak_2343	250.91	155	NM_005529	HSPG2	250.91	6.97	12.4
chr1	22183777	22183878	MACS_peak_2344	364.54	101	NM_005529	HSPG2	364.54	6.1	10.79
chr1	22188480	22188608	MACS_peak_2347	105.42	128	NM_005529	HSPG2	105.42	5.38	19.88
chr1	22190592	22190706	MACS_peak_2348	89.98	114	NM_005529	HSPG2	89.98	7.42	22.07
chr1	22191335	22191436	MACS_peak_2349	80.4	101	NM_005529	HSPG2	80.4	4	23.72
chr1	22192209	22192302	MACS_peak_2350	148.19	93	NM_005529	HSPG2	148.19	6.76	16.3
chr1	22198678	22198870	MACS_peak_2352	227.05	192	NM_005529	HSPG2	227.05	7.28	12.92
chr1	22205579	22205614	MACS_peak_2356	160.1	35	NM_005529	HSPG2	160.1	4.75	15.57
chr1	22206855	22207052	MACS_peak_2357	64.2	197	NM_005529	HSPG2	64.2	4.29	27.65
chr1	22211505	22211650	MACS_peak_2358	60.69	145	NM_005529	HSPG2	60.69	5.44	28.59
chr1	22213912	22214167	MACS_peak_2359	559.18	255	NM_005529	HSPG2	559.18	8.46	10.26
chr1	22216308	22216634	MACS_peak_2360	474.2	326	ENST00000439717	HSPG2	474.2	9.71	10.32
chr1	22222667	22222803	MACS_peak_2362	401.61	136	NM_005529	HSPG2	401.61	19.8	10.51
chr1	22379119	22379235	MACS_peak_2378	142.22	116	NM_001791	CDC42	142.22	6.59	16.67
chr1	22408214	22408287	MACS_peak_2388	245.19	73	NM_001791	CDC42	245.19	6.95	12.59
chr1	22453921	22453974	MACS_peak_2398	259.21	53	ENST00000415567	WNT4	259.21	8.3	12.19
chr1	22456108	22456344	MACS_peak_2399	61.62	236	NM_030761	WNT4	61.62	8.5	28.32
chr1	22817892	22818026	MACS_peak_2408	66.41	134	NM_014870	ZBTB40	66.41	3.76	27.02
chr1	22834493	22834630	MACS_peak_2413	188.4	137	NM_014870	ZBTB40	188.4	7	14.21
chr1	22835022	22835224	MACS_peak_2414	257.19	202	NM_014870	ZBTB40	257.19	8.03	12.26
chr1	22838168	22838627	MACS_peak_2415	60.38	459	NM_014870	ZBTB40	60.38	4.53	28.69
chr1	22839416	22839623	MACS_peak_2416	817.32	207	NM_014870	ZBTB40	817.32	24.07	11.16
chr1	22843792	22843957	MACS_peak_2418	522.88	165	NM_014870	ZBTB40	522.88	15	10.21
chr1	22847988	22848121	MACS_peak_2421	103.78	133	NM_014870	ZBTB40	103.78	4.37	20.1
chr1	22852694	22853301	MACS_peak_2422	660.01	607	NM_014870	ZBTB40	660.01	17.98	10.51
chr1	22855792	22856013	MACS_peak_2423	130.39	221	NM_014870	ZBTB40	130.39	3.55	17.48
chr1	22856234	22856803	MACS_peak_2424	228.27	569	NM_014870	ZBTB40	228.27	6.77	12.85
chr1	23110887	23111569	MACS_peak_2437	60.02	682	NM_004442	EPHB2	60.02	7.21	28.95
chr1	23189529	23189541	MACS_peak_2444	510.92	12	NM_004442	EPHB2	510.92	12.45	10.14
chr1	23191585	23191705	MACS_peak_2445	119.53	120	NM_004442	EPHB2	119.53	4.42	18.41
chr1	23219415	23219539	MACS_peak_2449	171.83	124	NM_004442	EPHB2	171.83	7.77	15.01
chr1	23221964	23221981	MACS_peak_2450	400.91	17	NM_004442	EPHB2	400.91	10.87	10.44
chr1	23233202	23233390	MACS_peak_2451	68.73	188	NM_004442	EPHB2	68.73	6.32	26.47
chr1	23345940	23346440	MACS_peak_2455	2556.78	500	NM_015013	KDM1A	2556.78	40.91	16.49
chr1	23356961	23357127	MACS_peak_2460	1133.65	166	NM_015013	KDM1A	1133.65	7.18	13.08
chr1	23376879	23377013	MACS_peak_2469	187.87	134	NM_015013	KDM1A	187.87	5.21	14.24
chr1	23380253	23380332	MACS_peak_2470	575.94	79	NM_015013	KDM1A	575.94	7.97	10.25
chr1	23383976	23384058	MACS_peak_2472	138.01	82	NM_015013	KDM1A	138.01	5.92	16.93
chr1	23395031	23395174	MACS_peak_2478	873.94	143	NM_015013	KDM1A	873.94	5.29	11.52
chr1	23397717	23397852	MACS_peak_2479	109.58	135	NM_015013	KDM1A	109.58	4.37	19.47
chr1	23398616	23398690	MACS_peak_2480	233.72	74	NM_015013	KDM1A	233.72	6.47	12.73
chr1	23435514	23435701	MACS_peak_2487	1031.25	187	ENST00000418342	LUZP1	1031.25	17.16	12.45
chr1	23495258	23495352	MACS_peak_2505	599.8	94	uc001bgm.1	LUZP1	599.8	21.92	10.38
chr1	23519831	23521004	MACS_peak_2509	205.3	1173	NM_000864	HTR1D	205.3	7.55	13.57
chr1	23640045	23640195	MACS_peak_2522	2035.83	150	NM_005826	HNRNPR	2035.83	10.45	16.2
chr1	23670703	23670857	MACS_peak_2530	625.49	154	NM_005826	HNRNPR	625.49	7.36	10.44
chr1	23689554	23689714	MACS_peak_2531	80.54	160	NM_030634	ZNF436	80.54	4.74	23.68
chr1	23694465	23694684	MACS_peak_2534	761.59	219	NM_030634	ZNF436	761.59	30.03	10.71
chr1	23695921	23696226	MACS_peak_2535	558.87	305	NM_001077195	ZNF436	558.87	19.96	10.17
chr1	23707887	23707967	MACS_peak_2536	1957.5	80	NM_003196	TCEA3	1957.5	22.14	16.17
chr1	23713765	23713902	MACS_peak_2537	1670.97	137	NM_003196	TCEA3	1670.97	32.98	15.35
chr1	23724035	23724063	MACS_peak_2539	178.24	28	NM_003196	TCEA3	178.24	7.11	14.62
chr1	23755529	23755769	MACS_peak_2541	236.87	240	NM_017707	ASAP3	236.87	4.91	12.7
chr1	23765704	23765723	MACS_peak_2543	658.15	19	NM_017707	ASAP3	658.15	14.82	10.42
chr1	23769035	23769128	MACS_peak_2545	421.51	93	NM_001143778	ASAP3	421.51	9.55	10.45
chr1	23777999	23778021	MACS_peak_2548	119.74	22	NM_017707	ASAP3	119.74	5.53	18.39
chr1	23779189	23779249	MACS_peak_2549	847.09	60	NM_017707	ASAP3	847.09	33.19	11.25
chr1	23782614	23782687	MACS_peak_2550	492.07	73	NM_017707	ASAP3	492.07	22.72	10.23
chr1	23810497	23810699	MACS_peak_2556	290.88	202	NM_017707	ASAP3	290.88	17.58	11.65
chr1	23847452	23847563	MACS_peak_2558	316.25	111	NM_004091	E2F2	316.25	13.44	11.37
chr1	23857201	23857564	MACS_peak_2562	178.24	363	NM_004091	E2F2	178.24	12.25	14.62
chr1	24069855	24070068	MACS_peak_2576	1585.46	213	NM_003198	TCEB3	1585.46	50.33	15.11
chr1	24076331	24076438	MACS_peak_2577	252.68	107	NM_003198	TCEB3	252.68	7.19	12.44
chr1	24082332	24082513	MACS_peak_2579	206.58	181	NM_003198	TCEB3	206.58	4.78	13.6
chr1	24105846	24106431	MACS_peak_2585	765.29	585	ENST00000415372	PITHD1	765.29	13.05	10.79
chr1	24112804	24112913	MACS_peak_2587	87.45	109	NM_020362	PITHD1	87.45	6.19	22.48
chr1	24128385	24129054	MACS_peak_2591	57.28	669	NM_000191	HMGCL	57.28	4.82	29.77
chr1	24134624	24134813	MACS_peak_2595	79.71	189	NM_000191	HMGCL	79.71	9.51	23.88
chr1	24151845	24151928	MACS_peak_2600	55.5	83	NM_000191	HMGCL	55.5	4.15	30.73
chr1	24189670	24189761	MACS_peak_2603	525.92	91	NM_000147	FUCA1	525.92	12.22	10.17
chr1	24382524	24382841	MACS_peak_2607	131.21	317	ENST00000338909	MYOM3	131.21	9.88	17.41
chr1	24385425	24385469	MACS_peak_2608	365.97	44	NM_152372	MYOM3	365.97	10.67	10.78
chr1	24388435	24388599	MACS_peak_2609	77.37	164	NM_152372	MYOM3	77.37	6.54	24.34
chr1	24389615	24389724	MACS_peak_2610	111.34	109	NM_152372	MYOM3	111.34	8.33	19.25
chr1	24393513	24393584	MACS_peak_2611	60.14	71	ENST00000330966	MYOM3	60.14	4.15	28.91
chr1	24394712	24394857	MACS_peak_2612	56.19	145	NM_152372	MYOM3	56.19	4.5	30.15
chr1	24400649	24400759	MACS_peak_2613	55.5	110	NM_152372	MYOM3	55.5	6.72	30.73
chr1	24426245	24426265	MACS_peak_2616	64.93	20	NM_152372	MYOM3	64.93	4.15	27.47
chr1	24435007	24435144	MACS_peak_2619	445.83	137	NM_152372	MYOM3	445.83	11.85	10.25
chr1	24446844	24448183	MACS_peak_2622	634.99	1339	NM_021258	IL22RA1	634.99	40.11	10.42
chr1	24482144	24482730	MACS_peak_2626	216.94	586	NM_170743	IFNLR1	216.94	12.26	13.19
chr1	24482745	24482971	MACS_peak_2627	715	226	NM_170743	IFNLR1	715	15.67	10.69
chr1	24485489	24485672	MACS_peak_2629	63.84	183	ENST00000374419	IFNLR1	63.84	5.93	27.74
chr1	24495906	24496091	MACS_peak_2630	150.91	185	NM_170743	IFNLR1	150.91	9.29	16.08
chr1	24683609	24684374	MACS_peak_2638	127.59	765	NM_178122	STPG1	127.59	6.87	17.74
chr1	24687455	24687531	MACS_peak_2639	187.23	76	NM_178122	STPG1	187.23	5.33	14.27
chr1	24695664	24696329	MACS_peak_2641	1338.14	665	uc001bjf.3	STPG1	1338.14	28.97	14.3
chr1	24766690	24766730	MACS_peak_2658	138.37	40	NM_020448	NIPAL3	138.37	5.93	16.9
chr1	24771674	24771710	MACS_peak_2660	144.78	36	NM_020448	NIPAL3	144.78	6.13	16.47
chr1	24795475	24795716	MACS_peak_2665	179.17	241	NM_020448	NIPAL3	179.17	8.04	14.61
chr1	24797857	24798570	MACS_peak_2666	291.39	713	NM_020448	NIPAL3	291.39	7.07	11.71
chr1	24798876	24799473	MACS_peak_2667	126.23	597	NM_020448	NIPAL3	126.23	8.2	17.84
chr1	24829528	24829640	MACS_peak_2670	890.69	112	NM_013441	RCAN3	890.69	27.07	11.52
chr1	24840803	24841057	MACS_peak_2674	1004.03	254	NM_013441	RCAN3	1004.03	21.03	12.24
chr1	24859572	24859744	MACS_peak_2677	75.73	172	NM_013441	RCAN3	75.73	4.81	24.66
chr1	24969614	24969838	MACS_peak_2679	634.73	224	NM_005839	SRRM1	634.73	15.69	10.43
chr1	24972474	24972564	MACS_peak_2681	140.05	90	NM_005839	SRRM1	140.05	4.59	16.84
chr1	24976461	24976577	MACS_peak_2683	1527.29	116	NM_005839	SRRM1	1527.29	13.09	14.98
chr1	24978924	24979119	MACS_peak_2684	467.56	195	NM_005839	SRRM1	467.56	5.4	10.3
chr1	24981345	24981620	MACS_peak_2685	2299.59	275	NM_005839	SRRM1	2299.59	19.69	16.38
chr1	25071759	25072116	MACS_peak_2692	193.35	357	NM_013943	CLIC4	193.35	7.42	14.07
chr1	25226176	25227058	MACS_peak_2718	233.67	882	NM_004350	RUNX3	233.67	11.4	12.73
chr1	25227523	25228707	MACS_peak_2719	558.73	1184	NM_004350	RUNX3	558.73	14.82	10.17
chr1	25233749	25233908	MACS_peak_2721	85.49	159	NM_004350	RUNX3	85.49	9.09	22.8
chr1	25254064	25254182	MACS_peak_2725	147.17	118	NM_004350	RUNX3	147.17	6.15	16.37
chr1	25553759	25554023	MACS_peak_2731	1054.6	264	uc010oeo.1	SYF2	1054.6	14.64	12.69
chr1	25554608	25554726	MACS_peak_2732	2298.8	118	NM_015484	SYF2	2298.8	11.39	16.45
chr1	25555488	25555614	MACS_peak_2733	3100	126	NM_015484	SYF2	3100	42.32	15.38
chr1	25656516	25656780	MACS_peak_2746	74.9	264	NM_001127691	RHD	74.9	5.93	24.95
chr1	25666964	25667070	MACS_peak_2749	271.52	106	NM_014313	TMEM50A	271.52	6.32	11.96
chr1	25715466	25715604	MACS_peak_2753	290.88	138	NM_020485	RHCE	290.88	11.06	11.65
chr1	25780750	25780873	MACS_peak_2758	203.16	123	NM_018202	TMEM57	203.16	5.58	13.66
chr1	25810606	25810765	MACS_peak_2762	203.1	159	NM_018202	TMEM57	203.1	7.65	13.67
chr1	25812103	25812286	MACS_peak_2763	387.05	183	NM_018202	TMEM57	387.05	12.74	10.6
chr1	25815663	25815784	MACS_peak_2764	125.9	121	NM_018202	TMEM57	125.9	6.32	17.86
chr1	25817900	25818075	MACS_peak_2766	134.73	175	NM_018202	TMEM57	134.73	6.17	17.17
chr1	25824754	25825254	MACS_peak_2767	177.67	500	NM_018202	TMEM57	177.67	6.24	14.65
chr1	25881350	25881463	MACS_peak_2774	111.84	113	NM_015627	LDLRAP1	111.84	7.88	19.2
chr1	25889134	25889207	MACS_peak_2780	892.74	73	NM_015627	LDLRAP1	892.74	18.05	11.64
chr1	26073230	26073274	MACS_peak_2787	274.91	44	NM_020379	MAN1C1	274.91	8.69	11.89
chr1	26085082	26085193	MACS_peak_2788	298.97	111	NM_020379	MAN1C1	298.97	9.09	11.51
chr1	26098147	26098224	MACS_peak_2789	1047.53	77	NM_020379	MAN1C1	1047.53	20.55	12.55
chr1	26127533	26127651	MACS_peak_2791	484.94	118	NM_020451	SEPN1	484.94	14.82	10.27
chr1	26131632	26131766	MACS_peak_2794	158.1	134	NM_020451	SEPN1	158.1	4.52	15.72
chr1	26135070	26135280	MACS_peak_2795	243.9	210	NM_020451	SEPN1	243.9	6.01	12.61
chr1	26136173	26136311	MACS_peak_2796	425.62	138	NM_020451	SEPN1	425.62	9.57	10.39
chr1	26138181	26138370	MACS_peak_2797	229.63	189	NM_020451	SEPN1	229.63	7.08	12.87
chr1	26163903	26164045	MACS_peak_2805	51.27	142	NM_024037	AUNIP	51.27	6.01	32.15
chr1	26187974	26189257	MACS_peak_2807	251.94	1283	NM_178422	PAQR7	251.94	10.18	12.46
chr1	26189773	26190220	MACS_peak_2808	60.14	447	NM_178422	PAQR7	60.14	3.26	28.91
chr1	26286603	26287033	MACS_peak_2817	90.56	430	NM_000437	PAFAH2	90.56	5.85	21.99
chr1	26310950	26311019	MACS_peak_2823	374.62	69	NM_000437	PAFAH2	374.62	12.65	10.67
chr1	26317217	26317412	MACS_peak_2825	192.54	195	ENST00000374284	PAFAH2	192.54	14.03	14.13
chr1	26438333	26438406	MACS_peak_2829	185.19	73	NM_152835	PDIK1L	185.19	7.11	14.31
chr1	26440782	26441084	MACS_peak_2831	160.66	302	NM_152835	PDIK1L	160.66	9.03	15.54
chr1	26448327	26448576	MACS_peak_2832	93.21	249	NM_152835	PDIK1L	93.21	6.98	21.56
chr1	26496908	26497423	MACS_peak_2833	2818.59	515	ENST00000270812	ZNF593	2818.59	15.19	16.15
chr1	26560643	26560801	MACS_peak_2835	190.33	158	NM_001281517	CEP85	190.33	6.87	14.13
chr1	26566252	26566329	MACS_peak_2840	159.29	77	NM_001281517	CEP85	159.29	6.93	15.64
chr1	26570656	26570809	MACS_peak_2842	247.34	153	uc001blr.3	CEP85	247.34	10.84	12.52
chr1	26584087	26584221	MACS_peak_2845	227.43	134	NM_001281517	CEP85	227.43	8.87	12.9
chr1	26584633	26584751	MACS_peak_2846	635.85	118	NM_001281517	CEP85	635.85	11.39	10.42
chr1	26586107	26586293	MACS_peak_2847	225.32	186	NM_001281517	CEP85	225.32	10.62	12.97
chr1	26595950	26596105	MACS_peak_2851	182.3	155	NM_001281517	CEP85	182.3	7.2	14.48
chr1	26601454	26601562	MACS_peak_2854	145.02	108	NM_001281517	CEP85	145.02	5.68	16.52
chr1	26620713	26620822	MACS_peak_2855	69.85	109	NM_145345	UBXN11	69.85	4.35	26.21
chr1	26623409	26623486	MACS_peak_2857	50.99	77	NM_145345	UBXN11	50.99	6.24	32.6
chr1	26629303	26629410	MACS_peak_2859	127.47	107	ENST00000442942	UBXN11	127.47	12.65	17.74
chr1	26632783	26632986	MACS_peak_2860	658.15	203	ENST00000421827	UBXN11	658.15	14.82	10.42
chr1	26758893	26759214	MACS_peak_2862	863.79	321	ENST00000530781	DHDDS	863.79	20.45	11.4
chr1	26764658	26764757	MACS_peak_2865	56.38	99	NM_024887	DHDDS	56.38	6.94	30.09
chr1	26784307	26784396	MACS_peak_2871	1864.76	89	NM_024887	DHDDS	1864.76	22.33	15.67
chr1	26786527	26786635	MACS_peak_2872	814.33	108	NM_024887	DHDDS	814.33	36.43	11.02
chr1	26798901	26799118	MACS_peak_2876	3100	217	NM_005517	HMGN2	3100	9.29	15.38
chr1	26872517	26872526	MACS_peak_2884	55.5	9	NM_001006665	RPS6KA1	55.5	5.14	30.73
chr1	27055966	27056354	MACS_peak_2903	805.74	388	uc001bmw.1	ARID1A	805.74	15.54	11.04
chr1	27057642	27058095	MACS_peak_2904	1866.58	453	NM_006015	ARID1A	1866.58	12.35	15.69
chr1	27087346	27087587	MACS_peak_2910	130.36	241	NM_006015	ARID1A	130.36	6.58	17.48
chr1	27088642	27088810	MACS_peak_2911	66.34	168	NM_006015	ARID1A	66.34	5.24	27.03
chr1	27089463	27089776	MACS_peak_2912	248	313	NM_006015	ARID1A	248	5.46	12.5
chr1	27100819	27101711	MACS_peak_2916	2829.62	892	NM_006015	ARID1A	2829.62	14.37	16.13
chr1	27153200	27153394	MACS_peak_2921	134.93	194	NM_032283	ZDHHC18	134.93	12.25	17.15
chr1	27153554	27153630	MACS_peak_2922	527.82	76	NM_032283	ZDHHC18	527.82	30.82	10.15
chr1	27158937	27159098	MACS_peak_2924	634.08	161	NM_032283	ZDHHC18	634.08	27.65	10.44
chr1	27183514	27183745	MACS_peak_2935	89.89	231	ENST00000488397	ZDHHC18	89.89	4.22	22.08
chr1	27189632	27190947	MACS_peak_2936	142.41	1315	NM_006142	SFN	142.41	5.2	16.65
chr1	27216978	27217682	MACS_peak_2944	75.25	704	NM_022078	GPATCH3	75.25	12.67	24.77
chr1	27220726	27220901	MACS_peak_2946	182.3	175	NM_022078	GPATCH3	182.3	10.29	14.48
chr1	27223791	27224216	MACS_peak_2948	604.39	425	NM_022078	GPATCH3	604.39	15.37	10.35
chr1	27226482	27226772	MACS_peak_2949	183.54	290	NM_022078	GPATCH3	183.54	8.51	14.39
chr1	27237702	27237726	MACS_peak_2951	607.97	24	ENST00000435827	NUDC	607.97	13.83	10.3
chr1	27248212	27248420	MACS_peak_2954	3100	208	NM_006600	NUDC	3100	34.32	15.38
chr1	27250579	27250657	MACS_peak_2955	1427.47	78	NM_006600	NUDC	1427.47	8.62	14.4
chr1	27267947	27268151	MACS_peak_2962	3100	204	NM_006600	NUDC	3100	22.98	15.38
chr1	27269361	27269556	MACS_peak_2963	3100	195	NM_006600	NUDC	3100	15.37	15.38
chr1	27320836	27321121	MACS_peak_2966	216.25	285	ENST00000531285	TRNP1	216.25	5.03	13.21
chr1	27426550	27427135	MACS_peak_2968	109.14	585	NM_003047	SLC9A1	109.14	10.08	19.51
chr1	27427693	27427766	MACS_peak_2969	113.8	73	NM_003047	SLC9A1	113.8	4.57	19.03
chr1	27432338	27432578	MACS_peak_2972	271.97	240	ENST00000374086	SLC9A1	271.97	9.33	11.96
chr1	27434138	27434356	MACS_peak_2973	124.66	218	NM_003047	SLC9A1	124.66	7.96	17.94
chr1	27440316	27440777	MACS_peak_2975	235.2	461	NM_003047	SLC9A1	235.2	8.5	12.69
chr1	27561028	27561442	MACS_peak_2988	325.14	414	NM_015023	WDTC1	325.14	18.57	11.24
chr1	27587446	27587593	MACS_peak_2991	514.91	147	NM_015023	WDTC1	514.91	14.98	10.17
chr1	27608729	27608773	MACS_peak_2993	485.49	44	NM_015023	WDTC1	485.49	12.68	10.27
chr1	27614204	27614352	MACS_peak_2994	75.67	148	NM_015023	WDTC1	75.67	4.46	24.67
chr1	27618705	27618888	MACS_peak_2995	66.52	183	NM_015023	WDTC1	66.52	3.98	27
chr1	27622816	27622892	MACS_peak_2997	157.57	76	NM_015023	WDTC1	157.57	8.43	15.67
chr1	27632676	27633284	MACS_peak_3001	86.56	608	NM_015023	WDTC1	86.56	4.2	22.63
chr1	27660641	27660967	MACS_peak_3013	102.02	326	ENST00000464813	TMEM222	102.02	7.16	20.27
chr1	27681669	27681960	MACS_peak_3016	1037.98	291	NM_004672	MAP3K6	1037.98	18.64	12.6
chr1	27684909	27685102	MACS_peak_3018	69.21	193	NM_004672	MAP3K6	69.21	6.29	26.36
chr1	27687195	27687329	MACS_peak_3019	65.98	134	NM_004672	MAP3K6	65.98	4.75	27.12
chr1	27688653	27688741	MACS_peak_3020	101.58	88	NM_004672	MAP3K6	101.58	3.89	20.32
chr1	27689341	27689510	MACS_peak_3021	203.65	169	NM_004672	MAP3K6	203.65	6.66	13.64
chr1	27720960	27721212	MACS_peak_3022	367.11	252	NM_005281	GPR3	367.11	12.69	10.83
chr1	27721452	27721682	MACS_peak_3023	674.13	230	NM_005281	GPR3	674.13	11.27	10.51
chr1	27739065	27739221	MACS_peak_3025	100	156	NM_006990	WASF2	100	5.48	20.54
chr1	27741326	27741457	MACS_peak_3026	163.67	131	NM_006990	WASF2	163.67	3.16	15.35
chr1	27742478	27742596	MACS_peak_3027	53.21	118	NM_006990	WASF2	53.21	4.45	31.48
chr1	27744769	27744923	MACS_peak_3028	501.51	154	NM_006990	WASF2	501.51	7.48	10.26
chr1	27755270	27755443	MACS_peak_3029	1786.91	173	NM_006990	WASF2	1786.91	17.15	15.33
chr1	27816496	27816678	MACS_peak_3046	1033.05	182	NM_006990	WASF2	1033.05	15.38	12.48
chr1	27860830	27861427	MACS_peak_3049	168.05	597	NM_001029882	AHDC1	168.05	10.49	15.15
chr1	27874037	27875624	MACS_peak_3053	850.18	1587	NM_001029882	AHDC1	850.18	16.28	11.34
chr1	27876344	27877490	MACS_peak_3054	167.2	1146	NM_001029882	AHDC1	167.2	8.11	15.2
chr1	27877747	27878700	MACS_peak_3055	414.67	953	NM_001029882	AHDC1	414.67	14.17	10.43
chr1	27884815	27885041	MACS_peak_3059	471.19	226	NM_001029882	AHDC1	471.19	20.62	10.28
chr1	27929955	27930143	MACS_peak_3077	769.84	188	uc009vsz.1	AHDC1	769.84	30.63	10.73
chr1	27992571	27992986	MACS_peak_3079	813.29	415	NM_002038	IFI6	813.29	7.74	11.02
chr1	27998633	27998704	MACS_peak_3080	106.61	71	NM_002038	IFI6	106.61	2.5	19.75
chr1	28052489	28052672	MACS_peak_3081	307.12	183	NM_152660	FAM76A	307.12	10.67	11.38
chr1	28053989	28054047	MACS_peak_3082	119.74	58	NM_152660	FAM76A	119.74	5.53	18.39
chr1	28059145	28059168	MACS_peak_3083	185.19	23	NM_152660	FAM76A	185.19	6.92	14.31
chr1	28060541	28060694	MACS_peak_3084	1342.31	153	NM_152660	FAM76A	1342.31	33.98	14.29
chr1	28071164	28071322	MACS_peak_3086	179.05	158	NM_152660	FAM76A	179.05	7.28	14.62
chr1	28086036	28086131	MACS_peak_3088	178.59	95	NM_152660	FAM76A	178.59	7.57	14.64
chr1	28099693	28099936	MACS_peak_3089	792.87	243	NM_177424	STX12	792.87	18.99	10.86
chr1	28116077	28116142	MACS_peak_3093	361.63	65	NM_177424	STX12	361.63	10.42	10.83
chr1	28120043	28120143	MACS_peak_3094	176.1	100	NM_177424	STX12	176.1	6.95	14.77
chr1	28138673	28138779	MACS_peak_3103	99.21	106	NM_177424	STX12	99.21	3.82	20.68
chr1	28146176	28146243	MACS_peak_3105	132.94	67	NM_177424	STX12	132.94	4.06	17.35
chr1	28157324	28157835	MACS_peak_3107	134.34	511	NM_002713	PPP1R8	134.34	9.55	17.21
chr1	28159266	28159327	MACS_peak_3108	482.16	61	NM_002713	PPP1R8	482.16	15.15	10.23
chr1	28165209	28165363	MACS_peak_3112	184	154	NM_002713	PPP1R8	184	6.45	14.37
chr1	28167524	28167745	MACS_peak_3113	227.03	221	NM_014110	PPP1R8	227.03	7.31	12.92
chr1	28169696	28169841	MACS_peak_3114	1759.69	145	NM_002713	PPP1R8	1759.69	23.7	15.31
chr1	28203111	28203239	MACS_peak_3118	418.72	128	NM_004848	THEMIS2	418.72	13.44	10.41
chr1	28206154	28206177	MACS_peak_3119	138.37	23	NM_004848	THEMIS2	138.37	5.93	16.9
chr1	28206401	28206565	MACS_peak_3120	90.84	164	NM_004848	THEMIS2	90.84	6.32	21.94
chr1	28212377	28212674	MACS_peak_3123	220.2	297	NM_004848	THEMIS2	220.2	10.18	13.07
chr1	28220861	28220908	MACS_peak_3124	235.67	47	NM_002946	RPA2	235.67	3.69	12.67
chr1	28223515	28223632	MACS_peak_3125	120.85	117	NM_002946	RPA2	120.85	5.27	18.33
chr1	28224143	28224218	MACS_peak_3126	213.36	75	NM_002946	RPA2	213.36	4.98	13.25
chr1	28233438	28233552	MACS_peak_3128	712.45	114	NM_002946	RPA2	712.45	9.95	10.68
chr1	28240573	28241024	MACS_peak_3129	1202.97	451	ENST00000313433	RPA2	1202.97	10.7	13.53
chr1	28290144	28290204	MACS_peak_3130	198.93	60	NM_018053	XKR8	198.93	6.87	13.82
chr1	28293028	28293321	MACS_peak_3132	79.77	293	NM_018053	XKR8	79.77	5.11	23.87
chr1	28297151	28297968	MACS_peak_3134	216.62	817	NM_001990	EYA3	216.62	8.65	13.2
chr1	28362054	28362191	MACS_peak_3146	474.86	137	NM_001990	EYA3	474.86	9.89	10.32
chr1	28365349	28365352	MACS_peak_3147	1391.07	3	NM_001990	EYA3	1391.07	23.71	14.31
chr1	28369081	28369161	MACS_peak_3149	52.5	80	NM_001990	EYA3	52.5	3.82	31.72
chr1	28374893	28374911	MACS_peak_3150	929.43	18	NM_001990	EYA3	929.43	13.93	11.66
chr1	28384504	28384605	MACS_peak_3153	155.03	101	NM_001990	EYA3	155.03	13.63	15.84
chr1	28415034	28415148	MACS_peak_3155	587.77	114	NM_001990	EYA3	587.77	13.94	10.28
chr1	28530257	28530333	MACS_peak_3157	67.32	76	NM_014280	DNAJC8	67.32	4.01	26.8
chr1	28531768	28531861	MACS_peak_3158	188.03	93	ENST00000603289	DNAJC8	188.03	5.96	14.23
chr1	28541450	28541507	MACS_peak_3161	937.68	57	NM_014280	DNAJC8	937.68	7.71	11.74
chr1	28555432	28555534	MACS_peak_3164	248.75	102	NM_014280	DNAJC8	248.75	5.43	12.48
chr1	28559431	28559542	MACS_peak_3165	1511.74	111	NM_014280	DNAJC8	1511.74	11.41	14.84
chr1	28562871	28563813	MACS_peak_3166	3100	942	NM_178191	ATPIF1	3100	185.62	15.38
chr1	28564072	28564616	MACS_peak_3167	3100	544	NM_178191	ATPIF1	3100	20.61	15.38
chr1	28573099	28573174	MACS_peak_3171	194.43	75	ENST00000468425	ATPIF1	194.43	7.31	14.02
chr1	28586101	28586448	MACS_peak_3173	316.91	347	NM_031459	SESN2	316.91	15.21	11.37
chr1	28599868	28600019	MACS_peak_3180	91.98	151	NM_031459	SESN2	91.98	7.91	21.73
chr1	28607226	28608824	MACS_peak_3181	257.96	1598	NM_031459	SESN2	257.96	6.64	12.22
chr1	28655635	28655691	MACS_peak_3182	156.94	56	NM_017638	MED18	156.94	5.81	15.7
chr1	28696102	28696336	MACS_peak_3183	1106.61	234	NM_001048183	PHACTR4	1106.61	20	12.96
chr1	28733920	28733974	MACS_peak_3192	166.41	54	NM_001048183	PHACTR4	166.41	8.74	15.25
chr1	28764660	28764941	MACS_peak_3204	123.37	281	NM_023923	PHACTR4	123.37	6.46	18.07
chr1	28785595	28785769	MACS_peak_3206	1192.5	174	NM_023923	PHACTR4	1192.5	10.32	13.47
chr1	28786722	28786803	MACS_peak_3207	197.95	81	NM_023923	PHACTR4	197.95	8.64	13.87
chr1	28802618	28802803	MACS_peak_3212	260.78	185	NM_023923	PHACTR4	260.78	5.53	12.21
chr1	28806962	28807116	MACS_peak_3213	394.31	154	NM_023923	PHACTR4	394.31	12.87	10.56
chr1	28817462	28817524	MACS_peak_3215	533.92	62	NM_023923	PHACTR4	533.92	10.32	10.2
chr1	28818161	28818299	MACS_peak_3216	56.04	138	NM_023923	PHACTR4	56.04	5.6	30.18
chr1	28843236	28843379	MACS_peak_3222	483.36	143	ENST00000419074	RCC1	483.36	14.71	10.3
chr1	28844747	28844820	MACS_peak_3223	2335.06	73	NM_001269	RCC1	2335.06	18.84	16.52
chr1	28856369	28856451	MACS_peak_3227	92.4	82	NM_001269	RCC1	92.4	5.17	21.65
chr1	28858314	28858502	MACS_peak_3228	331.84	188	NM_001269	RCC1	331.84	6.46	11.11
chr1	28897687	28897850	MACS_peak_3235	68.68	163	NM_017846	TRNAU1AP	68.68	5.79	26.48
chr1	28898378	28898412	MACS_peak_3236	65.36	34	NM_017846	TRNAU1AP	65.36	6.3	27.27
chr1	28904011	28904263	MACS_peak_3237	261.43	252	NM_017846	TRNAU1AP	261.43	8.1	12.19
chr1	28920438	28921088	MACS_peak_3239	226.8	650	NM_152304	RAB42	226.8	17.89	12.93
chr1	28930034	28930086	MACS_peak_3240	887.77	52	NM_005644	TAF12	887.77	6.53	11.55
chr1	28939758	28939873	MACS_peak_3241	1373.67	115	NM_005644	TAF12	1373.67	26.62	14.33
chr1	28944464	28944542	MACS_peak_3242	776.69	78	NM_005644	TAF12	776.69	9.51	10.8
chr1	28969166	28969597	MACS_peak_3246	478.53	431	NM_001135218	TAF12	478.53	11.95	10.29
chr1	29018096	29018221	MACS_peak_3249	80.09	125	NM_006582	GMEB1	80.09	8.89	23.8
chr1	29028953	29029081	MACS_peak_3251	192.24	128	NM_006582	GMEB1	192.24	7.11	14.06
chr1	29030703	29030841	MACS_peak_3252	217.26	138	NM_006582	GMEB1	217.26	9.59	13.18
chr1	29037031	29037124	MACS_peak_3254	106.65	93	NM_006582	GMEB1	106.65	5.4	19.75
chr1	29213602	29213722	MACS_peak_3265	2378.45	120	NM_004437	EPB41	2378.45	50.75	16.55
chr1	29313942	29314417	MACS_peak_3280	590.11	475	NM_203342	EPB41	590.11	6.76	10.36
chr1	29319841	29320054	MACS_peak_3281	318.87	213	NM_004437	EPB41	318.87	8.24	11.33
chr1	29359630	29359757	MACS_peak_3286	172.03	127	NM_004437	EPB41	172.03	7.97	15
chr1	29365765	29365938	MACS_peak_3287	130.59	173	NM_004437	EPB41	130.59	6.25	17.47
chr1	29379618	29379980	MACS_peak_3288	717.99	362	uc009vtk.2	EPB41	717.99	11.46	10.69
chr1	29391493	29391733	MACS_peak_3290	299.79	240	NM_001166006	EPB41	299.79	5.47	11.57
chr1	29442210	29442254	MACS_peak_3295	51.36	44	NM_004437	EPB41	51.36	2.78	32.12
chr1	29474335	29475738	MACS_peak_3298	3100	1403	NM_005626	SRSF4	3100	21.6	15.38
chr1	29476614	29476704	MACS_peak_3299	217.3	90	NM_005626	SRSF4	217.3	6.42	13.19
chr1	29481207	29481422	MACS_peak_3300	126.33	215	NM_005626	SRSF4	126.33	5.4	17.84
chr1	29508157	29508637	MACS_peak_3306	88.26	480	NM_005626	SRSF4	88.26	8.5	22.33
chr1	29519422	29519659	MACS_peak_3309	359.31	237	ENST00000373791	MECR	359.31	11.27	10.87
chr1	29519916	29520123	MACS_peak_3310	220.77	207	ENST00000373791	MECR	220.77	5.25	13.05
chr1	29520442	29520681	MACS_peak_3311	928.6	239	ENST00000263702	MECR	928.6	11.99	11.65
chr1	29543114	29543324	MACS_peak_3321	236.2	210	uc001brt.1	MECR	236.2	10.08	12.65
chr1	29557242	29557454	MACS_peak_3326	330.01	212	uc001brt.1	MECR	330.01	18.45	11.15
chr1	29585772	29585818	MACS_peak_3332	132.06	46	NM_005704	PTPRU	132.06	6.52	17.36
chr1	29601959	29602114	MACS_peak_3335	161.68	155	NM_005704	PTPRU	161.68	4.81	15.47
chr1	29618421	29618538	MACS_peak_3337	1354.46	117	NM_005704	PTPRU	1354.46	36.55	14.36
chr1	29630366	29630557	MACS_peak_3338	875.51	191	NM_005704	PTPRU	875.51	26.06	11.52
chr1	29631285	29631361	MACS_peak_3339	1529.55	76	NM_005704	PTPRU	1529.55	31.62	14.96
chr1	29631882	29631940	MACS_peak_3340	290.88	58	NM_005704	PTPRU	290.88	8.89	11.65
chr1	29638154	29638271	MACS_peak_3341	307.6	117	NM_005704	PTPRU	307.6	12.57	11.44
chr1	29641883	29641978	MACS_peak_3342	60.14	95	NM_005704	PTPRU	60.14	3.95	28.91
chr1	29650142	29650300	MACS_peak_3347	197.15	158	NM_005704	PTPRU	197.15	6.17	13.91
chr1	29652110	29652854	MACS_peak_3348	155.14	744	NM_005704	PTPRU	155.14	8.21	15.83
chr1	31344764	31346224	MACS_peak_3356	516.38	1460	NM_014654	SDC3	516.38	8.09	10.16
chr1	31347143	31347435	MACS_peak_3357	84.37	292	NM_014654	SDC3	84.37	5.93	23
chr1	31349398	31350027	MACS_peak_3358	365.26	629	ENST00000336798	SDC3	365.26	18.25	10.79
chr1	31351333	31351533	MACS_peak_3359	119.74	200	ENST00000336798	SDC3	119.74	5.53	18.39
chr1	31418192	31418330	MACS_peak_3364	208.2	138	NM_014676	PUM1	208.2	9.36	13.5
chr1	31422973	31423108	MACS_peak_3366	71.44	135	NM_001020658	PUM1	71.44	4.62	25.75
chr1	31425080	31425203	MACS_peak_3367	140.58	123	NM_014676	PUM1	140.58	4.2	16.8
chr1	31426560	31426828	MACS_peak_3368	189.35	268	NM_014676	PUM1	189.35	5.35	14.17
chr1	31452908	31453025	MACS_peak_3375	179.75	117	uc001bsf.1	PUM1	179.75	6.38	14.57
chr1	31467900	31468067	MACS_peak_3380	353.23	167	NM_014676	PUM1	353.23	10.23	10.9
chr1	31478699	31478878	MACS_peak_3385	65.41	179	NM_014676	PUM1	65.41	4.8	27.26
chr1	31532050	31532424	MACS_peak_3403	470.72	374	NM_014676	PUM1	470.72	6.87	10.28
chr1	31538462	31538564	MACS_peak_3404	821.71	102	NM_014676	PUM1	821.71	6.91	11.17
chr1	31762100	31762266	MACS_peak_3415	57.29	166	NM_004814	SNRNP40	57.29	3.53	29.77
chr1	31811803	31811895	MACS_peak_3427	816.24	92	NM_016505	ZCCHC17	816.24	19.45	11.15
chr1	31821675	31821821	MACS_peak_3429	1152.39	146	NM_016505	ZCCHC17	1152.39	24.48	13.22
chr1	31836878	31837800	MACS_peak_3434	927.94	922	NM_016505	ZCCHC17	927.94	9.51	11.65
chr1	31838283	31838523	MACS_peak_3435	426.38	240	NM_004102	FABP3	426.38	9.23	10.39
chr1	31845788	31845830	MACS_peak_3438	80.09	42	NM_004102	FABP3	80.09	6.52	23.8
chr1	31907271	31907527	MACS_peak_3442	241.07	256	NM_018565	SERINC2	241.07	9.81	12.6
chr1	32084904	32084992	MACS_peak_3443	568.6	88	NM_001525	HCRTR1	568.6	17.98	10.21
chr1	32087119	32087193	MACS_peak_3444	274.91	74	NM_001525	HCRTR1	274.91	10.87	11.89
chr1	32089123	32089199	MACS_peak_3446	171.36	76	NM_001525	HCRTR1	171.36	8.1	14.96
chr1	32098844	32098915	MACS_peak_3448	122.05	71	NM_012392	PEF1	122.05	3.43	18.21
chr1	32100822	32100976	MACS_peak_3449	379.72	154	NM_012392	PEF1	379.72	8.96	10.67
chr1	32124088	32124178	MACS_peak_3455	568.6	90	NM_001856	COL16A1	568.6	18.57	10.21
chr1	32148794	32148839	MACS_peak_3459	132.06	45	NM_001856	COL16A1	132.06	7.31	17.36
chr1	32149550	32149604	MACS_peak_3460	55.5	54	NM_001856	COL16A1	55.5	3.95	30.73
chr1	32203881	32203927	MACS_peak_3462	383.32	46	NM_001294335	ADGRB2	383.32	10.47	10.6
chr1	32204432	32204491	MACS_peak_3463	374.62	59	NM_001294335	ADGRB2	374.62	10.27	10.67
chr1	32209928	32209958	MACS_peak_3464	96.39	30	NM_001294335	ADGRB2	96.39	5.14	21.07
chr1	32221599	32221627	MACS_peak_3466	102.06	28	NM_001294335	ADGRB2	102.06	5.14	20.26
chr1	32221893	32222250	MACS_peak_3467	178.24	357	NM_001294335	ADGRB2	178.24	12.25	14.62
chr1	32266041	32266218	MACS_peak_3470	1502.25	177	NM_144569	SPOCD1	1502.25	31.22	14.84
chr1	32377296	32377427	MACS_peak_3474	1607.72	131	NM_080391	PTP4A2	1607.72	5.93	15.24
chr1	32396533	32396743	MACS_peak_3477	152.14	210	ENST00000534796	PTP4A2	152.14	8.57	16.06
chr1	32479378	32479978	MACS_peak_3481	2364.23	600	NM_006559	KHDRBS1	2364.23	19.57	16.62
chr1	32495898	32496023	MACS_peak_3488	1068.98	125	NM_006559	KHDRBS1	1068.98	5.96	12.65
chr1	32497124	32497241	MACS_peak_3489	302.18	117	NM_006559	KHDRBS1	302.18	7.09	11.5
chr1	32557272	32557612	MACS_peak_3505	1001.4	340	ENST00000373634	TMEM39B	1001.4	39.52	12.14
chr1	32560384	32560483	MACS_peak_3506	348.85	99	NM_018056	TMEM39B	348.85	9.88	10.9
chr1	32566042	32566288	MACS_peak_3509	77.68	246	ENST00000427288	TMEM39B	77.68	8.33	24.29
chr1	32573888	32574095	MACS_peak_3511	623.26	207	ENST00000537234	KPNA6	623.26	16.17	10.45
chr1	32620188	32620322	MACS_peak_3521	417.57	134	NM_012316	KPNA6	417.57	7.7	10.42
chr1	32623867	32623924	MACS_peak_3522	161.47	57	NM_012316	KPNA6	161.47	3.71	15.48
chr1	32626237	32626304	MACS_peak_3523	125.41	67	NM_012316	KPNA6	125.41	3.51	17.87
chr1	32645665	32646115	MACS_peak_3525	213.35	450	ENST00000373609	TXLNA	213.35	7.21	13.25
chr1	32646842	32647178	MACS_peak_3526	2071.34	336	NM_175852	TXLNA	2071.34	11.9	16.24
chr1	32653554	32653725	MACS_peak_3528	266.16	171	NM_175852	TXLNA	266.16	10.53	12.05
chr1	32655655	32655850	MACS_peak_3529	1837.98	195	NM_175852	TXLNA	1837.98	9.89	15.49
chr1	32657911	32658031	MACS_peak_3530	2905.26	120	NM_175852	TXLNA	2905.26	11.34	15.93
chr1	32669786	32669980	MACS_peak_3532	142.95	194	NM_024296	CCDC28B	142.95	9.59	16.62
chr1	32672840	32672989	MACS_peak_3535	118.93	149	NM_018134	IQCC	118.93	4.2	18.47
chr1	32674217	32674288	MACS_peak_3536	237.97	71	NM_018134	IQCC	237.97	8.46	12.68
chr1	32689634	32689722	MACS_peak_3543	126.27	88	NM_003757	EIF3I	126.27	4.66	17.84
chr1	32694099	32694210	MACS_peak_3545	123.87	111	NM_003757	EIF3I	123.87	5.18	18.01
chr1	32757707	32757819	MACS_peak_3547	50.11	112	NM_004964	HDAC1	50.11	5.48	32.95
chr1	32832586	32834151	MACS_peak_3558	52.49	1565	NM_001300958	BSDC1	52.49	6.96	31.72
chr1	32841862	32842342	MACS_peak_3561	65.8	480	NM_018045	BSDC1	65.8	4.82	27.15
chr1	32849430	32849649	MACS_peak_3564	442.59	219	NM_001143888	BSDC1	442.59	8.53	10.28
chr1	32930657	32930706	MACS_peak_3571	225.54	49	NM_001145720	ZBTB8B	225.54	13.83	12.96
chr1	33060666	33060824	MACS_peak_3581	55.5	158	NM_001291496	ZBTB8A	55.5	3.95	30.73
chr1	33065771	33066159	MACS_peak_3583	106.96	388	ENST00000373510	ZBTB8A	106.96	6.13	19.71
chr1	33066622	33066823	MACS_peak_3584	66.15	201	NM_001291496	ZBTB8A	66.15	2.92	27.08
chr1	33068732	33069069	MACS_peak_3585	387.33	337	NM_001291496	ZBTB8A	387.33	15.15	10.6
chr1	33070789	33071001	MACS_peak_3586	101.45	212	NM_001291496	ZBTB8A	101.45	4.8	20.34
chr1	33087359	33087549	MACS_peak_3591	758.37	190	NM_178547	ZBTB8OS	758.37	8.88	10.72
chr1	33160465	33161582	MACS_peak_3605	1877.1	1117	NM_030786	SYNC	1877.1	45.99	15.73
chr1	33207684	33207790	MACS_peak_3607	199.44	106	NM_020888	KIAA1522	199.44	6.26	13.88
chr1	33219735	33219781	MACS_peak_3612	104.39	46	ENST00000373481	KIAA1522	104.39	9.88	20.02
chr1	33233387	33233558	MACS_peak_3615	1190.02	171	NM_020888	KIAA1522	1190.02	24.69	13.49
chr1	33240839	33241692	MACS_peak_3617	205.66	853	NM_003680	YARS	205.66	4.27	13.56
chr1	33252540	33252676	MACS_peak_3621	61.73	136	NM_003680	YARS	61.73	3.65	28.29
chr1	33272082	33272212	MACS_peak_3625	115.48	130	NM_003680	YARS	115.48	4.1	18.86
chr1	33282788	33283633	MACS_peak_3628	305.1	845	NM_003680	YARS	305.1	16.33	11.44
chr1	33290711	33291030	MACS_peak_3630	52.6	319	ENST00000530552	S100PBP	52.6	4.58	31.69
chr1	33329202	33329455	MACS_peak_3638	520.41	253	NM_153756	FNDC5	520.41	16	10.13
chr1	33402206	33402910	MACS_peak_3648	82.06	704	NM_001127361	RNF19B	82.06	6.62	23.4
chr1	33403997	33404129	MACS_peak_3649	126.75	132	NM_153341	RNF19B	126.75	6.9	17.81
chr1	33407852	33408060	MACS_peak_3650	99.55	208	NM_153341	RNF19B	99.55	5.62	20.62
chr1	33415169	33415375	MACS_peak_3654	127.89	206	NM_153341	RNF19B	127.89	4.98	17.71
chr1	33429651	33430035	MACS_peak_3656	478.01	384	NM_153341	RNF19B	478.01	18.2	10.29
chr1	33502336	33502512	MACS_peak_3670	301.74	176	NM_001625	AK2	301.74	10.86	11.52
chr1	33560192	33560314	MACS_peak_3677	454.98	122	NM_001293562	AZIN2	454.98	11.66	10.25
chr1	33611002	33611681	MACS_peak_3689	285.82	679	NM_018207	TRIM62	285.82	10.26	11.77
chr1	33612385	33613273	MACS_peak_3690	159.4	888	NM_018207	TRIM62	159.4	9.25	15.64
chr1	33742185	33742195	MACS_peak_3706	138.37	10	NM_152493	ZNF362	138.37	11.46	16.9
chr1	33760747	33760906	MACS_peak_3710	957.13	159	NM_152493	ZNF362	957.13	23.71	11.83
chr1	33794470	33794747	MACS_peak_3713	364.99	277	NM_004427	PHC2	364.99	7.9	10.79
chr1	33795671	33795813	MACS_peak_3714	591.43	142	NM_004427	PHC2	591.43	8.29	10.35
chr1	33799690	33799893	MACS_peak_3716	137.45	203	NM_004427	PHC2	137.45	6.52	16.97
chr1	33820576	33820854	MACS_peak_3722	73.41	278	NM_198040	PHC2	73.41	6.75	25.33
chr1	33836654	33836695	MACS_peak_3730	881.98	41	NM_198040	PHC2	881.98	25.88	11.59
chr1	33840966	33841194	MACS_peak_3733	141.75	228	NM_198040	PHC2	141.75	8.67	16.7
chr1	33895781	33896216	MACS_peak_3750	421.86	435	ENST00000419414	PHC2	421.86	24.66	10.45
chr1	33938241	33938288	MACS_peak_3752	113.74	47	NM_145238	ZSCAN20	113.74	5.53	18.99
chr1	33944779	33944966	MACS_peak_3753	76.46	187	NM_145238	ZSCAN20	76.46	3.89	24.53
chr1	33954064	33954106	MACS_peak_3756	60	42	NM_145238	ZSCAN20	60	3.5	28.96
chr1	33956624	33957160	MACS_peak_3757	512.61	536	NM_145238	ZSCAN20	512.61	16.27	10.2
chr1	33958786	33959215	MACS_peak_3758	516.44	429	NM_145238	ZSCAN20	516.44	15.65	10.16
chr1	33959817	33959954	MACS_peak_3759	407.68	137	NM_145238	ZSCAN20	407.68	5.04	10.47
chr1	33960592	33961053	MACS_peak_3760	266.51	461	NM_145238	ZSCAN20	266.51	5.79	12.04
chr1	33961331	33961561	MACS_peak_3761	84.53	230	NM_145238	ZSCAN20	84.53	3.92	22.97
chr1	35316406	35316738	MACS_peak_3772	104.01	332	NM_138428	SMIM12	104.01	6.16	20.07
chr1	35317010	35317433	MACS_peak_3773	120.51	423	NM_138428	SMIM12	120.51	4.36	18.37
chr1	35319977	35320575	MACS_peak_3774	118.89	598	NM_138428	SMIM12	118.89	5.11	18.48
chr1	35320905	35321583	MACS_peak_3775	193.99	678	NM_138428	SMIM12	193.99	7.2	14.04
chr1	35324288	35324530	MACS_peak_3776	58.97	242	ENST00000446026	SMIM12	58.97	4.02	29.28
chr1	35325083	35325338	MACS_peak_3777	2098.19	255	NM_001164825	SMIM12	2098.19	35.64	16.44
chr1	35331036	35331258	MACS_peak_3778	60.14	222	NM_001080418	DLGAP3	60.14	5.14	28.91
chr1	35449367	35449548	MACS_peak_3782	466.05	181	NM_001195156	ZMYM6NB	466.05	13.94	10.3
chr1	35450798	35450927	MACS_peak_3783	322.32	129	NM_001195156	ZMYM6NB	322.32	10.33	11.22
chr1	35454339	35454583	MACS_peak_3785	95.85	244	uc021olg.1	ZMYM6	95.85	4.41	21.16
chr1	35484958	35485165	MACS_peak_3793	253.63	207	NM_007167	ZMYM6	253.63	4.5	12.41
chr1	35485983	35486033	MACS_peak_3794	344.22	50	NM_007167	ZMYM6	344.22	6.95	10.99
chr1	35496235	35496357	MACS_peak_3796	76.82	122	uc009vur.1	ZMYM6	76.82	8.54	24.45
chr1	35562917	35563128	MACS_peak_3803	181.36	211	NM_024772	ZMYM1	181.36	4.85	14.5
chr1	35565521	35565736	MACS_peak_3804	484.71	215	uc001byl.1	ZMYM1	484.71	6.15	10.28
chr1	35566369	35566699	MACS_peak_3805	628.44	330	uc001byl.1	ZMYM1	628.44	10.82	10.52
chr1	35575894	35576048	MACS_peak_3807	116.32	154	NM_024772	ZMYM1	116.32	4.4	18.74
chr1	35581328	35581459	MACS_peak_3809	64.4	131	NM_024772	ZMYM1	64.4	3.22	27.6
chr1	35652601	35652723	MACS_peak_3812	137.7	122	NM_005066	SFPQ	137.7	3.11	16.95
chr1	35653573	35653691	MACS_peak_3813	3100	118	NM_005066	SFPQ	3100	13.21	15.38
chr1	35654786	35654983	MACS_peak_3814	3100	197	NM_005066	SFPQ	3100	16.82	15.38
chr1	35656294	35656596	MACS_peak_3815	758.09	302	NM_005066	SFPQ	758.09	4.98	10.71
chr1	35657822	35658743	MACS_peak_3816	359.38	921	NM_005066	SFPQ	359.38	7.47	10.87
chr1	35734567	35734686	MACS_peak_3817	50.37	119	NM_005095	ZMYM4	50.37	6.13	32.84
chr1	35790960	35791006	MACS_peak_3830	311.16	46	NM_005095	ZMYM4	311.16	12.57	11.37
chr1	35857812	35857953	MACS_peak_3848	199.58	141	NM_005095	ZMYM4	199.58	8.36	13.87
chr1	35859195	35859340	MACS_peak_3849	92.42	145	NM_005095	ZMYM4	92.42	3.24	21.65
chr1	35862196	35862271	MACS_peak_3850	1034.88	75	NM_005095	ZMYM4	1034.88	10.75	12.5
chr1	35862977	35863146	MACS_peak_3851	717.71	169	NM_005095	ZMYM4	717.71	7.35	10.69
chr1	35864464	35864644	MACS_peak_3852	85.73	180	NM_005095	ZMYM4	85.73	6.15	22.75
chr1	35900593	35900682	MACS_peak_3857	131.11	89	NM_024874	KIAA0319L	131.11	3.77	17.42
chr1	35913773	35913933	MACS_peak_3867	235.85	160	NM_024874	KIAA0319L	235.85	8.45	12.67
chr1	35921613	35921842	MACS_peak_3872	104.79	229	NM_024874	KIAA0319L	104.79	5.23	19.96
chr1	35928263	35928314	MACS_peak_3874	100.76	51	NM_024874	KIAA0319L	100.76	3.29	20.45
chr1	35940405	35940505	MACS_peak_3876	93.5	100	NM_024874	KIAA0319L	93.5	4	21.53
chr1	36023392	36023824	MACS_peak_3898	363.11	432	NM_014284	NCDN	363.11	13.97	10.81
chr1	36024707	36024848	MACS_peak_3899	165.61	141	NM_014284	NCDN	165.61	14.49	15.29
chr1	36026306	36026895	MACS_peak_3900	766.74	589	NM_014284	NCDN	766.74	12.54	10.77
chr1	36027992	36028234	MACS_peak_3901	166.4	242	NM_014284	NCDN	166.4	7.82	15.25
chr1	36030827	36032293	MACS_peak_3903	244.89	1466	NM_014284	NCDN	244.89	9.27	12.6
chr1	36059994	36060098	MACS_peak_3908	734.42	104	NM_178548	TFAP2E	734.42	12.5	10.77
chr1	36060301	36060879	MACS_peak_3909	197.47	578	NM_178548	TFAP2E	197.47	7.18	13.9
chr1	36101910	36102033	MACS_peak_3914	106.38	123	NM_002794	PSMB2	106.38	4.48	19.78
chr1	36106942	36107233	MACS_peak_3916	823.35	291	NM_002794	PSMB2	823.35	6.94	11.13
chr1	36179476	36180499	MACS_peak_3917	208.06	1023	NM_152374	C1orf216	208.06	6.32	13.51
chr1	36180761	36181927	MACS_peak_3918	1396.86	1166	NM_152374	C1orf216	1396.86	10.12	14.29
chr1	36186273	36186581	MACS_peak_3921	685.16	308	ENST00000251195	CLSPN	685.16	22.47	10.55
chr1	36198263	36198531	MACS_peak_3925	57.63	268	NM_022111	CLSPN	57.63	3.7	29.68
chr1	36200917	36202159	MACS_peak_3926	63.31	1242	NM_022111	CLSPN	63.31	7.5	27.88
chr1	36204055	36204183	MACS_peak_3928	1005.51	128	NM_022111	CLSPN	1005.51	15.27	12.24
chr1	36204965	36205130	MACS_peak_3929	1045.37	165	NM_022111	CLSPN	1045.37	9.81	12.56
chr1	36211051	36211163	MACS_peak_3931	474.31	112	NM_022111	CLSPN	474.31	16.55	10.32
chr1	36212366	36212593	MACS_peak_3932	150.18	227	NM_022111	CLSPN	150.18	4.23	16.13
chr1	36215318	36215412	MACS_peak_3934	295.61	94	NM_022111	CLSPN	295.61	10.73	11.59
chr1	36216850	36217107	MACS_peak_3935	3100	257	NM_022111	CLSPN	3100	55.74	15.38
chr1	36219345	36219537	MACS_peak_3936	2607.21	192	NM_022111	CLSPN	2607.21	20.65	16.1
chr1	36225942	36226517	MACS_peak_3937	1525.02	575	NM_022111	CLSPN	1525.02	12.01	14.89
chr1	36228760	36228922	MACS_peak_3938	146.54	162	NM_022111	CLSPN	146.54	8.63	16.42
chr1	36235447	36235568	MACS_peak_3940	427.53	121	ENST00000251195	CLSPN	427.53	14.63	10.37
chr1	36299643	36299775	MACS_peak_3948	239.32	132	NM_017629	AGO4	239.32	6.38	12.64
chr1	36301434	36301542	MACS_peak_3949	204.7	108	NM_017629	AGO4	204.7	5.29	13.6
chr1	36320835	36321895	MACS_peak_3951	82.24	1060	NM_017629	AGO4	82.24	6.16	23.37
chr1	36335455	36335504	MACS_peak_3954	74.29	49	ENST00000373206	AGO1	74.29	3.89	25.13
chr1	36348947	36349047	MACS_peak_3958	81.27	100	NM_012199	AGO1	81.27	6.55	23.55
chr1	36354027	36354211	MACS_peak_3961	118.61	184	NM_012199	AGO1	118.61	8.65	18.51
chr1	36358157	36358257	MACS_peak_3963	312.19	100	NM_012199	AGO1	312.19	5	11.36
chr1	36358732	36358879	MACS_peak_3964	112.8	147	NM_012199	AGO1	112.8	6.58	19.09
chr1	36360722	36360870	MACS_peak_3965	378.4	148	NM_012199	AGO1	378.4	7.01	10.69
chr1	36367804	36367938	MACS_peak_3967	278.08	134	NM_012199	AGO1	278.08	7.84	11.88
chr1	36379442	36379602	MACS_peak_3972	291.77	160	NM_012199	AGO1	291.77	10.32	11.71
chr1	36380948	36381143	MACS_peak_3973	770.18	195	NM_012199	AGO1	770.18	15.91	10.73
chr1	36383193	36383328	MACS_peak_3974	111.98	135	NM_012199	AGO1	111.98	5.67	19.19
chr1	36385099	36386199	MACS_peak_3975	106.44	1100	NM_012199	AGO1	106.44	6.39	19.77
chr1	36470060	36470076	MACS_peak_3993	148.52	16	NM_024852	AGO3	148.52	4.15	16.27
chr1	36554559	36554716	MACS_peak_4011	101.88	157	NM_017825	ADPRHL2	101.88	3.8	20.29
chr1	36557510	36557695	MACS_peak_4013	460.73	185	NM_017825	ADPRHL2	460.73	9.08	10.28
chr1	36558697	36559348	MACS_peak_4014	61.44	651	NM_017825	ADPRHL2	61.44	4.06	28.37
chr1	36561490	36562035	MACS_peak_4015	1099.75	545	NM_005202	COL8A2	1099.75	19.88	12.88
chr1	36614692	36615115	MACS_peak_4018	258.52	423	NM_001270896	TRAPPC3	258.52	13.38	12.21
chr1	36621676	36622064	MACS_peak_4020	358.49	388	NM_001286365	MAP7D1	358.49	21.73	10.89
chr1	36636571	36636916	MACS_peak_4026	330.93	345	NM_001286365	MAP7D1	330.93	8.21	11.12
chr1	36641799	36642182	MACS_peak_4029	290.76	383	NM_001286365	MAP7D1	290.76	8.58	11.66
chr1	36690028	36690106	MACS_peak_4031	726.95	78	NM_005119	THRAP3	726.95	5.61	10.75
chr1	36751968	36752871	MACS_peak_4048	682.93	903	NM_005119	THRAP3	682.93	8.65	10.57
chr1	36754660	36755365	MACS_peak_4049	2066.48	705	NM_005119	THRAP3	2066.48	6.48	16.24
chr1	36756974	36757147	MACS_peak_4050	233.54	173	NM_005119	THRAP3	233.54	5.62	12.73
chr1	36758198	36758310	MACS_peak_4051	1922.52	112	NM_005119	THRAP3	1922.52	6.85	15.87
chr1	36762183	36762371	MACS_peak_4052	1863.25	188	NM_005119	THRAP3	1863.25	8.11	15.65
chr1	36766486	36766685	MACS_peak_4054	1804.66	199	NM_005119	THRAP3	1804.66	6.81	15.45
chr1	36769396	36770308	MACS_peak_4055	3100	912	NM_005119	THRAP3	3100	15.63	15.38
chr1	36788571	36788703	MACS_peak_4056	423.52	132	uc001cai.1	EVA1B	423.52	5.75	10.43
chr1	36805316	36805538	MACS_peak_4062	180.04	222	NM_001282546	STK40	180.04	5.37	14.56
chr1	36809720	36809865	MACS_peak_4063	86.08	145	NM_001282546	STK40	86.08	8.29	22.7
chr1	36814300	36814416	MACS_peak_4064	298.01	116	NM_001282546	STK40	298.01	10.9	11.53
chr1	36823839	36823983	MACS_peak_4070	51.23	144	NM_001282546	STK40	51.23	5.95	32.17
chr1	36826821	36826941	MACS_peak_4071	375.84	120	NM_001282546	STK40	375.84	12.83	10.73
chr1	36833448	36833685	MACS_peak_4072	1468.26	237	ENST00000373129	STK40	1468.26	24.5	14.68
chr1	36859039	36859754	MACS_peak_4084	307.32	715	ENST00000315732	LSM10	307.32	7.36	11.44
chr1	36888368	36888497	MACS_peak_4087	793.38	129	NM_145047	OSCP1	793.38	21.14	10.87
chr1	36888963	36889050	MACS_peak_4088	1128.26	87	NM_145047	OSCP1	1128.26	21.14	12.99
chr1	36926292	36926377	MACS_peak_4094	1006.49	85	NM_031280	MRPS15	1006.49	14.02	12.23
chr1	36927688	36927764	MACS_peak_4095	1499.44	76	NM_031280	MRPS15	1499.44	18.66	14.82
chr1	36929746	36930040	MACS_peak_4096	2977.42	294	NM_031280	MRPS15	2977.42	26.35	15.23
chr1	37948091	37949708	MACS_peak_4112	878.15	1617	uc001cbc.1	ZC3H12A	878.15	32.41	11.51
chr1	37975055	37975143	MACS_peak_4116	1237.32	88	NM_022756	MEAF6	1237.32	14.14	13.64
chr1	37979023	37979328	MACS_peak_4117	1039.31	305	ENST00000373074	MEAF6	1039.31	12.81	12.59
chr1	37980257	37980420	MACS_peak_4118	3203.2	163	NM_022756	MEAF6	3203.2	24.03	14.81
chr1	38005757	38006356	MACS_peak_4122	1047.48	599	NM_024700	SNIP1	1047.48	13.89	12.55
chr1	38019606	38019945	MACS_peak_4126	162.91	339	NM_024700	SNIP1	162.91	6.73	15.39
chr1	38040265	38040424	MACS_peak_4131	161.88	159	NM_013285	GNL2	161.88	5.28	15.45
chr1	38041195	38041300	MACS_peak_4132	324.27	105	NM_013285	GNL2	324.27	12.54	11.27
chr1	38046942	38046988	MACS_peak_4134	130.09	46	ENST00000538069	GNL2	130.09	4.28	17.51
chr1	38058312	38058407	MACS_peak_4138	63.25	95	NM_013285	GNL2	63.25	5.91	27.89
chr1	38151944	38152124	MACS_peak_4143	244.89	180	NM_001303030	C1orf109	244.89	12.41	12.6
chr1	38158167	38158456	MACS_peak_4147	255.39	289	NM_001256875	CDCA8	255.39	4.27	12.34
chr1	38166107	38166193	MACS_peak_4150	209.49	86	NM_018101	CDCA8	209.49	8.8	13.45
chr1	38167425	38167488	MACS_peak_4151	360.28	63	NM_018101	CDCA8	360.28	4.96	10.85
chr1	38168923	38169019	MACS_peak_4152	266.87	96	NM_018101	CDCA8	266.87	7.15	12.03
chr1	38171112	38171239	MACS_peak_4153	127.15	127	NM_018101	CDCA8	127.15	4.97	17.77
chr1	38265238	38266392	MACS_peak_4157	56.47	1154	NM_152496	MANEAL	56.47	6	30.05
chr1	38274649	38275126	MACS_peak_4159	914.49	477	NM_198446	C1orf122	914.49	10.45	11.68
chr1	38278411	38278887	MACS_peak_4161	125.49	476	NM_005955	MTF1	125.49	4.51	17.86
chr1	38287792	38288388	MACS_peak_4163	271.71	596	NM_005955	MTF1	271.71	9.03	11.96
chr1	38304307	38304428	MACS_peak_4166	65.92	121	NM_005955	MTF1	65.92	3.16	27.13
chr1	38305780	38305830	MACS_peak_4167	116.25	50	NM_005955	MTF1	116.25	4.17	18.75
chr1	38310609	38310620	MACS_peak_4168	558.87	11	uc009vvj.1	MTF1	558.87	14.03	10.17
chr1	38322922	38323357	MACS_peak_4170	140.65	435	NM_005955	MTF1	140.65	5.39	16.8
chr1	38325202	38325277	MACS_peak_4171	376.47	75	NM_005955	MTF1	376.47	8.15	10.73
chr1	38327433	38327714	MACS_peak_4173	63.58	281	NM_005540	INPP5B	63.58	3.67	27.81
chr1	38348478	38348590	MACS_peak_4174	791.95	112	NM_005540	INPP5B	791.95	29.79	10.87
chr1	38357029	38357126	MACS_peak_4176	473.42	97	NM_005540	INPP5B	473.42	16.2	10.24
chr1	38397222	38397698	MACS_peak_4187	99.54	476	uc001cch.3	INPP5B	99.54	10.58	20.62
chr1	38409311	38409335	MACS_peak_4189	125.85	24	NM_005540	INPP5B	125.85	5.73	17.81
chr1	38433715	38433806	MACS_peak_4191	73.72	91	NM_006802	SF3A3	73.72	7.76	25.25
chr1	38435242	38435407	MACS_peak_4192	2419.41	165	NM_006802	SF3A3	2419.41	16.37	16.18
chr1	38442555	38442625	MACS_peak_4194	396.68	70	NM_006802	SF3A3	396.68	5.24	10.55
chr1	38447400	38447483	MACS_peak_4197	199.83	83	NM_006802	SF3A3	199.83	5.44	13.86
chr1	38453244	38453350	MACS_peak_4199	598.89	106	NM_006802	SF3A3	598.89	9.52	10.41
chr1	38455541	38455761	MACS_peak_4200	2176.11	220	NM_006802	SF3A3	2176.11	14.51	16.32
chr1	38463433	38463804	MACS_peak_4202	159.67	371	uc009vvl.2	FHL3	159.67	11.79	15.62
chr1	39318045	39318136	MACS_peak_4215	823.16	91	NM_022157	RRAGC	823.16	12.5	11.13
chr1	39325081	39325495	MACS_peak_4216	64.25	414	NM_022157	RRAGC	64.25	5.25	27.64
chr1	39328161	39328168	MACS_peak_4218	53.06	7	NM_012333	MYCBP	53.06	3.87	31.53
chr1	39329217	39330000	MACS_peak_4219	107.79	783	NM_012333	MYCBP	107.79	7.89	19.6
chr1	39384799	39384999	MACS_peak_4226	185.19	200	NM_001304746	RHBDL2	185.19	6.92	14.31
chr1	39407353	39407471	MACS_peak_4227	85.4	118	ENST00000540558	RHBDL2	85.4	7.51	22.84
chr1	39491966	39492074	MACS_peak_4228	3100	108	NM_004552	NDUFS5	3100	11.19	15.38
chr1	39494394	39494612	MACS_peak_4229	3100	218	NM_004552	NDUFS5	3100	15.5	15.38
chr1	39500063	39500299	MACS_peak_4231	1249.87	236	NM_004552	NDUFS5	1249.87	8.36	13.68
chr1	39568827	39569029	MACS_peak_4237	945.97	202	ENST00000602421	MACF1	945.97	18.57	11.77
chr1	39758437	39758515	MACS_peak_4284	226.54	78	NM_012090	MACF1	226.54	5.51	12.94
chr1	39759129	39759291	MACS_peak_4285	1065.97	162	NM_012090	MACF1	1065.97	9.38	12.68
chr1	39763336	39763417	MACS_peak_4286	429.68	81	NM_012090	MACF1	429.68	7.07	10.43
chr1	39768595	39768750	MACS_peak_4288	104.56	155	NM_012090	MACF1	104.56	9.4	19.99
chr1	39775916	39776100	MACS_peak_4291	188.47	184	NM_012090	MACF1	188.47	6.48	14.2
chr1	39782062	39782201	MACS_peak_4293	196.73	139	NM_012090	MACF1	196.73	7.21	13.93
chr1	39782885	39783079	MACS_peak_4294	170.93	194	NM_012090	MACF1	170.93	6.24	14.97
chr1	39784124	39784287	MACS_peak_4295	59.79	163	NM_012090	MACF1	59.79	4.94	29.02
chr1	39785335	39785419	MACS_peak_4296	273.17	84	NM_012090	MACF1	273.17	8.16	11.94
chr1	39812662	39812882	MACS_peak_4307	197.26	220	uc031pmd.1	MACF1	197.26	8.1	13.91
chr1	39816456	39816690	MACS_peak_4309	1048.17	234	NM_012090	MACF1	1048.17	11.81	12.7
chr1	39818678	39818903	MACS_peak_4310	298.84	225	NM_012090	MACF1	298.84	5.71	11.51
chr1	39823046	39823565	MACS_peak_4311	211.57	519	NM_012090	MACF1	211.57	6.18	13.34
chr1	39827031	39827349	MACS_peak_4313	728.86	318	NM_012090	MACF1	728.86	8.49	10.73
chr1	39833819	39833986	MACS_peak_4315	63.66	167	NM_012090	MACF1	63.66	4.08	27.79
chr1	39845915	39846045	MACS_peak_4317	75.9	130	NM_012090	MACF1	75.9	5.41	24.62
chr1	39847624	39847824	MACS_peak_4318	223.85	200	NM_012090	MACF1	223.85	6.74	13.01
chr1	39851105	39851601	MACS_peak_4319	1537.9	496	NM_012090	MACF1	1537.9	10.12	14.81
chr1	39888401	39888572	MACS_peak_4326	599.34	171	NM_012090	MACF1	599.34	6.68	10.4
chr1	39889699	39889866	MACS_peak_4327	1182.6	167	NM_012090	MACF1	1182.6	10.24	13.38
chr1	39893632	39893959	MACS_peak_4328	2257	327	NM_012090	MACF1	2257	14.54	16.42
chr1	39895498	39895740	MACS_peak_4329	908.85	242	NM_012090	MACF1	908.85	6.05	11.63
chr1	39898206	39898326	MACS_peak_4330	263.02	120	NM_012090	MACF1	263.02	4.34	12.13
chr1	39903446	39903680	MACS_peak_4333	588.92	234	NM_012090	MACF1	588.92	5.48	10.37
chr1	39904945	39905172	MACS_peak_4334	725.14	227	NM_012090	MACF1	725.14	7.65	10.78
chr1	39906674	39906797	MACS_peak_4335	3100	123	NM_012090	MACF1	3100	10	15.38
chr1	39908385	39908583	MACS_peak_4336	2914.83	198	NM_012090	MACF1	2914.83	11.77	15.87
chr1	39909117	39909246	MACS_peak_4337	505.96	129	NM_012090	MACF1	505.96	5.63	10.19
chr1	39910333	39910507	MACS_peak_4338	1248.44	174	NM_012090	MACF1	1248.44	7.53	13.67
chr1	39919378	39919522	MACS_peak_4341	154.33	144	NM_012090	MACF1	154.33	3.29	15.9
chr1	39926303	39926466	MACS_peak_4343	56.94	163	NM_012090	MACF1	56.94	5.36	29.89
chr1	39993987	39994205	MACS_peak_4356	446.42	218	NM_181809	BMP8A	446.42	12.31	10.32
chr1	39994440	39994956	MACS_peak_4357	328.31	516	NM_181809	BMP8A	328.31	18.97	11.18
chr1	40089734	40090609	MACS_peak_4373	169.11	875	NM_014571	HEYL	169.11	7.51	15.09
chr1	40205760	40205935	MACS_peak_4376	242.54	175	ENST00000497370	PPIE	242.54	8.17	12.56
chr1	40208737	40208969	MACS_peak_4379	2954.2	232	uc001cdx.2	PPIE	2954.2	35.99	15.48
chr1	40214574	40214760	MACS_peak_4383	133.25	186	NM_006112	PPIE	133.25	7.28	17.32
chr1	40225114	40225654	MACS_peak_4385	245.34	540	NM_001720	BMP8B	245.34	14.2	12.59
chr1	40235443	40235699	MACS_peak_4386	80.09	256	NM_022120	OXCT2	80.09	5.93	23.8
chr1	40322988	40323089	MACS_peak_4400	92.68	101	NM_017646	TRIT1	92.68	5.3	21.62
chr1	40362477	40362720	MACS_peak_4411	719.74	243	NM_001033081	MYCL	719.74	18.77	10.69
chr1	40506353	40506473	MACS_peak_4416	3100	120	NM_006367	CAP1	3100	80.12	15.38
chr1	40525005	40525130	MACS_peak_4420	3100	125	uc009vvz.3	CAP1	3100	17.24	15.38
chr1	40525738	40525842	MACS_peak_4421	3100	104	NM_006367	CAP1	3100	23.22	15.38
chr1	40529898	40530042	MACS_peak_4423	632.46	144	NM_006367	CAP1	632.46	6.28	10.47
chr1	40533211	40533389	MACS_peak_4424	92.89	178	NM_006367	CAP1	92.89	4.18	21.61
chr1	40547855	40547993	MACS_peak_4425	81.72	138	ENST00000530076	PPT1	81.72	9.49	23.46
chr1	40558092	40558179	MACS_peak_4428	1325.68	87	NM_000310	PPT1	1325.68	9.7	14.18
chr1	40562786	40563008	MACS_peak_4431	1998.66	222	NM_000310	PPT1	1998.66	19.71	16.25
chr1	40627040	40627308	MACS_peak_4432	367.79	268	NM_012421	RLF	367.79	12.59	10.81
chr1	40668083	40668286	MACS_peak_4443	401.16	203	NM_012421	RLF	401.16	9.92	10.51
chr1	40697212	40697330	MACS_peak_4450	106.16	118	NM_012421	RLF	106.16	5.94	19.8
chr1	40723826	40724066	MACS_peak_4453	1872.33	240	NM_005857	ZMPSTE24	1872.33	17.13	15.65
chr1	40726510	40726629	MACS_peak_4454	925.05	119	NM_005857	ZMPSTE24	925.05	9.17	11.7
chr1	40734151	40734207	MACS_peak_4457	187.61	56	NM_005857	ZMPSTE24	187.61	4.12	14.26
chr1	40839385	40839895	MACS_peak_4465	278.56	510	NM_022733	SMAP2	278.56	14.6	11.87
chr1	40872407	40872541	MACS_peak_4470	166.41	134	NM_022733	SMAP2	166.41	13.86	15.25
chr1	40879855	40879912	MACS_peak_4475	390.23	57	NM_022733	SMAP2	390.23	8.33	10.54
chr1	40880943	40880999	MACS_peak_4476	55.87	56	NM_022733	SMAP2	55.87	3.72	30.24
chr1	40881847	40881945	MACS_peak_4477	404.92	98	NM_022733	SMAP2	404.92	8.38	10.46
chr1	40882661	40882768	MACS_peak_4478	62.34	107	NM_022733	SMAP2	62.34	4.03	28.14
chr1	40916327	40916758	MACS_peak_4483	1030.89	431	ENST00000411995	ZFP69B	1030.89	24.5	12.46
chr1	40974418	40975462	MACS_peak_4489	309.01	1044	ENST00000372703	EXO5	309.01	13.24	11.41
chr1	41006349	41006384	MACS_peak_4495	69.85	35	NM_152373	ZNF684	69.85	4.35	26.21
chr1	41012233	41012268	MACS_peak_4496	80.09	35	NM_152373	ZNF684	80.09	4.54	23.8
chr1	41089530	41089774	MACS_peak_4497	348.32	244	NM_014747	RIMS3	348.32	11.67	10.92
chr1	41092208	41092401	MACS_peak_4498	55.5	193	NM_014747	RIMS3	55.5	3.95	30.73
chr1	41094942	41094962	MACS_peak_4499	60.14	20	NM_014747	RIMS3	60.14	3.95	28.91
chr1	41107566	41107628	MACS_peak_4501	171.36	62	NM_014747	RIMS3	171.36	6.72	14.96
chr1	41113339	41113514	MACS_peak_4503	90.84	175	NM_014747	RIMS3	90.84	7.71	21.94
chr1	41213205	41213277	MACS_peak_4519	81.9	72	NM_014223	NFYC	81.9	6.08	23.43
chr1	41218822	41218918	MACS_peak_4522	163.5	96	NM_014223	NFYC	163.5	5.97	15.35
chr1	41228559	41228718	MACS_peak_4526	1255.26	159	NM_014223	NFYC	1255.26	15.34	13.7
chr1	41289768	41289839	MACS_peak_4536	119.74	71	NM_004700	KCNQ4	119.74	7.31	18.39
chr1	41450492	41450627	MACS_peak_4541	117.31	135	ENST00000372616	CTPS1	117.31	2.68	18.66
chr1	41456836	41456920	MACS_peak_4542	69.89	84	NM_001301237	CTPS1	69.89	5.24	26.1
chr1	41468786	41468848	MACS_peak_4544	51.94	62	NM_001301237	CTPS1	51.94	3.08	31.91
chr1	41473120	41473217	MACS_peak_4545	112.04	97	NM_001301237	CTPS1	112.04	5.28	19.18
chr1	41481478	41481729	MACS_peak_4547	104.15	251	NM_144990	SLFNL1	104.15	3.86	20.05
chr1	41485939	41487115	MACS_peak_4551	423.31	1176	ENST00000359345	SLFNL1	423.31	14.62	10.44
chr1	41536266	41536393	MACS_peak_4565	209.03	127	NM_012236	SCMH1	209.03	5.11	13.46
chr1	41540890	41541112	MACS_peak_4567	268.22	222	NM_012236	SCMH1	268.22	8.11	12.09
chr1	41627035	41627153	MACS_peak_4597	311.11	118	ENST00000361191	SCMH1	311.11	9.17	11.38
chr1	41707730	41707793	MACS_peak_4619	160.42	63	NM_012236	SCMH1	160.42	6.03	15.55
chr1	41976155	41976770	MACS_peak_4628	80.93	615	NM_024503	HIVEP3	80.93	11.66	23.61
chr1	42654407	42654663	MACS_peak_4650	275	256	ENST00000372571	FOXJ3	275	7.39	11.98
chr1	42656973	42657390	MACS_peak_4652	1115.39	417	NM_014947	FOXJ3	1115.39	14.52	12.93
chr1	42660560	42660735	MACS_peak_4654	165.19	175	NM_014947	FOXJ3	165.19	4.99	15.31
chr1	42776766	42776781	MACS_peak_4688	160.15	15	NM_014947	FOXJ3	160.15	4.73	15.57
chr1	42789354	42789498	MACS_peak_4692	113.27	144	NM_001198851	FOXJ3	113.27	7.24	19.05
chr1	42800729	42800903	MACS_peak_4697	716.44	174	NM_014947	FOXJ3	716.44	22.58	10.67
chr1	42880217	42881154	MACS_peak_4702	183.06	937	NM_173642	RIMKLA	183.06	8.12	14.42
chr1	42885080	42885304	MACS_peak_4704	884.97	224	NM_173642	RIMKLA	884.97	12.77	11.56
chr1	42887571	42887828	MACS_peak_4705	153.26	257	NM_173642	RIMKLA	153.26	7.48	15.97
chr1	42888159	42888413	MACS_peak_4706	98.67	254	NM_173642	RIMKLA	98.67	6.23	20.74
chr1	43042779	43042900	MACS_peak_4715	228.68	121	NM_001080850	CCDC30	228.68	7.9	12.84
chr1	43047030	43047166	MACS_peak_4716	221.23	136	NM_001080850	CCDC30	221.23	7.71	13.04
chr1	43126532	43126576	MACS_peak_4720	79.99	44	ENST00000436387	PPIH	79.99	3.14	23.82
chr1	43131650	43131715	MACS_peak_4721	789.01	65	NM_006347	PPIH	789.01	9.75	10.9
chr1	43148065	43148402	MACS_peak_4727	3100	337	NM_004559	YBX1	3100	18.13	15.38
chr1	43159160	43159194	MACS_peak_4732	1499.51	34	NM_004559	YBX1	1499.51	7.63	14.82
chr1	43162312	43162615	MACS_peak_4733	3100	303	NM_004559	YBX1	3100	8.79	15.38
chr1	43166451	43166717	MACS_peak_4734	3100	266	NM_004559	YBX1	3100	8.27	15.38
chr1	43212031	43212608	MACS_peak_4736	98.96	577	NM_001243246	P3H1	98.96	5.58	20.71
chr1	43232976	43233261	MACS_peak_4749	796.09	285	ENST00000536543	C1orf50	796.09	22.62	10.98
chr1	43273112	43273171	MACS_peak_4756	122.5	59	NM_199342	SVBP	122.5	4.73	18.16
chr1	43282101	43282251	MACS_peak_4757	56.49	150	NM_199342	SVBP	56.49	7.12	30.05
chr1	43282860	43283059	MACS_peak_4758	181.16	199	NM_199342	SVBP	181.16	9.48	14.51
chr1	43296387	43296786	MACS_peak_4763	355.18	399	ENST00000328249	ERMAP	355.18	8.8	10.85
chr1	43301402	43301422	MACS_peak_4765	392.09	20	NM_018538	ERMAP	392.09	10.87	10.49
chr1	43304677	43305032	MACS_peak_4766	204.7	355	uc010ojw.1	ERMAP	204.7	11.17	13.6
chr1	43308714	43309137	MACS_peak_4767	95.21	423	NM_018538	ERMAP	95.21	5.89	21.26
chr1	43316620	43317542	MACS_peak_4769	1691.49	922	NM_015911	ZNF691	1691.49	18.17	15.29
chr1	43317895	43318130	MACS_peak_4770	247.9	235	NM_015911	ZNF691	247.9	7.27	12.51
chr1	43395989	43396537	MACS_peak_4774	3100	548	ENST00000372500	SLC2A1	3100	20.39	15.38
chr1	43408896	43408992	MACS_peak_4779	184.39	96	NM_006516	SLC2A1	184.39	11.56	14.36
chr1	43424304	43424664	MACS_peak_4788	270.03	360	NM_006516	SLC2A1	270.03	6.96	12.01
chr1	43629936	43630164	MACS_peak_4795	3100	228	NM_006824	EBNA1BP2	3100	15.81	15.38
chr1	43632496	43632590	MACS_peak_4796	3100	94	NM_006824	EBNA1BP2	3100	14.69	15.38
chr1	43634609	43634699	MACS_peak_4797	2627.01	90	NM_006824	EBNA1BP2	2627.01	12.55	16.27
chr1	43688497	43688668	MACS_peak_4803	445.83	171	NM_001195831	CFAP57	445.83	12.25	10.25
chr1	43689716	43689875	MACS_peak_4804	501.47	159	NM_001195831	CFAP57	501.47	12.25	10.17
chr1	43698178	43698295	MACS_peak_4805	549.19	117	NM_001195831	CFAP57	549.19	15.21	10.19
chr1	43855552	43855666	MACS_peak_4816	324.54	114	ENST00000310739	SZT2	324.54	15.6	11.26
chr1	43869271	43869445	MACS_peak_4820	229.5	174	NM_015284	SZT2	229.5	10.86	12.87
chr1	43870050	43870221	MACS_peak_4821	216.01	171	NM_015284	SZT2	216.01	10.67	13.22
chr1	43886419	43886654	MACS_peak_4830	363.24	235	NM_015284	SZT2	363.24	10.55	10.81
chr1	43889887	43890103	MACS_peak_4832	405.75	216	NM_015284	SZT2	405.75	15.73	10.46
chr1	43896166	43896460	MACS_peak_4838	111.44	294	NM_015284	SZT2	111.44	4.98	19.24
chr1	43896935	43897043	MACS_peak_4839	164.14	108	NM_015284	SZT2	164.14	9.24	15.32
chr1	43898691	43898861	MACS_peak_4840	162.13	170	NM_015284	SZT2	162.13	9.39	15.43
chr1	43905551	43905719	MACS_peak_4845	284.83	168	NM_015284	SZT2	284.83	8.28	11.8
chr1	43912074	43912087	MACS_peak_4847	106.47	13	NM_015284	SZT2	106.47	3.67	19.77
chr1	43916806	43919805	MACS_peak_4851	701.7	2999	NM_015284	SZT2	701.7	10.22	10.67
chr1	43996546	43996761	MACS_peak_4858	1485.71	215	NM_002840	PTPRF	1485.71	29.42	14.72
chr1	44003868	44003948	MACS_peak_4861	92.15	80	NM_002840	PTPRF	92.15	7.46	21.7
chr1	44010700	44010837	MACS_peak_4864	917.57	137	ENST00000372413	PTPRF	917.57	10.75	11.68
chr1	44019162	44019308	MACS_peak_4868	182.68	146	NM_002840	PTPRF	182.68	6.29	14.45
chr1	44056642	44057224	MACS_peak_4883	284.23	582	NM_002840	PTPRF	284.23	6.06	11.81
chr1	44071910	44072129	MACS_peak_4886	748.54	219	NM_002840	PTPRF	748.54	4.85	10.72
chr1	44075053	44075169	MACS_peak_4887	52	116	NM_002840	PTPRF	52	4.04	31.88
chr1	44115796	44115923	MACS_peak_4890	1086.96	127	NM_014663	KDM4A	1086.96	34.87	12.78
chr1	44118807	44118984	MACS_peak_4891	239.06	177	NM_014663	KDM4A	239.06	5.67	12.65
chr1	44125968	44126050	MACS_peak_4895	323.56	82	NM_014663	KDM4A	323.56	9.11	11.2
chr1	44131366	44131416	MACS_peak_4897	79.35	50	NM_014663	KDM4A	79.35	5.85	23.96
chr1	44132624	44132762	MACS_peak_4898	52.04	138	NM_014663	KDM4A	52.04	4.38	31.87
chr1	44133442	44133690	MACS_peak_4899	132.49	248	NM_014663	KDM4A	132.49	4.96	17.38
chr1	44134770	44134970	MACS_peak_4900	92.27	200	NM_014663	KDM4A	92.27	4.8	21.68
chr1	44137175	44137546	MACS_peak_4902	191.26	371	NM_014663	KDM4A	191.26	5.37	14.1
chr1	44169900	44170932	MACS_peak_4914	54.53	1032	NM_014663	KDM4A	54.53	4.22	31.03
chr1	44363906	44363970	MACS_peak_4962	71.79	64	NM_006279	ST3GAL3	71.79	5.94	25.68
chr1	44396268	44396542	MACS_peak_4970	425.03	274	NM_006279	ST3GAL3	425.03	11.25	10.4
chr1	44400058	44400142	MACS_peak_4971	409.79	84	ENST00000474592	ARTN	409.79	11.66	10.44
chr1	44412566	44413217	MACS_peak_4977	152.36	651	NM_014652	IPO13	152.36	6.05	16.05
chr1	44415088	44415529	MACS_peak_4978	92.88	441	NM_014652	IPO13	92.88	5.3	21.61
chr1	44415586	44415821	MACS_peak_4979	186.27	235	NM_014652	IPO13	186.27	6.36	14.33
chr1	44422231	44422327	MACS_peak_4981	96.13	96	NM_014652	IPO13	96.13	4.34	21.11
chr1	44423648	44423830	MACS_peak_4982	305.67	182	NM_014652	IPO13	305.67	7.59	11.42
chr1	44425920	44426001	MACS_peak_4983	425.73	81	NM_014652	IPO13	425.73	9.24	10.39
chr1	44426547	44426685	MACS_peak_4984	76.72	138	NM_014652	IPO13	76.72	6.39	24.48
chr1	44440522	44440779	MACS_peak_4987	57.29	257	NM_004047	ATP6V0B	57.29	4.35	29.77
chr1	44461774	44462109	MACS_peak_4992	210.83	335	NM_152499	CCDC24	210.83	7.75	13.38
chr1	44474041	44474241	MACS_peak_4994	164.58	200	NM_006934	SLC6A9	164.58	6.52	15.3
chr1	44475636	44475734	MACS_peak_4995	144.78	98	NM_006934	SLC6A9	144.78	6.13	16.47
chr1	44482718	44482928	MACS_peak_4996	78.1	210	NM_006934	SLC6A9	78.1	8.89	24.2
chr1	44497041	44497164	MACS_peak_4999	178.24	123	NM_001024845	SLC6A9	178.24	9.68	14.62
chr1	44679124	44679530	MACS_peak_5006	499.94	406	NM_019100	DMAP1	499.94	11.42	10.18
chr1	44680374	44681158	MACS_peak_5007	395.46	784	uc010okq.1	DMAP1	395.46	7.44	10.55
chr1	44686741	44687246	MACS_peak_5010	215.74	505	NM_024066	ERI3	215.74	5.45	13.23
chr1	44877700	44878394	MACS_peak_5052	236.76	694	NM_018150	RNF220	236.76	9.02	12.7
chr1	45097551	45097880	MACS_peak_5079	124.21	329	ENST00000335497	RNF220	124.21	6.82	17.98
chr1	45100909	45102129	MACS_peak_5080	104.36	1220	ENST00000372242	TMEM53	104.36	5.95	20.02
chr1	45115554	45115818	MACS_peak_5088	209.27	264	uc001cma.1	RNF220	209.27	6.01	13.45
chr1	45140002	45140251	MACS_peak_5092	60.14	249	NM_024587	TMEM53	60.14	6.13	28.91
chr1	45150204	45150328	MACS_peak_5097	984.27	124	ENST00000418644	C1orf228	984.27	17.87	12.1
chr1	45205489	45205674	MACS_peak_5103	792.93	185	NM_006845	KIF2C	792.93	11.07	10.87
chr1	45213055	45213157	MACS_peak_5104	711.03	102	NM_006845	KIF2C	711.03	8.81	10.68
chr1	45218803	45218926	MACS_peak_5106	3100	123	NM_006845	KIF2C	3100	22.63	15.38
chr1	45225951	45226156	MACS_peak_5108	1104.3	205	NM_006845	KIF2C	1104.3	9.55	12.84
chr1	45252168	45252368	MACS_peak_5111	719.74	200	NM_153274	BEST4	719.74	16.79	10.69
chr1	45266213	45266345	MACS_peak_5113	424.64	132	NM_004073	PLK3	424.64	19.71	10.41
chr1	45267293	45267423	MACS_peak_5114	183.81	130	NM_004073	PLK3	183.81	11.52	14.39
chr1	45274153	45274578	MACS_peak_5117	786.44	425	NM_001136537	BTBD19	786.44	27.34	10.89
chr1	45285515	45285812	MACS_peak_5122	1467.85	297	NM_001166292	PTCH2	1467.85	20.09	14.7
chr1	45297927	45298013	MACS_peak_5123	2413.94	86	NM_003738	PTCH2	2413.94	43.47	16.17
chr1	45341289	45341367	MACS_peak_5130	191.31	78	NM_020365	EIF2B3	191.31	10.56	14.1
chr1	45345489	45345680	MACS_peak_5132	80.17	191	NM_020365	EIF2B3	80.17	5.14	23.75
chr1	45407177	45407337	MACS_peak_5141	249.55	160	NM_020365	EIF2B3	249.55	10	12.44
chr1	45443986	45444132	MACS_peak_5143	240.26	146	NM_020365	EIF2B3	240.26	9.05	12.62
chr1	45452164	45452264	MACS_peak_5145	457.86	100	NM_020365	EIF2B3	457.86	10.47	10.31
chr1	45468252	45469248	MACS_peak_5146	1151.67	996	NM_024602	HECTD3	1151.67	10.84	13.24
chr1	45473911	45474223	MACS_peak_5147	54.2	312	ENST00000372168	HECTD3	54.2	7.21	31.14
chr1	45479580	45480508	MACS_peak_5148	533.65	928	uc010olj.1	UROD	533.65	5.86	10.19
chr1	45805429	45805976	MACS_peak_5163	372.43	547	NM_025077	TOE1	372.43	16.79	10.71
chr1	45807620	45807779	MACS_peak_5164	63.76	159	NM_025077	TOE1	63.76	6.43	27.76
chr1	45808753	45809338	MACS_peak_5165	70.93	585	NM_025077	TOE1	70.93	7.61	25.86
chr1	45810678	45811230	MACS_peak_5167	100.73	552	NM_007170	TESK2	100.73	4.48	20.45
chr1	45812672	45812734	MACS_peak_5168	173.94	62	NM_007170	TESK2	173.94	4.99	14.88
chr1	45813589	45813652	MACS_peak_5169	190.25	63	NM_007170	TESK2	190.25	5.44	14.13
chr1	45956523	45956609	MACS_peak_5175	69.85	86	NM_007170	TESK2	69.85	4.35	26.21
chr1	45984609	45984726	MACS_peak_5179	164.63	117	NM_002574	PRDX1	164.63	3.44	15.35
chr1	45987280	45987610	MACS_peak_5180	200.01	330	NM_002574	PRDX1	200.01	10.36	13.85
chr1	46016502	46016827	MACS_peak_5182	368.8	325	NM_006066	AKR1A1	368.8	6.99	10.78
chr1	46032540	46033211	MACS_peak_5187	383.26	671	ENST00000471651	AKR1A1	383.26	7.11	10.6
chr1	46049691	46049877	MACS_peak_5190	2376.92	186	NM_002482	NASP	2376.92	10.95	16.53
chr1	46056894	46056942	MACS_peak_5191	374.36	48	NM_002482	NASP	374.36	7.09	10.67
chr1	46067770	46068037	MACS_peak_5195	2025.95	267	uc001cok.2	NASP	2025.95	10.59	16.19
chr1	46072153	46074238	MACS_peak_5197	3100	2085	uc001cok.2	NASP	3100	20.07	15.38
chr1	46083732	46084253	MACS_peak_5202	1892.53	521	NM_002482	NASP	1892.53	17.91	15.67
chr1	46087636	46087667	MACS_peak_5204	58.08	31	NM_001114938	CCDC17	58.08	2.76	29.55
chr1	46151255	46151292	MACS_peak_5222	70.17	37	NM_021639	GPBP1L1	70.17	3.25	26.04
chr1	46153846	46153947	MACS_peak_5224	245.89	101	NM_016486	TMEM69	245.89	10.06	12.57
chr1	46195339	46195441	MACS_peak_5227	1477.37	102	NM_005897	IPP	1477.37	31.42	14.65
chr1	46206572	46207004	MACS_peak_5228	638.42	432	NM_005897	IPP	638.42	18.36	10.5
chr1	46211791	46212133	MACS_peak_5229	173.38	342	NM_005897	IPP	173.38	8.49	14.92
chr1	46290104	46290252	MACS_peak_5234	62.34	148	NM_015112	MAST2	62.34	5.07	28.14
chr1	46348035	46348067	MACS_peak_5242	126.71	32	NM_015112	MAST2	126.71	10.46	17.81
chr1	46383010	46383205	MACS_peak_5250	116.98	195	uc009vya.3	MAST2	116.98	4.17	18.7
chr1	46425057	46425149	MACS_peak_5259	165.45	92	NM_015112	MAST2	165.45	10.44	15.29
chr1	46463395	46463471	MACS_peak_5266	90.08	76	NM_015112	MAST2	90.08	4.71	22.05
chr1	46468476	46468555	MACS_peak_5269	352.41	79	NM_015112	MAST2	352.41	16	10.92
chr1	46473967	46474043	MACS_peak_5273	768	76	NM_015112	MAST2	768	14.89	10.74
chr1	46491348	46491487	MACS_peak_5280	75.4	139	NM_015112	MAST2	75.4	5.95	24.74
chr1	46497062	46497257	MACS_peak_5284	275.33	195	NM_015112	MAST2	275.33	5.14	11.97
chr1	46500209	46501655	MACS_peak_5285	65.94	1446	NM_015112	MAST2	65.94	5.35	27.13
chr1	46511681	46511760	MACS_peak_5286	204.71	79	NM_003629	PIK3R3	204.71	7.72	13.6
chr1	46521466	46521542	MACS_peak_5288	330.18	76	NM_003629	PIK3R3	330.18	8.95	11.14
chr1	46532582	46532763	MACS_peak_5291	113.37	181	NM_003629	PIK3R3	113.37	8.12	19.03
chr1	46655525	46655661	MACS_peak_5300	479.07	136	NM_017739	POMGNT1	479.07	6.49	10.28
chr1	46662641	46662756	MACS_peak_5303	99.34	115	NM_017739	POMGNT1	99.34	6	20.66
chr1	46715671	46715705	MACS_peak_5305	836.27	34	NM_003579	RAD54L	836.27	17.78	11.23
chr1	46725643	46725771	MACS_peak_5307	1578.05	128	NM_003579	RAD54L	1578.05	24.39	15.15
chr1	46740209	46740389	MACS_peak_5314	170.07	180	NM_003579	RAD54L	170.07	6.9	15.02
chr1	46746796	46747057	MACS_peak_5317	289.49	261	NM_006369	LRRC41	289.49	7.1	11.69
chr1	46769284	46769492	MACS_peak_5324	3100	208	NM_006004	UQCRH	3100	11.72	15.38
chr1	46806121	46806369	MACS_peak_5330	74.9	248	NM_199044	NSUN4	74.9	5.53	24.95
chr1	46826375	46826448	MACS_peak_5335	577.51	73	NM_199044	NSUN4	577.51	8.79	10.23
chr1	47023093	47023773	MACS_peak_5348	246.14	680	NM_003684	MKNK1	246.14	7.5	12.55
chr1	47030712	47030733	MACS_peak_5353	95.51	21	NM_003684	MKNK1	95.51	8.26	21.2
chr1	47042277	47042326	MACS_peak_5359	717.45	49	NM_003684	MKNK1	717.45	10.05	10.68
chr1	47069836	47069927	MACS_peak_5369	1445.81	91	ENST00000529170	MKNK1	1445.81	20.2	14.58
chr1	47078575	47078654	MACS_peak_5373	93.04	79	NM_145279	MOB3C	93.04	3.82	21.59
chr1	47082382	47082487	MACS_peak_5374	409.79	105	NM_201403	MOB3C	409.79	11.06	10.44
chr1	47099753	47100157	MACS_peak_5376	254.34	404	uc021onc.1	ATPAF1	254.34	6.58	12.38
chr1	47100661	47101797	MACS_peak_5377	537.23	1136	uc021onc.1	ATPAF1	537.23	6.57	10.17
chr1	47110832	47110928	MACS_peak_5382	890.66	96	NM_022745	ATPAF1	890.66	17.68	11.51
chr1	47119488	47119531	MACS_peak_5384	2701.68	43	NM_022745	ATPAF1	2701.68	38.59	16.17
chr1	47123798	47123833	MACS_peak_5385	63.95	35	NM_022745	ATPAF1	63.95	3.21	27.71
chr1	47124358	47124409	MACS_peak_5386	932.2	51	NM_022745	ATPAF1	932.2	19.64	11.65
chr1	47133728	47133950	MACS_peak_5389	56.19	222	NM_022745	ATPAF1	56.19	6.77	30.15
chr1	47140837	47141727	MACS_peak_5390	384.43	890	NM_014774	EFCAB14	384.43	9.03	10.65
chr1	47154024	47154216	MACS_peak_5395	804.96	192	NM_014774	EFCAB14	804.96	12.68	11.03
chr1	47155258	47155363	MACS_peak_5396	106.63	105	NM_014774	EFCAB14	106.63	5.36	19.75
chr1	47173577	47173723	MACS_peak_5402	937.75	146	NM_014774	EFCAB14	937.75	9.2	11.74
chr1	47181966	47182115	MACS_peak_5405	472.22	149	NM_014774	EFCAB14	472.22	9.16	10.27
chr1	47183574	47184808	MACS_peak_5406	427.95	1234	ENST00000544071	EFCAB14	427.95	6.53	10.44
chr1	47745912	47746847	MACS_peak_5417	95.03	935	NM_003035	STIL	95.03	6.25	21.29
chr1	47748016	47748073	MACS_peak_5418	154.76	57	NM_003035	STIL	154.76	3.56	15.86
chr1	47759129	47759216	MACS_peak_5420	75.31	87	NM_003035	STIL	75.31	3.4	24.76
chr1	47761436	47761520	MACS_peak_5422	127.38	84	NM_003035	STIL	127.38	4.82	17.75
chr1	47765594	47765794	MACS_peak_5423	66.13	200	NM_003035	STIL	66.13	2.7	27.08
chr1	47767310	47767420	MACS_peak_5425	64.85	110	NM_003035	STIL	64.85	2.99	27.49
chr1	47767905	47768018	MACS_peak_5426	155.73	113	NM_003035	STIL	155.73	6.57	15.79
chr1	47775947	47776034	MACS_peak_5428	223.7	87	NM_003035	STIL	223.7	5.96	13.02
chr1	47779707	47779804	MACS_peak_5429	772.42	97	NM_003035	STIL	772.42	12.45	10.84
chr1	47799475	47799788	MACS_peak_5433	966.98	313	NM_016308	CMPK1	966.98	9.39	11.95
chr1	47905121	47905337	MACS_peak_5442	1912.9	216	NM_004474	FOXD2	1912.9	31.81	15.75
chr1	48771458	48771550	MACS_peak_5453	74.9	92	NM_019073	SPATA6	74.9	5.53	24.95
chr1	48860985	48861026	MACS_peak_5462	221.23	41	NM_019073	SPATA6	221.23	7.71	13.04
chr1	48869473	48869549	MACS_peak_5464	213.86	76	NM_019073	SPATA6	213.86	7.51	13.22
chr1	50957392	50957473	MACS_peak_5494	126.15	81	NM_007051	FAF1	126.15	8.98	17.85
chr1	51049334	51049387	MACS_peak_5512	181.24	53	NM_007051	FAF1	181.24	4.35	14.51
chr1	51061792	51061888	MACS_peak_5516	309.79	96	NM_007051	FAF1	309.79	7.45	11.4
chr1	51210355	51210447	MACS_peak_5558	670.87	92	NM_007051	FAF1	670.87	9.49	10.53
chr1	51253671	51253877	MACS_peak_5569	218.72	206	NM_007051	FAF1	218.72	7.78	13.14
chr1	51425438	51425936	MACS_peak_5622	362.11	498	NM_007051	FAF1	362.11	10.81	10.83
chr1	51435286	51435571	MACS_peak_5624	558.85	285	NM_001262	CDKN2C	558.85	13.62	10.17
chr1	51702021	51702551	MACS_peak_5633	299.24	530	NM_014372	RNF11	299.24	7.07	11.59
chr1	51753150	51753599	MACS_peak_5640	403.29	449	NM_001080494	TTC39A	403.29	10	10.48
chr1	51753872	51753952	MACS_peak_5641	144.78	80	NM_001080494	TTC39A	144.78	6.13	16.47
chr1	51754510	51754627	MACS_peak_5642	240.55	117	NM_001080494	TTC39A	240.55	12.05	12.62
chr1	51829537	51829700	MACS_peak_5646	445.53	163	NM_001981	EPS15	445.53	8.15	10.25
chr1	51864703	51864837	MACS_peak_5653	96.66	134	NM_001981	EPS15	96.66	4.03	21.07
chr1	51866589	51866619	MACS_peak_5654	496.51	30	NM_001981	EPS15	496.51	8.93	10.24
chr1	51869090	51869204	MACS_peak_5656	391.28	114	NM_001981	EPS15	391.28	9.29	10.51
chr1	51871576	51871780	MACS_peak_5657	135.61	204	NM_001981	EPS15	135.61	4.68	17.11
chr1	51873806	51874004	MACS_peak_5658	470.59	198	NM_001981	EPS15	470.59	6.75	10.27
chr1	51875206	51875368	MACS_peak_5659	632.05	162	NM_001981	EPS15	632.05	5.24	10.48
chr1	51887457	51887793	MACS_peak_5661	57.26	336	NM_001159969	EPS15	57.26	9.81	29.77
chr1	51910560	51910689	MACS_peak_5669	127.2	129	NM_001981	EPS15	127.2	3.83	17.76
chr1	51913732	51913807	MACS_peak_5671	66.05	75	NM_001981	EPS15	66.05	2.92	27.11
chr1	51934144	51934240	MACS_peak_5675	84.04	96	NM_001981	EPS15	84.04	6.29	23.06
chr1	51938530	51938596	MACS_peak_5678	53.83	66	NM_001981	EPS15	53.83	3.54	31.26
chr1	51984870	51984920	MACS_peak_5687	59.2	50	NM_001981	EPS15	59.2	3.3	29.24
chr1	52082780	52082893	MACS_peak_5689	126.65	113	NM_024586	OSBPL9	126.65	3.98	17.82
chr1	52179674	52179684	MACS_peak_5705	164.9	10	NM_024586	OSBPL9	164.9	5.25	15.33
chr1	52195498	52195796	MACS_peak_5709	516.19	298	NM_148904	OSBPL9	516.19	10.72	10.16
chr1	52205814	52205883	MACS_peak_5714	63.6	69	NM_148909	OSBPL9	63.6	6.46	27.8
chr1	52212381	52212429	MACS_peak_5719	126.31	48	NM_024586	OSBPL9	126.31	6.26	17.84
chr1	52215816	52215867	MACS_peak_5720	828.31	51	NM_024586	OSBPL9	828.31	8.1	11.25
chr1	52238276	52238395	MACS_peak_5726	77.98	119	NM_024586	OSBPL9	77.98	4.21	24.23
chr1	52497996	52499226	MACS_peak_5761	578.08	1230	NM_138417	KTI12	578.08	12.25	10.23
chr1	52507208	52507269	MACS_peak_5764	926.7	61	NM_015913	TXNDC12	926.7	15.61	11.69
chr1	52520671	52520968	MACS_peak_5766	434.47	297	NM_015913	TXNDC12	434.47	7.91	10.31
chr1	52555985	52556388	MACS_peak_5769	178.18	403	NM_152265	BTF3L4	178.18	5.57	14.62
chr1	52607870	52608075	MACS_peak_5772	445.92	205	NM_004799	ZFYVE9	445.92	15.41	10.34
chr1	52682040	52682146	MACS_peak_5783	255.44	106	NM_004799	ZFYVE9	255.44	12.81	12.33
chr1	52732326	52732490	MACS_peak_5792	67.65	164	NM_004799	ZFYVE9	67.65	4.43	26.73
chr1	52734134	52734304	MACS_peak_5793	137.3	170	NM_004799	ZFYVE9	137.3	8.95	16.98
chr1	52740135	52740256	MACS_peak_5795	171.36	121	NM_004799	ZFYVE9	171.36	6.72	14.96
chr1	52744163	52744286	MACS_peak_5796	93.78	123	NM_004799	ZFYVE9	93.78	9.81	21.49
chr1	52769492	52769597	MACS_peak_5799	68.25	105	NM_004799	ZFYVE9	68.25	4.94	26.59
chr1	52798439	52798590	MACS_peak_5801	322.19	151	NM_004799	ZFYVE9	322.19	12.93	11.22
chr1	52823197	52823370	MACS_peak_5808	206.89	173	NM_032449	CC2D1B	206.89	4.9	13.59
chr1	52828273	52828418	MACS_peak_5812	247.45	145	NM_032449	CC2D1B	247.45	10	12.52
chr1	52830223	52830306	MACS_peak_5813	56.25	83	NM_032449	CC2D1B	56.25	6.85	30.13
chr1	52831740	52831867	MACS_peak_5814	960.42	127	NM_032449	CC2D1B	960.42	20.13	11.95
chr1	52841101	52841271	MACS_peak_5816	134.67	170	NM_004153	ORC1	134.67	5.22	17.18
chr1	52847313	52847433	MACS_peak_5818	97.7	120	NM_004153	ORC1	97.7	8.85	20.9
chr1	52849091	52849105	MACS_peak_5819	96.18	14	NM_004153	ORC1	96.18	3.46	21.1
chr1	52854888	52854993	MACS_peak_5823	336.9	105	NM_004153	ORC1	336.9	10.79	11.1
chr1	52859114	52859475	MACS_peak_5824	272.47	361	NM_004153	ORC1	272.47	7.55	11.94
chr1	52878185	52878296	MACS_peak_5830	399.45	111	NM_032864	PRPF38A	399.45	8.74	10.46
chr1	52879550	52879663	MACS_peak_5832	179.59	113	NM_032864	PRPF38A	179.59	9.34	14.59
chr1	52882319	52883782	MACS_peak_5833	198.81	1463	NM_032864	PRPF38A	198.81	5.61	13.83
chr1	52924009	52924121	MACS_peak_5844	274.57	112	NM_015269	ZCCHC11	274.57	7.65	11.9
chr1	52940503	52941207	MACS_peak_5849	205.53	704	NM_015269	ZCCHC11	205.53	5.14	13.56
chr1	52956415	52956473	MACS_peak_5853	255.48	58	NM_015269	ZCCHC11	255.48	5.37	12.33
chr1	52961098	52961108	MACS_peak_5854	57.26	10	NM_015269	ZCCHC11	57.26	4.6	29.77
chr1	53000661	53000794	MACS_peak_5863	244.16	133	ENST00000470626	ZCCHC11	244.16	12.88	12.61
chr1	53018602	53018772	MACS_peak_5868	84.32	170	uc009vze.1	ZCCHC11	84.32	4.99	23.01
chr1	53158398	53158539	MACS_peak_5873	598.42	141	NM_023077	COA7	598.42	14.61	10.4
chr1	53192274	53192355	MACS_peak_5875	171.36	81	NM_024646	ZYG11B	171.36	8.89	14.96
chr1	53308581	53308645	MACS_peak_5888	185.19	64	NM_001004339	ZYG11A	185.19	10.87	14.31
chr1	53326402	53326543	MACS_peak_5891	194.32	141	NM_001004339	ZYG11A	194.32	9.21	14.02
chr1	53329652	53329829	MACS_peak_5892	643.03	177	NM_001004339	ZYG11A	643.03	14.81	10.44
chr1	53347142	53347337	MACS_peak_5899	86.08	195	NM_001004339	ZYG11A	86.08	4.79	22.7
chr1	53351504	53351548	MACS_peak_5900	151.19	44	NM_001004339	ZYG11A	151.19	4.68	16.06
chr1	53359693	53359993	MACS_peak_5902	180.03	300	NM_001004339	ZYG11A	180.03	6.19	14.56
chr1	53387154	53387375	MACS_peak_5918	213.21	221	uc010onm.1	ECHDC2	213.21	12.3	13.26
chr1	53392960	53393137	MACS_peak_5919	436.17	177	NM_002979	SCP2	436.17	19.37	10.29
chr1	53407467	53407525	MACS_peak_5920	105.85	58	NM_002979	SCP2	105.85	10.67	19.84
chr1	53413680	53413725	MACS_peak_5921	259.21	45	NM_002979	SCP2	259.21	9.29	12.19
chr1	53442393	53442441	MACS_peak_5924	751.07	48	NM_002979	SCP2	751.07	16	10.69
chr1	53446067	53446125	MACS_peak_5926	242.75	58	NM_002979	SCP2	242.75	6.85	12.56
chr1	53453785	53453808	MACS_peak_5927	205.86	23	NM_002979	SCP2	205.86	5.65	13.55
chr1	53493640	53493743	MACS_peak_5934	514.74	103	NM_002979	SCP2	514.74	15.22	10.18
chr1	53662491	53662767	MACS_peak_5936	69.85	276	NM_000098	CPT2	69.85	8.1	26.21
chr1	53667994	53668030	MACS_peak_5938	236.2	36	NM_000098	CPT2	236.2	7.9	12.65
chr1	53676754	53676966	MACS_peak_5940	309.94	212	NM_000098	CPT2	309.94	5.22	11.4
chr1	53678935	53679003	MACS_peak_5942	350.59	68	NM_000098	CPT2	350.59	5.34	10.95
chr1	53701248	53701307	MACS_peak_5950	468.33	59	NM_002370	MAGOH	468.33	8.68	10.28
chr1	53704032	53704238	MACS_peak_5952	613.7	206	NM_002370	MAGOH	613.7	6.43	10.38
chr1	53716361	53716534	MACS_peak_5953	1469.72	173	NM_004631	LRP8	1469.72	18.52	14.68
chr1	53720788	53720857	MACS_peak_5954	858.61	69	NM_004631	LRP8	858.61	12.95	11.46
chr1	53722911	53723136	MACS_peak_5956	2587.83	225	NM_004631	LRP8	2587.83	14.87	16.26
chr1	53726135	53726277	MACS_peak_5957	722.47	142	NM_004631	LRP8	722.47	9.9	10.8
chr1	53727739	53727879	MACS_peak_5958	397.55	140	NM_004631	LRP8	397.55	7.31	10.52
chr1	53736699	53736825	MACS_peak_5962	270.61	126	NM_004631	LRP8	270.61	6.28	11.99
chr1	53746258	53746387	MACS_peak_5967	190.97	129	NM_004631	LRP8	190.97	8.55	14.1
chr1	53793460	53793649	MACS_peak_5993	351.26	189	NM_004631	LRP8	351.26	12.75	10.94
chr1	53974792	53974960	MACS_peak_5997	427.7	168	NM_147193	GLIS1	427.7	18.38	10.36
chr1	54293803	54293846	MACS_peak_6066	171.25	43	NM_018087	NDC1	171.25	3.59	14.96
chr1	54298174	54298264	MACS_peak_6068	66.24	90	NM_018087	NDC1	66.24	3.38	27.06
chr1	54303877	54304225	MACS_peak_6070	131.77	348	NM_018087	NDC1	131.77	7.95	17.37
chr1	54325728	54325826	MACS_peak_6074	234.69	98	NM_018982	YIPF1	234.69	6.27	12.7
chr1	54332427	54332547	MACS_peak_6075	65.92	120	ENST00000412288	YIPF1	65.92	5.92	27.13
chr1	54348785	54348949	MACS_peak_6077	174.7	164	NM_018982	YIPF1	174.7	10	14.85
chr1	54354916	54354977	MACS_peak_6078	631.14	61	NM_018982	YIPF1	631.14	9.91	10.48
chr1	54355385	54355456	MACS_peak_6079	443.55	71	NM_018982	YIPF1	443.55	7.74	10.27
chr1	54411227	54411288	MACS_peak_6090	72.76	61	NM_016126	HSPB11	72.76	4.15	25.47
chr1	54411998	54412222	MACS_peak_6091	100.54	224	NM_052940	LRRC42	100.54	8.44	20.47
chr1	54413534	54413654	MACS_peak_6092	217.01	120	ENST00000371368	LRRC42	217.01	9.49	13.19
chr1	54423821	54423953	MACS_peak_6095	244.98	132	NM_052940	LRRC42	244.98	8.54	12.6
chr1	54426028	54426147	MACS_peak_6096	446.47	119	NM_052940	LRRC42	446.47	8.98	10.33
chr1	54431988	54432053	MACS_peak_6097	339.05	65	NM_052940	LRRC42	339.05	10.43	11.06
chr1	54506428	54506513	MACS_peak_6102	178.22	85	NM_001305043	TMEM59	178.22	7.17	14.62
chr1	54509045	54509391	MACS_peak_6104	64.46	346	uc001cwn.3	TMEM59	64.46	3.46	27.59
chr1	54518672	54519111	MACS_peak_6109	1584.98	439	NM_001305043	TMEM59	1584.98	20.45	15.1
chr1	54519893	54520093	MACS_peak_6110	130.35	200	ENST00000371331	TCEANC2	130.35	4.91	17.48
chr1	54562314	54563244	MACS_peak_6114	93.43	930	ENST00000234827	TCEANC2	93.43	7.82	21.54
chr1	54640080	54640319	MACS_peak_6119	125.88	239	NM_001031672	CYB5RL	125.88	5.34	17.86
chr1	54691381	54692426	MACS_peak_6130	53.68	1045	NM_018070	SSBP3	53.68	3.97	31.31
chr1	54693982	54694029	MACS_peak_6131	316.86	47	NM_018070	SSBP3	316.86	11.76	11.37
chr1	54704661	54704842	MACS_peak_6132	151.29	181	ENST00000444533	SSBP3	151.29	6.32	16.05
chr1	54706577	54706632	MACS_peak_6133	416.03	55	NM_018070	SSBP3	416.03	25.29	10.43
chr1	54717288	54717365	MACS_peak_6135	628.72	77	NM_018070	SSBP3	628.72	12.72	10.52
chr1	54870248	54870271	MACS_peak_6159	77.49	23	NM_018070	SSBP3	77.49	3.72	24.32
chr1	55050327	55050364	MACS_peak_6166	107.85	37	NM_015547	ACOT11	107.85	5.33	19.59
chr1	55066941	55067081	MACS_peak_6168	119.74	140	NM_015547	ACOT11	119.74	5.53	18.39
chr1	55068341	55068393	MACS_peak_6169	243.79	52	NM_015547	ACOT11	243.79	8.1	12.54
chr1	55073677	55073741	MACS_peak_6170	151.29	64	NM_015547	ACOT11	151.29	7.9	16.05
chr1	55074629	55074716	MACS_peak_6171	243.79	87	NM_147161	ACOT11	243.79	8.1	12.54
chr1	55181540	55181816	MACS_peak_6172	144.43	276	uc001cxv.3	TTC4	144.43	5.85	16.48
chr1	55186844	55186913	MACS_peak_6175	54.79	69	NM_004623	TTC4	54.79	3.77	30.95
chr1	55194018	55194057	MACS_peak_6177	253.45	39	NM_004623	TTC4	253.45	5	12.42
chr1	55222570	55222988	MACS_peak_6180	92.33	418	NM_152268	PARS2	92.33	6.41	21.67
chr1	55223423	55223948	MACS_peak_6181	183.72	525	NM_152268	PARS2	183.72	9.25	14.39
chr1	55224055	55224863	MACS_peak_6182	106.39	808	NM_152268	PARS2	106.39	10.95	19.78
chr1	55230133	55230196	MACS_peak_6183	221.23	63	NM_152268	PARS2	221.23	8.89	13.04
chr1	55337022	55337286	MACS_peak_6188	97.73	264	NM_014762	DHCR24	97.73	6.32	20.9
chr1	55340765	55340884	MACS_peak_6189	992.43	119	NM_014762	DHCR24	992.43	8.49	12.2
chr1	55341614	55341720	MACS_peak_6190	175.87	106	NM_014762	DHCR24	175.87	6.26	14.78
chr1	55539500	55539579	MACS_peak_6196	108.62	79	NM_015306	USP24	108.62	4.21	19.57
chr1	55541129	55541196	MACS_peak_6197	98.36	67	NM_015306	USP24	98.36	4.83	20.79
chr1	55544210	55544306	MACS_peak_6198	68.05	96	NM_015306	USP24	68.05	4.89	26.64
chr1	55555299	55555413	MACS_peak_6205	100.54	114	NM_015306	USP24	100.54	5.95	20.47
chr1	55566511	55566637	MACS_peak_6208	77.57	126	NM_015306	USP24	77.57	5.48	24.3
chr1	55567256	55567344	MACS_peak_6209	279.22	88	NM_015306	USP24	279.22	5.54	11.85
chr1	55569680	55569693	MACS_peak_6210	122.51	13	NM_015306	USP24	122.51	3.25	18.16
chr1	55575902	55575919	MACS_peak_6216	86.93	17	NM_015306	USP24	86.93	3.36	22.56
chr1	55598302	55598373	MACS_peak_6223	86.15	71	NM_015306	USP24	86.15	2.92	22.69
chr1	55599742	55599836	MACS_peak_6224	199.79	94	NM_015306	USP24	199.79	6.15	13.86
chr1	55603187	55603361	MACS_peak_6225	87.84	174	NM_015306	USP24	87.84	4.92	22.4
chr1	55609817	55609876	MACS_peak_6227	59.67	59	NM_015306	USP24	59.67	2.68	29.06
chr1	55614135	55614243	MACS_peak_6231	467.53	108	NM_015306	USP24	467.53	12.4	10.29
chr1	55631557	55631612	MACS_peak_6234	151.75	55	NM_015306	USP24	151.75	4.17	16.09
chr1	55632240	55632270	MACS_peak_6235	384.34	30	NM_015306	USP24	384.34	6.3	10.65
chr1	57110989	57111154	MACS_peak_6270	280.88	165	NM_006252	PRKAA2	280.88	12.9	11.82
chr1	57173147	57173221	MACS_peak_6281	92.81	74	NM_006252	PRKAA2	92.81	3.04	21.62
chr1	57184772	57185009	MACS_peak_6284	192.24	237	NM_001004303	C1orf168	192.24	8.5	14.06
chr1	59131170	59131303	MACS_peak_6325	137.81	133	NM_001085487	MYSM1	137.81	7.09	16.94
chr1	59165656	59165747	MACS_peak_6340	1489.8	91	NM_001085487	MYSM1	1489.8	35.76	14.74
chr1	59246462	59249785	MACS_peak_6341	3100	3323	NM_002228	JUN	3100	18.74	15.38
chr1	60223602	60223633	MACS_peak_6415	213.86	31	NM_018291	FGGY	213.86	7.51	13.22
chr1	60305986	60306063	MACS_peak_6419	80.09	77	NM_015888	HOOK1	80.09	4.54	23.8
chr1	60312716	60312857	MACS_peak_6420	104.31	141	NM_015888	HOOK1	104.31	6.72	20.03
chr1	60313986	60314188	MACS_peak_6421	291.44	202	NM_015888	HOOK1	291.44	16.54	11.71
chr1	60324099	60324125	MACS_peak_6422	492.07	26	NM_015888	HOOK1	492.07	13.04	10.23
chr1	60328455	60328549	MACS_peak_6424	501.47	94	NM_015888	HOOK1	501.47	16.2	10.17
chr1	60331543	60331644	MACS_peak_6426	249.87	101	NM_015888	HOOK1	249.87	15.21	12.44
chr1	60338606	60339143	MACS_peak_6427	1745.01	537	NM_015888	HOOK1	1745.01	39.4	15.28
chr1	61548449	61548490	MACS_peak_6436	90.41	41	NM_005595	NFIA	90.41	3.8	22.01
chr1	61872233	61872399	MACS_peak_6518	130.24	166	NM_005595	NFIA	130.24	8.08	17.49
chr1	61925078	61925407	MACS_peak_6530	128.92	329	NM_005595	NFIA	128.92	5.64	17.6
chr1	61926952	61927658	MACS_peak_6532	64.15	706	NM_005595	NFIA	64.15	6.14	27.67
chr1	62166605	62166697	MACS_peak_6548	560.61	92	NM_032027	TM2D1	560.61	7.13	10.26
chr1	62902673	62903071	MACS_peak_6626	604.99	398	NM_003368	USP1	604.99	12.48	10.34
chr1	62962009	62962168	MACS_peak_6640	233.36	159	NM_033407	DOCK7	233.36	9.6	12.74
chr1	62970300	62970453	MACS_peak_6644	53.03	153	NM_033407	DOCK7	53.03	6.81	31.54
chr1	62976247	62976344	MACS_peak_6648	76.83	97	NM_033407	DOCK7	76.83	5.55	24.45
chr1	62993919	62993976	MACS_peak_6655	992.9	57	NM_033407	DOCK7	992.9	9.67	12.21
chr1	62994947	62995117	MACS_peak_6656	138.27	170	NM_033407	DOCK7	138.27	5.28	16.91
chr1	63001163	63001303	MACS_peak_6658	195.54	140	NM_033407	DOCK7	195.54	7.37	13.98
chr1	63044498	63044637	MACS_peak_6665	407.94	139	NM_033407	DOCK7	407.94	13.69	10.45
chr1	63048860	63048925	MACS_peak_6666	508.27	65	NM_033407	DOCK7	508.27	11.11	10.18
chr1	63052177	63052248	MACS_peak_6668	743.7	71	NM_033407	DOCK7	743.7	11.06	10.75
chr1	63084376	63084539	MACS_peak_6677	174.45	163	NM_033407	DOCK7	174.45	6.78	14.86
chr1	63085570	63085664	MACS_peak_6678	422.82	94	NM_033407	DOCK7	422.82	9.69	10.44
chr1	63099168	63099234	MACS_peak_6681	94.44	66	NM_033407	DOCK7	94.44	3.75	21.39
chr1	63102207	63102253	MACS_peak_6683	69.85	46	NM_033407	DOCK7	69.85	4.35	26.21
chr1	63113776	63113989	MACS_peak_6687	210.48	213	NM_033407	DOCK7	210.48	8.15	13.4
chr1	63153897	63153985	MACS_peak_6692	94.52	88	NM_033407	DOCK7	94.52	4.92	21.38
chr1	63284700	63284991	MACS_peak_6706	439.66	291	NM_032852	ATG4C	439.66	8.04	10.32
chr1	63299783	63299787	MACS_peak_6710	854.71	4	NM_032852	ATG4C	854.71	9.7	11.36
chr1	63329662	63329918	MACS_peak_6715	200.7	256	NM_032852	ATG4C	200.7	7.19	13.81
chr1	63330609	63330941	MACS_peak_6716	79.62	332	NM_032852	ATG4C	79.62	6.54	23.89
chr1	63881543	63881603	MACS_peak_6727	510.48	60	NM_013339	ALG6	510.48	9.22	10.15
chr1	63944434	63944504	MACS_peak_6744	88.34	70	NM_014288	ITGB3BP	88.34	5.87	22.31
chr1	63955753	63955889	MACS_peak_6746	73.26	136	NM_014288	ITGB3BP	73.26	4.38	25.36
chr1	63974198	63974213	MACS_peak_6750	124.98	15	NM_014288	ITGB3BP	124.98	5.34	17.91
chr1	63988971	63989291	MACS_peak_6751	56.53	320	NM_032437	EFCAB7	56.53	7.04	30.04
chr1	63998340	63998388	MACS_peak_6753	539.55	48	NM_032437	EFCAB7	539.55	14.82	10.15
chr1	64027379	64027446	MACS_peak_6759	290.88	67	NM_032437	EFCAB7	290.88	8.89	11.65
chr1	64058946	64059405	MACS_peak_6765	1128.41	459	NM_002633	PGM1	1128.41	8.87	13.07
chr1	64097327	64097453	MACS_peak_6780	395.18	126	NM_002633	PGM1	395.18	5.27	10.54
chr1	64100499	64100690	MACS_peak_6781	152	191	NM_002633	PGM1	152	5.27	16.07
chr1	64120002	64120137	MACS_peak_6792	95.7	135	NM_002633	PGM1	95.7	4.65	21.18
chr1	64125256	64125915	MACS_peak_6793	394.84	659	NM_002633	PGM1	394.84	5.55	10.55
chr1	64515374	64515650	MACS_peak_6866	164.58	276	NM_005012	ROR1	164.58	10.47	15.3
chr1	64645033	64645652	MACS_peak_6881	65.06	619	NM_005012	ROR1	65.06	7.66	27.33
chr1	64646917	64647166	MACS_peak_6882	327.55	249	NM_005012	ROR1	327.55	9.86	11.2
chr1	64971614	64971852	MACS_peak_6887	709.38	238	NM_001293274	CACHD1	709.38	18.18	10.57
chr1	65137280	65137369	MACS_peak_6905	520.41	89	NM_020925	CACHD1	520.41	12.65	10.13
chr1	65138840	65138901	MACS_peak_6906	520.41	61	NM_020925	CACHD1	520.41	12.65	10.13
chr1	65142647	65142694	MACS_peak_6907	107.85	47	NM_020925	CACHD1	107.85	5.33	19.59
chr1	65143841	65143993	MACS_peak_6908	192.24	152	NM_020925	CACHD1	192.24	13.04	14.06
chr1	65146940	65146977	MACS_peak_6909	236.2	37	NM_020925	CACHD1	236.2	7.9	12.65
chr1	65210777	65211104	MACS_peak_6911	497.44	327	NM_018211	RAVER2	497.44	20.75	10.22
chr1	65234375	65234405	MACS_peak_6915	243.79	30	NM_018211	RAVER2	243.79	8.1	12.54
chr1	65243305	65243775	MACS_peak_6916	686.44	470	NM_018211	RAVER2	686.44	11.27	10.55
chr1	65247062	65247254	MACS_peak_6917	106.83	192	NM_018211	RAVER2	106.83	6.86	19.73
chr1	65255077	65255197	MACS_peak_6918	53.11	120	NM_018211	RAVER2	53.11	4.57	31.51
chr1	65278473	65278532	MACS_peak_6922	586.02	59	NM_018211	RAVER2	586.02	12.25	10.28
chr1	65280386	65280523	MACS_peak_6923	194.43	137	NM_018211	RAVER2	194.43	7.12	14.02
chr1	65307133	65307284	MACS_peak_6929	831.27	151	NM_002227	JAK1	831.27	5.34	11.25
chr1	65310436	65310572	MACS_peak_6932	735.79	136	NM_002227	JAK1	735.79	10.17	10.77
chr1	65311195	65311323	MACS_peak_6933	69.14	128	NM_002227	JAK1	69.14	4.16	26.38
chr1	65316486	65316579	MACS_peak_6937	58.55	93	NM_002227	JAK1	58.55	3.1	29.4
chr1	65321191	65321381	MACS_peak_6938	620.84	190	NM_002227	JAK1	620.84	9.54	10.45
chr1	65323338	65323462	MACS_peak_6939	793.52	124	NM_002227	JAK1	793.52	11.67	10.97
chr1	65330469	65330655	MACS_peak_6941	142.01	186	NM_002227	JAK1	142.01	6.89	16.68
chr1	65334993	65335157	MACS_peak_6942	105.68	164	NM_002227	JAK1	105.68	3.78	19.85
chr1	65348959	65349158	MACS_peak_6946	243.53	199	NM_002227	JAK1	243.53	5.75	12.54
chr1	65432015	65432187	MACS_peak_6965	51.04	172	NM_002227	JAK1	51.04	6.81	32.25
chr1	65854087	65854098	MACS_peak_7024	507.04	11	NM_014787	DNAJC6	507.04	10.61	10.19
chr1	65854938	65855132	MACS_peak_7025	231.82	194	NM_014787	DNAJC6	231.82	12.75	12.8
chr1	65887034	65887142	MACS_peak_7029	495.33	108	NM_001198681	LEPROT	495.33	21.06	10.25
chr1	65891043	65891061	MACS_peak_7030	62.19	18	NM_002303	LEPR	62.19	7.74	28.18
chr1	66058475	66058548	MACS_peak_7048	400.91	73	NM_002303	LEPR	400.91	10.87	10.44
chr1	66064342	66064421	MACS_peak_7049	436.74	79	NM_002303	LEPR	436.74	11.26	10.29
chr1	66067074	66067365	MACS_peak_7050	115.26	291	NM_002303	LEPR	115.26	8.34	18.88
chr1	66099477	66099819	MACS_peak_7051	80.76	342	NM_001003679	LEPR	80.76	5.4	23.64
chr1	66798011	66798303	MACS_peak_7055	150.53	292	NM_001037339	PDE4B	150.53	6.92	16.11
chr1	66827297	66827359	MACS_peak_7059	201.64	62	NM_002600	PDE4B	201.64	6.42	13.75
chr1	66829128	66829254	MACS_peak_7060	282.72	126	NM_002600	PDE4B	282.72	13.57	11.77
chr1	66831349	66831449	MACS_peak_7061	69	100	NM_002600	PDE4B	69	3.62	26.41
chr1	66834469	66834587	MACS_peak_7063	243.79	118	NM_002600	PDE4B	243.79	8.3	12.54
chr1	66838211	66839139	MACS_peak_7064	213.44	928	NM_002600	PDE4B	213.44	8.9	13.25
chr1	67279115	67279318	MACS_peak_7077	301.33	203	NM_024763	WDR78	301.33	7.64	11.52
chr1	67306257	67306354	MACS_peak_7079	243.79	97	NM_024763	WDR78	243.79	9.88	12.54
chr1	67336907	67337152	MACS_peak_7084	125.85	245	ENST00000371022	WDR78	125.85	6.92	17.81
chr1	67370994	67371058	MACS_peak_7090	138.37	64	NM_024763	WDR78	138.37	5.93	16.9
chr1	67372603	67372699	MACS_peak_7091	97.7	96	ENST00000488333	WDR78	97.7	12.24	20.9
chr1	67390344	67390570	MACS_peak_7098	113.69	226	NM_024763	WDR78	113.69	7.91	19
chr1	67391824	67391925	MACS_peak_7099	87.25	101	NM_020948	MIER1	87.25	4.32	22.5
chr1	67395925	67396083	MACS_peak_7101	773.09	158	NM_001077701	MIER1	773.09	23.97	10.83
chr1	67411832	67412177	MACS_peak_7107	1554.14	345	NM_001278215	MIER1	1554.14	12.14	14.92
chr1	67423741	67423903	MACS_peak_7111	2613.84	162	NM_020948	MIER1	2613.84	19.54	16.2
chr1	67437337	67437419	MACS_peak_7117	1040.97	82	NM_020948	MIER1	1040.97	16.47	12.59
chr1	67438579	67438674	MACS_peak_7118	94.87	95	NM_020948	MIER1	94.87	8.89	21.31
chr1	67442277	67442405	MACS_peak_7120	151.08	128	NM_020948	MIER1	151.08	7.53	16.06
chr1	67466274	67466725	MACS_peak_7123	147.51	451	NM_015139	SLC35D1	147.51	3.7	16.35
chr1	67512957	67513050	MACS_peak_7132	183.56	93	NM_015139	SLC35D1	183.56	6.06	14.39
chr1	67516115	67516140	MACS_peak_7133	236.2	25	NM_015139	SLC35D1	236.2	7.9	12.65
chr1	67517694	67517742	MACS_peak_7135	144.78	48	NM_015139	SLC35D1	144.78	7.71	16.47
chr1	67861660	67861955	MACS_peak_7141	416.69	295	NM_001559	IL12RB2	416.69	14.52	10.43
chr1	67895670	67896123	MACS_peak_7148	3100	453	NM_015640	SERBP1	3100	21.7	15.38
chr1	68153343	68153828	MACS_peak_7150	316.56	485	NM_001924	GADD45A	316.56	6.46	11.37
chr1	68299026	68299155	MACS_peak_7190	556.23	129	NM_018841	GNG12	556.23	13.68	10.21
chr1	68564141	68564398	MACS_peak_7216	114.7	257	NM_001002292	WLS	114.7	5.21	18.95
chr1	68610251	68610293	MACS_peak_7228	248.59	42	NM_024911	WLS	248.59	5.38	12.49
chr1	68619199	68619236	MACS_peak_7229	101.22	37	NM_024911	WLS	101.22	3.54	20.38
chr1	68697876	68698284	MACS_peak_7249	312.23	408	NM_024911	WLS	312.23	5.6	11.36
chr1	68962634	68962878	MACS_peak_7267	259.83	244	NM_017779	DEPDC1	259.83	6.35	12.24
chr1	70614169	70614355	MACS_peak_7282	94.07	186	NM_017768	LRRC40	94.07	4.14	21.44
chr1	70644533	70644583	MACS_peak_7291	63.73	50	NM_017768	LRRC40	63.73	4.24	27.78
chr1	70652975	70653021	MACS_peak_7295	372.88	46	NM_017768	LRRC40	372.88	6.94	10.7
chr1	70671072	70671361	MACS_peak_7298	83.02	289	NM_017768	LRRC40	83.02	7.7	23.25
chr1	70700378	70700471	MACS_peak_7301	136.59	93	NM_004768	SRSF11	136.59	4.94	17.05
chr1	70701188	70701233	MACS_peak_7302	288.19	45	NM_004768	SRSF11	288.19	4.23	11.72
chr1	70703107	70703239	MACS_peak_7303	1360.29	132	ENST00000436161	SRSF11	1360.29	11.61	14.29
chr1	70710366	70710498	MACS_peak_7305	2118.64	132	NM_004768	SRSF11	2118.64	9.76	16.35
chr1	70716290	70717218	MACS_peak_7307	118.55	928	NM_004768	SRSF11	118.55	5.02	18.52
chr1	70726268	70726795	MACS_peak_7309	111.66	527	NM_030816	ANKRD13C	111.66	6.85	19.22
chr1	70736538	70736611	MACS_peak_7312	150.6	73	NM_030816	ANKRD13C	150.6	4.84	16.1
chr1	70761812	70761944	MACS_peak_7316	243.31	132	NM_030816	ANKRD13C	243.31	8.37	12.55
chr1	70771906	70771923	MACS_peak_7318	1118.62	17	NM_030816	ANKRD13C	1118.62	12.54	13.04
chr1	70801740	70801782	MACS_peak_7324	64.93	42	NM_030816	ANKRD13C	64.93	4.15	27.47
chr1	70833393	70833705	MACS_peak_7331	706.81	312	NM_001031693	HHLA3	706.81	20.42	10.59
chr1	70883703	70883715	MACS_peak_7332	51.61	12	NM_001902	CTH	51.61	3.21	32.02
chr1	70889967	70889990	MACS_peak_7333	96.39	23	NM_001902	CTH	96.39	4.94	21.07
chr1	71536509	71536679	MACS_peak_7341	54.37	170	NM_005455	ZRANB2	54.37	5.81	31.08
chr1	71542477	71542560	MACS_peak_7342	3100	83	NM_005455	ZRANB2	3100	17.45	15.38
chr1	71544139	71544248	MACS_peak_7343	1090.13	109	NM_005455	ZRANB2	1090.13	17.39	12.76
chr1	71546622	71546972	MACS_peak_7344	2433.05	350	NM_005455	ZRANB2	2433.05	23.72	16.17
chr1	71868624	71868826	MACS_peak_7381	274.91	202	NM_173808	NEGR1	274.91	10.27	11.89
chr1	71869506	71869737	MACS_peak_7382	144.78	231	NM_173808	NEGR1	144.78	7.11	16.47
chr1	74667001	74667055	MACS_peak_7436	230.55	54	NM_001112808	FPGT-TNNI3K	230.55	5.67	12.86
chr1	74671942	74672750	MACS_peak_7437	139.46	808	ENST00000609362	FPGT	139.46	5.89	16.89
chr1	74835074	74835202	MACS_peak_7448	213.79	128	NM_015978	TNNI3K	213.79	8.3	13.22
chr1	74837276	74837560	MACS_peak_7449	282.72	284	ENST00000370895	FPGT-TNNI3K	282.72	11.79	11.77
chr1	74841076	74841284	MACS_peak_7450	380.23	208	ENST00000370895	FPGT-TNNI3K	380.23	8.14	10.66
chr1	75175781	75175931	MACS_peak_7459	274.29	150	NM_001889	CRYZ	274.29	4.02	11.9
chr1	75190394	75190518	MACS_peak_7462	149.15	124	NM_001889	CRYZ	149.15	5.25	16.21
chr1	75202226	75202306	MACS_peak_7464	97.89	80	NM_138467	TYW3	97.89	3.45	20.88
chr1	76215103	76215244	MACS_peak_7484	164.92	141	NM_000016	ACADM	164.92	4.81	15.33
chr1	76540388	76540569	MACS_peak_7491	229.59	181	NM_152996	ST6GALNAC3	229.59	7.93	12.87
chr1	77557634	77558175	MACS_peak_7584	174.75	541	NM_005482	PIGK	174.75	6.85	14.84
chr1	77587959	77588044	MACS_peak_7587	290.88	85	NM_005482	PIGK	290.88	14.62	11.65
chr1	77626979	77627090	MACS_peak_7594	454.17	111	NM_005482	PIGK	454.17	12.25	10.26
chr1	77629530	77629627	MACS_peak_7595	538.58	97	NM_005482	PIGK	538.58	15.96	10.15
chr1	77672324	77672407	MACS_peak_7605	105.82	83	NM_005482	PIGK	105.82	3.84	19.84
chr1	77997791	77998025	MACS_peak_7627	1313.72	234	ENST00000478255	AK5	1313.72	13.05	14.05
chr1	78001531	78001723	MACS_peak_7628	1128.03	192	NM_012093	AK5	1128.03	16.7	12.99
chr1	78024286	78024306	MACS_peak_7631	394.29	20	NM_012093	AK5	394.29	8.44	10.56
chr1	78024531	78025162	MACS_peak_7632	285.75	631	NM_012093	AK5	285.75	9.76	11.77
chr1	78148269	78148360	MACS_peak_7665	1606.78	91	ENST00000433749	ZZZ3	1606.78	29.83	15.22
chr1	78191306	78191447	MACS_peak_7683	111.43	141	NM_015017	USP33	111.43	5.42	19.24
chr1	78201740	78201843	MACS_peak_7688	174.44	103	NM_015017	USP33	174.44	7.73	14.86
chr1	78212204	78212241	MACS_peak_7691	96.39	37	ENST00000524536	USP33	96.39	4.94	21.07
chr1	78225327	78225564	MACS_peak_7696	421.31	237	NM_015017	USP33	421.31	13.34	10.46
chr1	78245592	78245877	MACS_peak_7697	619.23	285	ENST00000477627	FAM73A	619.23	11.12	10.46
chr1	78248922	78249036	MACS_peak_7699	550.3	114	NM_198549	FAM73A	550.3	14.18	10.28
chr1	78267140	78267193	MACS_peak_7701	181.34	53	NM_198549	FAM73A	181.34	4.05	14.51
chr1	78268954	78269091	MACS_peak_7702	88.92	137	NM_198549	FAM73A	88.92	8.23	22.22
chr1	78272659	78272721	MACS_peak_7703	264.12	62	NM_198549	FAM73A	264.12	4.37	12.08
chr1	78279418	78279486	MACS_peak_7704	494.31	68	NM_198549	FAM73A	494.31	5.64	10.26
chr1	78280839	78280916	MACS_peak_7705	117.35	77	NM_198549	FAM73A	117.35	3.36	18.66
chr1	78329673	78329713	MACS_peak_7712	581.71	40	NM_198549	FAM73A	581.71	9.59	10.29
chr1	78340530	78341494	MACS_peak_7714	69.12	964	NM_198549	FAM73A	69.12	4.44	26.38
chr1	78381739	78381818	MACS_peak_7724	75.51	79	NM_144573	NEXN	75.51	9.48	24.71
chr1	78422256	78422385	MACS_peak_7733	971.7	129	NM_003902	FUBP1	971.7	12.45	12.03
chr1	78426028	78426144	MACS_peak_7734	96.86	116	NM_003902	FUBP1	96.86	7.33	21.04
chr1	82417640	82417714	MACS_peak_7779	160.25	74	NM_012302	ADGRL2	160.25	7.89	15.57
chr1	82431741	82431811	MACS_peak_7782	148.8	70	NM_012302	ADGRL2	148.8	4.6	16.24
chr1	84348762	84348819	MACS_peak_7821	126.1	57	NM_024686	TTLL7	126.1	5.62	17.85
chr1	84369761	84369776	MACS_peak_7826	259.21	15	NM_024686	TTLL7	259.21	8.3	12.19
chr1	84376928	84377046	MACS_peak_7827	188.56	118	NM_024686	TTLL7	188.56	6.5	14.2
chr1	84385381	84385517	MACS_peak_7828	206.57	136	NM_024686	TTLL7	206.57	14.62	13.53
chr1	84386929	84387077	MACS_peak_7829	143.69	148	NM_024686	TTLL7	143.69	4.92	16.55
chr1	84394858	84394913	MACS_peak_7831	373.6	55	NM_024686	TTLL7	373.6	10	10.69
chr1	84403534	84403613	MACS_peak_7832	448.24	79	NM_024686	TTLL7	448.24	10.68	10.29
chr1	84417869	84418070	MACS_peak_7835	835.88	201	NM_024686	TTLL7	835.88	20.95	11.24
chr1	84464613	84464833	MACS_peak_7841	132.96	220	NM_024686	TTLL7	132.96	8.1	17.35
chr1	84609981	84610224	MACS_peak_7859	1081.95	243	NM_182948	PRKACB	1081.95	24.3	12.74
chr1	84647882	84648011	MACS_peak_7863	242.31	129	NM_182948	PRKACB	242.31	9.88	12.57
chr1	84649802	84649818	MACS_peak_7864	74.9	16	NM_182948	PRKACB	74.9	4.74	24.95
chr1	84662298	84662425	MACS_peak_7866	170.89	127	NM_182948	PRKACB	170.89	12.07	14.98
chr1	84663411	84663507	MACS_peak_7867	101.89	96	NM_182948	PRKACB	101.89	5.61	20.29
chr1	84670161	84670208	MACS_peak_7868	151.29	47	NM_001300915	PRKACB	151.29	7.9	16.05
chr1	84679835	84679987	MACS_peak_7869	184.86	152	NM_182948	PRKACB	184.86	10	14.33
chr1	84703049	84703500	MACS_peak_7871	65.75	451	NM_182948	PRKACB	65.75	2.96	27.16
chr1	84944932	84945192	MACS_peak_7875	3100	260	NM_025065	RPF1	3100	54.3	15.38
chr1	84948597	84948838	MACS_peak_7877	71.54	241	ENST00000370656	RPF1	71.54	5.53	25.73
chr1	84963371	84963616	MACS_peak_7881	68.29	245	NM_025065	RPF1	68.29	2.89	26.59
chr1	85016114	85016213	MACS_peak_7889	550.63	99	NM_001310156	SPATA1	550.63	20.03	10.26
chr1	85021592	85021851	MACS_peak_7891	1350.07	259	NM_001310156	SPATA1	1350.07	24.93	14.38
chr1	85028939	85029101	MACS_peak_7893	228.35	162	NM_004388	CTBS	228.35	8.73	12.85
chr1	85112185	85112547	MACS_peak_7900	444	362	NM_014021	SSX2IP	444	9.23	10.27
chr1	85117565	85117675	MACS_peak_7902	183.75	110	NM_014021	SSX2IP	183.75	5.97	14.39
chr1	85130099	85130235	MACS_peak_7904	759.79	136	NM_014021	SSX2IP	759.79	17.09	10.72
chr1	85131801	85131915	MACS_peak_7905	107.32	114	ENST00000422026	SSX2IP	107.32	7.33	19.66
chr1	85155916	85156135	MACS_peak_7913	357.38	219	NM_001166295	SSX2IP	357.38	11.06	10.82
chr1	85278419	85278842	MACS_peak_7916	58.91	423	ENST00000440886	LPAR3	58.91	5.4	29.3
chr1	85405350	85405385	MACS_peak_7935	274.91	35	NM_153259	MCOLN2	274.91	8.69	11.89
chr1	85417925	85417959	MACS_peak_7938	259.21	34	NM_153259	MCOLN2	259.21	8.3	12.19
chr1	85431231	85431391	MACS_peak_7939	529.96	160	NM_153259	MCOLN2	529.96	21.14	10.13
chr1	85490386	85490879	MACS_peak_7947	166.52	493	ENST00000370587	MCOLN3	166.52	5.66	15.24
chr1	85491740	85491967	MACS_peak_7948	259.32	227	ENST00000370587	MCOLN3	259.32	10.38	12.26
chr1	85498378	85498475	MACS_peak_7950	214.11	97	NM_018298	MCOLN3	214.11	11.09	13.29
chr1	85499780	85499809	MACS_peak_7951	275	29	NM_018298	MCOLN3	275	6.63	11.98
chr1	85514078	85514223	MACS_peak_7953	96.39	145	NM_018298	MCOLN3	96.39	6.52	21.07
chr1	85655772	85656435	MACS_peak_7959	1521.53	663	NM_032184	SYDE2	1521.53	36.09	14.89
chr1	85665934	85666428	MACS_peak_7960	82.88	494	NM_032184	SYDE2	82.88	10.69	23.28
chr1	85724206	85724405	MACS_peak_7963	83	199	NM_198077	C1orf52	83	6.51	23.25
chr1	85725040	85725355	MACS_peak_7964	404.05	315	NM_198077	C1orf52	404.05	9.55	10.48
chr1	85736300	85736589	MACS_peak_7965	90.05	289	NM_003921	BCL10	90.05	4.01	22.06
chr1	85741978	85742271	MACS_peak_7969	806.4	293	NM_003921	BCL10	806.4	14.92	11.04
chr1	85790422	85790566	MACS_peak_7973	419.71	144	NM_012137	DDAH1	419.71	9.3	10.48
chr1	85816097	85816183	MACS_peak_7981	94.67	86	NM_012137	DDAH1	94.67	4.66	21.34
chr1	85824430	85824530	MACS_peak_7983	111.89	100	NM_012137	DDAH1	111.89	6.36	19.2
chr1	85930425	85930642	MACS_peak_8006	609.28	217	NM_012137	DDAH1	609.28	14.54	10.38
chr1	86119761	86119781	MACS_peak_8030	103.17	20	NM_017953	ZNHIT6	103.17	4.4	20.18
chr1	86144458	86144464	MACS_peak_8036	243.79	6	NM_017953	ZNHIT6	243.79	8.3	12.54
chr1	86146518	86146565	MACS_peak_8037	251.88	47	NM_017953	ZNHIT6	251.88	7.93	12.46
chr1	86173311	86174116	MACS_peak_8043	2389.04	805	NM_017953	ZNHIT6	2389.04	25.56	16.44
chr1	86814509	86814561	MACS_peak_8050	358.83	52	NM_001184765	ODF2L	358.83	7.13	10.88
chr1	86818583	86818667	MACS_peak_8051	168.82	84	NM_020729	ODF2L	168.82	5.08	15.1
chr1	86820212	86820375	MACS_peak_8052	245.17	163	NM_020729	ODF2L	245.17	6.49	12.59
chr1	86861715	86862025	MACS_peak_8061	1045.4	310	NM_020729	ODF2L	1045.4	16.61	12.56
chr1	87170289	87170654	MACS_peak_8063	108.68	365	NM_016009	SH3GLB1	108.68	7	19.56
chr1	87333778	87333785	MACS_peak_8071	247.17	7	NM_004261	SEP15	247.17	4.6	12.53
chr1	87346344	87346408	MACS_peak_8073	280.21	64	NM_004261	SEP15	280.21	7.06	11.83
chr1	87368963	87369131	MACS_peak_8076	68.17	168	NM_004261	SEP15	68.17	6.86	26.62
chr1	87573750	87574055	MACS_peak_8112	146.46	305	NM_012262	HS2ST1	146.46	4.68	16.42
chr1	87794747	87794927	MACS_peak_8114	80.09	180	NM_006769	LMO4	80.09	8.1	23.8
chr1	87813706	87813947	MACS_peak_8120	183.63	241	NM_006769	LMO4	183.63	7.63	14.39
chr1	89236034	89236081	MACS_peak_8146	68.47	47	NM_006256	PKN2	68.47	8.52	26.54
chr1	89236093	89236152	MACS_peak_8147	306.77	59	NM_006256	PKN2	306.77	5	11.4
chr1	89250321	89250507	MACS_peak_8152	61.16	186	NM_006256	PKN2	61.16	4.53	28.46
chr1	89287644	89287686	MACS_peak_8162	522.96	42	NM_006256	PKN2	522.96	8.85	10.21
chr1	89322888	89323170	MACS_peak_8166	128.71	282	NM_001514	GTF2B	128.71	6.38	17.61
chr1	89329663	89329797	MACS_peak_8168	53.53	134	NM_001514	GTF2B	53.53	8.85	31.36
chr1	89352943	89353050	MACS_peak_8172	101.45	107	NM_001514	GTF2B	101.45	5.88	20.34
chr1	89408687	89408774	MACS_peak_8176	110.22	87	NM_001008661	CCBL2	110.22	7.16	19.38
chr1	89414773	89414960	MACS_peak_8177	555.02	187	NM_001008661	CCBL2	555.02	9.73	10.22
chr1	89418745	89418820	MACS_peak_8180	193.68	75	NM_001008661	CCBL2	193.68	4.26	14.06
chr1	89420831	89420896	MACS_peak_8181	862.6	65	NM_001008661	CCBL2	862.6	12.52	11.39
chr1	89427741	89427828	MACS_peak_8185	162.87	87	NM_001008661	CCBL2	162.87	6.68	15.39
chr1	89434352	89434407	MACS_peak_8188	299.03	55	NM_001008661	CCBL2	299.03	8.84	11.59
chr1	89473450	89473535	MACS_peak_8197	111.22	85	NM_018284	GBP3	111.22	4.84	19.26
chr1	89474526	89474823	MACS_peak_8198	445.06	297	uc021opp.1	GBP3	445.06	13.53	10.26
chr1	89522536	89522615	MACS_peak_8204	138.37	79	NM_002053	GBP1	138.37	6.13	16.9
chr1	89572025	89572230	MACS_peak_8205	90.18	205	NM_004120	GBP2	90.18	3.61	22.04
chr1	89579731	89579972	MACS_peak_8206	617.92	241	NM_004120	GBP2	617.92	16.79	10.35
chr1	90024269	90024450	MACS_peak_8213	512.44	181	ENST00000358200	LRRC8B	512.44	22.76	10.2
chr1	90049098	90050082	MACS_peak_8215	112.3	984	NM_015350	LRRC8B	112.3	8.66	19.15
chr1	90152028	90152170	MACS_peak_8233	74.9	142	NM_032270	LRRC8C	74.9	5.93	24.95
chr1	90309135	90309341	MACS_peak_8248	2234.96	206	ENST00000527156	LRRC8D	2234.96	34.38	16.29
chr1	90312215	90312217	MACS_peak_8250	116.25	2	ENST00000441269	LRRC8D	116.25	5.21	18.75
chr1	90398668	90399489	MACS_peak_8274	313.4	821	NM_018103	LRRC8D	313.4	5.86	11.34
chr1	90460677	90460832	MACS_peak_8276	216.51	155	NM_182975	ZNF326	216.51	7.63	13.2
chr1	90463668	90463713	MACS_peak_8277	252.93	45	NM_182975	ZNF326	252.93	9	12.43
chr1	90478684	90478796	MACS_peak_8280	236.41	112	NM_182976	ZNF326	236.41	5.94	12.71
chr1	90484243	90484343	MACS_peak_8283	233.41	100	NM_182976	ZNF326	233.41	8.62	12.74
chr1	90486350	90486481	MACS_peak_8284	163.29	131	NM_182976	ZNF326	163.29	5.56	15.37
chr1	90487808	90487904	MACS_peak_8285	62.54	96	NM_182976	ZNF326	62.54	5.92	28.08
chr1	90492912	90493468	MACS_peak_8287	471.57	556	NM_182976	ZNF326	471.57	11.45	10.28
chr1	90497487	90498111	MACS_peak_8289	381.43	624	ENST00000370447	ZNF326	381.43	8.97	10.64
chr1	91487546	91487647	MACS_peak_8338	222.44	101	NM_032186	ZNF644	222.44	8.06	13.06
chr1	91973410	91973494	MACS_peak_8349	129.78	84	NM_003503	CDC7	129.78	8.21	17.53
chr1	91978627	91978864	MACS_peak_8350	347.91	237	NM_003503	CDC7	347.91	7.68	10.93
chr1	92146151	92148072	MACS_peak_8354	272.46	1921	NM_003243	TGFBR3	272.46	17.37	11.94
chr1	92148845	92149414	MACS_peak_8355	270.48	569	NM_003243	TGFBR3	270.48	9.91	11.99
chr1	92174284	92174340	MACS_peak_8361	140.78	56	NM_003243	TGFBR3	140.78	5.96	16.79
chr1	92177799	92178099	MACS_peak_8362	527.51	300	NM_003243	TGFBR3	527.51	22.72	10.15
chr1	92181792	92181951	MACS_peak_8364	449.15	159	NM_003243	TGFBR3	449.15	16.9	10.28
chr1	92187636	92187701	MACS_peak_8366	159.65	65	NM_003243	TGFBR3	159.65	8.75	15.62
chr1	92195361	92195530	MACS_peak_8367	437.36	169	NM_003243	TGFBR3	437.36	12.93	10.36
chr1	92200332	92200516	MACS_peak_8369	251.34	184	NM_003243	TGFBR3	251.34	11.57	12.39
chr1	92540191	92540986	MACS_peak_8394	64.96	795	NM_001287737	SETSIP	64.96	5.48	27.35
chr1	92546080	92546277	MACS_peak_8395	60.14	197	NM_183242	BTBD8	60.14	3.95	28.91
chr1	92554254	92554452	MACS_peak_8396	400.91	198	NM_183242	BTBD8	400.91	21.34	10.44
chr1	92707803	92707862	MACS_peak_8402	96.39	59	NM_001012425	C1orf146	96.39	6.72	21.07
chr1	92730172	92730195	MACS_peak_8406	225.74	23	NM_053274	GLMN	225.74	6.28	12.96
chr1	92733469	92733559	MACS_peak_8407	92.91	90	NM_053274	GLMN	92.91	9.71	21.61
chr1	92756974	92757045	MACS_peak_8412	63.31	71	NM_053274	GLMN	63.31	9.43	27.88
chr1	92975032	92975250	MACS_peak_8436	94.32	218	NM_005665	EVI5	94.32	2.89	21.4
chr1	92975991	92976307	MACS_peak_8437	60.48	316	NM_005665	EVI5	60.48	3.62	28.66
chr1	93029198	93029294	MACS_peak_8447	70.46	96	NM_005665	EVI5	70.46	6.89	25.96
chr1	93070863	93070959	MACS_peak_8454	74.9	96	NM_005665	EVI5	74.9	6.92	24.95
chr1	93089732	93089891	MACS_peak_8458	130.93	159	NM_005665	EVI5	130.93	11.18	17.44
chr1	93131505	93131549	MACS_peak_8468	270.54	44	NM_005665	EVI5	270.54	8.91	11.99
chr1	93142714	93142775	MACS_peak_8471	1180.16	61	NM_005665	EVI5	1180.16	28.51	13.37
chr1	93159855	93159939	MACS_peak_8475	414.04	84	NM_005665	EVI5	414.04	10	10.44
chr1	93170111	93170301	MACS_peak_8479	165.9	190	NM_005665	EVI5	165.9	6.9	15.29
chr1	93201954	93202184	MACS_peak_8486	92.42	230	NM_005665	EVI5	92.42	6.26	21.65
chr1	93297665	93297808	MACS_peak_8499	810.24	143	ENST00000315741	RPL5	810.24	5.07	11.05
chr1	93300335	93300470	MACS_peak_8501	3100	135	NM_000969	RPL5	3100	12.87	15.38
chr1	93301746	93301949	MACS_peak_8502	2786.33	203	NM_000969	RPL5	2786.33	9.7	16.31
chr1	93306107	93306560	MACS_peak_8504	3100	453	uc001dpd.3	RPL5	3100	30.83	15.38
chr1	93307716	93308267	MACS_peak_8505	214.58	551	NM_001006605	FAM69A	214.58	12.24	13.27
chr1	93341852	93342120	MACS_peak_8514	576.61	268	uc010otg.2	FAM69A	576.61	20.16	10.24
chr1	93426932	93427052	MACS_peak_8532	833.33	120	NM_001006605	FAM69A	833.33	14.1	11.23
chr1	93544791	93545088	MACS_peak_8534	66.17	297	NM_007358	MTF2	66.17	6.87	27.08
chr1	93575786	93575985	MACS_peak_8539	162.26	199	NM_007358	MTF2	162.26	4.92	15.42
chr1	93621596	93622040	MACS_peak_8555	773.5	444	ENST00000370280	TMED5	773.5	11.83	10.83
chr1	93645475	93645975	MACS_peak_8561	1167.32	500	ENST00000343253	CCDC18	1167.32	8.44	13.33
chr1	93651901	93652060	MACS_peak_8566	334.48	159	NM_206886	CCDC18	334.48	10.97	11.15
chr1	93657556	93657663	MACS_peak_8568	81.43	107	NM_206886	CCDC18	81.43	6.71	23.52
chr1	93659172	93659301	MACS_peak_8569	159.06	129	NM_206886	CCDC18	159.06	8.42	15.66
chr1	93667448	93667545	MACS_peak_8572	72.37	97	NM_206886	CCDC18	72.37	4.79	25.56
chr1	93683294	93683426	MACS_peak_8577	76.53	132	NM_206886	CCDC18	76.53	10.8	24.51
chr1	93687165	93687300	MACS_peak_8579	109.49	135	NM_206886	CCDC18	109.49	6.04	19.48
chr1	93691889	93692006	MACS_peak_8580	785.27	117	NM_206886	CCDC18	785.27	27.83	10.9
chr1	93697982	93698150	MACS_peak_8582	86.51	168	NM_206886	CCDC18	86.51	5.97	22.63
chr1	93701804	93701947	MACS_peak_8584	298.13	143	NM_206886	CCDC18	298.13	6.35	11.52
chr1	93711661	93711761	MACS_peak_8587	497.56	100	NM_206886	CCDC18	497.56	20.86	10.22
chr1	93721891	93722095	MACS_peak_8589	231.04	204	NM_206886	CCDC18	231.04	8.67	12.84
chr1	93913687	93913862	MACS_peak_8633	831.81	175	NM_017737	FNBP1L	831.81	17.94	11.26
chr1	93965024	93965140	MACS_peak_8643	233.6	116	NM_017737	FNBP1L	233.6	9.92	12.73
chr1	93987638	93987692	MACS_peak_8650	254.89	54	NM_017737	FNBP1L	254.89	10.83	12.36
chr1	93988957	93989048	MACS_peak_8651	247.15	91	NM_017737	FNBP1L	247.15	7.02	12.53
chr1	93989817	93989880	MACS_peak_8652	161.45	63	NM_017737	FNBP1L	161.45	11.73	15.49
chr1	93995208	93995313	MACS_peak_8655	56.34	105	NM_017737	FNBP1L	56.34	6.11	30.1
chr1	94027461	94027976	MACS_peak_8660	131.02	515	NM_003567	BCAR3	131.02	5.5	17.43
chr1	94049574	94049678	MACS_peak_8666	62.42	104	NM_003567	BCAR3	62.42	4.29	28.12
chr1	94335442	94335500	MACS_peak_8732	564.18	58	NM_014597	DNTTIP2	564.18	10.74	10.22
chr1	94337627	94337711	MACS_peak_8734	66	84	NM_014597	DNTTIP2	66	2.46	27.12
chr1	94341200	94341339	MACS_peak_8735	112.57	139	NM_014597	DNTTIP2	112.57	4.83	19.11
chr1	94341823	94343418	MACS_peak_8736	300.28	1595	NM_014597	DNTTIP2	300.28	6.81	11.56
chr1	94374593	94375070	MACS_peak_8740	65.59	477	NM_002061	GCLM	65.59	11.2	27.21
chr1	94635396	94636359	MACS_peak_8742	74.31	963	NM_004815	ARHGAP29	74.31	8.55	25.12
chr1	94650427	94650616	MACS_peak_8748	61.89	189	NM_004815	ARHGAP29	61.89	4.16	28.25
chr1	94667984	94668288	MACS_peak_8752	130.22	304	ENST00000370217	ARHGAP29	130.22	4.16	17.49
chr1	94669485	94669550	MACS_peak_8753	169.03	65	NM_004815	ARHGAP29	169.03	7.32	15.09
chr1	94674387	94674451	MACS_peak_8754	159	64	NM_004815	ARHGAP29	159	4.35	15.66
chr1	94685813	94685948	MACS_peak_8759	71.96	135	NM_004815	ARHGAP29	71.96	4.53	25.65
chr1	94702970	94703221	MACS_peak_8763	629.95	251	NM_004815	ARHGAP29	629.95	24.62	10.49
chr1	94883940	94884144	MACS_peak_8767	120.64	204	NM_002858	ABCD3	120.64	5.49	18.36
chr1	94921319	94921360	MACS_peak_8773	570.04	41	ENST00000454898	ABCD3	570.04	13.34	10.31
chr1	94924162	94924199	MACS_peak_8774	154.22	37	NM_002858	ABCD3	154.22	11.85	15.91
chr1	94939321	94939391	MACS_peak_8780	87.2	70	NM_002858	ABCD3	87.2	6.91	22.51
chr1	94955280	94955372	MACS_peak_8784	123.89	92	NM_002858	ABCD3	123.89	4.29	18.01
chr1	94956739	94956803	MACS_peak_8785	67.95	64	NM_002858	ABCD3	67.95	6.63	26.66
chr1	94980711	94980758	MACS_peak_8789	131.73	47	NM_002858	ABCD3	131.73	4.39	17.38
chr1	94983929	94984194	MACS_peak_8791	135.69	265	NM_002858	ABCD3	135.69	4.08	17.11
chr1	95001600	95001720	MACS_peak_8794	125.85	120	NM_001993	F3	125.85	5.73	17.81
chr1	95007092	95007131	MACS_peak_8795	119.74	39	NM_001993	F3	119.74	5.53	18.39
chr1	95392393	95392768	MACS_peak_8822	1709.38	375	NM_001839	CNN3	1709.38	11.9	15.36
[truncated: 39,325 more rows]

## Sheet: ac4C-RIP-2
Acetylation sites					Acetylated RNA			enrichment information
chrom	txStart	txEnd	PeakID	score	Peak_length	transcript_id	GeneName	-10*log10(pvalue)	fold_enrichment	FDR
chr1	11807496	11807514	MACS_peak_1213	57.66	18	NM_020350	AGTRAP	57.66	5.5	24.13
chr1	11808471	11808667	MACS_peak_1214	497.83	196	NM_020350	AGTRAP	497.83	11.29	8.45
chr1	11846742	11847462	MACS_peak_1218	146.58	720	NM_005957	MTHFR	146.58	11.32	14.25
chr1	11850739	11850955	MACS_peak_1220	422.93	216	NM_005957	MTHFR	422.93	10.47	8.87
chr1	11863943	11864243	MACS_peak_1222	729.59	300	ENST00000376585	MTHFR	729.59	20.62	8.12
chr1	11865403	11865625	MACS_peak_1224	329.19	222	ENST00000418034	MTHFR	329.19	7.33	9.71
chr1	11866206	11866477	MACS_peak_1225	307.38	271	ENST00000376486	MTHFR	307.38	10.56	9.99
chr1	11897498	11897556	MACS_peak_1234	75.48	58	NM_001286	CLCN6	75.48	2.94	20.7
chr1	11898391	11898488	MACS_peak_1235	76.11	97	NM_001286	CLCN6	76.11	2.87	20.58
chr1	11902320	11902522	MACS_peak_1236	1941.19	202	NM_001286	CLCN6	1941.19	9.31	11.53
chr1	11985261	11985659	MACS_peak_1239	616.4	398	NM_138346	KIAA2013	616.4	7.61	8.22
chr1	11994798	11994912	MACS_peak_1240	352.82	114	NM_000302	PLOD1	352.82	4.5	9.44
chr1	12010413	12010577	MACS_peak_1244	712.53	164	NM_000302	PLOD1	712.53	8.72	8.15
chr1	12012679	12012792	MACS_peak_1245	1738.08	113	NM_000302	PLOD1	1738.08	16.3	11.06
chr1	12018572	12018704	MACS_peak_1247	381.34	132	NM_000302	PLOD1	381.34	7.73	9.26
chr1	12025536	12025650	MACS_peak_1250	1710.19	114	NM_000302	PLOD1	1710.19	19.36	10.99
chr1	12027043	12027148	MACS_peak_1252	125.14	105	NM_000302	PLOD1	125.14	5.57	15.52
chr1	12030726	12030873	MACS_peak_1253	2766.22	147	NM_000302	PLOD1	2766.22	16.09	12.76
chr1	12040451	12040541	MACS_peak_1254	1146.38	90	NM_014874	MFN2	1146.38	12.88	9.03
chr1	12042026	12042171	MACS_peak_1255	213.45	145	NM_014874	MFN2	213.45	4.99	11.8
chr1	12049221	12049400	MACS_peak_1257	343.89	179	NM_014874	MFN2	343.89	4.71	9.54
chr1	12057366	12057478	MACS_peak_1259	453.84	112	NM_014874	MFN2	453.84	6.85	8.76
chr1	12058826	12058935	MACS_peak_1260	182.32	109	NM_014874	MFN2	182.32	6.66	12.78
chr1	12061457	12061611	MACS_peak_1261	851.41	154	NM_014874	MFN2	851.41	10.44	8.35
chr1	12064048	12064175	MACS_peak_1262	3100	127	NM_014874	MFN2	3100	31.36	13.51
chr1	12064881	12064984	MACS_peak_1263	56.7	103	NM_014874	MFN2	56.7	4.56	24.36
chr1	12067109	12067306	MACS_peak_1264	525.62	197	NM_014874	MFN2	525.62	9.06	8.35
chr1	12069648	12069783	MACS_peak_1265	53.36	135	NM_014874	MFN2	53.36	3.94	25.27
chr1	12081701	12081897	MACS_peak_1267	69.98	196	NM_021933	MIIP	69.98	4.59	21.59
chr1	12317991	12318157	MACS_peak_1273	138.2	166	NM_015378	VPS13D	138.2	5	14.74
chr1	12321957	12322053	MACS_peak_1275	359.31	96	NM_015378	VPS13D	359.31	9.68	9.41
chr1	12327901	12327920	MACS_peak_1277	128.93	19	NM_015378	VPS13D	128.93	5.05	15.25
chr1	12328785	12328933	MACS_peak_1278	51.27	148	NM_015378	VPS13D	51.27	2.65	25.85
chr1	12331072	12331181	MACS_peak_1279	1176.56	109	NM_015378	VPS13D	1176.56	23.39	9.13
chr1	12333059	12333159	MACS_peak_1280	134.11	100	NM_015378	VPS13D	134.11	4.8	14.95
chr1	12335881	12337200	MACS_peak_1281	729.89	1319	NM_015378	VPS13D	729.89	11.32	8.17
chr1	12339555	12339707	MACS_peak_1283	260.2	152	NM_015378	VPS13D	260.2	5.43	10.68
chr1	12342761	12343793	MACS_peak_1284	230.78	1032	NM_015378	VPS13D	230.78	5.31	11.26
chr1	12351054	12351181	MACS_peak_1285	758.68	127	NM_015378	VPS13D	758.68	18.48	8.17
chr1	12353580	12353750	MACS_peak_1286	494.62	170	NM_015378	VPS13D	494.62	9.87	8.48
chr1	12359258	12359441	MACS_peak_1287	345.26	183	NM_015378	VPS13D	345.26	14.83	9.51
chr1	12364562	12364785	MACS_peak_1289	217.28	223	NM_015378	VPS13D	217.28	8.08	11.65
chr1	12368487	12368698	MACS_peak_1290	394.22	211	NM_015378	VPS13D	394.22	9.73	9.13
chr1	12393308	12393423	MACS_peak_1292	122.72	115	NM_015378	VPS13D	122.72	5.05	15.63
chr1	12395761	12395789	MACS_peak_1293	63.65	28	NM_015378	VPS13D	63.65	2.98	22.81
chr1	12405430	12405539	MACS_peak_1298	52.58	109	NM_015378	VPS13D	52.58	2.97	25.48
chr1	12415973	12416147	MACS_peak_1301	436.82	174	NM_015378	VPS13D	436.82	9.64	8.81
chr1	12428552	12428646	MACS_peak_1303	675.64	94	NM_015378	VPS13D	675.64	13.17	8.17
chr1	12438481	12438511	MACS_peak_1305	1026.96	30	NM_015378	VPS13D	1026.96	13.26	8.83
chr1	12443148	12443214	MACS_peak_1306	101.76	66	NM_015378	VPS13D	101.76	5.15	17.42
chr1	12476712	12476880	MACS_peak_1313	210.24	168	NM_015378	VPS13D	210.24	7.31	11.89
chr1	12568946	12569291	MACS_peak_1323	569.08	345	NM_015378	VPS13D	569.08	11.31	8.24
chr1	12570123	12570332	MACS_peak_1324	210.77	209	NM_015378	VPS13D	210.77	3.98	11.86
chr1	12632755	12632881	MACS_peak_1327	235.05	126	NM_004753	DHRS3	235.05	8.47	11.17
chr1	12638745	12638984	MACS_peak_1328	255.92	239	NM_004753	DHRS3	255.92	6.46	10.77
chr1	14075855	14075982	MACS_peak_1349	89.13	127	NM_012231	PRDM2	89.13	8.49	18.79
chr1	14104912	14109326	MACS_peak_1355	575.96	4414	NM_012231	PRDM2	575.96	6.66	8.18
chr1	14113926	14114574	MACS_peak_1357	61.38	648	NM_015866	PRDM2	61.38	4.12	23.25
chr1	15393696	15394029	MACS_peak_1367	100.44	333	NM_015209	KAZN	100.44	6.39	17.56
chr1	15444249	15444504	MACS_peak_1369	2202.16	255	NM_201628	KAZN	2202.16	36.78	12.43
chr1	15497676	15497813	MACS_peak_1380	150.92	137	ENST00000376005	C1orf195	150.92	7.89	14.06
chr1	15537034	15537058	MACS_peak_1396	83.5	24	NM_001136216	TMEM51	83.5	3.75	19.52
chr1	15541664	15541927	MACS_peak_1397	182.05	263	NM_018022	TMEM51	182.05	6.63	12.73
chr1	15639640	15639683	MACS_peak_1401	326.7	43	NM_052929	FHAD1	326.7	8.4	9.75
chr1	15644319	15644424	MACS_peak_1403	463.45	105	NM_052929	FHAD1	463.45	16.17	8.7
chr1	15689142	15689222	MACS_peak_1407	657.19	80	NM_052929	FHAD1	657.19	12.93	8.19
chr1	15736390	15736775	MACS_peak_1409	1123.27	385	NM_024329	EFHD2	1123.27	14.08	8.98
chr1	15752366	15752514	MACS_peak_1413	3100	148	NM_024329	EFHD2	3100	22.77	13.51
chr1	15753645	15753780	MACS_peak_1414	818.18	135	NM_024329	EFHD2	818.18	10.16	8.31
chr1	15755088	15756839	MACS_peak_1415	1095.16	1751	NM_024329	EFHD2	1095.16	11.08	8.97
chr1	15808759	15808888	MACS_peak_1418	2748.99	129	ENST00000375910	CELA2B	2748.99	44.46	12.81
chr1	15821830	15821947	MACS_peak_1419	434.6	117	NM_001229	CASP9	434.6	10.11	8.78
chr1	15831105	15831253	MACS_peak_1420	295.27	148	NM_001229	CASP9	295.27	16.77	10.14
chr1	15832484	15832547	MACS_peak_1421	264.14	63	NM_001229	CASP9	264.14	7.68	10.57
chr1	15844699	15844890	MACS_peak_1424	349.65	191	NM_001229	CASP9	349.65	7.66	9.49
chr1	15850563	15850784	MACS_peak_1425	557.36	221	NM_001229	CASP9	557.36	17.18	8.21
chr1	15853350	15853453	MACS_peak_1426	2071	103	NM_015291	DNAJC16	2071	37.68	11.98
chr1	15860731	15860761	MACS_peak_1428	2942.56	30	NM_015291	DNAJC16	2942.56	29.55	12.95
chr1	15870893	15871078	MACS_peak_1430	94.93	185	NM_015291	DNAJC16	94.93	3.68	18.08
chr1	15888636	15888786	MACS_peak_1434	346.22	150	NM_015291	DNAJC16	346.22	7.94	9.49
chr1	15899980	15900219	MACS_peak_1436	95.4	239	NM_024758	AGMAT	95.4	4.38	18.04
chr1	15901713	15902003	MACS_peak_1437	154.22	290	ENST00000375849	DNAJC16	154.22	7.78	13.86
chr1	15909687	15909890	MACS_peak_1438	196.29	203	NM_024758	AGMAT	196.29	8.49	12.26
chr1	15956819	15957056	MACS_peak_1442	90.79	237	NM_032341	DDI2	90.79	4.85	18.53
chr1	15978200	15978390	MACS_peak_1450	331.03	190	NM_032341	DDI2	331.03	9.43	9.74
chr1	16051811	16052040	MACS_peak_1463	802.28	229	NM_015164	PLEKHM2	802.28	11.76	8.24
chr1	16053508	16054327	MACS_peak_1464	1719.68	819	NM_015164	PLEKHM2	1719.68	17.95	10.97
chr1	16059106	16059223	MACS_peak_1467	197.52	117	NM_015164	PLEKHM2	197.52	4.6	12.26
chr1	16060291	16060821	MACS_peak_1468	309.01	530	NM_015164	PLEKHM2	309.01	10.15	9.98
chr1	16084785	16084850	MACS_peak_1469	154.76	65	ENST00000496928	FBLIM1	154.76	5.86	13.84
chr1	16085279	16085343	MACS_peak_1470	98.98	64	NM_017556	FBLIM1	98.98	4.45	17.65
chr1	16090987	16091180	MACS_peak_1471	92.86	193	ENST00000375771	FBLIM1	92.86	7.43	18.27
chr1	16133757	16134194	MACS_peak_1475	1037.29	437	NM_001089591	UQCRHL	1037.29	22.61	8.77
chr1	16174421	16174645	MACS_peak_1478	194.76	224	NM_015001	SPEN	194.76	7.81	12.32
chr1	16199310	16199631	MACS_peak_1479	638.6	321	NM_015001	SPEN	638.6	6.22	8.25
chr1	16200733	16200890	MACS_peak_1480	273.62	157	uc010obp.1	SPEN	273.62	6.6	10.46
chr1	16235815	16235976	MACS_peak_1485	94.29	161	NM_015001	SPEN	94.29	6.81	18.17
chr1	16248743	16248844	MACS_peak_1492	190.08	101	NM_015001	SPEN	190.08	15.77	12.5
chr1	16254585	16256751	MACS_peak_1494	558.15	2166	NM_015001	SPEN	558.15	7.45	8.24
chr1	16257064	16262454	MACS_peak_1495	1071.66	5390	NM_015001	SPEN	1071.66	5.69	8.82
chr1	16263657	16264140	MACS_peak_1496	272.95	483	NM_015001	SPEN	272.95	5.9	10.46
chr1	16270763	16271334	MACS_peak_1499	566.03	571	uc010obu.2	ZBTB17	566.03	23.44	8.21
chr1	16273429	16273618	MACS_peak_1500	66.59	189	NM_003443	ZBTB17	66.59	3.63	22.2
chr1	16274824	16274992	MACS_peak_1501	65.09	168	NM_003443	ZBTB17	65.09	3.39	22.5
chr1	16299576	16299620	MACS_peak_1507	161.46	44	NM_003443	ZBTB17	161.46	5.66	13.53
chr1	16302477	16302600	MACS_peak_1508	303.52	123	NM_003443	ZBTB17	303.52	8.85	10.02
chr1	16384807	16385212	MACS_peak_1511	83.76	405	NM_182623	FAM131C	83.76	6	19.48
chr1	16462158	16462265	MACS_peak_1518	99.61	107	NM_004431	EPHA2	99.61	5.33	17.65
chr1	16464347	16464680	MACS_peak_1519	283.49	333	NM_004431	EPHA2	283.49	8.12	10.3
chr1	16482342	16482582	MACS_peak_1530	106.51	240	NM_004431	EPHA2	106.51	8.36	17.01
chr1	16525644	16525714	MACS_peak_1536	64.53	70	NM_153213	ARHGEF19	64.53	4.45	22.64
chr1	16528910	16529069	MACS_peak_1537	77.11	159	NM_153213	ARHGEF19	77.11	5.05	20.42
chr1	16580159	16580226	MACS_peak_1541	59.94	67	NM_018994	FBXO42	59.94	2.55	23.57
chr1	16583100	16583254	MACS_peak_1543	126.67	154	NM_018994	FBXO42	126.67	5.08	15.4
chr1	16632297	16632321	MACS_peak_1552	294.21	24	NM_018994	FBXO42	294.21	5.35	10.15
chr1	16641743	16641930	MACS_peak_1553	515.03	187	NM_018994	FBXO42	515.03	13.54	8.41
chr1	16678749	16678986	MACS_peak_1561	365.29	237	NM_018994	FBXO42	365.29	8.66	9.37
chr1	16719722	16719977	MACS_peak_1571	804.17	255	NM_001114600	SZRD1	804.17	8.42	8.29
chr1	16767218	16767348	MACS_peak_1572	2345.62	130	NM_018090	NECAP2	2345.62	14.27	12.56
chr1	16770126	16770227	MACS_peak_1573	1039.11	101	NM_018090	NECAP2	1039.11	11.08	8.83
chr1	16774364	16774469	MACS_peak_1574	1040.09	105	NM_018090	NECAP2	1040.09	13.62	8.83
chr1	16785336	16786584	MACS_peak_1580	472.62	1248	NM_018090	NECAP2	472.62	8.06	8.62
chr1	16890286	16890604	MACS_peak_1603	59.88	318	NM_017940	NBPF1	59.88	3.41	23.58
chr1	16891301	16891413	MACS_peak_1604	488.99	112	NM_017940	NBPF1	488.99	11.42	8.5
chr1	16892127	16892304	MACS_peak_1605	436.74	177	NM_017940	NBPF1	436.74	9.3	8.81
chr1	16894473	16894483	MACS_peak_1607	150.91	10	NM_017940	NBPF1	150.91	3.16	14.06
chr1	16895712	16895731	MACS_peak_1608	153.12	19	NM_017940	NBPF1	153.12	3.46	13.93
chr1	16900981	16901187	MACS_peak_1611	115.53	206	NM_017940	NBPF1	115.53	5.17	16.21
chr1	16902761	16902976	MACS_peak_1612	391.19	215	NM_017940	NBPF1	391.19	9.7	9.18
chr1	16903811	16903914	MACS_peak_1613	103.96	103	NM_017940	NBPF1	103.96	7.19	17.22
chr1	16905687	16905897	MACS_peak_1614	303.21	210	NM_017940	NBPF1	303.21	8.72	10.02
chr1	16909038	16909253	MACS_peak_1617	744.39	215	NM_017940	NBPF1	744.39	12.18	8.17
chr1	16910088	16910191	MACS_peak_1618	116.07	103	NM_017940	NBPF1	116.07	8.26	16.15
chr1	16911983	16912193	MACS_peak_1619	764.07	210	NM_017940	NBPF1	764.07	13.07	8.2
chr1	16913544	16913756	MACS_peak_1621	468.12	212	NM_017940	NBPF1	468.12	16.21	8.62
chr1	16915343	16915558	MACS_peak_1622	531.48	215	NM_017940	NBPF1	531.48	8.1	8.32
chr1	16916393	16916496	MACS_peak_1623	1740.86	103	NM_017940	NBPF1	1740.86	20.43	11.07
chr1	16918341	16918551	MACS_peak_1624	169.57	210	NM_017940	NBPF1	169.57	8.78	13.27
chr1	16935002	16935274	MACS_peak_1629	201.6	272	NM_017940	NBPF1	201.6	8.59	12.1
chr1	17287252	17287268	MACS_peak_1665	161.46	16	uc001azu.2	CROCC	161.46	5.66	13.53
chr1	17294697	17295030	MACS_peak_1668	141.27	333	uc001azv.2	CROCC	141.27	10	14.54
chr1	17295576	17295824	MACS_peak_1669	836.32	248	uc001azv.2	CROCC	836.32	18.59	8.33
chr1	17297959	17298142	MACS_peak_1671	299.03	183	uc001azv.2	CROCC	299.03	13.83	10.1
chr1	17302173	17302225	MACS_peak_1673	59.59	52	NM_002403	MFAP2	59.59	4.45	23.66
chr1	17307081	17307173	MACS_peak_1676	3100	92	NM_002403	MFAP2	3100	104.19	13.51
chr1	17318737	17318897	MACS_peak_1680	449.49	160	NM_022089	ATP13A2	449.49	16.62	8.75
chr1	17323514	17323527	MACS_peak_1682	404.45	13	NM_022089	ATP13A2	404.45	12	9.02
chr1	17326894	17326999	MACS_peak_1683	111.06	105	NM_022089	ATP13A2	111.06	3.93	16.6
chr1	17328567	17328598	MACS_peak_1684	202.49	31	NM_022089	ATP13A2	202.49	5.36	12.07
chr1	17345225	17345453	MACS_peak_1687	175.66	228	NM_003000	SDHB	175.66	3.84	12.97
chr1	17371255	17371383	MACS_peak_1694	227.45	128	NM_003000	SDHB	227.45	4.41	11.35
chr1	17380442	17380665	MACS_peak_1699	265.45	223	NM_003000	SDHB	265.45	5.86	10.6
chr1	17738617	17738690	MACS_peak_1702	57.31	73	NM_018715	RCC2	57.31	2.59	24.2
chr1	17740032	17740213	MACS_peak_1703	1111.07	181	NM_018715	RCC2	1111.07	11.84	8.94
chr1	17742975	17743142	MACS_peak_1704	110.32	167	NM_018715	RCC2	110.32	4.11	16.6
chr1	17747209	17747324	MACS_peak_1706	80.27	115	NM_018715	RCC2	80.27	5.02	19.93
chr1	17866408	17866445	MACS_peak_1713	93.33	37	NM_018125	ARHGEF10L	93.33	4.45	18.21
chr1	17913954	17914010	MACS_peak_1717	87.8	56	NM_018125	ARHGEF10L	87.8	4.24	18.91
chr1	17982373	17982597	MACS_peak_1720	55.07	224	NM_018125	ARHGEF10L	55.07	6.27	24.77
chr1	17990941	17991019	MACS_peak_1721	148.15	78	NM_018125	ARHGEF10L	148.15	5.46	14.17
chr1	18023808	18024084	MACS_peak_1724	163.91	276	NM_018125	ARHGEF10L	163.91	7.03	13.48
chr1	19198341	19199451	MACS_peak_1727	281.17	1110	NM_003748	ALDH4A1	281.17	10.13	10.36
chr1	19209604	19209692	MACS_peak_1729	52.72	88	ENST00000432718	ALDH4A1	52.72	4.04	25.44
chr1	19211968	19212122	MACS_peak_1730	83.31	154	NM_003748	ALDH4A1	83.31	7	19.55
chr1	19212957	19212983	MACS_peak_1731	267.36	26	NM_003748	ALDH4A1	267.36	7.32	10.56
chr1	19230831	19231079	MACS_peak_1736	121.23	248	NM_001136265	IFFO2	121.23	3.62	15.76
chr1	19236835	19236893	MACS_peak_1738	52.73	58	NM_001136265	IFFO2	52.73	2.59	25.43
chr1	19243396	19243536	MACS_peak_1741	236.22	140	NM_001136265	IFFO2	236.22	9.68	11.13
chr1	19244855	19244996	MACS_peak_1742	653.21	141	NM_001136265	IFFO2	653.21	19.42	8.2
chr1	19282161	19282244	MACS_peak_1746	148.15	83	NM_001136265	IFFO2	148.15	7.28	14.17
chr1	19410997	19411192	MACS_peak_1750	281.28	195	NM_020765	UBR4	281.28	4.09	10.36
chr1	19412638	19412764	MACS_peak_1751	98.02	126	NM_020765	UBR4	98.02	4.88	17.76
chr1	19420442	19420633	MACS_peak_1754	162.1	191	NM_020765	UBR4	162.1	4.18	13.59
chr1	19421399	19421519	MACS_peak_1755	467.06	120	NM_020765	UBR4	467.06	8.82	8.62
chr1	19423016	19423144	MACS_peak_1756	1216.4	128	NM_020765	UBR4	1216.4	12.66	9.33
chr1	19426090	19426171	MACS_peak_1757	238.66	81	NM_020765	UBR4	238.66	7.82	11.07
chr1	19426869	19427067	MACS_peak_1758	445.59	198	NM_020765	UBR4	445.59	5.29	8.78
chr1	19431078	19431410	MACS_peak_1760	628.12	332	ENST00000375224	UBR4	628.12	7.38	8.28
chr1	19441891	19442131	MACS_peak_1764	149.3	240	NM_020765	UBR4	149.3	7.27	14.16
chr1	19444316	19444589	MACS_peak_1765	240.19	273	ENST00000375218	UBR4	240.19	3.47	11.04
chr1	19445104	19445343	MACS_peak_1766	245.85	239	ENST00000375218	UBR4	245.85	3.63	10.95
chr1	19446673	19446842	MACS_peak_1767	1191.12	169	NM_020765	UBR4	1191.12	9.33	9.24
chr1	19447682	19447928	MACS_peak_1768	2309.06	246	NM_020765	UBR4	2309.06	11.97	12.4
chr1	19448427	19448506	MACS_peak_1769	97.71	79	NM_020765	UBR4	97.71	4.76	17.8
chr1	19452939	19453149	MACS_peak_1770	500.16	210	NM_020765	UBR4	500.16	9.88	8.5
chr1	19464500	19464675	MACS_peak_1772	55.72	175	NM_020765	UBR4	55.72	3.69	24.6
chr1	19465576	19465714	MACS_peak_1773	58.23	138	NM_020765	UBR4	58.23	3.89	23.99
chr1	19473319	19473494	MACS_peak_1775	326.25	175	NM_020765	UBR4	326.25	6.27	9.76
chr1	19475056	19475120	MACS_peak_1777	1090.1	64	NM_020765	UBR4	1090.1	10.45	8.93
chr1	19477417	19478353	MACS_peak_1778	1339.14	936	uc001bbl.1	UBR4	1339.14	9.37	9.7
chr1	19487410	19487641	MACS_peak_1780	666.23	231	NM_020765	UBR4	666.23	7.18	8.21
chr1	19493515	19493725	MACS_peak_1782	309.25	210	NM_020765	UBR4	309.25	5.68	9.97
chr1	19495928	19496024	MACS_peak_1783	1110.01	96	NM_020765	UBR4	1110.01	6.25	8.94
chr1	19500812	19500939	MACS_peak_1784	114.74	127	NM_020765	UBR4	114.74	3.35	16.27
chr1	19505544	19505714	MACS_peak_1787	315.06	170	NM_020765	UBR4	315.06	8.6	9.91
chr1	19510509	19510669	MACS_peak_1788	163.76	160	NM_020765	UBR4	163.76	6.62	13.49
chr1	19525034	19525174	MACS_peak_1791	1051.81	140	NM_020765	UBR4	1051.81	13.69	8.84
chr1	19526144	19526248	MACS_peak_1792	612.9	104	NM_020765	UBR4	612.9	7.66	8.22
chr1	19528211	19528309	MACS_peak_1793	442.63	98	NM_020765	UBR4	442.63	6.77	8.74
chr1	19536566	19536746	MACS_peak_1795	472.3	180	NM_020765	UBR4	472.3	10.89	8.63
chr1	19557754	19557916	MACS_peak_1802	90.06	162	NM_015047	EMC1	90.06	5.76	18.64
chr1	19561623	19561746	MACS_peak_1803	107.77	123	NM_015047	EMC1	107.77	6.44	16.87
chr1	19567509	19567636	MACS_peak_1806	1487.36	127	NM_015047	EMC1	1487.36	16.78	10.14
chr1	19568838	19568869	MACS_peak_1807	867.5	31	NM_015047	EMC1	867.5	8.7	8.35
chr1	19578074	19578357	MACS_peak_1810	584.34	283	NM_016183	MRTO4	584.34	7.28	8.21
chr1	19581275	19581334	MACS_peak_1811	380.16	59	NM_016183	MRTO4	380.16	8.36	9.24
chr1	19633807	19633904	MACS_peak_1818	944.33	97	NM_003689	AKR7A2	944.33	9.72	8.58
chr1	19683128	19683245	MACS_peak_1833	184.09	117	NM_001206540	CAPZB	184.09	6.49	12.7
chr1	19683915	19684057	MACS_peak_1834	258.77	142	NM_001206540	CAPZB	258.77	3.56	10.73
chr1	19711998	19712120	MACS_peak_1844	893.57	122	NM_001206540	CAPZB	893.57	5.93	8.48
chr1	19811929	19812005	MACS_peak_1876	547.93	76	NM_001206540	CAPZB	547.93	7.98	8.28
chr1	19970666	19970940	MACS_peak_1886	168.25	274	NM_005380	NBL1	168.25	10.71	13.29
chr1	19981504	19981693	MACS_peak_1889	264.43	189	NM_005380	NBL1	264.43	4.99	10.63
chr1	19983358	19984915	MACS_peak_1890	227.02	1557	NM_005380	NBL1	227.02	8.5	11.37
chr1	20005993	20006055	MACS_peak_1892	275.84	62	ENST00000289753	HTR6	275.84	13.95	10.4
chr1	20008705	20009312	MACS_peak_1893	116.72	607	NM_181719	TMCO4	116.72	5.7	16.16
chr1	20020926	20021018	MACS_peak_1895	62.06	92	NM_181719	TMCO4	62.06	3.64	23.08
chr1	20027260	20027309	MACS_peak_1896	62.06	49	NM_181719	TMCO4	62.06	3.64	23.08
chr1	20073666	20073753	MACS_peak_1900	620.82	87	NM_181719	TMCO4	620.82	13.33	8.23
chr1	20082126	20082209	MACS_peak_1901	146.48	83	NM_181719	TMCO4	146.48	5	14.25
chr1	20107072	20107259	MACS_peak_1908	486.88	187	NM_181719	TMCO4	486.88	15.51	8.51
chr1	20113518	20113588	MACS_peak_1909	708.7	70	NM_181719	TMCO4	708.7	14.15	8.12
chr1	20234062	20234493	MACS_peak_1918	814.5	431	NM_015207	OTUD3	814.5	10.72	8.28
chr1	20238013	20238343	MACS_peak_1919	60.85	330	NM_015207	OTUD3	60.85	3.21	23.36
chr1	20826331	20827756	MACS_peak_1920	634.75	1425	NM_024544	MUL1	634.75	12.84	8.24
chr1	20829777	20829802	MACS_peak_1921	886.07	25	NM_024544	MUL1	886.07	10.26	8.46
chr1	20881251	20881513	MACS_peak_1924	82.39	262	NM_207334	FAM43B	82.39	5.46	19.61
chr1	20944979	20945400	MACS_peak_1926	228.15	421	NM_001785	CDA	228.15	13.95	11.32
chr1	20960160	20960428	MACS_peak_1927	396.38	268	NM_032409	PINK1	396.38	12.69	9.09
chr1	20964334	20964622	MACS_peak_1930	113.87	288	NM_032409	PINK1	113.87	5.57	16.34
chr1	21024876	21024981	MACS_peak_1935	847.2	105	NM_020816	KIF17	847.2	16.37	8.31
chr1	21030939	21031340	MACS_peak_1936	243.41	401	NM_020816	KIF17	243.41	16.37	11.02
chr1	21040008	21040048	MACS_peak_1937	248.53	40	NM_020816	KIF17	248.53	7.28	10.87
chr1	21041985	21042104	MACS_peak_1938	240.84	119	NM_020816	KIF17	240.84	7.07	11.02
chr1	21046266	21046697	MACS_peak_1939	263.85	431	NM_001103160	SH2D5	263.85	8.55	10.58
chr1	21058673	21058847	MACS_peak_1941	294.89	174	NM_001103160	SH2D5	294.89	17.58	10.14
chr1	21080550	21081066	MACS_peak_1944	155.33	516	uc001bea.2	HP1BP3	155.33	4.36	13.86
chr1	21081551	21081777	MACS_peak_1945	57.76	226	uc001bea.2	HP1BP3	57.76	2.33	24.1
chr1	21112678	21113159	MACS_peak_1951	794	481	ENST00000443615	HP1BP3	794	12.99	8.26
chr1	21137230	21137377	MACS_peak_1954	423.61	147	NM_003760	EIF4G3	423.61	7.57	8.87
chr1	21143884	21144031	MACS_peak_1955	70.3	147	NM_003760	EIF4G3	70.3	4.25	21.53
chr1	21167348	21167521	MACS_peak_1957	346.47	173	NM_003760	EIF4G3	346.47	6.2	9.53
chr1	21175907	21176023	MACS_peak_1959	178.18	116	NM_003760	EIF4G3	178.18	5.27	12.89
chr1	21177750	21177971	MACS_peak_1961	504.34	221	NM_003760	EIF4G3	504.34	4.76	8.46
chr1	21180052	21180166	MACS_peak_1962	636.15	114	NM_003760	EIF4G3	636.15	7.67	8.23
chr1	21181470	21181564	MACS_peak_1963	319.03	94	NM_003760	EIF4G3	319.03	8.72	9.83
chr1	21183895	21183990	MACS_peak_1964	155.64	95	NM_003760	EIF4G3	155.64	6.54	13.84
chr1	21186877	21187010	MACS_peak_1967	998.08	133	NM_003760	EIF4G3	998.08	11.28	8.67
chr1	21188720	21188825	MACS_peak_1968	865.36	105	NM_003760	EIF4G3	865.36	13.84	8.35
chr1	21190968	21191205	MACS_peak_1970	371.74	237	NM_003760	EIF4G3	371.74	8.37	9.28
chr1	21205815	21206013	MACS_peak_1975	496.24	198	NM_003760	EIF4G3	496.24	5.8	8.46
chr1	21212693	21212864	MACS_peak_1976	120.49	171	NM_003760	EIF4G3	120.49	3.06	15.84
chr1	21219111	21219183	MACS_peak_1978	172.75	72	NM_001198801	EIF4G3	172.75	3.93	13.11
chr1	21231375	21231464	MACS_peak_1982	475.13	89	NM_003760	EIF4G3	475.13	9.3	8.6
chr1	21267983	21268823	MACS_peak_1993	581.42	840	NM_003760	EIF4G3	581.42	4.15	8.23
chr1	21276495	21276604	MACS_peak_1994	1929.1	109	NM_003760	EIF4G3	1929.1	20.07	11.38
chr1	21295966	21296089	MACS_peak_1998	623.46	123	NM_003760	EIF4G3	623.46	8.8	8.22
chr1	21299494	21299592	MACS_peak_2000	238.66	98	NM_003760	EIF4G3	238.66	7.83	11.07
chr1	21306826	21306941	MACS_peak_2004	168.78	115	NM_003760	EIF4G3	168.78	7.13	13.31
chr1	21307540	21307657	MACS_peak_2005	380.65	117	NM_003760	EIF4G3	380.65	7.27	9.22
chr1	21327752	21327805	MACS_peak_2008	747.49	53	ENST00000411888	EIF4G3	747.49	12.85	8.15
chr1	21415630	21415706	MACS_peak_2032	123.8	76	NM_001198801	EIF4G3	123.8	7.31	15.61
chr1	21496156	21496214	MACS_peak_2053	126.62	58	NM_001198803	EIF4G3	126.62	3.2	15.4
chr1	21502667	21502851	MACS_peak_2054	918.81	184	NM_001198801	EIF4G3	918.81	13.76	8.56
chr1	21553656	21553719	MACS_peak_2055	654.58	63	NM_001397	ECE1	654.58	8.03	8.19
chr1	21563238	21563337	MACS_peak_2058	380.91	99	NM_001397	ECE1	380.91	5.15	9.22
chr1	21582439	21582631	MACS_peak_2064	754.78	192	NM_001397	ECE1	754.78	7.72	8.21
chr1	21585185	21585332	MACS_peak_2066	278.31	147	NM_001397	ECE1	278.31	6.17	10.36
chr1	21586763	21586885	MACS_peak_2067	874.58	122	NM_001397	ECE1	874.58	11.07	8.39
chr1	21599191	21599404	MACS_peak_2072	1289.23	213	NM_001397	ECE1	1289.23	13.48	9.57
chr1	21605683	21605984	MACS_peak_2074	451.39	301	NM_001113347	ECE1	451.39	8.53	8.72
chr1	21616562	21616766	MACS_peak_2077	172.77	204	NM_001113349	ECE1	172.77	8.45	13.11
chr1	21771648	21771712	MACS_peak_2090	537.94	64	NM_032264	NBPF3	537.94	11.32	8.26
chr1	21798061	21798114	MACS_peak_2096	117.63	53	NM_032264	NBPF3	117.63	10.51	16.07
chr1	21946507	21946543	MACS_peak_2100	392.23	36	NM_002885	RAP1GAP	392.23	14.75	9.17
chr1	22027990	22028095	MACS_peak_2108	146.77	105	NM_032236	USP48	146.77	3.89	14.23
chr1	22030004	22030111	MACS_peak_2109	234.95	107	NM_032236	USP48	234.95	4.93	11.17
chr1	22032219	22032293	MACS_peak_2111	196.77	74	NM_032236	USP48	196.77	3.62	12.29
chr1	22033236	22033400	MACS_peak_2112	441.5	164	ENST00000529637	USP48	441.5	7.32	8.76
chr1	22047528	22047659	MACS_peak_2115	207.96	131	NM_032236	USP48	207.96	5.38	11.97
chr1	22054869	22055121	MACS_peak_2118	203.53	252	NM_001032730	USP48	203.53	3.32	12.11
chr1	22073559	22073642	MACS_peak_2123	680.56	83	NM_032236	USP48	680.56	11.09	8.21
chr1	22074630	22074730	MACS_peak_2124	256.21	100	NM_032236	USP48	256.21	4.81	10.76
chr1	22077999	22078108	MACS_peak_2127	154.52	109	NM_032236	USP48	154.52	4.47	13.85
chr1	22083090	22083195	MACS_peak_2128	286.15	105	NM_032236	USP48	286.15	4.37	10.23
chr1	22109316	22109688	MACS_peak_2131	325.59	372	NM_032236	USP48	325.59	9.4	9.77
chr1	22158144	22158289	MACS_peak_2136	311.54	145	NM_005529	HSPG2	311.54	9.86	9.93
chr1	22158987	22159081	MACS_peak_2137	135.47	94	NM_005529	HSPG2	135.47	4.61	14.94
chr1	22161171	22161538	MACS_peak_2139	121.05	367	ENST00000426143	HSPG2	121.05	6.1	15.78
chr1	22166314	22166510	MACS_peak_2142	1170.44	196	NM_005529	HSPG2	1170.44	12.07	9.15
chr1	22167593	22167778	MACS_peak_2143	508.17	185	NM_005529	HSPG2	508.17	13.62	8.44
chr1	22169262	22169414	MACS_peak_2144	106.17	152	NM_005529	HSPG2	106.17	5.45	17.04
chr1	22170640	22170792	MACS_peak_2145	55.7	152	NM_005529	HSPG2	55.7	3.34	24.61
chr1	22172940	22173092	MACS_peak_2147	60.03	152	NM_005529	HSPG2	60.03	4.27	23.54
chr1	22174181	22174451	MACS_peak_2148	848.08	270	ENST00000453796	HSPG2	848.08	13.9	8.36
chr1	22175135	22175287	MACS_peak_2149	233.33	152	NM_005529	HSPG2	233.33	7.23	11.21
chr1	22176533	22176685	MACS_peak_2150	1097.4	152	NM_005529	HSPG2	1097.4	16.11	8.96
chr1	22179463	22179563	MACS_peak_2152	117.41	100	NM_005529	HSPG2	117.41	7.78	16.09
chr1	22180685	22180755	MACS_peak_2153	104.85	70	NM_005529	HSPG2	104.85	6.28	17.19
chr1	22182015	22182168	MACS_peak_2154	283.93	153	NM_005529	HSPG2	283.93	7.19	10.29
chr1	22183507	22183592	MACS_peak_2155	314.88	85	NM_005529	HSPG2	314.88	7.93	9.91
chr1	22186327	22186495	MACS_peak_2156	451.26	168	NM_005529	HSPG2	451.26	10.64	8.72
chr1	22188480	22188608	MACS_peak_2157	374.24	128	NM_005529	HSPG2	374.24	6.43	9.31
chr1	22191335	22191525	MACS_peak_2158	140.83	190	NM_005529	HSPG2	140.83	7.03	14.57
chr1	22192220	22192302	MACS_peak_2159	417.43	82	NM_005529	HSPG2	417.43	7.79	8.95
chr1	22198678	22198870	MACS_peak_2160	505.5	192	NM_005529	HSPG2	505.5	6.57	8.45
chr1	22200898	22201026	MACS_peak_2161	108.12	128	NM_005529	HSPG2	108.12	4.33	16.82
chr1	22206855	22207052	MACS_peak_2163	1100.14	197	NM_005529	HSPG2	1100.14	11.63	8.92
chr1	22263647	22263738	MACS_peak_2172	226.99	91	NM_005529	HSPG2	226.99	13.21	11.37
chr1	22379119	22379235	MACS_peak_2175	1283.08	116	NM_001791	CDC42	1283.08	6.68	9.52
chr1	22408214	22408287	MACS_peak_2185	58.63	73	NM_001791	CDC42	58.63	2.36	23.89
chr1	22444089	22444309	MACS_peak_2195	156.2	220	NM_030761	WNT4	156.2	5.67	13.81
chr1	22778349	22778497	MACS_peak_2204	230.34	148	NM_014870	ZBTB40	230.34	9.29	11.27
chr1	22779309	22779439	MACS_peak_2205	75.07	130	NM_001083621	ZBTB40	75.07	6.57	20.76
chr1	22816372	22816429	MACS_peak_2210	128.42	57	NM_014870	ZBTB40	128.42	3.88	15.28
chr1	22816659	22817138	MACS_peak_2211	292.08	479	NM_014870	ZBTB40	292.08	5.89	10.18
chr1	22832544	22832734	MACS_peak_2216	239.59	190	NM_014870	ZBTB40	239.59	7.09	11.05
chr1	22835592	22835726	MACS_peak_2217	106.42	134	NM_014870	ZBTB40	106.42	4.29	17.01
chr1	22838168	22838614	MACS_peak_2218	1149.76	446	NM_014870	ZBTB40	1149.76	20.05	9.04
chr1	22839416	22839623	MACS_peak_2219	587.85	207	NM_014870	ZBTB40	587.85	17.5	8.24
chr1	22843792	22843957	MACS_peak_2220	64.42	165	NM_014870	ZBTB40	64.42	2.65	22.66
chr1	22847988	22848151	MACS_peak_2223	764.14	163	NM_014870	ZBTB40	764.14	12.5	8.2
chr1	22852708	22853027	MACS_peak_2224	1026.34	319	NM_014870	ZBTB40	1026.34	12.7	8.83
chr1	22853286	22853693	MACS_peak_2225	379.18	407	NM_014870	ZBTB40	379.18	8.43	9.24
chr1	23232479	23232602	MACS_peak_2247	133.84	123	NM_004442	EPHB2	133.84	6.47	14.97
chr1	23233202	23233253	MACS_peak_2248	160.23	51	NM_004442	EPHB2	160.23	5.96	13.61
chr1	23235525	23235664	MACS_peak_2249	729.59	139	NM_004442	EPHB2	729.59	14.35	8.12
chr1	23236874	23237068	MACS_peak_2250	747.49	194	NM_004442	EPHB2	747.49	12.84	8.15
chr1	23241779	23242279	MACS_peak_2251	900.28	500	NM_004442	EPHB2	900.28	26.51	8.5
chr1	23345940	23346440	MACS_peak_2252	1937.48	500	NM_015013	KDM1A	1937.48	39.7	11.5
chr1	23356961	23357127	MACS_peak_2255	913.23	166	NM_015013	KDM1A	913.23	5.75	8.59
chr1	23380253	23380332	MACS_peak_2260	440.54	79	NM_015013	KDM1A	440.54	6.73	8.77
chr1	23382424	23382531	MACS_peak_2262	266.45	107	NM_015013	KDM1A	266.45	3.7	10.58
chr1	23383976	23384058	MACS_peak_2263	149.26	82	NM_015013	KDM1A	149.26	7.74	14.16
chr1	23385565	23385660	MACS_peak_2265	216.34	95	NM_015013	KDM1A	216.34	4.12	11.68
chr1	23395031	23395174	MACS_peak_2267	65.25	143	NM_015013	KDM1A	65.25	3.99	22.48
chr1	23397717	23397852	MACS_peak_2269	241.75	135	NM_015013	KDM1A	241.75	5.94	11.05
chr1	23399766	23399896	MACS_peak_2270	374.72	130	ENST00000465864	KDM1A	374.72	8.19	9.3
chr1	23403720	23403853	MACS_peak_2271	894.4	133	NM_015013	KDM1A	894.4	8.94	8.48
chr1	23417682	23420873	MACS_peak_2273	110.78	3191	NM_033631	LUZP1	110.78	6.44	16.63
chr1	23495258	23495346	MACS_peak_2301	1153.49	88	NM_033631	LUZP1	1153.49	25.06	9.03
chr1	23520377	23521222	MACS_peak_2302	81.81	845	NM_000864	HTR1D	81.81	4.13	19.7
chr1	23636491	23637559	MACS_peak_2310	1761.58	1068	NM_005826	HNRNPR	1761.58	4.29	11.03
chr1	23640045	23640195	MACS_peak_2311	489.22	150	NM_005826	HNRNPR	489.22	5.91	8.5
chr1	23660010	23660124	MACS_peak_2316	91.45	114	NM_005826	HNRNPR	91.45	2.53	18.45
chr1	23664246	23664354	MACS_peak_2318	209.66	108	NM_005826	HNRNPR	209.66	4.81	11.91
chr1	23667344	23667513	MACS_peak_2320	134.01	169	ENST00000374612	HNRNPR	134.01	5.71	14.96
chr1	23670703	23670857	MACS_peak_2321	81.62	154	NM_005826	HNRNPR	81.62	3.55	19.73
chr1	23686084	23686472	MACS_peak_2322	539.24	388	NM_030634	ZNF436	539.24	9.82	8.3
chr1	23694465	23694514	MACS_peak_2325	276.64	49	NM_030634	ZNF436	276.64	7.5	10.39
chr1	23707729	23707967	MACS_peak_2327	186.98	238	NM_003196	TCEA3	186.98	8.89	12.58
chr1	23743741	23743883	MACS_peak_2330	488.64	142	NM_003196	TCEA3	488.64	21.42	8.5
chr1	23755662	23755916	MACS_peak_2331	162.85	254	NM_017707	ASAP3	162.85	4.06	13.53
chr1	23759932	23760025	MACS_peak_2332	89.57	93	NM_017707	ASAP3	89.57	4.69	18.73
chr1	23763052	23763100	MACS_peak_2334	647.01	48	NM_017707	ASAP3	647.01	12.93	8.17
chr1	23767594	23767704	MACS_peak_2335	57.32	110	NM_017707	ASAP3	57.32	6.47	24.2
chr1	23782614	23782687	MACS_peak_2337	93.33	73	NM_017707	ASAP3	93.33	5.25	18.21
chr1	23810497	23810697	MACS_peak_2338	110.63	200	NM_017707	ASAP3	110.63	6.27	16.57
chr1	23832979	23833814	MACS_peak_2339	130.12	835	NM_004091	E2F2	130.12	5	15.22
chr1	23835984	23836480	MACS_peak_2340	111.01	496	NM_004091	E2F2	111.01	5.59	16.6
chr1	23884506	23884906	MACS_peak_2346	91.27	400	NM_002167	ID3	91.27	3.8	18.48
chr1	24020296	24020403	MACS_peak_2349	376.07	107	NM_000975	RPL11	376.07	3.12	9.29
chr1	24069861	24070068	MACS_peak_2355	1751.46	207	NM_003198	TCEB3	1751.46	23.19	11.07
chr1	24077334	24078520	MACS_peak_2358	76.14	1186	NM_003198	TCEB3	76.14	3.85	20.57
chr1	24080589	24080745	MACS_peak_2359	290.02	156	NM_003198	TCEB3	290.02	5.33	10.23
chr1	24104875	24105203	MACS_peak_2363	84.04	328	NM_020362	PITHD1	84.04	7.03	19.43
chr1	24134624	24134813	MACS_peak_2372	342.99	189	NM_000191	HMGCL	342.99	6.72	9.55
chr1	24144032	24144073	MACS_peak_2378	471.47	41	NM_000191	HMGCL	471.47	10.51	8.58
chr1	24151845	24151929	MACS_peak_2383	616.73	84	NM_000191	HMGCL	616.73	13.95	8.21
chr1	24175138	24175329	MACS_peak_2384	50.68	191	NM_000147	FUCA1	50.68	2.46	26.01
chr1	24189623	24189761	MACS_peak_2386	744.79	138	NM_000147	FUCA1	744.79	20.46	8.15
chr1	24286300	24286488	MACS_peak_2389	933.58	188	NM_017761	PNRC2	933.58	12.95	8.56
chr1	24287929	24288370	MACS_peak_2390	429.81	441	NM_017761	PNRC2	429.81	6.06	8.83
chr1	24306680	24306891	MACS_peak_2393	3100	211	NM_006625	SRSF10	3100	23.37	13.51
chr1	24383343	24383568	MACS_peak_2395	518.56	225	NM_152372	MYOM3	518.56	10.78	8.36
chr1	24383878	24384080	MACS_peak_2396	429.85	202	NM_152372	MYOM3	429.85	8.48	8.83
chr1	24400662	24400759	MACS_peak_2399	203.52	97	NM_152372	MYOM3	203.52	6.47	12.05
chr1	24402648	24402696	MACS_peak_2400	175.13	48	NM_152372	MYOM3	175.13	6.06	12.95
chr1	24411009	24411129	MACS_peak_2403	902.11	120	NM_152372	MYOM3	902.11	15.76	8.49
chr1	24413133	24413292	MACS_peak_2404	880.04	159	NM_152372	MYOM3	880.04	15.76	8.39
chr1	24421952	24421976	MACS_peak_2406	626.78	24	NM_152372	MYOM3	626.78	12.53	8.22
chr1	24426180	24426265	MACS_peak_2407	793.18	85	NM_152372	MYOM3	793.18	17.58	8.2
chr1	24432409	24432507	MACS_peak_2408	1188.92	98	NM_152372	MYOM3	1188.92	22.03	9.16
chr1	24433562	24433685	MACS_peak_2409	248.53	123	NM_152372	MYOM3	248.53	7.28	10.87
chr1	24482476	24482941	MACS_peak_2414	136.01	465	NM_170743	IFNLR1	136.01	7.3	14.88
chr1	24483617	24484130	MACS_peak_2415	407.71	513	NM_170743	IFNLR1	407.71	14.3	9.01
chr1	24496065	24496091	MACS_peak_2417	1165.27	26	NM_170743	IFNLR1	1165.27	18.8	9.08
chr1	24513680	24513753	MACS_peak_2419	761.21	73	NM_170743	IFNLR1	761.21	17.99	8.17
chr1	24740163	24740255	MACS_peak_2431	280.04	92	NM_178122	STPG1	280.04	7.88	10.33
chr1	24742292	24742394	MACS_peak_2433	135.24	102	NM_020448	NIPAL3	135.24	5.25	14.88
chr1	24768544	24768589	MACS_peak_2438	1035.48	45	NM_020448	NIPAL3	1035.48	14.55	8.75
chr1	24782634	24782763	MACS_peak_2440	280.04	129	NM_020448	NIPAL3	280.04	7.68	10.33
chr1	24790515	24790757	MACS_peak_2442	87.8	242	ENST00000432012	NIPAL3	87.8	8.29	18.91
chr1	24795475	24796427	MACS_peak_2443	90.95	952	NM_020448	NIPAL3	90.95	6.57	18.51
chr1	24828840	24828953	MACS_peak_2444	626.78	113	NM_001251979	RCAN3	626.78	13.34	8.22
chr1	24840803	24841057	MACS_peak_2446	1439.14	254	NM_013441	RCAN3	1439.14	27.33	9.92
chr1	24857707	24857855	MACS_peak_2450	247.37	148	NM_013441	RCAN3	247.37	6.8	10.91
chr1	24859659	24859744	MACS_peak_2451	93.8	85	NM_013441	RCAN3	93.8	3.64	18.23
chr1	24969593	24969838	MACS_peak_2453	295.94	245	NM_005839	SRRM1	295.94	7.05	10.13
chr1	24976461	24976577	MACS_peak_2455	1008.66	116	NM_005839	SRRM1	1008.66	10.23	8.73
chr1	24977899	24978103	MACS_peak_2456	284.08	204	NM_005839	SRRM1	284.08	5.51	10.29
chr1	24978924	24979119	MACS_peak_2457	2544.57	195	NM_005839	SRRM1	2544.57	8.53	12.63
chr1	24981345	24981620	MACS_peak_2458	3226.07	275	NM_005839	SRRM1	3226.07	10.69	11.76
chr1	24998672	24998943	MACS_peak_2466	2174.39	271	NM_005839	SRRM1	2174.39	9.6	12.31
chr1	25071785	25072116	MACS_peak_2467	810.67	331	NM_013943	CLIC4	810.67	8.87	8.29
chr1	25228586	25228922	MACS_peak_2490	199.41	336	NM_004350	RUNX3	199.41	10.67	12.19
chr1	25255175	25255448	MACS_peak_2493	82.39	273	uc009vrk.3	RUNX3	82.39	7.07	19.61
chr1	25549429	25549922	MACS_peak_2499	111.59	493	NM_015484	SYF2	111.59	5.82	16.55
chr1	25553736	25554023	MACS_peak_2500	838.75	287	uc010oeo.1	SYF2	838.75	11.21	8.38
chr1	25555488	25555614	MACS_peak_2501	3100	126	NM_015484	SYF2	3100	44.24	13.51
chr1	25572934	25573520	MACS_peak_2504	2657.47	586	NM_020317	RSRP1	2657.47	15.36	12.7
chr1	25664788	25664947	MACS_peak_2516	1673.95	159	NM_014313	TMEM50A	1673.95	14.99	10.88
chr1	25666964	25667070	MACS_peak_2517	191.51	106	NM_014313	TMEM50A	191.51	4.15	12.45
chr1	25815663	25815784	MACS_peak_2531	902.46	121	NM_018202	TMEM57	902.46	26.94	8.55
chr1	25817900	25818075	MACS_peak_2532	121.61	175	NM_018202	TMEM57	121.61	4.41	15.74
chr1	25824754	25825194	MACS_peak_2535	170.63	440	NM_018202	TMEM57	170.63	7.31	13.21
chr1	25881404	25881463	MACS_peak_2541	161.46	59	NM_015627	LDLRAP1	161.46	10.11	13.53
chr1	25894288	25894831	MACS_peak_2545	200.41	543	NM_015627	LDLRAP1	200.41	6.26	12.13
chr1	26127533	26127651	MACS_peak_2548	86.32	118	NM_020451	SEPN1	86.32	4.76	19.09
chr1	26131632	26131758	MACS_peak_2549	203.38	126	NM_020451	SEPN1	203.38	5.17	12.05
chr1	26135516	26135641	MACS_peak_2551	103.39	125	NM_020451	SEPN1	103.39	4.28	17.26
chr1	26136173	26136311	MACS_peak_2552	1619.84	138	NM_020451	SEPN1	1619.84	15.62	10.48
chr1	26138181	26138370	MACS_peak_2553	719.72	189	NM_020451	SEPN1	719.72	9.27	8.18
chr1	26142038	26144713	MACS_peak_2555	1421.5	2675	NM_020451	SEPN1	1421.5	7.47	9.85
chr1	26153282	26153317	MACS_peak_2561	223.34	35	NM_019557	MTFR1L	223.34	4.35	11.45
chr1	26155999	26156321	MACS_peak_2562	253.38	322	NM_019557	MTFR1L	253.38	4.65	10.83
chr1	26160789	26161024	MACS_peak_2564	50.86	235	NM_024037	AUNIP	50.86	2.67	25.97
chr1	26163903	26164045	MACS_peak_2565	111.29	142	NM_024037	AUNIP	111.29	6.63	16.58
chr1	26185770	26185940	MACS_peak_2568	451.41	170	NM_024037	AUNIP	451.41	11.47	8.72
chr1	26188032	26188329	MACS_peak_2569	1530.72	297	NM_178422	PAQR7	1530.72	16.47	10.29
chr1	26188574	26189284	MACS_peak_2570	75.22	710	NM_178422	PAQR7	75.22	4.55	20.74
chr1	26197486	26197744	MACS_peak_2574	493.94	258	NM_178422	PAQR7	493.94	10	8.48
chr1	26299048	26299203	MACS_peak_2585	262.43	155	NM_000437	PAFAH2	262.43	6.45	10.62
chr1	26300970	26301048	MACS_peak_2586	293.76	78	NM_000437	PAFAH2	293.76	6.28	10.15
chr1	26437655	26437883	MACS_peak_2591	547.63	228	NM_001243532	PDIK1L	547.63	13.34	8.24
chr1	26449133	26449389	MACS_peak_2592	315.88	256	NM_152835	PDIK1L	315.88	7.5	9.89
chr1	26449850	26450097	MACS_peak_2593	830.38	247	NM_152835	PDIK1L	830.38	7.7	8.34
chr1	26496908	26497505	MACS_peak_2595	1618.22	597	ENST00000270812	ZNF593	1618.22	8.42	10.46
chr1	26566263	26566329	MACS_peak_2598	418.81	66	NM_001281517	CEP85	418.81	7.26	8.94
chr1	26584087	26584221	MACS_peak_2601	570.78	134	NM_001281517	CEP85	570.78	12.97	8.23
chr1	26586107	26586293	MACS_peak_2602	1518.17	186	NM_001281517	CEP85	1518.17	20.94	10.27
chr1	325992	326467	MACS_peak_45	293.42	475	uc009vjk.2	LOC100133331	293.42	6.92	10.16
chr1	661395	662483	MACS_peak_63	134.85	1088	uc009vjm.3	LOC100133331	134.85	6.23	14.9
chr1	879287	879961	MACS_peak_108	2344.15	674	NM_152486	SAMD11	2344.15	11.92	12.58
chr1	888554	888629	MACS_peak_111	436.61	75	NM_015658	NOC2L	436.61	5.86	8.81
chr1	902083	902182	MACS_peak_117	431.78	99	NM_032129	PLEKHN1	431.78	12.12	8.82
chr1	909212	909431	MACS_peak_119	280.71	219	NM_032129	PLEKHN1	280.71	12.87	10.37
chr1	910090	910484	MACS_peak_120	132.76	394	NM_032129	PLEKHN1	132.76	8.94	15.04
chr1	911206	911406	MACS_peak_121	87.8	200	NM_001291366	PERM1	87.8	4.24	18.91
chr1	949363	949919	MACS_peak_128	3100	556	NM_005101	ISG15	3100	5.87	13.51
chr1	955502	955753	MACS_peak_129	129.09	251	NM_198576	AGRN	129.09	10.11	15.3
chr1	976552	976777	MACS_peak_136	102.71	225	NM_198576	AGRN	102.71	8.15	17.34
chr1	978618	978837	MACS_peak_137	611.86	219	NM_198576	AGRN	611.86	9.94	8.21
chr1	981776	982115	MACS_peak_138	282.75	339	NM_198576	AGRN	282.75	5.78	10.33
chr1	1017197	1017207	MACS_peak_146	1130.02	10	NM_017891	C1orf159	1130.02	20.62	8.95
chr1	1017881	1018283	MACS_peak_147	265.41	402	NM_017891	C1orf159	265.41	12.35	10.6
chr1	1027255	1027504	MACS_peak_151	636.33	249	ENST00000379320	C1orf159	636.33	14.98	8.23
chr1	1027983	1028193	MACS_peak_152	258.89	210	ENST00000427787	C1orf159	258.89	12.2	10.72
chr1	1168260	1168578	MACS_peak_167	93.1	318	NM_080605	B3GALT6	93.1	4.59	18.23
chr1	1189345	1189716	MACS_peak_169	96.78	371	NM_058167	UBE2J2	96.78	6.39	17.9
chr1	1190276	1190867	MACS_peak_170	1148.96	591	NM_058167	UBE2J2	1148.96	15.73	9.04
chr1	1203112	1203372	MACS_peak_172	300.35	260	NM_194458	UBE2J2	300.35	10.79	10.07
chr1	1208232	1208851	MACS_peak_176	1105.82	619	ENST00000488418	UBE2J2	1105.82	31.73	8.89
chr1	1228462	1228773	MACS_peak_178	272.94	311	NM_030649	ACAP3	272.94	9.25	10.46
chr1	1231804	1231903	MACS_peak_179	567.14	99	NM_030649	ACAP3	567.14	16.37	8.21
chr1	1235888	1236072	MACS_peak_181	1415	184	NM_030649	ACAP3	1415	23.28	9.8
chr1	1263515	1264181	MACS_peak_189	1624.02	666	NM_001029885	CPTP	1624.02	20.63	10.6
chr1	1268885	1269208	MACS_peak_190	217.01	323	NM_152228	TAS1R3	217.01	8.91	11.66
chr1	1273356	1273563	MACS_peak_192	2083.16	207	NM_004421	DVL1	2083.16	17.7	12.01
chr1	1274961	1275192	MACS_peak_193	639.74	231	uc009vka.3	DVL1	639.74	7.47	8.23
chr1	1288068	1288979	MACS_peak_195	344.96	911	NM_001282582	MXRA8	344.96	9.76	9.51
chr1	1296621	1297054	MACS_peak_198	295.68	433	NM_001282583	MXRA8	295.68	16.77	10.13
chr1	1322144	1322962	MACS_peak_201	55.71	818	NM_030937	CCNL2	55.71	5	24.61
chr1	1330832	1330917	MACS_peak_202	1261.63	85	ENST00000408952	CCNL2	1261.63	7.6	9.44
chr1	1353799	1354185	MACS_peak_211	138.5	386	NM_001145210	ANKRD65	138.5	9.7	14.72
chr1	1375364	1376108	MACS_peak_213	391.96	744	NM_022834	VWA1	391.96	10.54	9.17
chr1	1412669	1412730	MACS_peak_215	54.13	61	NM_031921	ATAD3B	54.13	3.29	25.04
chr1	1413832	1414125	MACS_peak_217	98.43	293	uc001afw.2	ATAD3B	98.43	5.51	17.72
chr1	1420520	1420551	MACS_peak_220	1443.85	31	NM_031921	ATAD3B	1443.85	22.43	9.91
chr1	1423242	1423294	MACS_peak_222	1365.7	52	NM_031921	ATAD3B	1365.7	46.89	9.73
chr1	1447522	1447853	MACS_peak_225	219.71	331	NM_018188	ATAD3A	219.71	14.3	11.59
chr1	1451391	1451468	MACS_peak_227	201.47	77	NM_018188	ATAD3A	201.47	7.49	12.1
chr1	1454300	1454352	MACS_peak_229	79.73	52	NM_018188	ATAD3A	79.73	3.05	20.03
chr1	1458169	1458279	MACS_peak_230	1622.3	110	NM_018188	ATAD3A	1622.3	24.88	10.59
chr1	1459218	1459344	MACS_peak_231	2118.9	126	NM_018188	ATAD3A	2118.9	16.03	12.09
chr1	1460619	1460671	MACS_peak_232	1313.13	52	NM_018188	ATAD3A	1313.13	28.01	9.57
chr1	1461840	1461911	MACS_peak_233	79.02	71	NM_018188	ATAD3A	79.02	5.43	20.14
chr1	1463074	1463242	MACS_peak_234	529.27	168	NM_018188	ATAD3A	529.27	12.6	8.35
chr1	1464602	1464711	MACS_peak_235	68.17	109	NM_018188	ATAD3A	68.17	6.18	21.92
chr1	1477052	1477547	MACS_peak_236	585.2	495	NM_014188	SSU72	585.2	4.11	8.2
chr1	1498257	1498517	MACS_peak_241	216.15	260	ENST00000359060	SSU72	216.15	4.69	11.68
chr1	1499966	1500296	MACS_peak_242	1165.72	330	ENST00000359060	SSU72	1165.72	8.86	9.15
chr1	1509857	1510262	MACS_peak_245	3100	405	NM_014188	SSU72	3100	78.25	13.51
chr1	1533505	1533747	MACS_peak_247	1594.6	242	NM_001242659	C1orf233	1594.6	27.89	10.45
chr1	1573861	1573952	MACS_peak_254	628.38	91	NM_001787	CDK11B	628.38	11.07	8.28
chr1	1575637	1575813	MACS_peak_255	1003.45	176	NM_001787	CDK11B	1003.45	11.77	8.75
chr1	1576408	1576737	MACS_peak_256	2025.11	329	uc009vkj.2	CDK11B	2025.11	15.3	11.66
chr1	1580486	1580665	MACS_peak_257	846.51	179	ENST00000317673	CDK11B	846.51	15.44	8.31
chr1	1581133	1581245	MACS_peak_258	89.26	112	ENST00000340677	CDK11B	89.26	5.95	18.77
chr1	1588824	1588948	MACS_peak_262	366.17	124	ENST00000341028	CDK11B	366.17	6.34	9.36
chr1	1606901	1607029	MACS_peak_268	206.32	128	NM_001110781	SLC35E2B	206.32	10.73	12
chr1	1623887	1624243	MACS_peak_270	98.06	356	NM_001110781	SLC35E2B	98.06	8.29	17.76
chr1	1637086	1637171	MACS_peak_272	271.25	85	NM_024011	CDK11A	271.25	6.12	10.46
chr1	1638847	1639038	MACS_peak_273	341.34	191	uc001ahj.4	CDK11A	341.34	7.68	9.59
chr1	1640917	1641079	MACS_peak_274	3100	162	uc009vku.1	CDK11A	3100	68.5	13.51
chr1	1643702	1643866	MACS_peak_275	3100	164	uc001agy.1	CDK11B	3100	24.7	13.51
chr1	1647784	1647917	MACS_peak_277	1022.11	133	NM_001787	CDK11B	1022.11	11.73	8.73
chr1	1655387	1655713	MACS_peak_280	127.59	326	ENST00000401096	CDK11A	127.59	4.73	15.34
chr1	1675689	1675756	MACS_peak_285	909.7	67	NM_001199787	SLC35E2	909.7	10.51	8.54
chr1	1682679	1684499	MACS_peak_286	487.18	1820	NM_023018	NADK	487.18	9.68	8.51
chr1	1709727	1709774	MACS_peak_294	168.25	47	NM_023018	NADK	168.25	5.86	13.29
chr1	1737913	1737977	MACS_peak_299	341.01	64	NM_002074	GNB1	341.01	5.02	9.59
chr1	1822258	1822556	MACS_peak_331	3100	298	NM_002074	GNB1	3100	35.18	13.51
chr1	2080329	2080363	MACS_peak_347	462.17	34	NM_002744	PRKCZ	462.17	10.51	8.69
chr1	2087433	2087453	MACS_peak_348	476.44	20	NM_002744	PRKCZ	476.44	9.82	8.59
chr1	2103500	2103629	MACS_peak_349	252.26	129	NM_002744	PRKCZ	252.26	6.96	10.84
chr1	2105335	2105440	MACS_peak_350	304.4	105	NM_002744	PRKCZ	304.4	8.08	9.98
chr1	2118375	2118645	MACS_peak_354	72.83	270	NM_001282671	FAAP20	72.83	4.9	21.16
chr1	2160138	2161174	MACS_peak_359	327.02	1036	NM_003036	SKI	327.02	8.97	9.74
chr1	2234416	2234542	MACS_peak_376	303.67	126	NM_003036	SKI	303.67	8.4	10.01
chr1	2237458	2237689	MACS_peak_378	170.4	231	NM_003036	SKI	170.4	6.37	13.23
chr1	2322896	2323190	MACS_peak_390	221.87	294	NM_024848	MORN1	221.87	8.26	11.51
chr1	2324612	2324670	MACS_peak_391	50.68	58	ENST00000443438	RER1	50.68	3.45	26.01
chr1	2335256	2335631	MACS_peak_393	318.81	375	NM_007033	RER1	318.81	5.77	9.83
chr1	2336240	2337273	MACS_peak_394	126.76	1033	NM_002617	PEX10	126.76	3.81	15.39
chr1	2343829	2343845	MACS_peak_396	218.21	16	NM_002617	PEX10	218.21	6.87	11.59
chr1	2439994	2440499	MACS_peak_399	659.66	505	ENST00000378466	PANK4	659.66	19.26	8.23
chr1	2450581	2450763	MACS_peak_400	1357.57	182	ENST00000378466	PANK4	1357.57	26.68	9.72
chr1	2451760	2451789	MACS_peak_401	173.38	29	ENST00000378466	PANK4	173.38	6	13.08
chr1	2457902	2457938	MACS_peak_402	189.15	36	ENST00000378466	PANK4	189.15	6.27	12.49
chr1	2521147	2521349	MACS_peak_403	185.9	202	NM_152371	FAM213B	185.9	4.15	12.63
chr1	2521911	2522111	MACS_peak_404	254.92	200	NM_152371	FAM213B	254.92	5.44	10.78
chr1	2522402	2522782	MACS_peak_405	402.24	380	NM_152371	FAM213B	402.24	13.18	9.04
chr1	3334544	3334561	MACS_peak_423	380.93	17	NM_022114	PRDM16	380.93	9.5	9.22
chr1	3342614	3342674	MACS_peak_424	372.18	60	NM_022114	PRDM16	372.18	9.7	9.28
chr1	3383546	3383901	MACS_peak_428	183.59	355	ENST00000378371	ARHGEF16	183.59	7.27	12.72
chr1	3385996	3386096	MACS_peak_429	354.98	100	NM_014448	ARHGEF16	354.98	19.2	9.46
chr1	3418359	3418485	MACS_peak_440	67.57	126	NM_001409	MEGF6	67.57	4.87	22.02
chr1	3421985	3422120	MACS_peak_441	184.91	135	NM_001409	MEGF6	184.91	9.24	12.67
chr1	3425638	3425809	MACS_peak_442	52.66	171	NM_001409	MEGF6	52.66	6.83	25.47
chr1	3428113	3428251	MACS_peak_443	237.65	138	NM_001409	MEGF6	237.65	11.16	11.09
chr1	3431113	3431172	MACS_peak_444	182.1	59	NM_001409	MEGF6	182.1	6.06	12.73
chr1	3553366	3553662	MACS_peak_456	153.67	296	uc010nzi.2	WRAP73	153.67	11.72	13.9
chr1	3564045	3564124	MACS_peak_457	202.9	79	NM_017818	WRAP73	202.9	9.7	12.06
chr1	3566494	3566637	MACS_peak_458	196.29	143	NM_017818	WRAP73	196.29	6.47	12.26
chr1	3649310	3649449	MACS_peak_460	153.84	139	NM_005427	TP73	153.84	6.27	13.89
chr1	3649809	3650273	MACS_peak_461	163.63	464	NM_005427	TP73	163.63	11.92	13.5
chr1	3691862	3692234	MACS_peak_467	611.31	372	ENST00000561886	SMIM1	611.31	15.97	8.21
chr1	3699239	3699327	MACS_peak_470	86.23	88	NM_020710	LRRC47	86.23	2.78	19.1
chr1	3703412	3703874	MACS_peak_472	78.35	462	NM_020710	LRRC47	78.35	6.38	20.25
chr1	3739987	3740126	MACS_peak_475	154.69	139	NM_014704	CEP104	154.69	8.42	13.84
chr1	3746391	3746561	MACS_peak_478	205.32	170	NM_014704	CEP104	205.32	5.7	12.03
chr1	3747609	3747657	MACS_peak_479	675.6	48	NM_014704	CEP104	675.6	9.55	8.17
chr1	3753855	3754083	MACS_peak_481	136.07	228	NM_014704	CEP104	136.07	6.6	14.88
chr1	3755527	3755683	MACS_peak_482	150.37	156	NM_014704	CEP104	150.37	4.51	14.09
chr1	3786210	3786339	MACS_peak_489	1620.06	129	NM_001282669	DFFB	1620.06	33.95	10.48
chr1	3789035	3789126	MACS_peak_490	2174.85	91	NM_001282669	DFFB	2174.85	34.36	12.32
chr1	3816735	3816807	MACS_peak_493	628.42	72	NM_207356	C1orf174	628.42	21.42	8.28
chr1	5964789	5964864	MACS_peak_502	2114.4	75	NM_015102	NPHP4	2114.4	27.12	12.17
chr1	5965351	5965543	MACS_peak_503	670.58	192	NM_015102	NPHP4	670.58	13.68	8.22
chr1	5967266	5967282	MACS_peak_504	261.14	16	NM_015102	NPHP4	261.14	8.49	10.66
chr1	5993357	5993389	MACS_peak_507	316.82	32	NM_015102	NPHP4	316.82	8.08	9.87
chr1	6008129	6008311	MACS_peak_508	154.74	182	NM_015102	NPHP4	154.74	8.49	13.84
chr1	6021853	6022009	MACS_peak_511	71.96	156	NM_015102	NPHP4	71.96	7.48	21.25
chr1	6052303	6052533	MACS_peak_515	98.98	230	NM_015102	NPHP4	98.98	6.47	17.65
chr1	6100576	6100705	MACS_peak_523	209.9	129	NM_003636	KCNAB2	209.9	7.1	11.9
chr1	6132814	6132858	MACS_peak_532	161.46	44	NM_003636	KCNAB2	161.46	5.86	13.53
chr1	6133792	6133816	MACS_peak_533	814.68	24	NM_003636	KCNAB2	814.68	15.16	8.28
chr1	6147526	6147571	MACS_peak_536	59.75	45	NM_003636	KCNAB2	59.75	7.91	23.62
chr1	6156712	6156816	MACS_peak_537	237.15	104	NM_003636	KCNAB2	237.15	4.59	11.1
chr1	6158544	6158961	MACS_peak_539	101.45	417	NM_003636	KCNAB2	101.45	3.93	17.46
chr1	6162562	6162810	MACS_peak_540	1025.82	248	NM_015557	CHD5	1025.82	14.03	8.75
chr1	6170491	6170586	MACS_peak_541	218.21	95	NM_015557	CHD5	218.21	6.67	11.59
chr1	6172199	6172337	MACS_peak_542	1134.4	138	NM_015557	CHD5	1134.4	30.52	9
chr1	6181164	6181297	MACS_peak_543	566.01	133	NM_015557	CHD5	566.01	23.85	8.21
chr1	6186781	6186806	MACS_peak_544	233.22	25	NM_015557	CHD5	233.22	7.07	11.17
chr1	6188105	6188278	MACS_peak_545	154.76	173	NM_015557	CHD5	154.76	8.49	13.84
chr1	6206724	6206931	MACS_peak_547	3097.55	207	NM_015557	CHD5	3097.55	41.43	13.47
chr1	6209305	6209472	MACS_peak_548	255.06	167	NM_015557	CHD5	255.06	10.31	10.78
chr1	6212471	6212596	MACS_peak_549	217.88	125	NM_015557	CHD5	217.88	11.52	11.6
chr1	6245589	6246876	MACS_peak_554	3100	1287	NM_000983	RPL22	3100	14.38	13.51
chr1	6252986	6253114	MACS_peak_555	3100	128	ENST00000462296	RPL22	3100	9.5	13.51
chr1	6260548	6260902	MACS_peak_557	56.55	354	ENST00000497965	RPL22	56.55	4.17	24.39
chr1	6271926	6272113	MACS_peak_561	1584.63	187	NM_207396	RNF207	1584.63	14.32	10.51
chr1	6278386	6278429	MACS_peak_563	338.42	43	NM_207396	RNF207	338.42	5.76	9.64
chr1	6291961	6292179	MACS_peak_564	113.08	218	NM_012405	ICMT	113.08	4.12	16.41
chr1	6378551	6378638	MACS_peak_576	240.26	87	NM_007274	ACOT7	240.26	9.08	11.04
chr1	6387358	6387473	MACS_peak_577	704.91	115	NM_007274	ACOT7	704.91	5.49	8.14
chr1	6399492	6399574	MACS_peak_579	568.8	82	NM_007274	ACOT7	568.8	7.49	8.24
chr1	6409808	6409926	MACS_peak_580	749.57	118	NM_007274	ACOT7	749.57	11.09	8.16
chr1	6453316	6453566	MACS_peak_582	663.49	250	NM_007274	ACOT7	663.49	14.04	8.23
chr1	6478651	6478943	MACS_peak_583	71.96	292	NM_019089	HES2	71.96	5.66	21.25
chr1	6527187	6527632	MACS_peak_588	87.51	445	NM_020631	PLEKHG5	87.51	6.06	18.94
chr1	6528291	6528646	MACS_peak_589	999.13	355	NM_020631	PLEKHG5	999.13	17.4	8.67
chr1	6533045	6533234	MACS_peak_591	133.9	189	NM_020631	PLEKHG5	133.9	8.25	14.96
chr1	6535990	6536096	MACS_peak_592	901.97	106	NM_020631	PLEKHG5	901.97	22.38	8.49
chr1	6537588	6537666	MACS_peak_593	1379.4	78	NM_020631	PLEKHG5	1379.4	19	9.77
chr1	6550504	6550565	MACS_peak_595	395.14	61	NM_001042664	PLEKHG5	395.14	8.62	9.12
chr1	6556552	6556634	MACS_peak_597	90.22	82	ENST00000377732	PLEKHG5	90.22	4.22	18.62
chr1	6581560	6582559	MACS_peak_598	122.47	999	NM_024654	NOL9	122.47	6.87	15.66
chr1	6583225	6583529	MACS_peak_599	667.98	304	NM_024654	NOL9	667.98	9.04	8.23
chr1	6585970	6586063	MACS_peak_601	117.21	93	NM_024654	NOL9	117.21	3.16	16.12
chr1	6589053	6589231	MACS_peak_603	79.05	178	NM_024654	NOL9	79.05	5.35	20.14
chr1	6614166	6614222	MACS_peak_607	338.5	56	NM_024654	NOL9	338.5	8.04	9.64
chr1	6648119	6648256	MACS_peak_611	1674.16	137	NM_005341	ZBTB48	1674.16	20.4	10.89
chr1	6652662	6653845	MACS_peak_614	53.98	1183	ENST00000377663	KLHL21	53.98	4.79	25.08
chr1	6673934	6674165	MACS_peak_618	57.88	231	NM_153812	PHF13	57.88	5.38	24.07
chr1	6679862	6680397	MACS_peak_619	70.6	535	NM_153812	PHF13	70.6	3.83	21.49
chr1	6681470	6682260	MACS_peak_620	368.15	790	NM_153812	PHF13	368.15	6.2	9.33
chr1	6692979	6693642	MACS_peak_623	631.9	663	NM_001195752	THAP3	631.9	13.29	8.27
chr1	6697257	6697400	MACS_peak_626	3100	143	NM_018198	DNAJC11	3100	27.4	13.51
chr1	6699961	6700117	MACS_peak_628	1105.29	156	NM_018198	DNAJC11	1105.29	11.73	8.9
chr1	6704617	6704701	MACS_peak_630	564.43	84	NM_018198	DNAJC11	564.43	7.36	8.23
chr1	6727768	6727870	MACS_peak_638	673.98	102	NM_018198	DNAJC11	673.98	9.35	8.17
chr1	6738453	6738527	MACS_peak_639	280.69	74	NM_018198	DNAJC11	280.69	6.41	10.37
chr1	6740967	6741097	MACS_peak_640	89.2	130	NM_018198	DNAJC11	89.2	4.16	18.77
chr1	6761788	6761887	MACS_peak_645	731.68	99	NM_018198	DNAJC11	731.68	12.3	8.16
chr1	6845426	6845635	MACS_peak_647	398.89	209	NM_015215	CAMTA1	398.89	13.29	9.09
chr1	7831345	7831445	MACS_peak_694	92.56	100	NM_004781	VAMP3	92.56	3.86	18.31
chr1	7844819	7845065	MACS_peak_695	599.62	246	NM_016831	PER3	599.62	6.51	8.26
chr1	7887392	7887875	MACS_peak_700	121.26	483	NM_016831	PER3	121.26	10.56	15.77
chr1	7889893	7890221	MACS_peak_702	2466.33	328	NM_001289862	PER3	2466.33	58.41	12.34
chr1	7895821	7896005	MACS_peak_703	116.63	184	NM_016831	PER3	116.63	6.47	16.11
chr1	7980377	7980609	MACS_peak_704	774.79	232	NM_001561	TNFRSF9	774.79	10.67	8.19
chr1	8021713	8021853	MACS_peak_706	802.2	140	NM_007262	PARK7	802.2	6.47	8.24
chr1	8378167	8378246	MACS_peak_733	1866.44	79	ENST00000471889	SLC45A1	1866.44	26.27	11.31
chr1	8384365	8384589	MACS_peak_734	880.04	224	ENST00000471889	SLC45A1	880.04	26.48	8.39
chr1	8386045	8386102	MACS_peak_735	87.8	57	ENST00000289877	SLC45A1	87.8	4.24	18.91
chr1	8390650	8390858	MACS_peak_737	935.47	208	ENST00000289877	SLC45A1	935.47	16.77	8.52
chr1	8418648	8418976	MACS_peak_738	157.72	328	NM_012102	RERE	157.72	6.67	13.74
chr1	8420171	8421550	MACS_peak_739	259.83	1379	NM_012102	RERE	259.83	10.24	10.69
chr1	8422742	8422904	MACS_peak_740	1992.02	162	NM_012102	RERE	1992.02	24.13	11.74
chr1	8424805	8424884	MACS_peak_742	1770.1	79	NM_012102	RERE	1770.1	19.49	11.03
chr1	8716031	8716500	MACS_peak_808	249.23	469	NM_012102	RERE	249.23	6.09	10.9
chr1	8877218	8877495	MACS_peak_846	253.97	277	NM_012102	RERE	253.97	12.37	10.81
chr1	8921058	8921488	MACS_peak_848	3100	430	NM_001428	ENO1	3100	7.47	13.51
chr1	8928046	8928116	MACS_peak_849	3100	70	NM_001428	ENO1	3100	6.2	13.51
chr1	8934882	8934976	MACS_peak_850	474.52	94	NM_001428	ENO1	474.52	6.98	8.6
chr1	8938638	8939188	MACS_peak_851	1840.03	550	ENST00000489867	ENO1	1840.03	10.83	11.21
chr1	9188696	9188936	MACS_peak_860	87.8	240	uc001aps.3	GPR157	87.8	5.05	18.91
chr1	9325823	9326764	MACS_peak_871	616.34	941	NM_004285	H6PD	616.34	10.81	8.21
chr1	9327000	9327229	MACS_peak_872	137.2	229	NM_004285	H6PD	137.2	2.9	14.81
chr1	9327440	9327899	MACS_peak_873	389.12	459	NM_004285	H6PD	389.12	6.28	9.15
chr1	9630346	9630416	MACS_peak_900	202.49	70	NM_032315	SLC25A33	202.49	5	12.07
chr1	9662794	9663044	MACS_peak_906	586.85	250	NM_001010866	TMEM201	586.85	14.96	8.19
chr1	9663247	9663681	MACS_peak_907	243.19	434	NM_001010866	TMEM201	243.19	11.54	11.02
chr1	9673340	9673540	MACS_peak_908	73.67	200	NM_001130924	TMEM201	73.67	3.38	21.01
chr1	9674632	9674929	MACS_peak_910	167.71	297	NM_001130924	TMEM201	167.71	8.35	13.31
chr1	9751537	9751629	MACS_peak_914	312.65	92	NM_005026	PIK3CD	312.65	11.52	9.91
chr1	9770481	9770654	MACS_peak_915	81.3	173	NM_005026	PIK3CD	81.3	4.74	19.77
chr1	9775906	9776299	MACS_peak_916	132.73	393	uc021ogb.1	PIK3CD	132.73	7.28	15.04
chr1	9777079	9777166	MACS_peak_917	452.93	87	NM_005026	PIK3CD	452.93	10.31	8.71
chr1	9778751	9778874	MACS_peak_918	452.93	123	NM_005026	PIK3CD	452.93	14.55	8.71
chr1	9780799	9780967	MACS_peak_920	819.48	168	NM_005026	PIK3CD	819.48	16.37	8.32
chr1	9783182	9783282	MACS_peak_922	143.41	100	NM_005026	PIK3CD	143.41	4.63	14.46
chr1	9790288	9790763	MACS_peak_923	3100	475	NM_014944	CLSTN1	3100	22.85	13.51
chr1	9794029	9794200	MACS_peak_924	407.43	171	NM_014944	CLSTN1	407.43	4.63	8.97
chr1	9795005	9795232	MACS_peak_925	1321.53	227	NM_014944	CLSTN1	1321.53	9.22	9.6
chr1	9804452	9804701	MACS_peak_926	90.74	249	NM_014944	CLSTN1	90.74	6.09	18.55
chr1	9811530	9811739	MACS_peak_928	157.09	209	NM_014944	CLSTN1	157.09	4.04	13.77
chr1	9833329	9833394	MACS_peak_930	187.63	65	NM_014944	CLSTN1	187.63	6.42	12.55
chr1	9884315	9884584	MACS_peak_937	771.83	269	NM_014944	CLSTN1	771.83	19.81	8.15
chr1	9909426	9909818	MACS_peak_938	754.29	392	NM_020248	CTNNBIP1	754.29	14.29	8.21
chr1	9931244	9931335	MACS_peak_941	204.09	91	NM_020248	CTNNBIP1	204.09	8.97	12.09
chr1	9932026	9932150	MACS_peak_942	62.94	124	ENST00000537447	CTNNBIP1	62.94	4.59	22.96
chr1	9937962	9938047	MACS_peak_944	493.02	85	NM_020248	CTNNBIP1	493.02	23.04	8.49
chr1	9989298	9990173	MACS_peak_955	220.57	875	ENST00000377223	LZIC	220.57	9.31	11.56
chr1	9994821	9994918	MACS_peak_956	928.29	97	NM_032368	LZIC	928.29	11.63	8.57
chr1	9995549	9995672	MACS_peak_957	83.55	123	NM_032368	LZIC	83.55	3.51	19.51
chr1	9996576	9996685	MACS_peak_958	587.81	109	NM_032368	LZIC	587.81	8.96	8.24
chr1	10003485	10003573	MACS_peak_961	1393.99	88	NM_022787	NMNAT1	1393.99	10	9.72
chr1	10035649	10035833	MACS_peak_965	67.11	184	NM_022787	NMNAT1	67.11	4.2	22.12
chr1	10041088	10041228	MACS_peak_966	123.89	140	NM_022787	NMNAT1	123.89	6.3	15.6
chr1	10042358	10042389	MACS_peak_967	68.16	31	NM_022787	NMNAT1	68.16	4.2	21.92
chr1	10042535	10042951	MACS_peak_968	83.92	416	NM_022787	NMNAT1	83.92	4.18	19.45
chr1	10045211	10045498	MACS_peak_969	216.61	287	NM_022787	NMNAT1	216.61	6.04	11.67
chr1	10057288	10057389	MACS_peak_970	566.69	101	NM_052960	RBP7	566.69	10.13	8.2
chr1	10067627	10067806	MACS_peak_971	831.91	179	NM_052960	RBP7	831.91	19.87	8.34
chr1	10093095	10093752	MACS_peak_973	1171.69	657	NM_006048	UBE4B	1171.69	11.91	9.12
chr1	10132085	10132272	MACS_peak_984	224.83	187	NM_006048	UBE4B	224.83	7.14	11.38
chr1	10155518	10155654	MACS_peak_989	1930.11	136	NM_006048	UBE4B	1930.11	26.6	11.39
chr1	10165573	10165796	MACS_peak_993	56.39	223	NM_006048	UBE4B	56.39	4.31	24.44
chr1	10177516	10177658	MACS_peak_997	78.93	142	NM_006048	UBE4B	78.93	8.19	20.15
chr1	10186904	10186935	MACS_peak_998	256.5	31	NM_006048	UBE4B	256.5	4.91	10.79
chr1	10195045	10195244	MACS_peak_1001	152.8	199	NM_006048	UBE4B	152.8	6.56	13.95
chr1	10209265	10209340	MACS_peak_1004	499.17	75	NM_006048	UBE4B	499.17	7.78	8.45
chr1	10211383	10211619	MACS_peak_1005	149.33	236	NM_006048	UBE4B	149.33	4.18	14.16
chr1	10221199	10221344	MACS_peak_1007	161.52	145	NM_006048	UBE4B	161.52	6.07	13.6
chr1	10228193	10228328	MACS_peak_1011	249.4	135	NM_006048	UBE4B	249.4	7.64	10.9
chr1	10238701	10238888	MACS_peak_1014	567.2	187	ENST00000377157	UBE4B	567.2	7.88	8.25
chr1	10270763	10270936	MACS_peak_1015	54.56	173	NM_015074	KIF1B	54.56	6.47	24.92
chr1	10292412	10292492	MACS_peak_1021	180.58	80	NM_015074	KIF1B	180.58	4.4	12.79
chr1	10316304	10316381	MACS_peak_1028	86.32	77	NM_015074	KIF1B	86.32	3.97	19.09
chr1	10327452	10327616	MACS_peak_1030	90.64	164	NM_015074	KIF1B	90.64	4.24	18.57
chr1	10336421	10336457	MACS_peak_1032	409.57	36	NM_015074	KIF1B	409.57	5.9	8.98
chr1	10338043	10338186	MACS_peak_1033	626.47	143	NM_015074	KIF1B	626.47	9.71	8.22
chr1	10342379	10342591	MACS_peak_1034	1573.9	212	uc001arb.3	KIF1B	1573.9	13.91	10.43
chr1	10351139	10351219	MACS_peak_1037	701.05	80	NM_015074	KIF1B	701.05	10.56	8.17
chr1	10356954	10357135	MACS_peak_1041	603.4	181	NM_015074	KIF1B	603.4	9.66	8.24
chr1	10363220	10364771	MACS_peak_1044	326.46	1551	NM_183416	KIF1B	326.46	5.18	9.75
chr1	10380100	10380194	MACS_peak_1048	2185.35	94	NM_015074	KIF1B	2185.35	45	12.34
chr1	10405962	10406011	MACS_peak_1052	106.8	49	NM_015074	KIF1B	106.8	4.19	16.97
chr1	10408706	10408791	MACS_peak_1053	221.49	85	NM_015074	KIF1B	221.49	7.63	11.53
chr1	10420986	10421101	MACS_peak_1060	510.48	115	NM_015074	KIF1B	510.48	8.33	8.46
chr1	10428524	10428547	MACS_peak_1063	490.21	23	NM_015074	KIF1B	490.21	10.71	8.48
chr1	10463127	10463193	MACS_peak_1069	57.28	66	NM_002631	PGD	57.28	2.86	24.2
chr1	10490803	10491283	MACS_peak_1074	933.03	480	NM_001243768	APITD1-CORT	933.03	21.16	8.57
chr1	10502321	10502414	MACS_peak_1076	50.47	93	NM_199294	APITD1	50.47	2.32	26.08
chr1	10511433	10511939	MACS_peak_1079	323.99	506	NM_001302	CORT	323.99	16.43	9.79
chr1	10521343	10522188	MACS_peak_1081	213.65	845	NM_213566	DFFA	213.65	4.85	11.78
chr1	10527246	10527389	MACS_peak_1083	906.81	143	NM_004401	DFFA	906.81	8.85	8.55
chr1	10535002	10535059	MACS_peak_1086	750.95	57	NM_004565	PEX14	750.95	16.63	8.21
chr1	10555330	10555378	MACS_peak_1091	793.18	48	NM_004565	PEX14	793.18	27.28	8.2
chr1	10588311	10588416	MACS_peak_1098	1581.9	105	uc009vmw.3	PEX14	1581.9	33.95	10.44
chr1	10683075	10683367	MACS_peak_1112	141.83	292	uc009vmu.1	PEX14	141.83	7.22	14.56
chr1	10687328	10687346	MACS_peak_1114	107.36	18	NM_004565	PEX14	107.36	4.3	16.91
chr1	10689587	10690815	MACS_peak_1116	452.65	1228	NM_004565	PEX14	452.65	11.99	8.71
chr1	10698165	10698376	MACS_peak_1117	657.19	211	NM_001079843	CASZ1	657.19	13.54	8.19
chr1	10706184	10706383	MACS_peak_1118	312.65	199	NM_001079843	CASZ1	312.65	11.72	9.91
chr1	10714475	10714648	MACS_peak_1121	312.65	173	NM_017766	CASZ1	312.65	10.91	9.91
chr1	10725139	10725569	MACS_peak_1123	90.26	430	NM_017766	CASZ1	90.26	8.69	18.61
chr1	11072694	11072800	MACS_peak_1131	641.45	106	NM_007375	TARDBP	641.45	17.27	8.23
chr1	11114720	11115141	MACS_peak_1135	1324.76	421	ENST00000490101	SRM	1324.76	9.14	9.62
chr1	11116660	11116814	MACS_peak_1136	754.84	154	NM_003132	SRM	754.84	9.76	8.21
chr1	11119281	11119743	MACS_peak_1138	159.08	462	ENST00000487300	SRM	159.08	4.86	13.67
chr1	11128110	11128141	MACS_peak_1139	424.06	31	NM_002685	EXOSC10	424.06	6.5	8.86
chr1	11129615	11129787	MACS_peak_1141	459.11	172	NM_002685	EXOSC10	459.11	6.2	8.71
chr1	11142744	11142935	MACS_peak_1144	1046.94	191	NM_002685	EXOSC10	1046.94	8.55	8.8
chr1	11155815	11155938	MACS_peak_1148	880.44	123	NM_002685	EXOSC10	880.44	8.92	8.46
chr1	11158076	11158213	MACS_peak_1149	251.5	137	NM_002685	EXOSC10	251.5	5.93	10.86
chr1	11184554	11184625	MACS_peak_1155	458.15	71	NM_004958	MTOR	458.15	8.56	8.72
chr1	11190585	11190970	MACS_peak_1157	368.38	385	ENST00000376838	MTOR	368.38	8.2	9.33
chr1	11194407	11194502	MACS_peak_1160	471.25	95	NM_004958	MTOR	471.25	8.98	8.58
chr1	11227498	11227574	MACS_peak_1164	141.65	76	NM_004958	MTOR	141.65	6.27	14.52
chr1	11253645	11253831	MACS_peak_1168	141.65	186	NM_021146	ANGPTL7	141.65	9.3	14.52
chr1	11254605	11254716	MACS_peak_1169	1236.55	111	NM_021146	ANGPTL7	1236.55	20.62	9.28
chr1	11259597	11259760	MACS_peak_1170	80.26	163	NM_004958	MTOR	80.26	4.08	19.93
chr1	11269368	11269466	MACS_peak_1172	528.78	98	NM_004958	MTOR	528.78	9.3	8.35
chr1	11288725	11288975	MACS_peak_1174	287.48	250	NM_004958	MTOR	287.48	7.69	10.22
chr1	11290981	11291111	MACS_peak_1175	422.16	130	NM_004958	MTOR	422.16	9.49	8.88
chr1	11292492	11292563	MACS_peak_1176	819.59	71	NM_004958	MTOR	819.59	15.94	8.32
chr1	11293454	11293544	MACS_peak_1177	143.65	90	NM_004958	MTOR	143.65	6.9	14.45
chr1	11307875	11308151	MACS_peak_1181	229.15	276	NM_004958	MTOR	229.15	5.3	11.28
chr1	11313895	11314030	MACS_peak_1182	2272.33	135	NM_004958	MTOR	2272.33	29.93	12.78
chr1	11316048	11316249	MACS_peak_1183	1371.63	201	NM_004958	MTOR	1371.63	18.32	9.8
chr1	11316989	11317222	MACS_peak_1184	64.94	233	NM_004958	MTOR	64.94	4.8	22.54
chr1	11333374	11333576	MACS_peak_1186	1505.91	202	NM_013319	UBIAD1	1505.91	17.5	10.18
chr1	11354967	11355221	MACS_peak_1191	1003.09	254	ENST00000376804	UBIAD1	1003.09	21.42	8.68
chr1	11710522	11710891	MACS_peak_1196	58.88	369	NM_012168	FBXO2	58.88	5.71	23.83
chr1	11715868	11716157	MACS_peak_1198	443.42	289	NM_033182	FBXO44	443.42	13.67	8.73
chr1	11718323	11718713	MACS_peak_1199	1293.95	390	uc010oaq.1	FBXO44	1293.95	27.29	9.55
chr1	11721186	11721430	MACS_peak_1200	214.15	244	NM_033182	FBXO44	214.15	6.34	11.75
chr1	11728888	11729001	MACS_peak_1201	135.24	113	NM_018438	FBXO6	135.24	8.08	14.88
chr1	11733671	11734342	MACS_peak_1205	60.37	671	NM_018438	FBXO6	60.37	3.67	23.45
chr1	11740618	11741014	MACS_peak_1208	101.9	396	ENST00000456915	MAD2L2	101.9	6.06	17.41
chr1	11796188	11796292	MACS_peak_1209	155.91	104	NM_020350	AGTRAP	155.91	4.8	13.83
chr1	26601544	26601562	MACS_peak_2606	254.48	18	NM_001281517	CEP85	254.48	4.56	10.8
chr1	26623943	26623972	MACS_peak_2609	115.83	29	NM_145345	UBXN11	115.83	3.86	16.18
chr1	26628184	26628213	MACS_peak_2611	50.56	29	NM_145345	UBXN11	50.56	7.68	26.05
chr1	26632937	26633067	MACS_peak_2612	1761.73	130	ENST00000421827	UBXN11	1761.73	26.88	11.03
chr1	26758893	26759214	MACS_peak_2615	159.97	321	ENST00000530781	DHDDS	159.97	7.66	13.62
chr1	26784336	26784396	MACS_peak_2624	76.07	60	NM_024887	DHDDS	76.07	3.21	20.58
chr1	26786527	26786635	MACS_peak_2625	50.03	108	NM_024887	DHDDS	50.03	2.55	26.23
chr1	26798901	26799118	MACS_peak_2628	3100	217	NM_005517	HMGN2	3100	9.47	13.51
chr1	26883495	26883591	MACS_peak_2638	458.42	96	NM_002953	RPS6KA1	458.42	10.61	8.72
chr1	26885297	26885428	MACS_peak_2639	103.38	131	NM_002953	RPS6KA1	103.38	7.03	17.26
chr1	26899714	26899852	MACS_peak_2643	160.68	138	NM_002953	RPS6KA1	160.68	9.96	13.58
chr1	27055870	27056354	MACS_peak_2658	1805.11	484	uc001bmw.1	ARID1A	1805.11	16.9	11.09
chr1	27057642	27058095	MACS_peak_2659	3100	453	NM_006015	ARID1A	3100	22.76	13.51
chr1	27087346	27087587	MACS_peak_2671	2060.94	241	NM_006015	ARID1A	2060.94	9.08	11.86
chr1	27097609	27097817	MACS_peak_2676	106.09	208	NM_006015	ARID1A	106.09	6.86	17.05
chr1	27099302	27099478	MACS_peak_2677	119.26	176	NM_006015	ARID1A	119.26	4.84	15.93
chr1	27100070	27100208	MACS_peak_2678	1075.1	138	NM_006015	ARID1A	1075.1	10.17	8.9
chr1	27100819	27101711	MACS_peak_2679	986.76	892	NM_006015	ARID1A	986.76	8.57	8.62
chr1	27105513	27108185	MACS_peak_2680	67.23	2672	NM_006015	ARID1A	67.23	4.29	22.09
chr1	27113984	27114289	MACS_peak_2682	528.29	305	ENST00000430292	PIGV	528.29	17.18	8.31
chr1	27115009	27115275	MACS_peak_2683	782.49	266	NM_001202554	PIGV	782.49	19.2	8.18
chr1	27175098	27175248	MACS_peak_2691	79.86	150	NM_032283	ZDHHC18	79.86	4.78	20.01
chr1	27176834	27176929	MACS_peak_2692	441.83	95	NM_032283	ZDHHC18	441.83	7.58	8.75
chr1	27179243	27179309	MACS_peak_2694	113.03	66	NM_032283	ZDHHC18	113.03	5.25	16.42
chr1	27210650	27210781	MACS_peak_2698	298.37	131	NM_018066	GPN2	298.37	7.26	10.11
chr1	27212463	27212536	MACS_peak_2699	104.28	73	NM_018066	GPN2	104.28	3.54	17.19
chr1	27215573	27215616	MACS_peak_2700	137.03	43	NM_018066	GPN2	137.03	3.14	14.83
chr1	27216176	27216450	MACS_peak_2701	97.65	274	NM_018066	GPN2	97.65	5.23	17.81
chr1	27219160	27219383	MACS_peak_2702	152.34	223	ENST00000450844	GPATCH3	152.34	8.12	13.98
chr1	27219879	27219928	MACS_peak_2703	514.84	49	NM_022078	GPATCH3	514.84	8.33	8.41
chr1	27220726	27220901	MACS_peak_2704	236.66	175	NM_022078	GPATCH3	236.66	10	11.12
chr1	27223791	27224216	MACS_peak_2705	235.57	425	NM_022078	GPATCH3	235.57	11.92	11.16
chr1	27226482	27226578	MACS_peak_2706	126.78	96	NM_022078	GPATCH3	126.78	3.33	15.39
chr1	27248212	27248420	MACS_peak_2708	3100	208	NM_006600	NUDC	3100	45.49	13.51
chr1	27250579	27250657	MACS_peak_2710	477.14	78	NM_006600	NUDC	477.14	4.97	8.57
chr1	27267947	27268151	MACS_peak_2715	3100	204	NM_006600	NUDC	3100	21.2	13.51
chr1	27269361	27269556	MACS_peak_2716	3100	195	NM_006600	NUDC	3100	14.46	13.51
chr1	27320862	27321121	MACS_peak_2717	607.8	259	ENST00000531285	TRNP1	607.8	8.3	8.25
chr1	27332293	27332573	MACS_peak_2720	72.32	280	NM_052943	FAM46B	72.32	4.14	21.25
chr1	27428875	27429049	MACS_peak_2726	672.05	174	NM_003047	SLC9A1	672.05	10.28	8.19
chr1	27432288	27432578	MACS_peak_2728	1785.49	290	ENST00000374086	SLC9A1	1785.49	21.67	11
chr1	27434138	27434356	MACS_peak_2729	80.83	218	NM_003047	SLC9A1	80.83	7.43	19.84
chr1	27440384	27440777	MACS_peak_2731	81.03	393	NM_003047	SLC9A1	81.03	4.18	19.8
chr1	27480473	27480728	MACS_peak_2736	53.18	255	NM_003047	SLC9A1	53.18	3.77	25.31
chr1	27587446	27587593	MACS_peak_2742	410.16	147	NM_015023	WDTC1	410.16	7.04	8.98
chr1	27614164	27614352	MACS_peak_2743	91.9	188	NM_015023	WDTC1	91.9	4.65	18.39
chr1	27673911	27673980	MACS_peak_2757	687.98	69	NM_032872	SYTL1	687.98	20.82	8.17
chr1	27681669	27681960	MACS_peak_2758	86.73	291	NM_004672	MAP3K6	86.73	5.68	19.04
chr1	27682878	27682991	MACS_peak_2759	60.5	113	NM_004672	MAP3K6	60.5	5.81	23.43
chr1	27721194	27721436	MACS_peak_2760	308.68	242	NM_005281	GPR3	308.68	8.06	9.98
chr1	27739065	27739221	MACS_peak_2761	378.5	156	NM_006990	WASF2	378.5	6.12	9.25
chr1	27742478	27742596	MACS_peak_2763	292.99	118	NM_006990	WASF2	292.99	4.56	10.18
chr1	27744769	27744923	MACS_peak_2764	308.15	154	NM_006990	WASF2	308.15	6.1	9.98
chr1	27755270	27755443	MACS_peak_2766	402.45	173	NM_006990	WASF2	402.45	10.32	9.03
chr1	27816496	27816698	MACS_peak_2779	888.56	202	NM_006990	WASF2	888.56	25.58	8.43
chr1	27860545	27861427	MACS_peak_2783	1292	882	ENST00000247087	AHDC1	1292	14.34	9.57
chr1	27873771	27873884	MACS_peak_2786	395.59	113	NM_001029882	AHDC1	395.59	5.39	9.11
chr1	27875090	27877005	MACS_peak_2787	306.76	1915	NM_001029882	AHDC1	306.76	9.33	10
chr1	27929907	27930143	MACS_peak_2810	477.63	236	uc009vsz.1	AHDC1	477.63	20.72	8.57
chr1	27992571	27992986	MACS_peak_2811	371.1	415	NM_002038	IFI6	371.1	7.32	9.28
chr1	27995731	27995857	MACS_peak_2812	101.06	126	NM_022873	IFI6	101.06	3.88	17.5
chr1	28052576	28052672	MACS_peak_2813	98.98	96	NM_152660	FAM76A	98.98	4.45	17.65
chr1	28053982	28054043	MACS_peak_2814	98.98	61	NM_152660	FAM76A	98.98	4.45	17.65
chr1	28060541	28060694	MACS_peak_2815	304.4	153	NM_152660	FAM76A	304.4	15.36	9.98
chr1	28075623	28075665	MACS_peak_2816	499.66	42	NM_152660	FAM76A	499.66	10.91	8.45
chr1	28081705	28081830	MACS_peak_2817	471.47	125	NM_152660	FAM76A	471.47	10.51	8.58
chr1	28086036	28086241	MACS_peak_2819	170.89	205	ENST00000530324	FAM76A	170.89	8.94	13.19
chr1	28099693	28099936	MACS_peak_2820	975.77	243	NM_177424	STX12	975.77	20.25	8.59
chr1	28116072	28116142	MACS_peak_2822	941.19	70	NM_177424	STX12	941.19	28	8.59
chr1	28146160	28146243	MACS_peak_2827	145.56	83	NM_177424	STX12	145.56	5.84	14.32
chr1	28150190	28150921	MACS_peak_2828	161.65	731	NM_177424	STX12	161.65	7.45	13.6
chr1	28157324	28157877	MACS_peak_2830	1838.54	553	NM_002713	PPP1R8	1838.54	19.43	11.19
chr1	28159266	28159327	MACS_peak_2831	1031.22	61	NM_002713	PPP1R8	1031.22	31.84	8.79
chr1	28165209	28165363	MACS_peak_2833	1024.97	154	NM_002713	PPP1R8	1024.97	18.1	8.75
chr1	28167524	28167745	MACS_peak_2834	212.32	221	NM_014110	PPP1R8	212.32	6.15	11.85
chr1	28169696	28169841	MACS_peak_2835	77.82	145	NM_002713	PPP1R8	77.82	6.11	20.33
chr1	28203103	28203239	MACS_peak_2840	1336.16	136	NM_004848	THEMIS2	1336.16	28.65	9.68
chr1	28206154	28206239	MACS_peak_2841	1192.69	85	NM_004848	THEMIS2	1192.69	25.32	9.23
chr1	28240573	28241024	MACS_peak_2849	337.22	451	ENST00000313433	RPA2	337.22	4.88	9.61
chr1	28285343	28285667	MACS_peak_2852	110.63	324	NM_014474	SMPDL3B	110.63	7.68	16.57
chr1	28339621	28339805	MACS_peak_2863	78.44	184	NM_001990	EYA3	78.44	5.3	20.24
chr1	28343664	28343750	MACS_peak_2864	211.43	86	NM_001990	EYA3	211.43	8.59	11.89
chr1	28365349	28365416	MACS_peak_2872	61.55	67	NM_001990	EYA3	61.55	4.39	23.2
chr1	28374893	28374937	MACS_peak_2875	1693.33	44	NM_001990	EYA3	1693.33	17.2	10.98
chr1	28384504	28384605	MACS_peak_2876	125.22	101	NM_001990	EYA3	125.22	8.65	15.52
chr1	28415034	28415142	MACS_peak_2879	777.2	108	NM_001990	EYA3	777.2	7.73	8.2
chr1	28541450	28541507	MACS_peak_2883	1128.59	57	NM_014280	DNAJC8	1128.59	9.11	8.95
chr1	28555432	28555534	MACS_peak_2884	781.53	102	NM_014280	DNAJC8	781.53	8.04	8.18
chr1	28559431	28559542	MACS_peak_2885	827.64	111	NM_014280	DNAJC8	827.64	6.52	8.36
chr1	28562871	28564616	MACS_peak_2886	3100	1745	NM_178191	ATPIF1	3100	48.34	13.51
chr1	28586014	28586448	MACS_peak_2889	1199.85	434	NM_031459	SESN2	1199.85	39.21	9.23
chr1	28599091	28599304	MACS_peak_2891	143.04	213	NM_031459	SESN2	143.04	9.9	14.48
chr1	28599868	28600019	MACS_peak_2892	575.61	151	NM_031459	SESN2	575.61	16.72	8.18
chr1	28601335	28601526	MACS_peak_2893	68.7	191	NM_031459	SESN2	68.7	5.52	21.82
chr1	28605607	28605752	MACS_peak_2894	1431.67	145	NM_031459	SESN2	1431.67	30.42	9.92
chr1	28608557	28608779	MACS_peak_2896	264.22	222	NM_031459	SESN2	264.22	4	10.63
chr1	28655512	28655691	MACS_peak_2897	416.49	179	NM_017638	MED18	416.49	14.55	8.9
chr1	28660906	28661428	MACS_peak_2899	191.84	522	uc021okc.1	MED18	191.84	5.43	12.44
chr1	28696225	28696336	MACS_peak_2901	1249.12	111	NM_001048183	PHACTR4	1249.12	12.82	9.39
chr1	28733924	28733974	MACS_peak_2909	71.63	50	NM_001048183	PHACTR4	71.63	3.29	21.3
chr1	28759468	28759557	MACS_peak_2912	877.59	89	uc001bpx.3	PHACTR4	877.59	13.69	8.4
chr1	28764860	28764941	MACS_peak_2913	164.9	81	NM_023923	PHACTR4	164.9	4.23	13.44
chr1	28785595	28785769	MACS_peak_2919	1282.06	174	NM_023923	PHACTR4	1282.06	16.6	9.52
chr1	28786722	28786803	MACS_peak_2920	1890.71	81	NM_023923	PHACTR4	1890.71	36.62	11.4
chr1	28800065	28800663	MACS_peak_2925	3100	598	NM_023923	PHACTR4	3100	12.5	13.51
chr1	28802618	28802803	MACS_peak_2926	796.23	185	NM_023923	PHACTR4	796.23	5.82	8.25
chr1	28806962	28807116	MACS_peak_2928	230.11	154	NM_023923	PHACTR4	230.11	6.17	11.27
chr1	28815681	28815737	MACS_peak_2932	931.68	56	NM_023923	PHACTR4	931.68	9.93	8.56
chr1	28857034	28857127	MACS_peak_2942	173.81	93	NM_001048194	RCC1	173.81	7.34	13.05
chr1	28858314	28858502	MACS_peak_2943	498.5	188	NM_001269	RCC1	498.5	6.21	8.46
chr1	28930021	28930086	MACS_peak_2954	59.92	65	NM_005644	TAF12	59.92	2.51	23.57
chr1	28948425	28948677	MACS_peak_2958	181.03	252	NM_005644	TAF12	181.03	5.54	12.77
chr1	28969166	28969589	MACS_peak_2961	1336.13	423	NM_001135218	TAF12	1336.13	14.16	9.68
chr1	29018190	29018221	MACS_peak_2971	110.63	31	NM_006582	GMEB1	110.63	4.65	16.57
chr1	29023438	29023596	MACS_peak_2973	683.86	158	NM_006582	GMEB1	683.86	16.91	8.19
chr1	29028949	29029081	MACS_peak_2975	147.55	132	NM_006582	GMEB1	147.55	8.94	14.19
chr1	29030703	29030841	MACS_peak_2976	445.65	138	NM_006582	GMEB1	445.65	15.75	8.78
chr1	29040584	29040886	MACS_peak_2979	113.21	302	NM_006582	GMEB1	113.21	4.67	16.4
chr1	29040995	29041433	MACS_peak_2980	257.6	438	NM_006582	GMEB1	257.6	7.02	10.76
chr1	29042418	29042751	MACS_peak_2981	724.75	333	ENST00000373816	GMEB1	724.75	18.82	8.13
chr1	29063335	29063659	MACS_peak_2982	122.99	324	NM_016258	YTHDF2	122.99	5.99	15.68
chr1	29213602	29213722	MACS_peak_2993	2054.66	120	NM_004437	EPB41	2054.66	32.28	11.87
chr1	29241144	29241280	MACS_peak_2998	161.46	136	NM_001166006	EPB41	161.46	5.86	13.53
chr1	29313942	29314417	MACS_peak_3009	1138.31	475	NM_203342	EPB41	1138.31	7.94	8.99
chr1	29323726	29323736	MACS_peak_3012	54.72	10	NM_004437	EPB41	54.72	3.17	24.88
chr1	29362352	29362435	MACS_peak_3014	554.55	83	NM_004437	EPB41	554.55	12.5	8.22
chr1	29365765	29365938	MACS_peak_3015	279.7	173	NM_004437	EPB41	279.7	8.7	10.33
chr1	29379618	29379963	MACS_peak_3017	167.08	345	uc009vtk.2	EPB41	167.08	7.26	13.35
chr1	29391493	29391733	MACS_peak_3022	192.15	240	NM_001166006	EPB41	192.15	4.54	12.43
chr1	29438879	29438960	MACS_peak_3038	266.99	81	NM_004437	EPB41	266.99	7.53	10.57
chr1	29442210	29442251	MACS_peak_3039	777.08	41	NM_004437	EPB41	777.08	7.39	8.2
chr1	29474488	29475738	MACS_peak_3041	3100	1250	NM_005626	SRSF4	3100	23.16	13.51
chr1	29476614	29476704	MACS_peak_3042	1068.89	90	NM_005626	SRSF4	1068.89	10.12	8.83
chr1	29481207	29481411	MACS_peak_3043	364.86	204	NM_005626	SRSF4	364.86	5.37	9.37
chr1	29520312	29520572	MACS_peak_3054	111.25	260	ENST00000373791	MECR	111.25	4.22	16.58
chr1	29557242	29557454	MACS_peak_3065	477.39	212	uc001brt.1	MECR	477.39	13.34	8.57
chr1	29581893	29581918	MACS_peak_3067	189.15	25	NM_005704	PTPRU	189.15	6.27	12.49
chr1	29585016	29585104	MACS_peak_3068	122.5	88	NM_005704	PTPRU	122.5	4.19	15.66
chr1	29602193	29602268	MACS_peak_3072	181.6	75	NM_005704	PTPRU	181.6	3.98	12.76
chr1	29605967	29606084	MACS_peak_3073	520.08	117	NM_005704	PTPRU	520.08	12.75	8.39
chr1	29618380	29618477	MACS_peak_3077	124.01	97	NM_005704	PTPRU	124.01	5.23	15.6
chr1	29632087	29632105	MACS_peak_3079	3100	18	ENST00000323874	PTPRU	3100	51.34	13.51
chr1	29638154	29638255	MACS_peak_3080	3100	101	NM_005704	PTPRU	3100	33.81	13.51
chr1	29639063	29639218	MACS_peak_3081	121.43	155	NM_005704	PTPRU	121.43	7.25	15.75
chr1	29652462	29652764	MACS_peak_3086	250.51	302	NM_005704	PTPRU	250.51	6.51	10.86
chr1	31342495	31343240	MACS_peak_3094	152.23	745	NM_014654	SDC3	152.23	6.1	13.98
chr1	31343722	31344514	MACS_peak_3095	298.96	792	NM_014654	SDC3	298.96	8.01	10.1
chr1	31345107	31346102	MACS_peak_3096	779.88	995	NM_014654	SDC3	779.88	13.51	8.19
chr1	31349828	31350032	MACS_peak_3098	345.63	204	ENST00000336798	SDC3	345.63	7.16	9.51
chr1	31351304	31351504	MACS_peak_3099	468.09	200	ENST00000336798	SDC3	468.09	10.4	8.62
chr1	31418192	31418330	MACS_peak_3108	218.43	138	NM_014676	PUM1	218.43	4.55	11.63
chr1	31422973	31423108	MACS_peak_3110	179.16	135	NM_001020658	PUM1	179.16	4.65	12.86
chr1	31425080	31425202	MACS_peak_3112	306.08	122	NM_014676	PUM1	306.08	4.64	10.01
chr1	31452908	31453025	MACS_peak_3121	50.57	117	uc001bsf.1	PUM1	50.57	4.13	26.05
chr1	31454158	31454252	MACS_peak_3122	104.47	94	NM_014676	PUM1	104.47	4.52	17.17
chr1	31467900	31468067	MACS_peak_3125	891.22	167	NM_014676	PUM1	891.22	7.86	8.49
chr1	31478699	31478878	MACS_peak_3129	347.85	179	NM_014676	PUM1	347.85	6.08	9.53
chr1	31479840	31479949	MACS_peak_3130	101.71	109	NM_014676	PUM1	101.71	4.67	17.42
chr1	31532050	31532424	MACS_peak_3147	165.35	374	NM_014676	PUM1	165.35	4.9	13.43
chr1	31538462	31538545	MACS_peak_3150	1123.82	83	NM_014676	PUM1	1123.82	8.18	8.99
chr1	31764759	31764853	MACS_peak_3158	234.56	94	NM_004814	SNRNP40	234.56	6.59	11.18
chr1	31769828	31770060	MACS_peak_3160	101.19	232	NM_001282568	ZCCHC17	101.19	6.54	17.48
chr1	31782890	31783011	MACS_peak_3164	56.49	121	NM_016505	ZCCHC17	56.49	2.78	24.42
chr1	31811810	31811895	MACS_peak_3172	2787.18	85	NM_016505	ZCCHC17	2787.18	34.37	12.69
chr1	31821675	31821821	MACS_peak_3176	2839.96	146	NM_016505	ZCCHC17	2839.96	18.98	12.83
chr1	31836878	31837800	MACS_peak_3180	1160.1	922	NM_016505	ZCCHC17	1160.1	8.98	9.07
chr1	31838436	31838651	MACS_peak_3181	1695.21	215	NM_004102	FABP3	1695.21	16.77	10.95
chr1	31849209	31849274	MACS_peak_3183	62.06	65	ENST00000482018	FABP3	62.06	4.45	23.08
chr1	31899500	31899670	MACS_peak_3187	196.29	170	NM_018565	SERINC2	196.29	11.32	12.26
chr1	31901824	31901915	MACS_peak_3188	496.14	91	NM_018565	SERINC2	496.14	10.8	8.46
chr1	31907049	31907521	MACS_peak_3190	236.39	472	NM_018565	SERINC2	236.39	9.85	11.12
chr1	32092455	32092694	MACS_peak_3193	98.62	239	NM_001525	HCRTR1	98.62	3.66	17.7
chr1	32100822	32101085	MACS_peak_3196	226.27	263	NM_012392	PEF1	226.27	7.72	11.4
chr1	32127971	32127988	MACS_peak_3200	196.29	17	NM_001856	COL16A1	196.29	6.47	12.26
chr1	32133175	32133186	MACS_peak_3202	161.46	11	NM_001856	COL16A1	161.46	5.66	13.53
chr1	32137215	32137260	MACS_peak_3203	240.84	45	NM_001856	COL16A1	240.84	7.07	11.02
chr1	32138016	32138097	MACS_peak_3204	272.06	81	NM_001856	COL16A1	272.06	7.68	10.44
chr1	32256098	32256307	MACS_peak_3212	616.73	209	NM_144569	SPOCD1	616.73	12.93	8.21
chr1	32377296	32377427	MACS_peak_3215	84.64	131	NM_080391	PTP4A2	84.64	4.9	19.35
chr1	32479325	32479978	MACS_peak_3218	826.64	653	NM_006559	KHDRBS1	826.64	12.44	8.35
chr1	32495898	32496023	MACS_peak_3222	261.11	125	NM_006559	KHDRBS1	261.11	4.9	10.66
chr1	32497124	32497241	MACS_peak_3223	158.22	117	NM_006559	KHDRBS1	158.22	3.81	13.71
chr1	32538502	32538652	MACS_peak_3232	168.25	150	NM_018056	TMEM39B	168.25	9.09	13.29
chr1	32540551	32540678	MACS_peak_3234	273.07	127	NM_018056	TMEM39B	273.07	7.34	10.46
chr1	32541203	32541423	MACS_peak_3235	253.16	220	NM_018056	TMEM39B	253.16	9.06	10.83
chr1	32542369	32542447	MACS_peak_3236	1121.64	78	NM_018056	TMEM39B	1121.64	17.58	8.99
chr1	32568031	32568256	MACS_peak_3238	330.78	225	NM_018056	TMEM39B	330.78	6.3	9.75
chr1	32573888	32574095	MACS_peak_3240	2813.5	207	ENST00000537234	KPNA6	2813.5	38.79	12.77
chr1	32620188	32620322	MACS_peak_3249	1740.94	134	NM_012316	KPNA6	1740.94	13.79	11.07
chr1	32626215	32626304	MACS_peak_3251	156.24	89	NM_012316	KPNA6	156.24	5.7	13.82
chr1	32627961	32628125	MACS_peak_3252	219.75	164	NM_012316	KPNA6	219.75	6.26	11.6
chr1	32646842	32647178	MACS_peak_3257	173.3	336	NM_175852	TXLNA	173.3	4.53	13.08
chr1	32650125	32650217	MACS_peak_3258	66.94	92	NM_175852	TXLNA	66.94	4.31	22.15
chr1	32653554	32653725	MACS_peak_3259	466.13	171	NM_175852	TXLNA	466.13	6.72	8.64
chr1	32655655	32655850	MACS_peak_3261	1365.05	195	NM_175852	TXLNA	1365.05	9.98	9.73
chr1	32657911	32658031	MACS_peak_3262	2699.49	120	NM_175852	TXLNA	2699.49	10.41	12.81
chr1	32659665	32659761	MACS_peak_3263	60.18	96	NM_175852	TXLNA	60.18	3.29	23.5
chr1	32669865	32669980	MACS_peak_3264	478.08	115	NM_024296	CCDC28B	478.08	9.1	8.56
chr1	32672840	32673048	MACS_peak_3265	431.51	208	NM_018134	IQCC	431.51	12.07	8.81
chr1	32682702	32682952	MACS_peak_3270	209.71	250	ENST00000373593	TMEM234	209.71	12.97	11.91
chr1	32694099	32694210	MACS_peak_3273	113.69	111	NM_003757	EIF3I	113.69	5.1	16.36
chr1	32757707	32757819	MACS_peak_3275	144.22	112	NM_004964	HDAC1	144.22	6.6	14.41
chr1	32801547	32801840	MACS_peak_3283	373.51	293	NM_023009	MARCKSL1	373.51	6.83	9.31
chr1	32826898	32827165	MACS_peak_3286	369.5	267	ENST00000428500	FAM229A	369.5	12.93	9.31
chr1	32841862	32842342	MACS_peak_3291	102.65	480	NM_018045	BSDC1	102.65	5.56	17.35
chr1	32843570	32843649	MACS_peak_3292	331.51	79	NM_018045	BSDC1	331.51	9.37	9.73
chr1	32846814	32846869	MACS_peak_3294	446.8	55	NM_018045	BSDC1	446.8	14.36	8.77
chr1	32849430	32849649	MACS_peak_3295	233.56	219	NM_001143888	BSDC1	233.56	6.41	11.2
chr1	33060715	33060824	MACS_peak_3308	420.72	109	NM_001291496	ZBTB8A	420.72	16.99	8.9
chr1	33065702	33066683	MACS_peak_3309	1169.7	981	ENST00000373510	ZBTB8A	1169.7	12.12	9.15
chr1	33150303	33151118	MACS_peak_3328	68.29	815	NM_005610	RBBP4	68.29	3.56	21.91
chr1	33151360	33151618	MACS_peak_3329	335.19	258	NM_005610	RBBP4	335.19	4.43	9.65
chr1	33160497	33160786	MACS_peak_3331	699.31	289	NM_030786	SYNC	699.31	15	8.19
chr1	33161042	33161638	MACS_peak_3332	1326.56	596	NM_030786	SYNC	1326.56	27.08	9.62
chr1	33207511	33207790	MACS_peak_3335	590.11	279	NM_020888	KIAA1522	590.11	17.8	8.23
chr1	33233387	33233558	MACS_peak_3343	437.15	171	NM_020888	KIAA1522	437.15	10.08	8.81
chr1	33272082	33272212	MACS_peak_3352	945.6	130	NM_003680	YARS	945.6	7.8	8.57
chr1	33282788	33283633	MACS_peak_3354	342.71	845	NM_003680	YARS	342.71	20.49	9.56
chr1	33290944	33291086	MACS_peak_3355	152.91	142	ENST00000526230	S100PBP	152.91	3.64	13.94
chr1	33321524	33321589	MACS_peak_3363	55.72	65	NM_022753	S100PBP	55.72	2.8	24.61
chr1	33328205	33328488	MACS_peak_3364	84.47	283	NM_153756	FNDC5	84.47	4.89	19.38
chr1	33329247	33329483	MACS_peak_3365	480.82	236	NM_153756	FNDC5	480.82	12.53	8.54
chr1	33404003	33404129	MACS_peak_3373	1030.63	126	NM_153341	RNF19B	1030.63	11.1	8.79
chr1	33407852	33408060	MACS_peak_3374	660.75	208	NM_153341	RNF19B	660.75	13.72	8.23
chr1	33412002	33412165	MACS_peak_3376	143.01	163	NM_153341	RNF19B	143.01	5.83	14.48
chr1	33415169	33415375	MACS_peak_3377	305.88	206	NM_153341	RNF19B	305.88	5.24	10.01
chr1	33429651	33430029	MACS_peak_3379	832.49	378	NM_153341	RNF19B	832.49	24.53	8.34
chr1	33546729	33547097	MACS_peak_3396	667.41	368	NM_001301823	AZIN2	667.41	24.86	8.2
chr1	33557757	33557823	MACS_peak_3397	320.36	66	NM_001293562	AZIN2	320.36	8.47	9.82
chr1	33558963	33559017	MACS_peak_3399	293.79	54	NM_001293562	AZIN2	293.79	6.32	10.15
chr1	33560148	33560300	MACS_peak_3400	1248.75	152	NM_001293562	AZIN2	1248.75	19.25	9.39
chr1	33611002	33612286	MACS_peak_3410	70.08	1284	NM_018207	TRIM62	70.08	6.14	21.57
chr1	33612888	33613328	MACS_peak_3412	520.35	440	NM_018207	TRIM62	520.35	13.02	8.39
chr1	33623853	33623913	MACS_peak_3415	346.3	60	NM_018207	TRIM62	346.3	8.69	9.48
chr1	33625288	33625304	MACS_peak_3416	182.1	16	NM_018207	TRIM62	182.1	10.31	12.73
chr1	33646625	33646671	MACS_peak_3424	289.08	46	NM_018207	TRIM62	289.08	17.99	10.25
chr1	33760747	33760906	MACS_peak_3429	168.25	159	NM_152493	ZNF362	168.25	7.68	13.29
chr1	33794470	33794747	MACS_peak_3430	1358.27	277	NM_004427	PHC2	1358.27	10.98	9.78
chr1	33796948	33797012	MACS_peak_3431	1558.74	64	NM_004427	PHC2	1558.74	8.9	10.41
chr1	33797875	33798005	MACS_peak_3432	244.09	130	NM_004427	PHC2	244.09	7.84	10.99
chr1	33799690	33799893	MACS_peak_3433	304.66	203	NM_004427	PHC2	304.66	5.43	10.04
chr1	33820001	33820167	MACS_peak_3442	256.88	166	NM_198040	PHC2	256.88	8.89	10.77
chr1	33832799	33833029	MACS_peak_3448	501.96	230	NM_198040	PHC2	501.96	14.12	8.5
chr1	33836021	33836125	MACS_peak_3449	61.37	104	NM_198040	PHC2	61.37	3.26	23.25
chr1	33895781	33895953	MACS_peak_3467	84.7	172	ENST00000419414	PHC2	84.7	3.8	19.34
chr1	33938251	33938292	MACS_peak_3468	557.36	41	uc009vui.3	ZSCAN20	557.36	12.33	8.21
chr1	33944779	33945306	MACS_peak_3469	158.97	527	NM_145238	ZSCAN20	158.97	7.86	13.67
chr1	33959067	33959215	MACS_peak_3473	615.01	148	NM_145238	ZSCAN20	615.01	12.57	8.21
chr1	33959817	33960078	MACS_peak_3474	244.51	261	NM_145238	ZSCAN20	244.51	5.5	10.98
chr1	33960355	33961561	MACS_peak_3475	288.19	1206	NM_145238	ZSCAN20	288.19	5.6	10.27
chr1	35449367	35449548	MACS_peak_3492	527.25	181	NM_001195156	ZMYM6NB	527.25	8.71	8.32
chr1	35450798	35450948	MACS_peak_3493	314.44	150	NM_001195156	ZMYM6NB	314.44	8.62	9.92
chr1	35452713	35453490	MACS_peak_3494	266.73	777	NM_007167	ZMYM6	266.73	9.38	10.58
chr1	35454600	35454803	MACS_peak_3495	171.5	203	uc021olg.1	ZMYM6	171.5	3.91	13.17
chr1	35457755	35457988	MACS_peak_3496	169.8	233	uc009vuq.1	ZMYM6	169.8	6.79	13.26
chr1	35469582	35469606	MACS_peak_3498	61.13	24	NM_007167	ZMYM6	61.13	2.91	23.29
chr1	35470821	35470873	MACS_peak_3499	425.52	52	NM_007167	ZMYM6	425.52	10.11	8.84
chr1	35474352	35474525	MACS_peak_3500	88.78	173	NM_007167	ZMYM6	88.78	4.19	18.84
chr1	35544983	35545043	MACS_peak_3504	255.22	60	NM_024772	ZMYM1	255.22	5.03	10.78
chr1	35562917	35562939	MACS_peak_3510	286.89	22	NM_024772	ZMYM1	286.89	3.77	10.23
chr1	35653573	35653691	MACS_peak_3516	3100	118	NM_005066	SFPQ	3100	8.24	13.51
chr1	35654786	35654983	MACS_peak_3517	3100	197	NM_005066	SFPQ	3100	14.75	13.51
chr1	35657822	35658743	MACS_peak_3518	1304.72	921	NM_005066	SFPQ	1304.72	4.94	9.47
chr1	35734567	35734686	MACS_peak_3519	265.41	119	NM_005095	ZMYM4	265.41	12.36	10.6
chr1	35851674	35851790	MACS_peak_3535	200.95	116	NM_005095	ZMYM4	200.95	6.02	12.12
chr1	35853112	35853205	MACS_peak_3537	282.15	93	NM_005095	ZMYM4	282.15	3.98	10.34
chr1	35854510	35854683	MACS_peak_3538	256.15	173	NM_005095	ZMYM4	256.15	5.76	10.76
chr1	35855548	35855699	MACS_peak_3539	432.09	151	NM_005095	ZMYM4	432.09	8.14	8.81
chr1	35858252	35858285	MACS_peak_3541	434.36	33	NM_005095	ZMYM4	434.36	5.36	8.78
chr1	35859195	35859322	MACS_peak_3542	560.91	127	NM_005095	ZMYM4	560.91	5.72	8.23
chr1	35862977	35863146	MACS_peak_3544	117.98	169	NM_005095	ZMYM4	117.98	4.04	16.04
chr1	35864464	35864644	MACS_peak_3545	138.55	180	NM_005095	ZMYM4	138.55	4.29	14.72
chr1	35873608	35873725	MACS_peak_3548	71.62	117	NM_005095	ZMYM4	71.62	6.03	21.3
chr1	35879572	35879684	MACS_peak_3551	61.24	112	NM_005095	ZMYM4	61.24	3.91	23.28
chr1	35884043	35884112	MACS_peak_3552	253.77	69	NM_005095	ZMYM4	253.77	3.97	10.81
chr1	35899235	35900405	MACS_peak_3557	128.05	1170	NM_024874	KIAA0319L	128.05	6.96	15.3
chr1	35913773	35913933	MACS_peak_3565	461.69	160	NM_024874	KIAA0319L	461.69	11.4	8.7
chr1	35915467	35915583	MACS_peak_3566	197.57	116	NM_024874	KIAA0319L	197.57	4.8	12.26
chr1	35915958	35916110	MACS_peak_3567	52.61	152	NM_024874	KIAA0319L	52.61	2.23	25.48
chr1	35928221	35928314	MACS_peak_3571	196.77	93	NM_024874	KIAA0319L	196.77	6.86	12.29
chr1	35944690	35944813	MACS_peak_3575	254.94	123	NM_024874	KIAA0319L	254.94	4.76	10.78
chr1	35972212	35972736	MACS_peak_3580	243.2	524	NM_024874	KIAA0319L	243.2	4.76	11.02
chr1	36023392	36023807	MACS_peak_3594	422.32	415	NM_014284	NCDN	422.32	12.34	8.87
chr1	36024707	36024848	MACS_peak_3595	659.31	141	NM_014284	NCDN	659.31	10.55	8.22
chr1	36025926	36026895	MACS_peak_3596	149.66	969	NM_014284	NCDN	149.66	4.56	14.15
chr1	36031096	36032294	MACS_peak_3597	1374.23	1198	NM_014284	NCDN	1374.23	25.2	9.78
chr1	36036147	36036739	MACS_peak_3600	225.17	592	uc001bzd.2	PSMB2	225.17	10.93	11.37
chr1	36037408	36037609	MACS_peak_3601	621.96	201	uc001bzd.2	PSMB2	621.96	11.85	8.23
chr1	36038045	36038709	MACS_peak_3602	260.25	664	uc001bzd.2	PSMB2	260.25	9.12	10.68
chr1	36060444	36060654	MACS_peak_3605	2825.69	210	NM_178548	TFAP2E	2825.69	19.51	12.75
chr1	36101910	36102033	MACS_peak_3612	352.62	123	NM_002794	PSMB2	352.62	4.25	9.44
chr1	36106942	36107233	MACS_peak_3613	1029.13	291	NM_002794	PSMB2	1029.13	6.62	8.8
chr1	36179476	36181927	MACS_peak_3615	459.9	2451	NM_152374	C1orf216	459.9	12.32	8.72
chr1	36204055	36204183	MACS_peak_3618	53.47	128	NM_022111	CLSPN	53.47	4.29	25.24
chr1	36204965	36205130	MACS_peak_3619	1133.74	165	NM_022111	CLSPN	1133.74	13.96	9.01
chr1	36211051	36211163	MACS_peak_3621	674.07	112	NM_022111	CLSPN	674.07	15.37	8.17
chr1	36212366	36212593	MACS_peak_3622	355.45	227	NM_022111	CLSPN	355.45	6.67	9.45
chr1	36215233	36215412	MACS_peak_3624	314.71	179	NM_022111	CLSPN	314.71	10.15	9.92
chr1	36216850	36217107	MACS_peak_3625	3100	257	NM_022111	CLSPN	3100	55.43	13.51
chr1	36219345	36219537	MACS_peak_3626	3100	192	NM_022111	CLSPN	3100	30.01	13.51
chr1	36225942	36226517	MACS_peak_3628	3100	575	NM_022111	CLSPN	3100	19.02	13.51
chr1	36228760	36228922	MACS_peak_3630	315.61	162	NM_022111	CLSPN	315.61	10.42	9.9
chr1	36229866	36230315	MACS_peak_3631	220.98	449	NM_022111	CLSPN	220.98	6.12	11.55
chr1	36230818	36230927	MACS_peak_3632	145.88	109	NM_022111	CLSPN	145.88	3.95	14.31
chr1	36235447	36235568	MACS_peak_3633	380.41	121	ENST00000251195	CLSPN	380.41	11.56	9.23
chr1	36297412	36297532	MACS_peak_3639	175.54	120	NM_017629	AGO4	175.54	6.12	12.98
chr1	36320841	36321866	MACS_peak_3644	58.79	1025	NM_017629	AGO4	58.79	5.72	23.84
chr1	36322169	36322502	MACS_peak_3645	165.29	333	NM_017629	AGO4	165.29	5.95	13.43
chr1	36335448	36335504	MACS_peak_3646	937.62	56	ENST00000373206	AGO1	937.62	12.35	8.59
chr1	36358157	36358278	MACS_peak_3652	123.34	121	NM_012199	AGO1	123.34	6.44	15.64
chr1	36359637	36359772	MACS_peak_3653	332.16	135	NM_012199	AGO1	332.16	8.89	9.72
chr1	36360722	36360870	MACS_peak_3654	122.12	148	NM_012199	AGO1	122.12	5.38	15.7
chr1	36367074	36367194	MACS_peak_3656	156.33	120	NM_012199	AGO1	156.33	5.79	13.81
chr1	36448221	36448449	MACS_peak_3672	206.91	228	ENST00000324350	AGO3	206.91	12.08	11.99
chr1	36469964	36470076	MACS_peak_3678	176.64	112	NM_024852	AGO3	176.64	5	12.94
chr1	36479515	36479649	MACS_peak_3683	114.7	134	NM_024852	AGO3	114.7	5.04	16.27
chr1	36501777	36501800	MACS_peak_3687	214.24	23	NM_024852	AGO3	214.24	8.57	11.75
chr1	36554473	36554716	MACS_peak_3699	160.07	243	NM_017825	ADPRHL2	160.07	7.05	13.61
chr1	36557218	36557426	MACS_peak_3701	675.45	208	NM_017825	ADPRHL2	675.45	8.11	8.17
chr1	36614692	36615115	MACS_peak_3706	653.23	423	NM_001270896	TRAPPC3	653.23	11.41	8.2
chr1	36636571	36636916	MACS_peak_3714	1061.37	345	NM_001286365	MAP7D1	1061.37	12.43	8.84
chr1	36641799	36642182	MACS_peak_3717	151.02	383	NM_001286365	MAP7D1	151.02	8.23	14.06
chr1	36690028	36690106	MACS_peak_3720	494.76	78	NM_005119	THRAP3	494.76	6.29	8.48
chr1	36748133	36748301	MACS_peak_3736	107.07	168	NM_005119	THRAP3	107.07	3.69	16.94
chr1	36751968	36752871	MACS_peak_3737	812.74	903	NM_005119	THRAP3	812.74	6.56	8.28
chr1	36754660	36755365	MACS_peak_3738	1121.84	705	NM_005119	THRAP3	1121.84	4.8	8.99
chr1	36756974	36757147	MACS_peak_3739	551.64	173	NM_005119	THRAP3	551.64	4.94	8.26
chr1	36758198	36758310	MACS_peak_3740	962.45	112	NM_005119	THRAP3	962.45	5.14	8.61
chr1	36762183	36762371	MACS_peak_3741	3100	188	NM_005119	THRAP3	3100	10.35	13.51
chr1	36766486	36766685	MACS_peak_3742	3100	199	NM_005119	THRAP3	3100	6.74	13.51
chr1	36769396	36770887	MACS_peak_3743	656.17	1491	NM_005119	THRAP3	656.17	10	8.19
chr1	36787630	36788209	MACS_peak_3750	151.11	579	NM_001304762	EVA1B	151.11	9.34	14.06
chr1	36788571	36788716	MACS_peak_3751	58.94	145	uc001cai.1	EVA1B	58.94	4.98	23.82
chr1	36806893	36807131	MACS_peak_3753	107.9	238	NM_001282546	STK40	107.9	2.74	16.85
chr1	36823839	36823983	MACS_peak_3756	876.09	144	NM_001282546	STK40	876.09	27.51	8.4
chr1	36826821	36826941	MACS_peak_3758	148.8	120	NM_001282546	STK40	148.8	7.26	14.19
chr1	36833448	36833661	MACS_peak_3759	50.41	213	ENST00000373129	STK40	50.41	5.93	26.09
chr1	36851323	36851486	MACS_peak_3766	547.96	163	NM_001282546	STK40	547.96	20.44	8.28
chr1	36859646	36859754	MACS_peak_3768	195.97	108	ENST00000315732	LSM10	195.97	3.93	12.28
chr1	36893900	36894076	MACS_peak_3774	280.04	176	NM_206837	OSCP1	280.04	10.31	10.33
chr1	36898138	36898190	MACS_peak_3775	194.43	52	NM_145047	OSCP1	194.43	6.15	12.33
chr1	36904356	36904474	MACS_peak_3777	189.15	118	NM_145047	OSCP1	189.15	6.27	12.49
chr1	36927688	36927764	MACS_peak_3780	298.85	76	NM_031280	MRPS15	298.85	4.84	10.1
chr1	36929746	36930040	MACS_peak_3781	617.85	294	NM_031280	MRPS15	617.85	9.94	8.25
chr1	37940118	37940230	MACS_peak_3787	337.79	112	NM_025079	ZC3H12A	337.79	12.13	9.61
chr1	37941059	37941512	MACS_peak_3788	455.19	453	NM_025079	ZC3H12A	455.19	10.25	8.74
chr1	37947201	37947436	MACS_peak_3791	76.1	235	NM_025079	ZC3H12A	76.1	6.09	20.58
chr1	37948065	37948537	MACS_peak_3792	66.66	472	uc001cbc.1	ZC3H12A	66.66	5.82	22.19
chr1	37948755	37949100	MACS_peak_3793	175.85	345	NM_025079	ZC3H12A	175.85	7.18	12.97
chr1	37975055	37975143	MACS_peak_3800	198.96	88	NM_022756	MEAF6	198.96	3.61	12.21
chr1	37979023	37979330	MACS_peak_3801	1145.33	307	ENST00000373074	MEAF6	1145.33	13.22	9.03
chr1	37980257	37980420	MACS_peak_3802	2891.98	163	NM_022756	MEAF6	2891.98	42.32	12.92
chr1	38005757	38006356	MACS_peak_3806	971.44	599	NM_024700	SNIP1	971.44	12.48	8.61
chr1	38019606	38019894	MACS_peak_3810	3010.48	288	NM_024700	SNIP1	3010.48	26.92	13.22
chr1	38031086	38031389	MACS_peak_3813	552.65	303	NM_003462	DNALI1	552.65	10	8.25
chr1	38040265	38040424	MACS_peak_3815	2163.33	159	NM_013285	GNL2	2163.33	11.21	12.31
chr1	38155673	38156172	MACS_peak_3820	718.51	499	ENST00000486637	C1orf109	718.51	11.7	8.15
chr1	38158126	38158456	MACS_peak_3821	1723.48	330	NM_001256875	CDCA8	1723.48	7.53	11.02
chr1	38161581	38161622	MACS_peak_3822	336.53	41	NM_018101	CDCA8	336.53	7.82	9.62
chr1	38166107	38166193	MACS_peak_3825	422.63	86	NM_018101	CDCA8	422.63	12.66	8.87
chr1	38171112	38171239	MACS_peak_3827	115.26	127	NM_018101	CDCA8	115.26	3.69	16.23
chr1	38172649	38172736	MACS_peak_3828	560.01	87	NM_018101	CDCA8	560.01	10.92	8.25
chr1	38260060	38260404	MACS_peak_3829	130.13	344	NM_001031740	MANEAL	130.13	7.8	15.22
chr1	38261231	38261518	MACS_peak_3830	72.27	287	NM_152496	MANEAL	72.27	3.93	21.25
chr1	38269973	38270116	MACS_peak_3833	114.26	143	NM_024640	YRDC	114.26	5.82	16.31
chr1	38272650	38274404	MACS_peak_3835	815.77	1754	ENST00000373043	C1orf122	815.77	22.74	8.33
chr1	38278876	38280155	MACS_peak_3837	779.67	1279	NM_005955	MTF1	779.67	9.82	8.19
chr1	38305591	38305830	MACS_peak_3841	322.11	239	NM_005955	MTF1	322.11	9.29	9.82
chr1	38322949	38323381	MACS_peak_3846	225.86	432	NM_005955	MTF1	225.86	6.32	11.41
chr1	38325202	38325270	MACS_peak_3847	258.37	68	NM_005955	MTF1	258.37	6.14	10.73
chr1	38327774	38328102	MACS_peak_3849	543.74	328	NM_005540	INPP5B	543.74	9.47	8.27
chr1	38331432	38331479	MACS_peak_3851	477.69	47	NM_005540	INPP5B	477.69	8.25	8.57
chr1	38332130	38332215	MACS_peak_3852	121.26	85	NM_005540	INPP5B	121.26	6.91	15.77
chr1	38351348	38351497	MACS_peak_3855	380.23	149	NM_005540	INPP5B	380.23	6.86	9.23
chr1	38353022	38353041	MACS_peak_3856	234.48	19	NM_005540	INPP5B	234.48	8.72	11.18
chr1	38395898	38396365	MACS_peak_3866	230.85	467	uc001cch.3	INPP5B	230.85	12.73	11.25
chr1	38396708	38396955	MACS_peak_3867	225.68	247	uc001cch.3	INPP5B	225.68	8.49	11.36
chr1	38397610	38397725	MACS_peak_3868	272.06	115	NM_005540	INPP5B	272.06	7.88	10.44
chr1	38406359	38406470	MACS_peak_3870	189.15	111	NM_005540	INPP5B	189.15	11.92	12.49
chr1	38409496	38409565	MACS_peak_3872	203.52	69	NM_005540	INPP5B	203.52	6.47	12.05
chr1	38411427	38411522	MACS_peak_3873	858.76	95	NM_005540	INPP5B	858.76	30.32	8.39
chr1	38435242	38435407	MACS_peak_3876	1181.22	165	NM_006802	SF3A3	1181.22	7.27	9.19
chr1	38442555	38442625	MACS_peak_3877	1806.04	70	NM_006802	SF3A3	1806.04	17.63	11.1
chr1	38447400	38447483	MACS_peak_3879	477.83	83	NM_006802	SF3A3	477.83	8.67	8.57
chr1	38453244	38453350	MACS_peak_3881	287.03	106	NM_006802	SF3A3	287.03	4.57	10.23
chr1	38455541	38455761	MACS_peak_3882	856.5	220	NM_006802	SF3A3	856.5	13.99	8.33
chr1	38462441	38462763	MACS_peak_3886	90.44	322	NM_004468	FHL3	90.44	5.35	18.59
chr1	39333255	39333282	MACS_peak_3902	102.6	27	NM_012333	MYCBP	102.6	7.46	17.35
chr1	39384708	39385009	MACS_peak_3907	482.37	301	NM_001304746	RHBDL2	482.37	22.03	8.56
chr1	39407353	39407409	MACS_peak_3909	256.3	56	ENST00000372990	RHBDL2	256.3	8.49	10.76
chr1	39466643	39466778	MACS_peak_3911	69	135	NM_024595	AKIRIN1	69	4.08	21.76
chr1	39491966	39492074	MACS_peak_3913	3100	108	NM_004552	NDUFS5	3100	10.44	13.51
chr1	39494394	39494612	MACS_peak_3914	3100	218	NM_004552	NDUFS5	3100	16.23	13.51
chr1	39500063	39500307	MACS_peak_3915	314.64	244	NM_004552	NDUFS5	314.64	4.71	9.92
chr1	39670333	39670803	MACS_peak_3956	106.72	470	ENST00000564288	MACF1	106.72	4.91	16.97
chr1	39734347	39734567	MACS_peak_3968	2032.47	220	ENST00000530262	MACF1	2032.47	28.13	11.71
chr1	39735103	39735325	MACS_peak_3969	611.9	222	ENST00000530262	MACF1	611.9	11.32	8.21
chr1	39757607	39757710	MACS_peak_3973	91.79	103	NM_012090	MACF1	91.79	3.15	18.41
chr1	39759129	39759291	MACS_peak_3975	63.82	162	NM_012090	MACF1	63.82	3.31	22.78
chr1	39761460	39761554	MACS_peak_3977	390.16	94	NM_012090	MACF1	390.16	4.38	9.19
chr1	39765881	39766034	MACS_peak_3979	81.82	153	NM_012090	MACF1	81.82	3.95	19.7
chr1	39775241	39775368	MACS_peak_3980	72.07	127	NM_012090	MACF1	72.07	4	21.29
chr1	39775916	39776100	MACS_peak_3981	206.26	184	NM_012090	MACF1	206.26	5.15	12
chr1	39781189	39781363	MACS_peak_3983	70.12	174	NM_012090	MACF1	70.12	3.4	21.57
chr1	39782062	39782201	MACS_peak_3984	97.94	139	NM_012090	MACF1	97.94	5.58	17.77
chr1	39784124	39784287	MACS_peak_3985	134.34	163	NM_012090	MACF1	134.34	5.83	14.94
chr1	39788279	39788387	MACS_peak_3986	172.71	108	NM_012090	MACF1	172.71	5.53	13.11
chr1	39816456	39816690	MACS_peak_3990	239.11	234	NM_012090	MACF1	239.11	6.5	11.06
chr1	39818678	39818903	MACS_peak_3991	254.16	225	NM_012090	MACF1	254.16	4.4	10.81
chr1	39823046	39823565	MACS_peak_3992	2039.83	519	NM_012090	MACF1	2039.83	10.64	11.8
chr1	39827031	39827349	MACS_peak_3993	262.99	318	NM_012090	MACF1	262.99	4.97	10.6
chr1	39844132	39844195	MACS_peak_3995	155.69	63	NM_012090	MACF1	155.69	6.52	13.84
chr1	39845915	39846045	MACS_peak_3997	455.47	130	NM_012090	MACF1	455.47	5.74	8.73
chr1	39847624	39847824	MACS_peak_3998	639.83	200	NM_012090	MACF1	639.83	9.21	8.23
chr1	39851105	39851601	MACS_peak_3999	472.05	496	NM_012090	MACF1	472.05	5.95	8.63
chr1	39888401	39888572	MACS_peak_4009	1375.68	171	NM_012090	MACF1	1375.68	5.89	9.8
chr1	39889699	39889866	MACS_peak_4010	1539.24	167	NM_012090	MACF1	1539.24	9.66	10.36
chr1	39893632	39893959	MACS_peak_4011	3100	327	NM_012090	MACF1	3100	16.68	13.51
chr1	39898206	39898326	MACS_peak_4013	153.56	120	NM_012090	MACF1	153.56	4.97	13.91
chr1	39904945	39905172	MACS_peak_4015	144.31	227	NM_012090	MACF1	144.31	4.58	14.4
chr1	39906674	39906797	MACS_peak_4016	1915.82	123	NM_012090	MACF1	1915.82	7.55	11.36
chr1	39908385	39908583	MACS_peak_4017	1684.69	198	NM_012090	MACF1	1684.69	7.5	10.94
chr1	39910333	39910507	MACS_peak_4018	2498.86	174	NM_012090	MACF1	2498.86	14.28	12.36
chr1	39913363	39913570	MACS_peak_4019	272.95	207	NM_012090	MACF1	272.95	5.07	10.46
chr1	39919378	39919522	MACS_peak_4022	144.83	144	NM_012090	MACF1	144.83	2.52	14.36
chr1	39920580	39920769	MACS_peak_4023	251.81	189	NM_012090	MACF1	251.81	5.06	10.84
chr1	39926303	39926466	MACS_peak_4026	129.61	163	NM_012090	MACF1	129.61	3.86	15.26
chr1	39927554	39927709	MACS_peak_4027	297.74	155	NM_012090	MACF1	297.74	5.65	10.13
chr1	39992114	39992314	MACS_peak_4043	969.14	200	NM_181809	BMP8A	969.14	16.57	8.59
chr1	40041430	40042521	MACS_peak_4053	89.37	1091	NM_003819	PABPC4	89.37	4.13	18.76
chr1	40209495	40209596	MACS_peak_4059	338.62	101	NM_006112	PPIE	338.62	7.28	9.63
chr1	40214574	40214760	MACS_peak_4061	70.71	186	NM_006112	PPIE	70.71	4.67	21.46
chr1	40220581	40220823	MACS_peak_4062	617.15	242	NM_006112	PPIE	617.15	10.98	8.25
chr1	40224026	40224697	MACS_peak_4063	571.94	671	NM_001720	BMP8B	571.94	11.1	8.21
chr1	40309772	40309890	MACS_peak_4071	407.94	118	NM_017646	TRIT1	407.94	9.07	9.01
chr1	40361326	40361661	MACS_peak_4086	280.04	335	NM_001033081	MYCL	280.04	12.93	10.33
chr1	40432817	40432841	MACS_peak_4088	636.88	24	NM_032793	MFSD2A	636.88	12.73	8.23
chr1	40435176	40435522	MACS_peak_4090	845.07	346	NM_032793	MFSD2A	845.07	24.9	8.32
chr1	40505911	40506076	MACS_peak_4091	169.6	165	ENST00000372802	CAP1	169.6	4.99	13.27
chr1	40506347	40506473	MACS_peak_4092	3100	126	NM_006367	CAP1	3100	70.18	13.51
chr1	40525005	40525130	MACS_peak_4096	3100	125	uc009vvz.3	CAP1	3100	11.5	13.51
chr1	40525738	40525842	MACS_peak_4097	3100	104	NM_006367	CAP1	3100	34.22	13.51
chr1	40557716	40557844	MACS_peak_4100	74.23	128	NM_000310	PPT1	74.23	5.83	20.9
chr1	40562786	40562998	MACS_peak_4101	2416.33	212	NM_000310	PPT1	2416.33	17.46	12.61
chr1	40627040	40627308	MACS_peak_4103	1498.93	268	NM_012421	RLF	1498.93	29.32	10.19
chr1	40654726	40654881	MACS_peak_4109	178.36	155	NM_012421	RLF	178.36	8.49	12.89
chr1	40656463	40656525	MACS_peak_4111	365.59	62	NM_012421	RLF	365.59	7.23	9.37
chr1	40697105	40697330	MACS_peak_4122	218.46	225	uc001cfd.4	RLF	218.46	6.37	11.63
chr1	40703438	40705901	MACS_peak_4123	185.44	2463	NM_012421	RLF	185.44	4.89	12.64
chr1	40723808	40724066	MACS_peak_4124	3100	258	NM_005857	ZMPSTE24	3100	20.82	13.51
chr1	40726510	40726572	MACS_peak_4125	3100	62	NM_005857	ZMPSTE24	3100	15.27	13.51
chr1	40737633	40737707	MACS_peak_4128	133.29	74	NM_005857	ZMPSTE24	133.29	2.94	15
chr1	40839391	40839895	MACS_peak_4131	757.36	504	NM_022733	SMAP2	757.36	17.57	8.19
chr1	40875428	40875507	MACS_peak_4138	114.7	79	NM_022733	SMAP2	114.7	3.44	16.27
chr1	40879644	40879835	MACS_peak_4139	109.15	191	uc010ojj.2	SMAP2	109.15	3.84	16.72
chr1	40880943	40880983	MACS_peak_4140	487.3	40	NM_022733	SMAP2	487.3	9.12	8.51
chr1	40881847	40881988	MACS_peak_4141	98.84	141	NM_022733	SMAP2	98.84	6.49	17.67
chr1	40947446	40947526	MACS_peak_4146	189.15	80	NM_198494	ZFP69	189.15	6.27	12.49
chr1	40955197	40955282	MACS_peak_4147	203.52	85	uc010ojk.2	ZFP69	203.52	6.47	12.05
chr1	40975173	40975462	MACS_peak_4149	206.32	289	ENST00000372703	EXO5	206.32	12.58	12
chr1	40980186	40980475	MACS_peak_4150	295.06	289	NM_022774	EXO5	295.06	16.6	10.14
chr1	41086614	41086847	MACS_peak_4153	172.77	233	NM_014747	RIMS3	172.77	4.46	13.11
chr1	41088120	41088649	MACS_peak_4154	1469.31	529	NM_014747	RIMS3	1469.31	25.98	10.1
chr1	41090600	41090835	MACS_peak_4155	203.59	235	NM_014747	RIMS3	203.59	6.47	12.11
chr1	41107380	41107628	MACS_peak_4158	284.22	248	NM_014747	RIMS3	284.22	15.97	10.28
chr1	41113339	41113514	MACS_peak_4159	87.8	175	NM_014747	RIMS3	87.8	6.87	18.91
chr1	41157966	41158019	MACS_peak_4166	119.98	53	ENST00000372669	NFYC	119.98	7.39	15.88
chr1	41204505	41204620	MACS_peak_4178	490.83	115	ENST00000525290	NFYC	490.83	7.32	8.52
chr1	41213205	41213277	MACS_peak_4181	147.05	72	NM_014223	NFYC	147.05	6.22	14.22
chr1	41215244	41215358	MACS_peak_4182	51.92	114	NM_014223	NFYC	51.92	3.34	25.67
chr1	41218833	41218918	MACS_peak_4184	656.24	85	NM_014223	NFYC	656.24	8.2	8.19
chr1	41228559	41228718	MACS_peak_4188	2221.68	159	NM_014223	NFYC	2221.68	21.99	12.64
chr1	41236181	41237086	MACS_peak_4193	60.34	905	NM_001308114	NFYC	60.34	3.82	23.46
chr1	41296755	41296859	MACS_peak_4195	218.21	104	NM_004700	KCNQ4	218.21	6.67	11.59
chr1	41304245	41304478	MACS_peak_4196	189.15	233	NM_004700	KCNQ4	189.15	7.28	12.49
chr1	41445280	41445501	MACS_peak_4201	429.4	221	ENST00000372621	CTPS1	429.4	9.32	8.83
chr1	41448832	41449128	MACS_peak_4202	99.42	296	ENST00000372616	CTPS1	99.42	3.44	17.68
chr1	41450492	41450663	MACS_peak_4203	84.23	171	ENST00000372616	CTPS1	84.23	3.07	19.41
chr1	41461588	41462029	MACS_peak_4208	102.45	441	ENST00000543104	CTPS1	102.45	4.33	17.36
chr1	41475868	41475926	MACS_peak_4212	53.58	58	NM_001301237	CTPS1	53.58	2.56	25.2
chr1	41486361	41486621	MACS_peak_4218	654.8	260	ENST00000359345	SLFNL1	654.8	13.45	8.19
chr1	41487612	41487856	MACS_peak_4219	67.57	244	ENST00000359345	SLFNL1	67.57	3.85	22.02
chr1	41540890	41541123	MACS_peak_4236	58.28	233	NM_012236	SCMH1	58.28	4.21	23.98
chr1	41578954	41579198	MACS_peak_4244	181.42	244	NM_012236	SCMH1	181.42	5.49	12.76
chr1	41582593	41582682	MACS_peak_4245	146.65	89	NM_012236	SCMH1	146.65	7.21	14.24
chr1	41617285	41617320	MACS_peak_4255	82.65	35	NM_001031694	SCMH1	82.65	5.22	19.65
chr1	41628599	41628689	MACS_peak_4257	1252.6	90	NM_001172221	SCMH1	1252.6	13.22	9.41
chr1	41847287	41847440	MACS_peak_4279	537.94	153	NM_001291281	FOXO6	537.94	13.54	8.26
chr1	42045650	42046240	MACS_peak_4286	436.79	590	NM_024503	HIVEP3	436.79	16.98	8.81
chr1	42048284	42048524	MACS_peak_4287	87.8	240	NM_024503	HIVEP3	87.8	5.05	18.91
chr1	42654407	42655119	MACS_peak_4307	289.21	712	ENST00000372571	FOXJ3	289.21	6.01	10.25
chr1	42656973	42657390	MACS_peak_4309	3100	417	NM_014947	FOXJ3	3100	18.2	13.51
chr1	42664772	42664901	MACS_peak_4310	224.27	129	NM_014947	FOXJ3	224.27	5.82	11.4
chr1	42671432	42671444	MACS_peak_4312	157.29	12	NM_014947	FOXJ3	157.29	3.2	13.76
chr1	42776720	42776781	MACS_peak_4337	91.01	61	NM_014947	FOXJ3	91.01	3.64	18.51
chr1	42800729	42800903	MACS_peak_4343	175.13	174	NM_014947	FOXJ3	175.13	11.32	12.95
chr1	42865162	42865305	MACS_peak_4346	210.82	143	NM_173642	RIMKLA	210.82	10.51	11.86
chr1	42870181	42870237	MACS_peak_4348	471.47	56	NM_173642	RIMKLA	471.47	10.51	8.58
chr1	42880197	42880536	MACS_peak_4349	1278.12	339	NM_173642	RIMKLA	1278.12	22.61	9.54
chr1	42922493	42923021	MACS_peak_4350	1152.7	528	NM_001287510	PPCS	1152.7	13.25	9.02
chr1	43131714	43131738	MACS_peak_4359	81.51	24	NM_006347	PPIH	81.51	2.65	19.75
chr1	43133021	43133230	MACS_peak_4360	170.57	209	ENST00000455203	PPIH	170.57	5.18	13.21
chr1	43142254	43142346	MACS_peak_4364	445.54	92	NM_006347	PPIH	445.54	5.95	8.78
chr1	43148065	43148402	MACS_peak_4365	3100	337	NM_004559	YBX1	3100	14.53	13.51
chr1	43159160	43159194	MACS_peak_4369	879.37	34	NM_004559	YBX1	879.37	5.67	8.4
chr1	43162312	43162615	MACS_peak_4370	3100	303	NM_004559	YBX1	3100	7.66	13.51
chr1	43212070	43212582	MACS_peak_4372	79.48	512	NM_001243246	P3H1	79.48	5.12	20.08
chr1	43233214	43233295	MACS_peak_4381	398.6	81	NM_024097	C1orf50	398.6	9.5	9.04
chr1	43240407	43240539	MACS_peak_4384	186.29	132	NM_024097	C1orf50	186.29	5.14	12.61
chr1	43282101	43282251	MACS_peak_4392	108.68	150	NM_199342	SVBP	108.68	4.84	16.77
chr1	43282860	43283040	MACS_peak_4393	828.01	180	NM_199342	SVBP	828.01	12.5	8.35
chr1	43296258	43296725	MACS_peak_4402	279.26	467	ENST00000328249	ERMAP	279.26	13.38	10.34
chr1	43304571	43304797	MACS_peak_4405	906.3	226	uc010ojw.1	ERMAP	906.3	16.55	8.56
chr1	43309611	43310378	MACS_peak_4406	344.33	767	NM_018538	ERMAP	344.33	11.53	9.54
chr1	43395263	43395451	MACS_peak_4410	2119.73	188	NM_006516	SLC2A1	2119.73	14.52	12.11
chr1	43408896	43408992	MACS_peak_4416	116.36	96	NM_006516	SLC2A1	116.36	4.87	16.13
chr1	43629889	43630164	MACS_peak_4431	3100	275	NM_006824	EBNA1BP2	3100	13.81	13.51
chr1	43632496	43632590	MACS_peak_4433	3100	94	NM_006824	EBNA1BP2	3100	11.76	13.51
chr1	43634609	43634699	MACS_peak_4434	1484.05	90	NM_006824	EBNA1BP2	1484.05	10.96	10.16
chr1	43698178	43698295	MACS_peak_4438	141	117	NM_001195831	CFAP57	141	5.86	14.55
chr1	43699949	43699971	MACS_peak_4439	168.25	22	NM_001195831	CFAP57	168.25	5.86	13.29
chr1	43828621	43828865	MACS_peak_4441	82.75	244	NM_001255	CDC20	82.75	3.34	19.63
chr1	43850517	43850777	MACS_peak_4444	152.7	260	NM_201542	MED8	152.7	3.66	13.96
chr1	43870050	43870221	MACS_peak_4453	212.45	171	NM_015284	SZT2	212.45	8.49	11.85
chr1	43880752	43880884	MACS_peak_4457	76.93	132	NM_015284	SZT2	76.93	7.12	20.45
chr1	43881630	43881772	MACS_peak_4458	178.23	142	NM_015284	SZT2	178.23	10.24	12.89
chr1	43882273	43882312	MACS_peak_4459	340.06	39	NM_015284	SZT2	340.06	18.88	9.61
chr1	43889923	43890103	MACS_peak_4462	442.31	180	NM_015284	SZT2	442.31	7.37	8.74
chr1	43892951	43893116	MACS_peak_4464	1042.55	165	NM_015284	SZT2	1042.55	20.71	8.8
chr1	43898849	43898861	MACS_peak_4466	93.38	12	NM_015284	SZT2	93.38	3.44	18.27
chr1	43900056	43900156	MACS_peak_4467	199.83	100	NM_015284	SZT2	199.83	8.37	12.16
chr1	43902841	43902885	MACS_peak_4470	77.73	44	NM_015284	SZT2	77.73	3.07	20.35
chr1	43904369	43904390	MACS_peak_4471	249.02	21	NM_015284	SZT2	249.02	8.92	10.91
chr1	43911849	43911930	MACS_peak_4473	72.22	81	NM_015284	SZT2	72.22	5.36	21.26
chr1	43912625	43912839	MACS_peak_4474	509.8	214	NM_015284	SZT2	509.8	15.67	8.47
chr1	43916871	43919662	MACS_peak_4477	116.93	2791	NM_015284	SZT2	116.93	6.52	16.14
chr1	43996546	43996761	MACS_peak_4482	611.89	215	NM_002840	PTPRF	611.89	25.2	8.21
chr1	44010700	44010837	MACS_peak_4487	329.23	137	ENST00000372413	PTPRF	329.23	5.46	9.71
chr1	44019162	44019308	MACS_peak_4490	157.77	146	NM_002840	PTPRF	157.77	4.93	13.74
chr1	44035260	44035449	MACS_peak_4497	207.93	189	NM_002840	PTPRF	207.93	5.24	11.97
chr1	44075053	44075169	MACS_peak_4505	558	116	NM_002840	PTPRF	558	10.59	8.24
chr1	44121261	44121437	MACS_peak_4511	152.12	176	NM_014663	KDM4A	152.12	5.32	13.99
chr1	44128706	44128758	MACS_peak_4513	92.4	52	NM_014663	KDM4A	92.4	3.42	18.32
chr1	44132151	44132226	MACS_peak_4514	52.81	75	NM_014663	KDM4A	52.81	3.78	25.41
chr1	44133442	44133690	MACS_peak_4515	532.77	248	NM_014663	KDM4A	532.77	8.7	8.3
chr1	44137175	44137546	MACS_peak_4517	112.04	371	NM_014663	KDM4A	112.04	4.01	16.51
chr1	44154665	44154766	MACS_peak_4521	244.86	101	NM_014663	KDM4A	244.86	5.58	10.98
chr1	44157926	44157982	MACS_peak_4523	196.99	56	NM_014663	KDM4A	196.99	6.44	12.28
chr1	44163520	44163684	MACS_peak_4526	682.37	164	NM_014663	KDM4A	682.37	9.83	8.2
chr1	44201953	44202096	MACS_peak_4533	182.1	143	NM_174963	ST3GAL3	182.1	6.06	12.73
chr1	44303897	44303983	MACS_peak_4563	677.67	86	NM_006279	ST3GAL3	677.67	14.15	8.17
chr1	44363906	44363958	MACS_peak_4584	118.65	52	NM_006279	ST3GAL3	118.65	4.87	15.98
chr1	44396271	44396837	MACS_peak_4596	284.17	566	NM_006279	ST3GAL3	284.17	8.88	10.29
chr1	44412491	44413346	MACS_peak_4599	103.86	855	NM_014652	IPO13	103.86	8.32	17.23
chr1	44415088	44415652	MACS_peak_4600	339.59	564	NM_014652	IPO13	339.59	12.79	9.61
chr1	44423648	44423830	MACS_peak_4602	168.98	182	NM_014652	IPO13	168.98	7.5	13.3
chr1	44424196	44424267	MACS_peak_4603	292.89	71	NM_014652	IPO13	292.89	7.55	10.18
chr1	44425920	44426001	MACS_peak_4604	361.13	81	NM_014652	IPO13	361.13	7.08	9.39
chr1	44433257	44433604	MACS_peak_4607	219.42	347	NM_014652	IPO13	219.42	7.38	11.6
chr1	44435652	44435939	MACS_peak_4608	2093.11	287	NM_001384	DPH2	2093.11	16.85	12.06
chr1	44438086	44439043	MACS_peak_4609	1199.1	957	NM_001384	DPH2	1199.1	8.9	9.22
chr1	44446780	44447145	MACS_peak_4611	281.09	365	NM_003780	B4GALT2	281.09	9.63	10.36
chr1	44474067	44474295	MACS_peak_4619	969.14	228	NM_006934	SLC6A9	969.14	32.54	8.59
chr1	44514052	44514158	MACS_peak_4625	135.24	106	uc009vxf.1	KLF17	135.24	5.25	14.88
chr1	44516621	44516744	MACS_peak_4626	135.24	123	uc009vxf.1	KLF17	135.24	5.25	14.88
chr1	44679129	44679530	MACS_peak_4633	76.08	401	NM_019100	DMAP1	76.08	5.94	20.58
chr1	44684837	44684913	MACS_peak_4638	381.25	76	NM_019100	DMAP1	381.25	7.33	9.26
chr1	44686741	44687312	MACS_peak_4640	563.15	571	NM_024066	ERI3	563.15	7.08	8.23
chr1	44749657	44749741	MACS_peak_4660	764.74	84	ENST00000456170	ERI3	764.74	17.9	8.19
chr1	44785303	44785422	MACS_peak_4666	92.48	119	ENST00000456170	ERI3	92.48	3.88	18.32
chr1	44818521	44818599	MACS_peak_4675	285.87	78	ENST00000537474	ERI3	285.87	6.86	10.24
chr1	44820741	44820951	MACS_peak_4677	72.81	210	NM_024066	ERI3	72.81	3.83	21.16
chr1	44870865	44871069	MACS_peak_4678	143.02	204	ENST00000355387	RNF220	143.02	5.52	14.48
chr1	44877803	44878375	MACS_peak_4679	989.01	572	NM_018150	RNF220	989.01	11.01	8.63
chr1	45097403	45097880	MACS_peak_4709	678.68	477	ENST00000335497	RNF220	678.68	13.67	8.22
chr1	45100909	45101450	MACS_peak_4711	142.02	541	ENST00000372242	TMEM53	142.02	7.11	14.54
chr1	45140002	45140141	MACS_peak_4720	116.63	139	NM_024587	TMEM53	116.63	4.85	16.11
chr1	45150109	45150328	MACS_peak_4725	139.62	219	ENST00000418644	C1orf228	139.62	5.62	14.65
chr1	45206584	45206679	MACS_peak_4736	65.34	95	NM_006845	KIF2C	65.34	3.25	22.45
chr1	45213055	45213157	MACS_peak_4738	243.35	102	NM_006845	KIF2C	243.35	5.29	11.01
chr1	45218803	45218926	MACS_peak_4741	1219.69	123	NM_006845	KIF2C	1219.69	7.01	9.31
chr1	45220421	45220517	MACS_peak_4742	61.97	96	NM_006845	KIF2C	61.97	3.7	23.09
chr1	45225951	45226156	MACS_peak_4746	308.09	205	NM_006845	KIF2C	308.09	6.45	9.99
chr1	45232768	45233127	MACS_peak_4748	973.87	359	NM_006845	KIF2C	973.87	5.71	8.62
chr1	45272455	45272823	MACS_peak_4754	72.6	368	NM_001013632	TCTEX1D4	72.6	4.46	21.19
chr1	45274153	45274477	MACS_peak_4755	471.94	324	NM_001136537	BTBD19	471.94	26.69	8.63
chr1	45275884	45276098	MACS_peak_4756	373.35	214	NM_001136537	BTBD19	373.35	20.06	9.32
chr1	45285515	45285819	MACS_peak_4761	1133.74	304	NM_001166292	PTCH2	1133.74	14.52	9.01
chr1	45407177	45407337	MACS_peak_4772	160.24	160	NM_020365	EIF2B3	160.24	6.77	13.61
chr1	45443986	45444132	MACS_peak_4777	396.42	146	NM_020365	EIF2B3	396.42	8.25	9.09
chr1	45446822	45446849	MACS_peak_4778	195.27	27	NM_020365	EIF2B3	195.27	5.83	12.3
chr1	45452164	45452282	MACS_peak_4779	1814.39	118	NM_020365	EIF2B3	1814.39	28.93	11.14
chr1	45468231	45469171	MACS_peak_4780	589.83	940	NM_024602	HECTD3	589.83	9.35	8.23
chr1	45473140	45473267	MACS_peak_4783	262.77	127	NM_024602	HECTD3	262.77	7.96	10.61
chr1	45479580	45480508	MACS_peak_4785	377.03	928	uc010olj.1	UROD	377.03	5.49	9.28
chr1	45484163	45484384	MACS_peak_4786	233.79	221	NM_020883	ZSWIM5	233.79	4.45	11.2
chr1	45793704	45794219	MACS_peak_4790	995.35	515	NM_032756	HPDL	995.35	25.53	8.71
chr1	45805341	45805976	MACS_peak_4794	105.14	635	NM_025077	TOE1	105.14	5.15	17.15
chr1	45810066	45810338	MACS_peak_4797	114.6	272	NM_007170	TESK2	114.6	4.65	16.28
chr1	45810681	45810938	MACS_peak_4798	859.21	257	NM_007170	TESK2	859.21	12.77	8.39
chr1	45923337	45923543	MACS_peak_4806	647.01	206	NM_007170	TESK2	647.01	24.46	8.17
chr1	45956523	45956830	MACS_peak_4808	1179.84	307	NM_007170	TESK2	1179.84	23.44	9.2
chr1	45960243	45960474	MACS_peak_4809	576.97	231	ENST00000490551	CCDC163P	576.97	13.74	8.18
chr1	45984609	45984726	MACS_peak_4814	161.1	117	NM_002574	PRDX1	161.1	3.16	13.56
chr1	46032540	46033260	MACS_peak_4820	520.66	720	ENST00000471651	AKR1A1	520.66	6.37	8.39
chr1	46049659	46049877	MACS_peak_4823	1732.3	218	NM_002482	NASP	1732.3	12.26	10.99
chr1	46056894	46056942	MACS_peak_4824	292.94	48	NM_002482	NASP	292.94	6.53	10.18
chr1	46067785	46068037	MACS_peak_4828	2430.91	252	uc001cok.2	NASP	2430.91	11.26	12.54
chr1	46072153	46074472	MACS_peak_4830	3100	2319	uc001cok.2	NASP	3100	18.02	13.51
chr1	46079767	46079853	MACS_peak_4832	601.14	86	NM_002482	NASP	601.14	4.39	8.24
chr1	46105881	46106075	MACS_peak_4843	70.48	194	NM_021639	GPBP1L1	70.48	3.91	21.51
chr1	46108098	46108171	MACS_peak_4844	67.83	73	NM_021639	GPBP1L1	67.83	2.71	21.98
chr1	46206935	46207004	MACS_peak_4861	245.42	69	NM_005897	IPP	245.42	4.6	10.96
chr1	46290104	46290252	MACS_peak_4865	314.41	148	NM_015112	MAST2	314.41	8.69	9.92
chr1	46348035	46348065	MACS_peak_4873	52.99	30	NM_015112	MAST2	52.99	2.5	25.36
chr1	46425057	46425149	MACS_peak_4886	344.65	92	NM_015112	MAST2	344.65	11.54	9.52
chr1	46473967	46474043	MACS_peak_4895	294.57	76	NM_015112	MAST2	294.57	5.13	10.15
chr1	46487657	46487754	MACS_peak_4899	613	97	NM_015112	MAST2	613	7.7	8.23
chr1	46489443	46489772	MACS_peak_4901	386.94	329	uc009vya.3	MAST2	386.94	5.13	9.17
chr1	46491348	46491487	MACS_peak_4902	357.9	139	NM_015112	MAST2	357.9	9.03	9.42
chr1	46497849	46498076	MACS_peak_4904	224.19	227	NM_015112	MAST2	224.19	7.11	11.41
chr1	46500209	46501796	MACS_peak_4905	1698.28	1587	NM_015112	MAST2	1698.28	9.46	10.99
chr1	46508073	46508361	MACS_peak_4908	82.87	288	NM_003629	PIK3R3	82.87	3.84	19.61
chr1	46527657	46527810	MACS_peak_4911	96.59	153	uc010olv.2	PIK3R3	96.59	3.94	17.92
chr1	46531725	46531851	MACS_peak_4912	77.37	126	NM_003629	PIK3R3	77.37	5.38	20.42
chr1	46664007	46664106	MACS_peak_4921	91.9	99	NM_017739	POMGNT1	91.9	3.13	18.39
chr1	46715671	46715790	MACS_peak_4922	110.63	119	NM_003579	RAD54L	110.63	4.65	16.57
chr1	46739295	46739419	MACS_peak_4928	227.17	124	NM_003579	RAD54L	227.17	8.58	11.36
chr1	46768815	46769038	MACS_peak_4934	3100	223	NM_006369	LRRC41	3100	21.44	13.51
chr1	46805848	46806356	MACS_peak_4940	817.47	508	NM_199044	NSUN4	817.47	24.66	8.32
chr1	46827241	46827828	MACS_peak_4946	214.52	587	NM_199044	NSUN4	214.52	4.33	11.74
chr1	47023079	47024421	MACS_peak_4955	315.68	1342	NM_003684	MKNK1	315.68	7.91	9.9
chr1	47048899	47049001	MACS_peak_4965	500.95	102	NM_003684	MKNK1	500.95	9.22	8.5
chr1	47059784	47059952	MACS_peak_4969	1976.34	168	NM_003684	MKNK1	1976.34	25.07	11.69
chr1	47069856	47069966	MACS_peak_4970	409.28	110	NM_003684	MKNK1	409.28	10.41	8.99
chr1	47073398	47074580	MACS_peak_4974	223.02	1182	NM_145279	MOB3C	223.02	5.98	11.45
chr1	47075141	47075345	MACS_peak_4975	834.36	204	NM_145279	MOB3C	834.36	9	8.33
chr1	47108865	47108948	MACS_peak_4979	138.31	83	NM_022745	ATPAF1	138.31	3.68	14.73
chr1	47119488	47119539	MACS_peak_4983	69.48	51	NM_022745	ATPAF1	69.48	6.03	21.67
chr1	47124363	47124409	MACS_peak_4984	540.18	46	NM_022745	ATPAF1	540.18	8.83	8.29
chr1	47133728	47133878	MACS_peak_4988	253.21	150	NM_022745	ATPAF1	253.21	6.43	10.83
chr1	47162222	47162321	MACS_peak_4995	101.82	99	NM_014774	EFCAB14	101.82	5.91	17.42
chr1	47173577	47173723	MACS_peak_4997	457.31	146	NM_014774	EFCAB14	457.31	7.03	8.72
chr1	47181966	47182115	MACS_peak_5001	59.1	149	NM_014774	EFCAB14	59.1	3.78	23.78
chr1	47183574	47184584	MACS_peak_5002	399.29	1010	NM_014774	EFCAB14	399.29	7.94	9.09
chr1	47725960	47726211	MACS_peak_5012	416.94	251	NM_003035	STIL	416.94	6.83	8.95
chr1	47728574	47728785	MACS_peak_5013	103.25	211	NM_003035	STIL	103.25	6.67	17.28
chr1	47753222	47753332	MACS_peak_5017	110.15	110	NM_003035	STIL	110.15	6.67	16.62
chr1	47755106	47755203	MACS_peak_5018	298.1	97	NM_003035	STIL	298.1	5.47	10.12
chr1	47761495	47761520	MACS_peak_5021	301.85	25	NM_003035	STIL	301.85	5.17	10.05
chr1	47775947	47776034	MACS_peak_5027	413.66	87	NM_003035	STIL	413.66	12.89	8.93
chr1	47778619	47778828	MACS_peak_5028	423.36	209	NM_001282936	STIL	423.36	14.24	8.87
chr1	47779707	47779819	MACS_peak_5029	1534.8	112	NM_003035	STIL	1534.8	16.23	10.36
chr1	47799551	47799788	MACS_peak_5033	707.96	237	NM_016308	CMPK1	707.96	13.87	8.12
chr1	47834140	47834287	MACS_peak_5040	431.36	147	NM_016308	CMPK1	431.36	3.23	8.81
chr1	47902811	47903418	MACS_peak_5044	183.36	607	NM_004474	FOXD2	183.36	14.96	12.73
chr1	47905894	47906122	MACS_peak_5045	233.22	228	NM_004474	FOXD2	233.22	7.88	11.17
chr1	48764420	48764565	MACS_peak_5057	480.82	145	NM_019073	SPATA6	480.82	10.71	8.54
chr1	48825257	48825290	MACS_peak_5059	389.73	33	NM_019073	SPATA6	389.73	9.5	9.15
chr1	48877135	48877172	MACS_peak_5069	98.98	37	NM_019073	SPATA6	98.98	4.45	17.65
chr1	50957392	50957473	MACS_peak_5094	475.49	81	NM_007051	FAF1	475.49	8.13	8.6
chr1	51001040	51001129	MACS_peak_5106	315.71	89	NM_007051	FAF1	315.71	6.02	9.9
chr1	51005263	51005400	MACS_peak_5107	190.2	137	NM_007051	FAF1	190.2	4.88	12.5
chr1	51032748	51032877	MACS_peak_5112	140.33	129	NM_007051	FAF1	140.33	6.55	14.6
chr1	51049336	51049387	MACS_peak_5113	144.78	51	NM_007051	FAF1	144.78	3.19	14.37
chr1	51061792	51061888	MACS_peak_5118	93.29	96	NM_007051	FAF1	93.29	4.88	18.22
chr1	51078032	51078170	MACS_peak_5122	343.7	138	ENST00000545823	FAF1	343.7	6.2	9.54
chr1	51121113	51121200	MACS_peak_5138	120.94	87	NM_007051	FAF1	120.94	6.06	15.8
chr1	51204534	51204626	MACS_peak_5149	282.12	92	NM_007051	FAF1	282.12	3.83	10.34
chr1	51210372	51210447	MACS_peak_5152	135.63	75	NM_007051	FAF1	135.63	3.12	14.92
chr1	51267302	51267349	MACS_peak_5171	129.72	47	NM_007051	FAF1	129.72	3.92	15.25
chr1	51425438	51425936	MACS_peak_5215	225.87	498	NM_007051	FAF1	225.87	5.39	11.41
chr1	51435876	51436129	MACS_peak_5217	52.18	253	NM_078626	CDKN2C	52.18	2.46	25.59
chr1	51701944	51702551	MACS_peak_5223	112.44	607	NM_014372	RNF11	112.44	8.03	16.47
chr1	51763392	51763635	MACS_peak_5232	337.79	243	ENST00000262676	TTC39A	337.79	10.51	9.61
chr1	51764167	51764410	MACS_peak_5233	77.11	243	ENST00000262676	TTC39A	77.11	4.85	20.42
chr1	51765322	51765637	MACS_peak_5234	636.88	315	ENST00000262676	TTC39A	636.88	19.81	8.23
chr1	51796108	51796138	MACS_peak_5238	312.65	30	NM_001297663	TTC39A	312.65	8.29	9.91
chr1	51829537	51829700	MACS_peak_5240	1952.93	163	NM_001981	EPS15	1952.93	12.35	11.62
chr1	51831624	51831701	MACS_peak_5241	168.2	77	NM_001981	EPS15	168.2	4.86	13.29
chr1	51864703	51864837	MACS_peak_5245	1354.8	134	NM_001981	EPS15	1354.8	15.64	9.72
chr1	51868106	51868197	MACS_peak_5247	712.08	91	NM_001981	EPS15	712.08	13.73	8.15
chr1	51906018	51906104	MACS_peak_5254	165.46	86	NM_001981	EPS15	165.46	6.04	13.42
chr1	51929454	51929470	MACS_peak_5256	204.97	16	NM_001981	EPS15	204.97	3.72	12.05
chr1	51934150	51934240	MACS_peak_5257	128.87	90	NM_001981	EPS15	128.87	4.03	15.25
chr1	51938530	51938620	MACS_peak_5259	147.15	90	NM_001981	EPS15	147.15	7.7	14.21
chr1	51946944	51946986	MACS_peak_5262	61.63	42	NM_001981	EPS15	61.63	5.66	23.18
chr1	51984870	51984995	MACS_peak_5268	109.95	125	NM_001981	EPS15	109.95	5.83	16.64
chr1	52117662	52117713	MACS_peak_5273	164.92	51	NM_024586	OSBPL9	164.92	5.88	13.44
chr1	52135105	52135184	MACS_peak_5278	163.08	79	NM_024586	OSBPL9	163.08	4.91	13.53
chr1	52179708	52179751	MACS_peak_5285	192.54	43	NM_024586	OSBPL9	192.54	5.14	12.41
chr1	52195479	52195796	MACS_peak_5288	116.34	317	ENST00000531828	OSBPL9	116.34	4.85	16.14
chr1	52212381	52212423	MACS_peak_5292	1962.97	42	NM_024586	OSBPL9	1962.97	14.86	11.65
chr1	52237741	52237854	MACS_peak_5301	365.47	113	NM_024586	OSBPL9	365.47	6.01	9.37
chr1	52507208	52507269	MACS_peak_5338	183.34	61	NM_015913	TXNDC12	183.34	5.28	12.73
chr1	52520671	52521283	MACS_peak_5339	140.49	612	NM_015913	TXNDC12	140.49	6.9	14.59
chr1	52698842	52698948	MACS_peak_5350	75.99	106	NM_004799	ZFYVE9	75.99	6.04	20.6
chr1	52734134	52734299	MACS_peak_5354	89.91	165	NM_004799	ZFYVE9	89.91	5.53	18.66
chr1	52810439	52810616	MACS_peak_5366	105.77	177	NM_004799	ZFYVE9	105.77	4.56	17.08
chr1	52816743	52816943	MACS_peak_5369	107.45	200	NM_032449	CC2D1B	107.45	2.62	16.9
chr1	52818178	52819228	MACS_peak_5370	582.23	1050	NM_032449	CC2D1B	582.23	9.14	8.23
chr1	52821857	52821897	MACS_peak_5374	105.33	40	NM_032449	CC2D1B	105.33	2.52	17.13
chr1	52827219	52827288	MACS_peak_5377	2474.1	69	NM_032449	CC2D1B	2474.1	19.93	12.38
chr1	52828273	52828418	MACS_peak_5378	220.89	145	NM_032449	CC2D1B	220.89	8.49	11.55
chr1	52830223	52830296	MACS_peak_5379	2464.35	73	NM_032449	CC2D1B	2464.35	26.96	12.25
chr1	52840481	52840569	MACS_peak_5382	340.7	88	NM_004153	ORC1	340.7	10.51	9.59
chr1	52841101	52841138	MACS_peak_5383	1001.36	37	NM_004153	ORC1	1001.36	9.14	8.67
chr1	52859114	52859475	MACS_peak_5387	254.4	361	NM_004153	ORC1	254.4	3.78	10.8
chr1	52861717	52862036	MACS_peak_5388	244.01	319	NM_004153	ORC1	244.01	6.57	11
chr1	52863356	52863535	MACS_peak_5389	93.66	179	NM_004153	ORC1	93.66	5.82	18.24
chr1	52870218	52870551	MACS_peak_5391	295.41	333	NM_032864	PRPF38A	295.41	8.41	10.14
chr1	52876786	52876872	MACS_peak_5393	56.23	86	NM_032864	PRPF38A	56.23	4.73	24.47
chr1	52878185	52878296	MACS_peak_5395	490.94	111	NM_032864	PRPF38A	490.94	7.53	8.52
chr1	52880433	52880531	MACS_peak_5397	704.45	98	NM_032864	PRPF38A	704.45	8.19	8.14
chr1	52882319	52883750	MACS_peak_5398	605.03	1431	NM_032864	PRPF38A	605.03	4.96	8.23
chr1	52903891	52904004	MACS_peak_5402	118.26	113	NM_015269	ZCCHC11	118.26	4.34	16.02
chr1	52956415	52956473	MACS_peak_5410	55.28	58	NM_015269	ZCCHC11	55.28	5.22	24.72
chr1	52961098	52961182	MACS_peak_5411	72.84	84	NM_015269	ZCCHC11	72.84	3.23	21.16
chr1	53000658	53000794	MACS_peak_5416	215.25	136	ENST00000470626	ZCCHC11	215.25	8.9	11.71
chr1	53018602	53018772	MACS_peak_5420	93.88	170	uc009vze.1	ZCCHC11	93.88	6.82	18.22
chr1	53158458	53158539	MACS_peak_5426	2311.54	81	NM_023077	COA7	2311.54	15.83	12.43
chr1	53192125	53192355	MACS_peak_5428	748.33	230	ENST00000443756	ZYG11B	748.33	16.37	8.14
chr1	53245524	53245656	MACS_peak_5434	244.62	132	NM_024646	ZYG11B	244.62	4.35	10.98
chr1	53282234	53282310	MACS_peak_5440	385.94	76	ENST00000545132	ZYG11B	385.94	7.45	9.18
chr1	53322669	53323421	MACS_peak_5441	209.45	752	NM_001004339	ZYG11A	209.45	7.93	11.92
chr1	53332219	53332239	MACS_peak_5444	53.55	20	NM_001004339	ZYG11A	53.55	2.79	25.22
chr1	53333220	53333310	MACS_peak_5445	55.87	90	NM_001004339	ZYG11A	55.87	2.86	24.57
chr1	53343353	53343509	MACS_peak_5452	58.97	156	NM_001004339	ZYG11A	58.97	3.55	23.81
chr1	53358899	53359447	MACS_peak_5455	203.2	548	NM_001004339	ZYG11A	203.2	7.95	12.06
chr1	53371328	53371925	MACS_peak_5459	179.89	597	uc010onl.1	ECHDC2	179.89	6.5	12.83
chr1	53392956	53393137	MACS_peak_5466	1323.8	181	NM_002979	SCP2	1323.8	21.65	9.6
chr1	53407467	53407514	MACS_peak_5467	2106.91	47	NM_002979	SCP2	2106.91	28.7	12.16
chr1	53453733	53453808	MACS_peak_5473	114.34	75	NM_002979	SCP2	114.34	4.04	16.3
chr1	53480561	53480715	MACS_peak_5479	252.41	154	NM_002979	SCP2	252.41	5.04	10.83
chr1	53493640	53493743	MACS_peak_5483	1398	103	NM_002979	SCP2	1398	20.3	9.79
chr1	53675686	53676033	MACS_peak_5490	209.71	347	NM_000098	CPT2	209.71	5.41	11.91
chr1	53694544	53694626	MACS_peak_5494	691.77	82	NM_002370	MAGOH	691.77	10.8	8.18
chr1	53701248	53701307	MACS_peak_5497	444.24	59	NM_002370	MAGOH	444.24	13.76	8.78
chr1	53704032	53704282	MACS_peak_5499	1232.01	250	NM_002370	MAGOH	1232.01	9.05	9.33
chr1	53716361	53716534	MACS_peak_5502	594.68	173	NM_004631	LRP8	594.68	11.7	8.23
chr1	53722911	53723136	MACS_peak_5504	1009.81	225	NM_004631	LRP8	1009.81	5.01	8.73
chr1	53723990	53724143	MACS_peak_5505	338.76	153	NM_004631	LRP8	338.76	8.14	9.63
chr1	53726135	53726277	MACS_peak_5506	477.94	142	NM_004631	LRP8	477.94	9.57	8.56
chr1	53736699	53736825	MACS_peak_5509	1113.6	126	NM_004631	LRP8	1113.6	8.14	8.92
chr1	53741302	53741326	MACS_peak_5511	265.98	24	NM_004631	LRP8	265.98	3.99	10.59
chr1	53746258	53746387	MACS_peak_5515	285.7	129	NM_004631	LRP8	285.7	6.75	10.24
chr1	53792544	53792664	MACS_peak_5536	1377.16	120	NM_004631	LRP8	1377.16	21.83	9.8
chr1	53793460	53793526	MACS_peak_5537	481.37	66	NM_004631	LRP8	481.37	9.73	8.56
chr1	53975521	53975700	MACS_peak_5540	337.79	179	NM_147193	GLIS1	337.79	11.72	9.61
chr1	54252897	54252931	MACS_peak_5586	147.52	34	NM_018087	NDC1	147.52	5.18	14.19
chr1	54293671	54293846	MACS_peak_5597	119.34	175	NM_018087	NDC1	119.34	4.05	15.92
chr1	54303877	54303976	MACS_peak_5600	168.66	99	NM_018087	NDC1	168.66	3.84	13.32
chr1	54344320	54344395	MACS_peak_5607	62.67	75	NM_018982	YIPF1	62.67	2.37	23.01
chr1	54348785	54348949	MACS_peak_5608	230.9	164	NM_018982	YIPF1	230.9	5.62	11.25
chr1	54355385	54355507	MACS_peak_5611	464.72	122	ENST00000412288	YIPF1	464.72	14.46	8.68
chr1	54382449	54382711	MACS_peak_5617	556.24	262	ENST00000371378	HSPB11	556.24	11.19	8.22
chr1	54395594	54395818	MACS_peak_5620	99.81	224	ENST00000371376	HSPB11	99.81	4.63	17.62
chr1	54411227	54411288	MACS_peak_5624	272.86	61	NM_016126	HSPB11	272.86	11.41	10.46
chr1	54411998	54412222	MACS_peak_5625	537.1	224	NM_052940	LRRC42	537.1	15.71	8.26
chr1	54413460	54413486	MACS_peak_5626	233.07	26	NM_001256409	LRRC42	233.07	5.01	11.18
chr1	54426028	54426071	MACS_peak_5627	178.14	43	NM_052940	LRRC42	178.14	3.21	12.89
chr1	54431968	54432053	MACS_peak_5628	384.31	85	NM_052940	LRRC42	384.31	10.08	9.21
chr1	54433337	54433591	MACS_peak_5629	186.69	254	NM_052940	LRRC42	186.69	3.37	12.59
chr1	54496580	54496780	MACS_peak_5632	182.33	200	NM_001305043	TMEM59	182.33	3.83	12.78
chr1	54511182	54511459	MACS_peak_5634	185.38	277	NM_001305066	TMEM59	185.38	5.11	12.64
chr1	54512939	54513562	MACS_peak_5635	471.99	623	ENST00000371348	TMEM59	471.99	10.4	8.63
chr1	54518672	54519111	MACS_peak_5636	2080.72	439	NM_001305043	TMEM59	2080.72	22.62	12.02
chr1	54519943	54520143	MACS_peak_5637	696.74	200	ENST00000371331	TCEANC2	696.74	11.87	8.17
chr1	54534428	54534455	MACS_peak_5639	488.78	27	ENST00000234827	TCEANC2	488.78	10.19	8.5
chr1	54554279	54554463	MACS_peak_5641	480.82	184	ENST00000234827	TCEANC2	480.82	10.71	8.54
chr1	54561957	54563155	MACS_peak_5643	107.78	1198	ENST00000234827	TCEANC2	107.78	8.56	16.87
chr1	54564116	54565009	MACS_peak_5644	489.1	893	ENST00000234827	TCEANC2	489.1	7.43	8.5
chr1	54638314	54638569	MACS_peak_5653	256.5	255	NM_001031672	CYB5RL	256.5	6.25	10.79
chr1	54639003	54639440	MACS_peak_5654	88.32	437	NM_001031672	CYB5RL	88.32	2.91	18.92
chr1	54639822	54640191	MACS_peak_5655	506.4	369	NM_001031672	CYB5RL	506.4	12.06	8.44
chr1	54656304	54656504	MACS_peak_5658	518.7	200	ENST00000497820	CYB5RL	518.7	11.12	8.36
chr1	54661279	54661388	MACS_peak_5659	1000.24	109	NM_001031672	CYB5RL	1000.24	15.18	8.67
chr1	54662041	54662088	MACS_peak_5660	277.37	47	NM_001031672	CYB5RL	277.37	7.72	10.39
chr1	54691103	54691960	MACS_peak_5665	121.71	857	NM_018070	SSBP3	121.71	6.2	15.74
chr1	54692551	54692833	MACS_peak_5666	320.32	282	NM_018070	SSBP3	320.32	7.5	9.82
chr1	54704661	54704872	MACS_peak_5668	262.93	211	ENST00000444533	SSBP3	262.93	10.44	10.6
chr1	54706577	54706632	MACS_peak_5669	203.52	55	NM_018070	SSBP3	203.52	6.47	12.05
chr1	54723755	54723822	MACS_peak_5672	248.53	67	NM_018070	SSBP3	248.53	7.28	10.87
chr1	54870248	54870278	MACS_peak_5692	162.03	30	NM_018070	SSBP3	162.03	4.86	13.59
chr1	55062931	55062981	MACS_peak_5695	368.37	50	NM_015547	ACOT11	368.37	12.13	9.33
chr1	55181540	55181816	MACS_peak_5700	1621.32	276	uc001cxv.3	TTC4	1621.32	17.71	10.58
chr1	55186835	55186913	MACS_peak_5705	351.38	78	NM_004623	TTC4	351.38	9.57	9.46
chr1	55188369	55188472	MACS_peak_5706	79.02	103	NM_004623	TTC4	79.02	4.13	20.14
chr1	55194018	55194105	MACS_peak_5709	246.18	87	NM_004623	TTC4	246.18	3.82	10.93
chr1	55197158	55197373	MACS_peak_5710	314.08	215	NM_004623	TTC4	314.08	7.21	9.92
chr1	55199301	55199351	MACS_peak_5711	189.15	50	NM_004623	TTC4	189.15	6.27	12.49
chr1	55223930	55224863	MACS_peak_5712	878.72	933	NM_152268	PARS2	878.72	15.97	8.4
chr1	55230133	55230164	MACS_peak_5713	576.97	31	NM_152268	PARS2	576.97	11.92	8.18
chr1	55337022	55337286	MACS_peak_5723	714.17	264	NM_014762	DHCR24	714.17	5.67	8.14
chr1	55340765	55340884	MACS_peak_5724	321.57	119	NM_014762	DHCR24	321.57	5.7	9.83
chr1	55349290	55349446	MACS_peak_5726	440.28	156	NM_014762	DHCR24	440.28	5.24	8.77
chr1	55532705	55533346	MACS_peak_5730	84.64	641	NM_015306	USP24	84.64	4.33	19.35
chr1	55533544	55534047	MACS_peak_5731	114.02	503	NM_015306	USP24	114.02	4.69	16.33
chr1	55539500	55539556	MACS_peak_5733	494.54	56	NM_015306	USP24	494.54	7.06	8.48
chr1	55546994	55547097	MACS_peak_5735	81	103	NM_015306	USP24	81	4.62	19.82
chr1	55549444	55549561	MACS_peak_5736	195.46	117	NM_015306	USP24	195.46	6.48	12.29
chr1	55555299	55555413	MACS_peak_5738	317.58	114	NM_015306	USP24	317.58	8.66	9.87
chr1	55562624	55562845	MACS_peak_5742	62.71	221	NM_015306	USP24	62.71	4.95	23
chr1	55566511	55566637	MACS_peak_5746	369.61	126	NM_015306	USP24	369.61	8.09	9.31
chr1	55569548	55569623	MACS_peak_5748	366.45	75	NM_015306	USP24	366.45	7.11	9.36
chr1	55586277	55586429	MACS_peak_5753	127.85	152	NM_015306	USP24	127.85	5.17	15.32
chr1	55590141	55590221	MACS_peak_5754	82.66	80	NM_015306	USP24	82.66	2.53	19.65
chr1	55599742	55599836	MACS_peak_5758	122.39	94	NM_015306	USP24	122.39	4.61	15.67
chr1	55604616	55604683	MACS_peak_5760	77.59	67	NM_015306	USP24	77.59	5.96	20.38
chr1	55608414	55608463	MACS_peak_5762	82.96	49	NM_015306	USP24	82.96	2.73	19.6
chr1	55609799	55609876	MACS_peak_5763	73.06	77	NM_015306	USP24	73.06	3.76	21.13
chr1	55611670	55611782	MACS_peak_5764	264.73	112	NM_015306	USP24	264.73	8.52	10.62
chr1	55614135	55614243	MACS_peak_5766	2167.56	108	NM_015306	USP24	2167.56	21.93	12.31
chr1	55643639	55643805	MACS_peak_5771	389.68	166	NM_015306	USP24	389.68	7.84	9.15
chr1	55680462	55680891	MACS_peak_5778	408.39	429	NM_015306	USP24	408.39	18.01	9
chr1	57110989	57111154	MACS_peak_5805	54.75	165	NM_006252	PRKAA2	54.75	7.52	24.87
chr1	57161613	57161815	MACS_peak_5816	458.49	202	NM_006252	PRKAA2	458.49	5.82	8.72
chr1	58992995	58993007	MACS_peak_5841	348.24	12	NM_145243	OMA1	348.24	5.48	9.51
chr1	58999501	58999701	MACS_peak_5842	206.88	200	uc009vzz.3	OMA1	206.88	3.52	11.99
chr1	59004495	59004982	MACS_peak_5844	63.17	487	NM_145243	OMA1	63.17	3.05	22.92
chr1	59120537	59120744	MACS_peak_5853	88.94	207	NM_001085487	MYSM1	88.94	2.25	18.81
chr1	59133518	59133578	MACS_peak_5855	179.38	60	NM_001085487	MYSM1	179.38	3.88	12.85
chr1	59137541	59137630	MACS_peak_5856	309.64	89	NM_001085487	MYSM1	309.64	6.77	9.97
chr1	59156035	59156089	MACS_peak_5861	168.68	54	NM_001085487	MYSM1	168.68	8.13	13.32
chr1	59158543	59158603	MACS_peak_5862	856.84	60	NM_001085487	MYSM1	856.84	13.89	8.34
chr1	59165656	59165743	MACS_peak_5865	2107.81	87	NM_001085487	MYSM1	2107.81	31	12.2
chr1	59247149	59249785	MACS_peak_5866	3100	2636	NM_002228	JUN	3100	15.3	13.51
chr1	59787207	59787277	MACS_peak_5885	148.15	70	NM_018291	FGGY	148.15	5.66	14.17
chr1	59805655	59805741	MACS_peak_5886	1876.01	86	NM_018291	FGGY	1876.01	22.65	11.42
chr1	59844420	59844509	MACS_peak_5893	362.48	89	NM_018291	FGGY	362.48	16.45	9.36
chr1	59922632	59922748	MACS_peak_5907	311.96	116	NM_018291	FGGY	311.96	17.88	9.92
chr1	59977982	59978111	MACS_peak_5914	825.48	129	NM_018291	FGGY	825.48	24.25	8.31
chr1	60073474	60073577	MACS_peak_5927	490.21	103	NM_018291	FGGY	490.21	10.71	8.48
chr1	60103899	60104047	MACS_peak_5930	343.56	148	NM_018291	FGGY	343.56	10	9.54
chr1	60132954	60133075	MACS_peak_5933	52.72	121	NM_018291	FGGY	52.72	4.85	25.44
chr1	60301076	60301084	MACS_peak_5949	148.15	8	NM_015888	HOOK1	148.15	5.46	14.17
chr1	60341009	60341329	MACS_peak_5956	80.21	320	NM_015888	HOOK1	80.21	4.33	19.94
chr1	61548094	61548490	MACS_peak_5973	153.34	396	NM_005595	NFIA	153.34	8.1	13.92
chr1	61743217	61743257	MACS_peak_6021	365.12	40	NM_005595	NFIA	365.12	8.52	9.37
chr1	61818121	61818201	MACS_peak_6027	1414.04	80	NM_005595	NFIA	1414.04	17	9.81
chr1	61869772	61869954	MACS_peak_6034	138.37	182	ENST00000357977	NFIA	138.37	3.38	14.73
chr1	61872233	61872399	MACS_peak_6035	76.57	166	NM_005595	NFIA	76.57	5.71	20.5
chr1	61905122	61905190	MACS_peak_6042	225.68	68	ENST00000493627	NFIA	225.68	8.29	11.36
chr1	61925687	61925932	MACS_peak_6047	552.63	245	NM_005595	NFIA	552.63	7.02	8.25
chr1	62163180	62163456	MACS_peak_6058	166.49	276	ENST00000371177	TM2D1	166.49	8.63	13.36
chr1	62165409	62165946	MACS_peak_6059	354.29	537	ENST00000371177	TM2D1	354.29	14.3	9.42
chr1	62190626	62190922	MACS_peak_6066	1122.36	296	NM_032027	TM2D1	1122.36	14.49	8.99
chr1	62923208	62923376	MACS_peak_6131	154.88	168	NM_033407	DOCK7	154.88	4.99	13.89
chr1	62962009	62962168	MACS_peak_6136	79.05	159	NM_033407	DOCK7	79.05	4.9	20.14
chr1	62979489	62979569	MACS_peak_6140	62.69	80	NM_033407	DOCK7	62.69	2.15	23
chr1	62993821	62993976	MACS_peak_6142	105.87	155	NM_033407	DOCK7	105.87	6.33	17.08
chr1	63008278	63008331	MACS_peak_6145	98.8	53	NM_033407	DOCK7	98.8	6.6	17.67
chr1	63100443	63100593	MACS_peak_6160	132.74	150	NM_033407	DOCK7	132.74	5.35	15.04
chr1	63249807	63249944	MACS_peak_6173	380.93	137	NM_032852	ATG4C	380.93	10.71	9.22
chr1	63270842	63270926	MACS_peak_6176	320.97	84	NM_032852	ATG4C	320.97	8.69	9.81
chr1	63955753	63955889	MACS_peak_6210	149.65	136	NM_014288	ITGB3BP	149.65	5.25	14.15
chr1	63988642	63988812	MACS_peak_6218	176.3	170	uc009wak.1	ITGB3BP	176.3	3.37	12.95
chr1	63997490	63997558	MACS_peak_6220	946.66	68	NM_032437	EFCAB7	946.66	27.49	8.58
chr1	64011586	64011728	MACS_peak_6222	148.3	142	NM_032437	EFCAB7	148.3	6.81	14.22
chr1	64058946	64059405	MACS_peak_6230	344.43	459	NM_002633	PGM1	344.43	6.28	9.53
chr1	64088886	64089110	MACS_peak_6234	2943.78	224	NM_001172818	PGM1	2943.78	53.21	12.96
chr1	64100499	64100690	MACS_peak_6238	62.91	191	NM_002633	PGM1	62.91	2.69	22.97
chr1	64101904	64102059	MACS_peak_6239	123.37	155	NM_002633	PGM1	123.37	5.46	15.64
chr1	64239737	64239983	MACS_peak_6247	122.72	246	NM_005012	ROR1	122.72	6.06	15.63
chr1	64605791	64606046	MACS_peak_6322	920.11	255	NM_005012	ROR1	920.11	11.47	8.55
chr1	64608218	64608418	MACS_peak_6324	449.79	200	NM_001083592	ROR1	449.79	6.52	8.74
chr1	64624663	64624802	MACS_peak_6326	597.17	139	NM_005012	ROR1	597.17	9.36	8.27
chr1	65016276	65016339	MACS_peak_6337	706.58	63	NM_020925	CACHD1	706.58	29.71	8.13
chr1	65117901	65117993	MACS_peak_6345	87.8	92	NM_020925	CACHD1	87.8	4.24	18.91
chr1	65119440	65119495	MACS_peak_6347	110.63	55	NM_020925	CACHD1	110.63	4.65	16.57
chr1	65137285	65137369	MACS_peak_6350	647.01	84	NM_020925	CACHD1	647.01	12.73	8.17
chr1	65138864	65138940	MACS_peak_6351	647.01	76	NM_020925	CACHD1	647.01	12.93	8.17
chr1	65146971	65147018	MACS_peak_6352	750.63	47	NM_020925	CACHD1	750.63	13.95	8.16
chr1	65243619	65243775	MACS_peak_6357	114.67	156	NM_018211	RAVER2	114.67	4.46	16.28
chr1	65247062	65247211	MACS_peak_6358	596.76	149	NM_018211	RAVER2	596.76	16.77	8.22
chr1	65270674	65270788	MACS_peak_6361	370.92	114	NM_018211	RAVER2	370.92	10.07	9.28
chr1	65272888	65273157	MACS_peak_6362	133.09	269	NM_018211	RAVER2	133.09	3.87	15.01
chr1	65316486	65316593	MACS_peak_6369	130.8	107	NM_002227	JAK1	130.8	3.83	15.17
chr1	65321191	65321381	MACS_peak_6371	602.03	190	NM_002227	JAK1	602.03	7.02	8.24
chr1	65323338	65323462	MACS_peak_6373	917.83	124	NM_002227	JAK1	917.83	10.19	8.57
chr1	65330469	65330655	MACS_peak_6375	424.2	186	NM_002227	JAK1	424.2	5.17	8.86
chr1	65613849	65614235	MACS_peak_6426	380.63	386	NM_013410	AK4	380.63	6.63	9.22
chr1	65656392	65656512	MACS_peak_6439	168.6	120	NM_013410	AK4	168.6	4.83	13.32
chr1	65849956	65850009	MACS_peak_6456	622.68	53	NM_014787	DNAJC6	622.68	12.4	8.23
chr1	65851394	65851589	MACS_peak_6457	177.79	195	NM_014787	DNAJC6	177.79	7.02	12.89
chr1	65860586	65860715	MACS_peak_6458	337.79	129	NM_014787	DNAJC6	337.79	8.69	9.61
chr1	65871552	65871816	MACS_peak_6459	900.92	264	NM_014787	DNAJC6	900.92	25.26	8.49
chr1	65876932	65877035	MACS_peak_6460	1443.85	103	NM_014787	DNAJC6	1443.85	21.63	9.91
chr1	65886217	65886423	MACS_peak_6461	539.38	206	NM_017526	LEPROT	539.38	13.22	8.3
chr1	66081719	66081907	MACS_peak_6479	729.59	188	NM_002303	LEPR	729.59	23.24	8.12
chr1	66085610	66085655	MACS_peak_6480	1620.06	45	NM_002303	LEPR	1620.06	23.44	10.48
chr1	66798017	66798303	MACS_peak_6489	93.33	286	NM_001037339	PDE4B	93.33	8.69	18.21
chr1	66827297	66827313	MACS_peak_6493	148.15	16	NM_002600	PDE4B	148.15	5.46	14.17
chr1	67306279	67306354	MACS_peak_6507	98.98	75	NM_024763	WDR78	98.98	4.45	17.65
chr1	67313166	67313233	MACS_peak_6508	93.33	67	NM_024763	WDR78	93.33	4.45	18.21
chr1	67358932	67359096	MACS_peak_6512	1800.83	164	NM_024763	WDR78	1800.83	25.67	10.98
chr1	67370776	67370976	MACS_peak_6514	1840.13	200	ENST00000488333	WDR78	1840.13	25.47	11.19
chr1	67390344	67390570	MACS_peak_6518	419.04	226	NM_024763	WDR78	419.04	9.54	8.93
chr1	67395925	67396083	MACS_peak_6519	1726.06	158	NM_001077701	MIER1	1726.06	26.47	11.01
chr1	67411832	67412173	MACS_peak_6524	1591.34	341	NM_001278215	MIER1	1591.34	13.62	10.49
chr1	67412951	67413214	MACS_peak_6525	52.37	263	NM_001278215	MIER1	52.37	3.34	25.54
chr1	67423741	67423903	MACS_peak_6530	2658.37	162	NM_020948	MIER1	2658.37	22.49	12.7
chr1	67436490	67436642	MACS_peak_6533	231.02	152	NM_020948	MIER1	231.02	5.59	11.25
chr1	67437337	67437419	MACS_peak_6534	318.24	82	NM_020948	MIER1	318.24	8.45	9.85
chr1	67438579	67438674	MACS_peak_6535	273.82	95	NM_020948	MIER1	273.82	6.76	10.45
chr1	67452553	67453672	MACS_peak_6541	389.97	1119	NM_020948	MIER1	389.97	9.12	9.19
chr1	67519609	67519892	MACS_peak_6551	329.35	283	NM_015139	SLC35D1	329.35	11.92	9.71
chr1	67604589	67604790	MACS_peak_6552	57.32	201	uc009waz.3	IL23R	57.32	4.85	24.2
chr1	67891817	67891968	MACS_peak_6563	3100	151	NM_015640	SERBP1	3100	11.92	13.51
chr1	67895670	67896123	MACS_peak_6564	3100	453	NM_015640	SERBP1	3100	18.17	13.51
chr1	68153382	68153847	MACS_peak_6566	789.46	465	NM_001924	GADD45A	789.46	6.19	8.21
chr1	68173325	68173395	MACS_peak_6569	2426.71	70	NM_018841	GNG12	2426.71	5.69	12.6
chr1	68299026	68299151	MACS_peak_6601	3100	125	NM_018841	GNG12	3100	13.7	13.51
chr1	68512886	68513045	MACS_peak_6623	203.52	159	NM_004675	DIRAS3	203.52	6.67	12.05
chr1	68516230	68516238	MACS_peak_6624	218.21	8	NM_004675	DIRAS3	218.21	6.67	11.59
chr1	68564141	68564436	MACS_peak_6630	810.99	295	NM_001002292	WLS	810.99	19.88	8.29
chr1	68610251	68610335	MACS_peak_6642	633.15	84	NM_024911	WLS	633.15	10.77	8.26
chr1	68614318	68614343	MACS_peak_6646	781.69	25	NM_024911	WLS	781.69	6.74	8.18
chr1	68615870	68616039	MACS_peak_6647	221.51	169	NM_024911	WLS	221.51	7.28	11.53
chr1	68619199	68619336	MACS_peak_6649	673.8	137	NM_024911	WLS	673.8	9.69	8.18
chr1	68962634	68962796	MACS_peak_6689	939.7	162	NM_017779	DEPDC1	939.7	8.22	8.58
chr1	70509636	70509777	MACS_peak_6702	346.3	141	NM_020794	LRRC7	346.3	13.54	9.48
chr1	70588210	70588513	MACS_peak_6703	52.72	303	NM_020794	LRRC7	52.72	5.05	25.44
chr1	70616810	70616864	MACS_peak_6705	260.89	54	NM_017768	LRRC40	260.89	4.55	10.66
chr1	70654774	70654956	MACS_peak_6712	77.45	182	NM_017768	LRRC40	77.45	4.38	20.4
chr1	70671072	70671361	MACS_peak_6714	1295.94	289	NM_017768	LRRC40	1295.94	12.85	9.54
chr1	70701183	70701233	MACS_peak_6716	130.72	50	NM_004768	SRSF11	130.72	4.22	15.18
chr1	70703107	70703239	MACS_peak_6718	719.91	132	ENST00000436161	SRSF11	719.91	9.69	8.18
chr1	70705121	70705203	MACS_peak_6719	401.63	82	NM_004768	SRSF11	401.63	5.29	9.05
chr1	70710366	70710498	MACS_peak_6720	2831.34	132	NM_004768	SRSF11	2831.34	17.77	12.81
chr1	70761812	70761944	MACS_peak_6734	492.15	132	NM_030816	ANKRD13C	492.15	9.42	8.49
chr1	70771906	70771949	MACS_peak_6737	291.67	43	NM_030816	ANKRD13C	291.67	5.85	10.19
chr1	70779427	70779469	MACS_peak_6739	178.59	42	NM_030816	ANKRD13C	178.59	5.14	12.88
chr1	70781163	70781200	MACS_peak_6740	166.45	37	NM_030816	ANKRD13C	166.45	4.82	13.37
chr1	70790535	70790640	MACS_peak_6744	599.31	105	NM_030816	ANKRD13C	599.31	16.09	8.26
chr1	70801779	70801782	MACS_peak_6745	636.88	3	NM_030816	ANKRD13C	636.88	12.73	8.23
chr1	70819488	70820399	MACS_peak_6748	874.79	911	uc001dey.4	ANKRD13C	874.79	6.58	8.39
chr1	70832126	70832220	MACS_peak_6749	122.72	94	NM_001031693	HHLA3	122.72	8.08	15.63
chr1	70877135	70877266	MACS_peak_6750	627.2	131	NM_001902	CTH	627.2	12.32	8.28
chr1	70883619	70883715	MACS_peak_6751	337.79	96	NM_001902	CTH	337.79	12.33	9.61
chr1	71536509	71536679	MACS_peak_6756	414.22	170	NM_005455	ZRANB2	414.22	4.14	8.92
chr1	71542477	71542560	MACS_peak_6757	2493.7	83	NM_005455	ZRANB2	2493.7	11.88	12.37
chr1	71544139	71544248	MACS_peak_6758	549.47	109	NM_005455	ZRANB2	549.47	6.92	8.28
chr1	71546622	71546740	MACS_peak_6759	1927.77	118	NM_005455	ZRANB2	1927.77	7.16	11.39
chr1	74663925	74664110	MACS_peak_6814	586.38	185	ENST00000482102	FPGT	586.38	9.9	8.19
chr1	74665347	74665529	MACS_peak_6815	59.6	182	ENST00000467578	FPGT	59.6	4.76	23.65
chr1	74667001	74667053	MACS_peak_6816	516.36	52	NM_001112808	FPGT-TNNI3K	516.36	7.81	8.39
chr1	74671845	74672725	MACS_peak_6819	206.21	880	ENST00000609362	FPGT	206.21	4.76	12
chr1	74701785	74701852	MACS_peak_6825	168.25	67	NM_015978	TNNI3K	168.25	5.86	13.29
chr1	74808525	74808670	MACS_peak_6828	77.11	145	NM_015978	TNNI3K	77.11	5.25	20.42
chr1	74837375	74837627	MACS_peak_6829	416.49	252	ENST00000370895	FPGT-TNNI3K	416.49	12.33	8.9
chr1	75175781	75175931	MACS_peak_6838	50.12	150	NM_001889	CRYZ	50.12	3.46	26.19
chr1	75196065	75196104	MACS_peak_6845	314.05	39	NM_001130042	CRYZ	314.05	5.95	9.92
chr1	75202243	75202306	MACS_peak_6847	59.69	63	NM_138467	TYW3	59.69	2.72	23.64
chr1	75204373	75204472	MACS_peak_6848	147.18	99	NM_138467	TYW3	147.18	4.17	14.21
chr1	75229577	75229941	MACS_peak_6856	80.88	364	NM_138467	TYW3	80.88	3.63	19.83
chr1	76190264	76190502	MACS_peak_6867	505.55	238	NM_000016	ACADM	505.55	14.95	8.45
chr1	76194073	76194173	MACS_peak_6868	54.13	100	NM_001127328	ACADM	54.13	2.6	25.04
chr1	76215160	76215244	MACS_peak_6877	56.04	84	NM_000016	ACADM	56.04	3	24.53
chr1	76228766	76228982	MACS_peak_6881	374.07	216	NM_000016	ACADM	374.07	5.62	9.31
chr1	76540388	76540569	MACS_peak_6888	80.63	181	NM_152996	ST6GALNAC3	80.63	7.07	19.87
chr1	76877944	76878102	MACS_peak_6935	310.09	158	NM_152996	ST6GALNAC3	310.09	8.2	9.96
chr1	77094304	77094446	MACS_peak_6954	189.48	142	NM_152996	ST6GALNAC3	189.48	8.44	12.54
chr1	77555013	77555250	MACS_peak_6962	565.93	237	NM_005482	PIGK	565.93	8.31	8.21
chr1	77556976	77557182	MACS_peak_6963	947	206	NM_005482	PIGK	947	5.68	8.64
chr1	77620023	77620306	MACS_peak_6970	182.83	283	ENST00000359130	PIGK	182.83	5.98	12.76
chr1	77627004	77627090	MACS_peak_6971	283.79	86	NM_005482	PIGK	283.79	4.32	10.3
chr1	77672324	77672397	MACS_peak_6977	182.44	73	NM_005482	PIGK	182.44	5.76	12.78
chr1	77747776	77748011	MACS_peak_6982	82.39	235	NM_174858	AK5	82.39	4.85	19.61
chr1	77984349	77984412	MACS_peak_6993	135.24	63	NM_012093	AK5	135.24	5.66	14.88
chr1	77987511	77987626	MACS_peak_6994	122.72	115	NM_012093	AK5	122.72	5.05	15.63
chr1	78034016	78034073	MACS_peak_7002	51.12	57	NM_015534	ZZZ3	51.12	2.78	25.89
chr1	78044491	78044554	MACS_peak_7007	230.97	63	NM_015534	ZZZ3	230.97	5.5	11.25
chr1	78047663	78047811	MACS_peak_7008	56.6	148	NM_015534	ZZZ3	56.6	3.9	24.38
chr1	78050201	78050340	MACS_peak_7009	79.99	139	NM_015534	ZZZ3	79.99	4.83	19.99
chr1	78107206	78107340	MACS_peak_7016	201.93	134	NM_015534	ZZZ3	201.93	3.83	12.08
chr1	78148269	78148350	MACS_peak_7027	450.29	81	ENST00000433749	ZZZ3	450.29	7.43	8.74
chr1	78186856	78186884	MACS_peak_7036	131.22	28	NM_015017	USP33	131.22	3.56	15.15
chr1	78189015	78189086	MACS_peak_7037	75.77	71	NM_015017	USP33	75.77	2.95	20.65
chr1	78195544	78195591	MACS_peak_7040	83.53	47	NM_015017	USP33	83.53	3.26	19.51
chr1	78201740	78201843	MACS_peak_7044	1044.71	103	NM_015017	USP33	1044.71	17.8	8.8
chr1	78206561	78206589	MACS_peak_7047	2666.85	28	NM_015017	USP33	2666.85	24.67	12.68
chr1	78211217	78211323	MACS_peak_7049	57.61	106	ENST00000530709	USP33	57.61	3.2	24.13
chr1	78245592	78245877	MACS_peak_7053	501.62	285	ENST00000477627	FAM73A	501.62	21.35	8.5
chr1	78248922	78249036	MACS_peak_7054	184.31	114	NM_198549	FAM73A	184.31	10.82	12.7
chr1	78267015	78267186	MACS_peak_7057	160.48	171	NM_198549	FAM73A	160.48	4.12	13.59
chr1	78329643	78329713	MACS_peak_7066	67.69	70	NM_198549	FAM73A	67.69	3.1	22.01
chr1	78383809	78383958	MACS_peak_7077	231.84	149	NM_144573	NEXN	231.84	13.95	11.23
chr1	78392098	78392228	MACS_peak_7078	407.51	130	NM_144573	NEXN	407.51	11.52	8.97
chr1	78398891	78399164	MACS_peak_7081	56.19	273	uc001dig.4	NEXN	56.19	4.02	24.48
chr1	78401507	78401648	MACS_peak_7082	95.67	141	NM_144573	NEXN	95.67	4.11	18.02
chr1	78408145	78408910	MACS_peak_7086	598.26	765	NM_144573	NEXN	598.26	15.42	8.25
chr1	78422256	78422385	MACS_peak_7092	1723.72	129	NM_003902	FUBP1	1723.72	13.56	11.01
chr1	78444568	78444889	MACS_peak_7098	404.53	321	NM_003902	FUBP1	404.53	8.9	9.02
chr1	79003297	79003575	MACS_peak_7106	196.29	278	NM_000959	PTGFR	196.29	8.89	12.26
chr1	82302569	82302742	MACS_peak_7134	175.7	173	NM_012302	ADGRL2	175.7	10.49	12.97
chr1	82372701	82372915	MACS_peak_7139	343.7	214	NM_012302	ADGRL2	343.7	9.77	9.54
chr1	82417640	82417768	MACS_peak_7143	369.95	128	NM_012302	ADGRL2	369.95	8.28	9.29
chr1	82433818	82433883	MACS_peak_7146	451.44	65	NM_012302	ADGRL2	451.44	8.43	8.72
chr1	82435997	82436022	MACS_peak_7147	616.73	25	NM_012302	ADGRL2	616.73	12.33	8.21
chr1	82450285	82450395	MACS_peak_7149	363.31	110	NM_012302	ADGRL2	363.31	8.39	9.34
chr1	82456074	82457066	MACS_peak_7151	816.06	992	NM_012302	ADGRL2	816.06	10.82	8.33
chr1	84417527	84417659	MACS_peak_7187	154.76	132	NM_024686	TTLL7	154.76	10.11	13.84
chr1	84649729	84649818	MACS_peak_7209	225.68	89	NM_182948	PRKACB	225.68	7.28	11.36
chr1	84663474	84663507	MACS_peak_7210	880.04	33	NM_182948	PRKACB	880.04	15.56	8.39
chr1	84679835	84680000	MACS_peak_7212	214.53	165	NM_182948	PRKACB	214.53	8.16	11.74
chr1	84944919	84945192	MACS_peak_7214	3100	273	NM_025065	RPF1	3100	36.87	13.51
chr1	84948597	84948877	MACS_peak_7216	91.75	280	ENST00000370656	RPF1	91.75	3.88	18.41
chr1	84955315	84955411	MACS_peak_7218	545.77	96	NM_025065	RPF1	545.77	9.62	8.25
chr1	84956001	84956155	MACS_peak_7219	136.96	154	NM_025065	RPF1	136.96	4.27	14.83
chr1	85113233	85113290	MACS_peak_7234	462.25	57	NM_014021	SSX2IP	462.25	4.5	8.73
chr1	85115312	85115402	MACS_peak_7235	302.63	90	ENST00000603677	SSX2IP	302.63	5.71	10.04
chr1	85130099	85130235	MACS_peak_7238	423.63	136	NM_014021	SSX2IP	423.63	9.48	8.87
chr1	85131801	85131915	MACS_peak_7239	277.51	114	ENST00000422026	SSX2IP	277.51	7.12	10.38
chr1	85279251	85279854	MACS_peak_7251	143.63	603	NM_012152	LPAR3	143.63	7.13	14.45
chr1	85462589	85462805	MACS_peak_7269	793.18	216	NM_153259	MCOLN2	793.18	17.79	8.2
chr1	85491215	85491419	MACS_peak_7272	59.37	204	ENST00000370587	MCOLN3	59.37	3.08	23.71
chr1	85506692	85506759	MACS_peak_7274	750.63	67	NM_018298	MCOLN3	750.63	14.15	8.16
chr1	85723125	85723154	MACS_peak_7285	543.63	29	ENST00000344356	C1orf52	543.63	6.03	8.27
chr1	85725040	85725355	MACS_peak_7286	324.27	315	NM_198077	C1orf52	324.27	9.64	9.78
chr1	85790422	85790566	MACS_peak_7295	1280.27	144	NM_012137	DDAH1	1280.27	17.46	9.54
chr1	85817188	85817262	MACS_peak_7301	1840.77	74	NM_012137	DDAH1	1840.77	16.88	11.22
chr1	85824430	85824530	MACS_peak_7302	716.02	100	NM_012137	DDAH1	716.02	10.91	8.15
chr1	85930425	85930628	MACS_peak_7319	1025.35	203	NM_012137	DDAH1	1025.35	20.13	8.75
chr1	86144383	86144464	MACS_peak_7338	165.72	81	NM_017953	ZNHIT6	165.72	9.7	13.41
chr1	86146518	86146532	MACS_peak_7339	145.78	14	NM_017953	ZNHIT6	145.78	6.66	14.31
chr1	86173311	86174116	MACS_peak_7343	3100	805	NM_017953	ZNHIT6	3100	29.37	13.51
chr1	86815871	86816286	MACS_peak_7352	269.96	415	NM_020729	ODF2L	269.96	7.82	10.48
chr1	86820212	86820375	MACS_peak_7353	325.59	163	NM_020729	ODF2L	325.59	9.1	9.77
chr1	86826108	86826183	MACS_peak_7358	92.22	75	NM_020729	ODF2L	92.22	3.46	18.35
chr1	86838113	86838176	MACS_peak_7361	67.26	63	NM_020729	ODF2L	67.26	2.94	22.08
chr1	86841915	86842101	MACS_peak_7364	134.97	186	NM_020729	ODF2L	134.97	4.64	14.9
chr1	86861715	86862025	MACS_peak_7369	819.44	310	NM_020729	ODF2L	819.44	16.95	8.32
chr1	87170515	87170654	MACS_peak_7372	411.02	139	NM_016009	SH3GLB1	411.02	6.55	8.97
chr1	87538616	87538855	MACS_peak_7429	58.94	239	NM_012262	HS2ST1	58.94	3.47	23.82
chr1	87549876	87549962	MACS_peak_7432	246.11	86	NM_012262	HS2ST1	246.11	5.29	10.94
chr1	89149977	89150311	MACS_peak_7448	99.84	334	NM_006256	PKN2	99.84	8.85	17.61
chr1	89206670	89206971	MACS_peak_7454	184.01	301	NM_006256	PKN2	184.01	4.55	12.71
chr1	89250321	89250507	MACS_peak_7463	360.57	186	NM_006256	PKN2	360.57	6.42	9.39
chr1	89251806	89251896	MACS_peak_7464	440.77	90	NM_006256	PKN2	440.77	4.89	8.77
chr1	89270073	89270217	MACS_peak_7470	64.24	144	NM_006256	PKN2	64.24	3.47	22.7
chr1	89352943	89353008	MACS_peak_7482	534.22	65	NM_001514	GTF2B	534.22	7.4	8.3
chr1	89414773	89414960	MACS_peak_7491	101.2	187	NM_001008661	CCBL2	101.2	5.69	17.48
chr1	89427747	89427828	MACS_peak_7495	161.2	81	NM_001008661	CCBL2	161.2	6.14	13.55
chr1	89434352	89434417	MACS_peak_7496	640.48	65	NM_001008661	CCBL2	640.48	7.72	8.23
chr1	89435119	89435150	MACS_peak_7497	166.27	31	NM_001008661	CCBL2	166.27	7.86	13.37
chr1	89448332	89449603	MACS_peak_7498	346.69	1271	NM_019610	RBMXL1	346.69	8.31	9.53
chr1	89458267	89458531	MACS_peak_7502	75.36	264	NM_019610	RBMXL1	75.36	6.83	20.72
chr1	89474526	89474823	MACS_peak_7504	248.62	297	uc021opp.1	GBP3	248.62	9.57	10.92
chr1	89477429	89477528	MACS_peak_7506	126.46	99	NM_018284	GBP3	126.46	4.7	15.42
chr1	89481077	89481097	MACS_peak_7507	215.44	20	NM_018284	GBP3	215.44	7.08	11.7
chr1	89582674	89582917	MACS_peak_7513	361.01	243	NM_004120	GBP2	361.01	21.02	9.39
chr1	90049230	90049466	MACS_peak_7526	307.71	236	NM_015350	LRRC8B	307.71	5.11	9.99
chr1	90152155	90152170	MACS_peak_7539	167.94	15	NM_032270	LRRC8C	167.94	4.65	13.3
chr1	90180127	90181122	MACS_peak_7545	160.1	995	NM_032270	LRRC8C	160.1	5.54	13.61
chr1	90182311	90182550	MACS_peak_7546	144	239	NM_032270	LRRC8C	144	3.63	14.43
chr1	90183956	90184183	MACS_peak_7547	504.7	227	NM_032270	LRRC8C	504.7	6.93	8.46
chr1	90287479	90287744	MACS_peak_7550	543.61	265	NM_018103	LRRC8D	543.61	23.8	8.27
chr1	90308997	90309341	MACS_peak_7560	52.73	344	ENST00000527156	LRRC8D	52.73	5.95	25.43
chr1	90398663	90399829	MACS_peak_7584	502.79	1166	NM_018103	LRRC8D	502.79	6.44	8.48
chr1	90463668	90463713	MACS_peak_7587	135.24	45	NM_182975	ZNF326	135.24	5.25	14.88
chr1	90472903	90473309	MACS_peak_7590	79.04	406	NM_182976	ZNF326	79.04	5.89	20.14
chr1	90475646	90475845	MACS_peak_7592	78.62	199	NM_182976	ZNF326	78.62	6.57	20.21
chr1	90478684	90478796	MACS_peak_7595	872.04	112	NM_182976	ZNF326	872.04	10.81	8.4
chr1	90482875	90483023	MACS_peak_7596	81.16	148	NM_182976	ZNF326	81.16	6.74	19.79
chr1	90484243	90484343	MACS_peak_7597	195.97	100	NM_182976	ZNF326	195.97	5.6	12.28
chr1	90486350	90486481	MACS_peak_7598	279.13	131	NM_182976	ZNF326	279.13	5.9	10.35
chr1	90487808	90487904	MACS_peak_7599	329.13	96	NM_182976	ZNF326	329.13	5.83	9.71
chr1	90492912	90493416	MACS_peak_7600	578.5	504	NM_182976	ZNF326	578.5	10.69	8.24
chr1	90495123	90495491	MACS_peak_7602	126.45	368	ENST00000370447	ZNF326	126.45	5.42	15.42
chr1	90497646	90498602	MACS_peak_7603	320.31	956	ENST00000370447	ZNF326	320.31	10	9.82
chr1	90499049	90499468	MACS_peak_7604	160.17	419	ENST00000370447	ZNF326	160.17	4.5	13.61
chr1	91180087	91180177	MACS_peak_7608	596.76	90	NM_020063	BARHL2	596.76	23.65	8.22
chr1	91447866	91447927	MACS_peak_7633	180.49	61	NM_016620	ZNF644	180.49	8.68	12.8
chr1	91487546	91487812	MACS_peak_7646	554.37	266	NM_032186	ZNF644	554.37	18.97	8.23
chr1	91978650	91978864	MACS_peak_7654	85.46	214	NM_003503	CDC7	85.46	3.23	19.22
chr1	91980401	91980554	MACS_peak_7655	106.8	153	NM_003503	CDC7	106.8	3.54	16.97
chr1	91981350	91981400	MACS_peak_7656	139.56	50	NM_003503	CDC7	139.56	4.18	14.66
chr1	92146561	92147390	MACS_peak_7660	147.83	829	NM_003243	TGFBR3	147.83	7.21	14.18
chr1	92181792	92181951	MACS_peak_7664	218.63	159	NM_003243	TGFBR3	218.63	7.46	11.63
chr1	92185449	92185787	MACS_peak_7665	87.34	338	NM_003243	TGFBR3	87.34	5.01	18.96
chr1	92187511	92187701	MACS_peak_7666	98.52	190	NM_003243	TGFBR3	98.52	5.07	17.71
chr1	92195361	92195530	MACS_peak_7668	263.92	169	NM_003243	TGFBR3	263.92	8.75	10.58
chr1	92200332	92200516	MACS_peak_7670	272.9	184	NM_003243	TGFBR3	272.9	6.59	10.46
chr1	92224169	92224236	MACS_peak_7675	600.48	67	NM_003243	TGFBR3	600.48	10.47	8.24
chr1	92365241	92365254	MACS_peak_7687	71.96	13	NM_001195684	TGFBR3	71.96	3.84	21.25
chr1	92371382	92371559	MACS_peak_7688	80.79	177	NM_001195684	TGFBR3	80.79	5.98	19.85
chr1	92495625	92495867	MACS_peak_7693	182.1	242	NM_173567	EPHX4	182.1	8.89	12.73
chr1	92540179	92540985	MACS_peak_7697	386.92	806	NM_001287737	SETSIP	386.92	16.98	9.17
chr1	92568029	92568088	MACS_peak_7700	135.24	59	NM_183242	BTBD8	135.24	5.25	14.88
chr1	92642591	92642931	MACS_peak_7706	698.69	340	NM_015237	KIAA1107	698.69	16.14	8.2
chr1	92647047	92647566	MACS_peak_7708	66.72	519	NM_015237	KIAA1107	66.72	6.03	22.17
chr1	92712653	92712701	MACS_peak_7712	416.49	48	NM_053274	GLMN	416.49	9.7	8.9
chr1	92729179	92729278	MACS_peak_7715	332.28	99	NM_053274	GLMN	332.28	7.21	9.71
chr1	92767032	92767147	MACS_peak_7725	214.5	115	NM_024813	RPAP2	214.5	13.39	11.74
chr1	92769840	92769906	MACS_peak_7726	59.74	66	NM_024813	RPAP2	59.74	5	23.62
chr1	92976640	92976962	MACS_peak_7749	1767.97	322	NM_005665	EVI5	1767.97	19.04	11.05
chr1	93029198	93029294	MACS_peak_7760	323.55	96	NM_005665	EVI5	323.55	13.8	9.8
chr1	93070863	93070920	MACS_peak_7764	214.35	57	NM_005665	EVI5	214.35	7.52	11.74
chr1	93089732	93089891	MACS_peak_7766	186.63	159	NM_005665	EVI5	186.63	6	12.59
chr1	93142714	93142775	MACS_peak_7782	913.28	61	NM_005665	EVI5	913.28	25	8.59
chr1	93159855	93159945	MACS_peak_7785	524.69	90	NM_005665	EVI5	524.69	13.33	8.36
chr1	93160866	93160966	MACS_peak_7786	184.34	100	NM_005665	EVI5	184.34	6.42	12.7
chr1	93297916	93298451	MACS_peak_7807	431.47	535	uc001dpb.3	RPL5	431.47	8.1	8.81
chr1	93298768	93299217	MACS_peak_7808	302.15	449	uc001dpb.3	RPL5	302.15	2.46	10.04
chr1	93300335	93300470	MACS_peak_7809	1460.41	135	NM_000969	RPL5	1460.41	8	10.04
chr1	93301746	93301949	MACS_peak_7810	3100	203	NM_000969	RPL5	3100	8.43	13.51
chr1	93306107	93306545	MACS_peak_7812	3100	438	uc001dpd.3	RPL5	3100	22.4	13.51
chr1	93307322	93307481	MACS_peak_7813	1687.25	159	NM_000969	RPL5	1687.25	11.69	10.95
chr1	93308161	93308415	MACS_peak_7814	104.57	254	NM_001006605	FAM69A	104.57	2.78	17.16
chr1	93341852	93342152	MACS_peak_7819	109.84	300	uc010otg.2	FAM69A	109.84	7.83	16.65
chr1	93426932	93427072	MACS_peak_7829	113.23	140	NM_001006605	FAM69A	113.23	4.88	16.4
chr1	93544807	93545088	MACS_peak_7830	215.82	281	NM_007358	MTF2	215.82	8.07	11.69
chr1	93621696	93622040	MACS_peak_7847	2413.06	344	ENST00000370280	TMED5	2413.06	10.12	12.56
chr1	93625685	93625783	MACS_peak_7848	816.99	98	NM_016040	TMED5	816.99	6.82	8.32
chr1	93646277	93646439	MACS_peak_7854	931.5	162	NM_206886	CCDC18	931.5	13.21	8.56
chr1	93648916	93649023	MACS_peak_7855	1009.92	107	NM_206886	CCDC18	1009.92	14.59	8.73
chr1	93680299	93680523	MACS_peak_7861	111.43	224	NM_206886	CCDC18	111.43	4.51	16.57
chr1	93697982	93698150	MACS_peak_7865	202.82	168	NM_206886	CCDC18	202.82	6.92	12.06
chr1	93704866	93705030	MACS_peak_7870	146.51	164	NM_206886	CCDC18	146.51	5.53	14.25
chr1	93722013	93722095	MACS_peak_7877	261.94	82	NM_206886	CCDC18	261.94	6.85	10.64
chr1	93811673	93812422	MACS_peak_7907	70.33	749	NM_001938	DR1	70.33	4.47	21.53
chr1	93913687	93913862	MACS_peak_7919	732.71	175	NM_017737	FNBP1L	732.71	16.94	8.15
chr1	93965024	93965107	MACS_peak_7926	339.08	83	NM_017737	FNBP1L	339.08	12.24	9.62
chr1	93987638	93987692	MACS_peak_7936	865.28	54	NM_017737	FNBP1L	865.28	24.75	8.35
chr1	93989817	93989880	MACS_peak_7938	204.58	63	NM_017737	FNBP1L	204.58	6.13	12.06
chr1	93996311	93996440	MACS_peak_7943	596.99	129	NM_017737	FNBP1L	596.99	7.32	8.27
chr1	94009737	94009773	MACS_peak_7947	254.85	36	NM_017737	FNBP1L	254.85	5	10.78
chr1	94012405	94012531	MACS_peak_7948	151.84	126	NM_017737	FNBP1L	151.84	4.17	14.01
chr1	94014834	94014983	MACS_peak_7949	134.04	149	NM_017737	FNBP1L	134.04	5.03	14.96
chr1	94016503	94016713	MACS_peak_7950	463.72	210	NM_001024948	FNBP1L	463.72	7.18	8.7
chr1	94032835	94033048	MACS_peak_7957	142.73	213	NM_003567	BCAR3	142.73	5.4	14.5
chr1	94037029	94037398	MACS_peak_7960	342.72	369	uc009wdm.1	BCAR3	342.72	7.48	9.56
chr1	94041570	94041686	MACS_peak_7962	53.08	116	NM_003567	BCAR3	53.08	6.33	25.34
chr1	94047857	94048510	MACS_peak_7965	59.54	653	NM_003567	BCAR3	59.54	5.23	23.67
chr1	94050653	94050719	MACS_peak_7966	97.28	66	NM_001308251	BCAR3	97.28	6.2	17.84
chr1	94140169	94140497	MACS_peak_7999	104.72	328	NM_003567	BCAR3	104.72	4.46	17.15
chr1	94335103	94335500	MACS_peak_8019	135.11	397	NM_014597	DNTTIP2	135.11	4.47	14.89
chr1	94341823	94343418	MACS_peak_8020	1341.49	1595	NM_014597	DNTTIP2	1341.49	5.88	9.68
chr1	94636505	94637110	MACS_peak_8027	176.06	605	NM_004815	ARHGAP29	176.06	7.7	12.96
chr1	94643407	94643723	MACS_peak_8028	162.97	316	NM_004815	ARHGAP29	162.97	5.73	13.53
chr1	94670616	94670690	MACS_peak_8035	56.28	74	NM_004815	ARHGAP29	56.28	2.18	24.47
chr1	94702970	94703189	MACS_peak_8045	75.01	219	NM_004815	ARHGAP29	75.01	8.57	20.76
chr1	94941213	94941293	MACS_peak_8057	62.63	80	NM_002858	ABCD3	62.63	2.3	23.01
chr1	94953101	94953167	MACS_peak_8061	70.58	66	NM_002858	ABCD3	70.58	2.79	21.49
chr1	94998765	94998824	MACS_peak_8069	82.39	59	NM_001993	F3	82.39	4.04	19.61
chr1	95005826	95005924	MACS_peak_8072	518.7	98	NM_001993	F3	518.7	11.12	8.36
chr1	95007092	95007222	MACS_peak_8073	312.65	130	NM_001993	F3	312.65	10.91	9.91
chr1	95294048	95294142	MACS_peak_8084	471.47	94	NM_152369	SLC44A3	471.47	14.96	8.58
chr1	95305503	95305593	MACS_peak_8086	296.21	90	NM_152369	SLC44A3	296.21	8.29	10.12
chr1	95322890	95322903	MACS_peak_8089	416.49	13	NM_152369	SLC44A3	416.49	9.7	8.9
chr1	95368677	95368728	MACS_peak_8090	99.79	51	NM_001839	CNN3	99.79	2.37	17.62
chr1	95369017	95369080	MACS_peak_8091	1080.96	63	NM_001839	CNN3	1080.96	5.31	8.89
chr1	95392393	95392759	MACS_peak_8096	1872.4	366	NM_001839	CNN3	1872.4	18.9	11.41
chr1	95583016	95583249	MACS_peak_8106	93.33	233	ENST00000456991	TMEM56	93.33	5.05	18.21
chr1	95583492	95583647	MACS_peak_8107	304.4	155	NM_001199691	TMEM56-RWDD3	304.4	7.33	10.04
chr1	95609446	95609612	MACS_peak_8112	53.74	166	NM_152487	TMEM56	53.74	4.93	25.17
chr1	95658778	95658994	MACS_peak_8114	288.64	216	NM_152487	TMEM56	288.64	3.76	10.26
chr1	95660231	95660504	MACS_peak_8115	109.98	273	NM_152487	TMEM56	109.98	3.39	16.63
chr1	95709830	95710291	MACS_peak_8121	149.48	461	NM_001199691	TMEM56-RWDD3	149.48	7.05	14.16
chr1	97187253	97187452	MACS_peak_8126	234.16	199	NM_001300986	PTBP2	234.16	7.15	11.19
chr1	97215086	97215195	MACS_peak_8134	471.7	109	NM_001300987	PTBP2	471.7	10	8.63
chr1	97216980	97217056	MACS_peak_8135	76.69	76	NM_021190	PTBP2	76.69	6.34	20.49
chr1	97235258	97235346	MACS_peak_8140	105.4	88	NM_021190	PTBP2	105.4	3.69	17.12
chr1	97839116	97839196	MACS_peak_8174	186.15	80	NM_000110	DPYD	186.15	6.55	12.61
chr1	97915663	97915779	MACS_peak_8178	350.78	116	NM_000110	DPYD	350.78	7.9	9.47
chr1	97981281	97981497	MACS_peak_8182	197.36	216	NM_000110	DPYD	197.36	8.48	12.26
chr1	98039315	98039526	MACS_peak_8185	258.04	211	NM_000110	DPYD	258.04	10.89	10.74
chr1	98058773	98058934	MACS_peak_8186	79.75	161	NM_000110	DPYD	79.75	6.46	20.03
chr1	98060614	98060709	MACS_peak_8187	287.6	95	NM_000110	DPYD	287.6	5.8	10.22
chr1	98206011	98206035	MACS_peak_8198	2012.98	24	NM_000110	DPYD	2012.98	26.11	11.77
chr1	98348819	98348930	MACS_peak_8210	343.87	111	NM_000110	DPYD	343.87	9.95	9.54
chr1	98386439	98386573	MACS_peak_8216	328.52	134	NM_000110	DPYD	328.52	6.22	9.72
chr1	99157090	99157255	MACS_peak_8278	407.36	165	NM_015976	SNX7	407.36	8.94	8.98
chr1	99161073	99161272	MACS_peak_8279	98.99	199	NM_015976	SNX7	98.99	3.72	17.72
chr1	99203792	99203945	MACS_peak_8286	60.7	153	NM_015976	SNX7	60.7	4.16	23.4
chr1	100315639	100315823	MACS_peak_8293	434.6	184	NM_000642	AGL	434.6	12.53	8.78
chr1	100345553	100345602	MACS_peak_8299	88.21	49	NM_000028	AGL	88.21	3.22	18.93
chr1	100346187	100346326	MACS_peak_8300	57.04	139	NM_000028	AGL	57.04	2.54	24.27
chr1	100353543	100353664	MACS_peak_8302	116.6	121	NM_000028	AGL	116.6	5.27	16.11
chr1	100356775	100356898	MACS_peak_8303	330.58	123	NM_000028	AGL	330.58	8.65	9.75
chr1	100368238	100368350	MACS_peak_8305	203.34	112	NM_000028	AGL	203.34	9.47	12.05
chr1	100387337	100387540	MACS_peak_8308	164.22	203	NM_000028	AGL	164.22	3.79	13.47
chr1	100488066	100488557	MACS_peak_8322	199.59	491	NM_012243	SLC35A3	199.59	4.64	12.17
chr1	100489533	100490201	MACS_peak_8324	398.08	668	NM_012243	SLC35A3	398.08	11.05	9.05
chr1	100490504	100490749	MACS_peak_8325	338.92	245	NM_012243	SLC35A3	338.92	6.63	9.62
chr1	100490985	100491428	MACS_peak_8326	181.49	443	NM_012243	SLC35A3	181.49	6.69	12.76
chr1	100573547	100573560	MACS_peak_8338	110.95	13	NM_194292	SASS6	110.95	2.88	16.61
chr1	100584573	100584589	MACS_peak_8341	182.1	16	NM_194292	SASS6	182.1	6.06	12.73
chr1	100598305	100598651	MACS_peak_8343	145.06	346	NM_194292	SASS6	145.06	9.07	14.35
chr1	100602574	100602626	MACS_peak_8344	138.97	52	NM_019083	TRMT13	138.97	7.57	14.68
chr1	100613469	100613808	MACS_peak_8346	82.14	339	NM_019083	TRMT13	82.14	4.26	19.65
chr1	100653757	100654380	MACS_peak_8347	67.13	623	NM_001918	DBT	67.13	7.24	22.11
chr1	100656607	100657659	MACS_peak_8348	201.07	1052	NM_001918	DBT	201.07	9.46	12.11
chr1	100658250	100658829	MACS_peak_8349	100.82	579	NM_001918	DBT	100.82	6.67	17.51
chr1	100732079	100732292	MACS_peak_8360	1089.43	213	ENST00000370126	RTCA	1089.43	8.63	8.92
chr1	100736112	100736236	MACS_peak_8362	2894.61	124	NM_003729	RTCA	2894.61	31.99	12.98
chr1	100740379	100740521	MACS_peak_8363	530.17	142	NM_003729	RTCA	530.17	7.86	8.34
chr1	100741154	100741279	MACS_peak_8364	329.97	125	NM_003729	RTCA	329.97	6.8	9.75
chr1	100750783	100750878	MACS_peak_8368	450.06	95	NM_003729	RTCA	450.06	7.16	8.75
chr1	100756958	100757093	MACS_peak_8369	1409.37	135	NM_003729	RTCA	1409.37	9.48	9.79
chr1	100757778	100758230	MACS_peak_8370	219.17	452	NM_003729	RTCA	219.17	6.53	11.61
chr1	100818260	100818559	MACS_peak_8372	346.3	299	NM_003672	CDC14A	346.3	16.37	9.48
chr1	100949847	100949996	MACS_peak_8390	315.26	149	NM_003672	CDC14A	315.26	9.36	9.9
chr1	100960414	100960486	MACS_peak_8391	161.46	72	NM_003672	CDC14A	161.46	5.66	13.53
chr1	100963640	100963720	MACS_peak_8392	142.23	80	NM_003672	CDC14A	142.23	5	14.53
chr1	101339684	101339980	MACS_peak_8396	1538.77	296	NM_001439	EXTL2	1538.77	15.29	10.36
chr1	101343086	101343450	MACS_peak_8398	209.05	364	NM_001439	EXTL2	209.05	5.9	11.93
chr1	101427466	101427474	MACS_peak_8422	822.1	8	NM_133496	SLC30A7	822.1	11.81	8.32
chr1	101440641	101441147	MACS_peak_8427	297.9	506	NM_133496	SLC30A7	297.9	5.33	10.12
chr1	101441697	101442821	MACS_peak_8428	88.88	1124	NM_133496	SLC30A7	88.88	5.59	18.82
chr1	101458192	101458296	MACS_peak_8431	407.5	104	NM_015958	DPH5	407.5	6	8.97
chr1	101460665	101460706	MACS_peak_8432	911.83	41	ENST00000427040	DPH5	911.83	11.09	8.53
chr1	101487196	101487321	MACS_peak_8438	430.11	125	NM_015958	DPH5	430.11	10.38	8.83
chr1	101704379	101705467	MACS_peak_8452	562.19	1088	NM_001400	S1PR1	562.19	8.81	8.24
chr1	101705700	101706282	MACS_peak_8453	71.64	582	NM_001400	S1PR1	71.64	6.1	21.29
chr1	103388893	103388945	MACS_peak_8458	312.65	52	NM_001854	COL11A1	312.65	8.29	9.91
chr1	103404590	103404628	MACS_peak_8459	288.09	38	NM_001854	COL11A1	288.09	7.88	10.21
chr1	103427791	103427821	MACS_peak_8460	71.96	30	NM_001854	COL11A1	71.96	3.84	21.25
chr1	103431042	103431069	MACS_peak_8461	71.96	27	NM_001854	COL11A1	71.96	3.84	21.25
chr1	104068719	104068884	MACS_peak_8463	61.1	165	NM_017619	RNPC3	61.1	2.86	23.3
chr1	104070316	104070357	MACS_peak_8464	110.9	41	NM_017619	RNPC3	110.9	3.53	16.62
chr1	104076360	104076479	MACS_peak_8467	112.74	119	NM_017619	RNPC3	112.74	6.52	16.44
chr1	104117869	104117967	MACS_peak_8478	120.15	98	NM_020978	AMY2B	120.15	5.57	15.86
chr1	107599393	107600799	MACS_peak_8483	755.14	1406	NM_018137	PRMT6	755.14	14.52	8.2
chr1	108728449	108728576	MACS_peak_8497	1744.27	127	NM_013386	SLC25A24	1744.27	17.36	11.08
chr1	108742415	108742886	MACS_peak_8503	1944.09	471	ENST00000569674	SLC25A24	1944.09	22.03	11.55
chr1	108779908	108779960	MACS_peak_8505	406.77	52	NM_001143989	NBPF4	406.77	13.03	8.98
chr1	108781369	108781581	MACS_peak_8506	182.21	212	NM_001143989	NBPF4	182.21	10.35	12.79
chr1	108784695	108784795	MACS_peak_8507	612.78	100	NM_001143989	NBPF4	612.78	15.67	8.23
chr1	108998007	108998219	MACS_peak_8559	283.24	212	NM_001143987	NBPF6	283.24	10.79	10.31
chr1	108999628	108999680	MACS_peak_8560	601.58	52	NM_001143987	NBPF6	601.58	13.21	8.24
chr1	109178736	109179290	MACS_peak_8569	201.54	554	NM_001010883	FAM102B	201.54	8.28	12.1
chr1	109191260	109191613	MACS_peak_8571	620.75	353	NM_144584	HENMT1	620.75	10.36	8.23
chr1	109203813	109204069	MACS_peak_8572	116.63	256	NM_144584	HENMT1	116.63	6.27	16.11
chr1	109234931	109235489	MACS_peak_8574	1624.87	558	NM_018061	PRPF38B	1624.87	20.85	10.59
chr1	109238664	109238816	MACS_peak_8577	381.59	152	NM_018061	PRPF38B	381.59	9.87	9.26
chr1	109241783	109242851	MACS_peak_8578	3100	1068	NM_018061	PRPF38B	3100	47.09	13.51
chr1	109284701	109284978	MACS_peak_8581	1320.98	277	NM_001144937	FNDC7	1320.98	28.09	9.55
chr1	109289284	109289408	MACS_peak_8582	423.32	124	NM_007269	STXBP3	423.32	20.82	8.87
chr1	109315286	109315426	MACS_peak_8588	563.3	140	NM_007269	STXBP3	563.3	10.41	8.23
chr1	109318954	109319053	MACS_peak_8589	265.86	99	uc021oqz.1	STXBP3	265.86	5.9	10.6
[truncated: 39,062 more rows]

## Sheet: ac4C-RIP-1_n_ac4C-RIP-2
ac4C-RIP-1											Acetylation sites					Acetylated RNA			enrichment information
Acetylation sites					Acetylated RNA			enrichment information			chrom	txStart	txEnd	PeakID	score	Peak_length	transcript_id	GeneName	-10*log10(pvalue)	fold_enrichment	FDR
chrom	txStart	txEnd	PeakID	score	Peak_length	transcript_id	GeneName	-10*log10(pvalue)	fold_enrichment	FDR	chr1	180399314	180399397	MACS_peak_12891	1087.77	83	NM_032360	ACBD6	1087.77	8.55	8.92
chr1	180399314	180399397	MACS_peak_13991	1632.29	83	NM_032360	ACBD6	1632.29	23.19	15.17	chr1	180464595	180464660	MACS_peak_12902	62.08	65	NM_032360	ACBD6	62.08	5.24	23.13
chr1	180464595	180464660	MACS_peak_14003	84.1	65	NM_032360	ACBD6	84.1	6.72	23.04	chr1	180471179	180472022	MACS_peak_12903	3100	843	NM_032360	ACBD6	3100	19.09	13.51
chr1	180471179	180471850	MACS_peak_14005	3100	671	NM_032360	ACBD6	3100	14.83	15.38	chr1	35562917	35562939	MACS_peak_3510	286.89	22	NM_024772	ZMYM1	286.89	3.77	10.23
chr1	35562917	35563128	MACS_peak_3803	181.36	211	NM_024772	ZMYM1	181.36	4.85	14.5	chr1	27860545	27861427	MACS_peak_2783	1292	882	ENST00000247087	AHDC1	1292	14.34	9.57
chr1	27860830	27861427	MACS_peak_3049	168.05	597	NM_001029882	AHDC1	168.05	10.49	15.15	chr1	27875090	27877005	MACS_peak_2787	306.76	1915	NM_001029882	AHDC1	306.76	9.33	10
chr1	27874037	27875624	MACS_peak_3053	850.18	1587	NM_001029882	AHDC1	850.18	16.28	11.34	chr1	27875090	27877005	MACS_peak_2787	306.76	1915	NM_001029882	AHDC1	306.76	9.33	10
chr1	27876344	27877490	MACS_peak_3054	167.2	1146	NM_001029882	AHDC1	167.2	8.11	15.2	chr1	27929907	27930143	MACS_peak_2810	477.63	236	uc009vsz.1	AHDC1	477.63	20.72	8.57
chr1	27929955	27930143	MACS_peak_3077	769.84	188	uc009vsz.1	AHDC1	769.84	30.63	10.73	chr1	155893417	155893478	MACS_peak_11158	141.17	61	NM_014949	KIAA0907	141.17	6.06	14.55
chr1	155893417	155893469	MACS_peak_12121	108.22	52	NM_014949	KIAA0907	108.22	3.73	19.6	chr1	155895331	155895634	MACS_peak_11159	796.69	303	uc001fmm.3	KIAA0907	796.69	5.8	8.25
chr1	155894833	155895634	MACS_peak_12122	481.12	801	uc001fmm.3	KIAA0907	481.12	16.54	10.23	chr1	19236835	19236893	MACS_peak_1738	52.73	58	NM_001136265	IFFO2	52.73	2.59	25.43
chr1	19236835	19236966	MACS_peak_1861	54.54	131	NM_001136265	IFFO2	54.54	4.22	31.03	chr1	19243396	19243536	MACS_peak_1741	236.22	140	NM_001136265	IFFO2	236.22	9.68	11.13
chr1	19243396	19243536	MACS_peak_1867	396.76	140	NM_001136265	IFFO2	396.76	12.54	10.55	chr1	19244855	19244996	MACS_peak_1742	653.21	141	NM_001136265	IFFO2	653.21	19.42	8.2
chr1	19244855	19244996	MACS_peak_1868	65.81	141	NM_001136265	IFFO2	65.81	6.55	27.15	chr1	19282161	19282244	MACS_peak_1746	148.15	83	NM_001136265	IFFO2	148.15	7.28	14.17
chr1	19282161	19282244	MACS_peak_1881	740.59	83	NM_001136265	IFFO2	740.59	19.17	10.68	chr1	47173577	47173723	MACS_peak_4997	457.31	146	NM_014774	EFCAB14	457.31	7.03	8.72
chr1	47173577	47173723	MACS_peak_5402	937.75	146	NM_014774	EFCAB14	937.75	9.2	11.74	chr1	47181966	47182115	MACS_peak_5001	59.1	149	NM_014774	EFCAB14	59.1	3.78	23.78
chr1	47181966	47182115	MACS_peak_5405	472.22	149	NM_014774	EFCAB14	472.22	9.16	10.27	chr1	47183574	47184584	MACS_peak_5002	399.29	1010	NM_014774	EFCAB14	399.29	7.94	9.09
chr1	47183574	47184808	MACS_peak_5406	427.95	1234	ENST00000544071	EFCAB14	427.95	6.53	10.44	chr1	148252740	148252838	MACS_peak_10186	1653.37	98	NM_015383	NBPF14	1653.37	4.09	10.7
chr1	148252762	148252838	MACS_peak_11193	3009.33	76	NM_015383	NBPF14	3009.33	5.56	15.27	chr1	148256692	148256865	MACS_peak_10187	3100	173	NM_015383	NBPF14	3100	12.73	13.51
chr1	148256692	148256865	MACS_peak_11194	1309.85	173	NM_015383	NBPF14	1309.85	7.4	14.09	chr1	148262257	148262341	MACS_peak_10189	3100	84	uc021owb.1	NBPF14	3100	5.49	13.51
chr1	148262257	148262338	MACS_peak_11196	341.91	81	uc021owb.1	NBPF14	341.91	3.09	11.04	chr1	148266216	148266389	MACS_peak_10190	1577.85	173	NM_015383	NBPF14	1577.85	21.71	10.44
chr1	148266216	148266389	MACS_peak_11197	3100	173	NM_015383	NBPF14	3100	18.87	15.38	chr1	148270988	148271161	MACS_peak_10191	91.54	173	NM_015383	NBPF14	91.54	4.89	18.44
chr1	148270988	148271161	MACS_peak_11198	463.2	173	NM_015383	NBPF14	463.2	12.47	10.23	chr1	148275752	148275925	MACS_peak_10194	1157.73	173	NM_015383	NBPF14	1157.73	13.89	9.08
chr1	148275752	148275925	MACS_peak_11200	1363.71	173	NM_015383	NBPF14	1363.71	21.43	14.29	chr1	148309175	148309348	MACS_peak_10200	1890.67	173	NM_015383	NBPF14	1890.67	9.67	11.4
chr1	148309175	148309348	MACS_peak_11204	3100	173	NM_015383	NBPF14	3100	17	15.38	chr1	148313937	148314110	MACS_peak_10201	1506.07	173	NM_015383	NBPF14	1506.07	20.49	10.18
chr1	148313937	148314110	MACS_peak_11205	964.23	173	NM_015383	NBPF14	964.23	11.78	11.97	chr1	148315561	148315734	MACS_peak_10202	1928.66	173	NM_015383	NBPF14	1928.66	5.99	11.4
chr1	148315561	148315734	MACS_peak_11206	733.67	173	NM_015383	NBPF14	733.67	5.66	10.78	chr1	148318709	148318882	MACS_peak_10203	1864.22	173	NM_015383	NBPF14	1864.22	9.14	11.3
chr1	148318709	148318882	MACS_peak_11207	3100	173	NM_015383	NBPF14	3100	16.55	15.38	chr1	148323457	148323630	MACS_peak_10204	3136.39	173	NM_015383	NBPF14	3136.39	23.96	14.95
chr1	148323457	148323630	MACS_peak_11208	2361.49	173	NM_015383	NBPF14	2361.49	15.86	16.61	chr1	148329029	148329081	MACS_peak_10206	52.3	52	NM_015383	NBPF14	52.3	3.51	25.57
chr1	148329029	148329081	MACS_peak_11211	483.53	52	NM_015383	NBPF14	483.53	8.22	10.29	chr1	148330123	148330287	MACS_peak_10207	491.31	164	NM_015383	NBPF14	491.31	9.16	8.51
chr1	148330123	148330287	MACS_peak_11212	2415.65	164	NM_015383	NBPF14	2415.65	26.4	16.13	chr1	148334194	148334246	MACS_peak_10208	79.83	52	NM_015383	NBPF14	79.83	4.94	20.01
chr1	148334194	148334246	MACS_peak_11213	661.05	52	NM_015383	NBPF14	661.05	18.01	10.5	chr1	148335534	148335752	MACS_peak_10210	69.98	218	uc021owr.1	NBPF14	69.98	5.94	21.59
chr1	148335534	148335752	MACS_peak_11214	801.15	218	uc021owr.1	NBPF14	801.15	25.02	10.94	chr1	148338366	148338469	MACS_peak_10214	171.76	103	NM_015383	NBPF14	171.76	7.68	13.16
chr1	148338366	148338469	MACS_peak_11216	53.43	103	NM_015383	NBPF14	53.43	3.95	31.4	chr1	15736390	15736775	MACS_peak_1409	1123.27	385	NM_024329	EFHD2	1123.27	14.08	8.98
chr1	15736390	15736775	MACS_peak_1510	3100	385	NM_024329	EFHD2	3100	34.46	15.38	chr1	15752366	15752514	MACS_peak_1413	3100	148	NM_024329	EFHD2	3100	22.77	13.51
chr1	15752366	15752514	MACS_peak_1515	3100	148	NM_024329	EFHD2	3100	15.79	15.38	chr1	15753645	15753780	MACS_peak_1414	818.18	135	NM_024329	EFHD2	818.18	10.16	8.31
chr1	15753645	15753780	MACS_peak_1516	447.66	135	NM_024329	EFHD2	447.66	10.47	10.3	chr1	15755088	15756839	MACS_peak_1415	1095.16	1751	NM_024329	EFHD2	1095.16	11.08	8.97
chr1	15755088	15756815	MACS_peak_1517	1140.43	1727	NM_024329	EFHD2	1140.43	11.33	13.18	chr1	170501271	170501425	MACS_peak_12145	1345.34	154	NM_152281	GORAB	1345.34	23.85	9.71
chr1	170501262	170501425	MACS_peak_13166	1031.94	163	NM_152281	GORAB	1031.94	38.53	12.46	chr1	3747609	3747657	MACS_peak_479	675.6	48	NM_014704	CEP104	675.6	9.55	8.17
chr1	3747609	3747735	MACS_peak_514	238.87	126	NM_014704	CEP104	238.87	7.56	12.66	chr1	3753855	3754083	MACS_peak_481	136.07	228	NM_014704	CEP104	136.07	6.6	14.88
chr1	3753855	3754083	MACS_peak_515	1183.22	228	NM_014704	CEP104	1183.22	16.19	13.38	chr1	243292661	243292755	MACS_peak_16643	1444.6	94	NM_014812	CEP170	1444.6	15.81	10
chr1	243292661	243292755	MACS_peak_18177	469.37	94	NM_014812	CEP170	469.37	7.8	10.29	chr1	243305587	243305765	MACS_peak_16648	140.87	178	NM_001042405	CEP170	140.87	5.52	14.56
chr1	243305587	243305765	MACS_peak_18181	80.82	178	NM_001042405	CEP170	80.82	5.25	23.63	chr1	243319522	243320123	MACS_peak_16652	82.21	601	ENST00000481987	CEP170	82.21	6.05	19.64
chr1	243319522	243320123	MACS_peak_18185	395.37	601	ENST00000481987	CEP170	395.37	8.96	10.55	chr1	243332741	243333056	MACS_peak_16654	288.6	315	ENST00000522895	CEP170	288.6	4.37	10.26
chr1	243332742	243333056	MACS_peak_18189	122.21	314	ENST00000522895	CEP170	122.21	3.71	18.19	chr1	243418341	243418649	MACS_peak_16676	50.98	308	NM_014812	CEP170	50.98	4.87	25.94
chr1	243418341	243418702	MACS_peak_18212	431.46	361	NM_014812	CEP170	431.46	12.72	10.38	chr1	16678749	16678986	MACS_peak_1561	365.29	237	NM_018994	FBXO42	365.29	8.66	9.37
chr1	16678749	16678986	MACS_peak_1669	139.18	237	NM_018994	FBXO42	139.18	7.52	16.9	chr1	6699961	6700117	MACS_peak_628	1105.29	156	NM_018198	DNAJC11	1105.29	11.73	8.9
chr1	6699961	6700117	MACS_peak_681	1652.15	156	NM_018198	DNAJC11	1652.15	14.98	15.25	chr1	6704617	6704701	MACS_peak_630	564.43	84	NM_018198	DNAJC11	564.43	7.36	8.23
chr1	6704617	6704698	MACS_peak_682	1387.9	81	NM_018198	DNAJC11	1387.9	16.64	14.3	chr1	6727768	6727870	MACS_peak_638	673.98	102	NM_018198	DNAJC11	673.98	9.35	8.17
chr1	6727768	6727870	MACS_peak_692	977.29	102	NM_018198	DNAJC11	977.29	16.12	12.02	chr1	6738453	6738527	MACS_peak_639	280.69	74	NM_018198	DNAJC11	280.69	6.41	10.37
chr1	6738453	6738527	MACS_peak_694	766.5	74	NM_018198	DNAJC11	766.5	13.24	10.78	chr1	6740967	6741097	MACS_peak_640	89.2	130	NM_018198	DNAJC11	89.2	4.16	18.77
chr1	6740967	6741097	MACS_peak_695	352.07	130	NM_018198	DNAJC11	352.07	8.75	10.93	chr1	6761788	6761887	MACS_peak_645	731.68	99	NM_018198	DNAJC11	731.68	12.3	8.16
chr1	6761788	6761890	MACS_peak_699	1449.49	102	NM_018198	DNAJC11	1449.49	8.77	14.61	chr1	43233214	43233295	MACS_peak_4381	398.6	81	NM_024097	C1orf50	398.6	9.5	9.04
chr1	43232976	43233261	MACS_peak_4749	796.09	285	ENST00000536543	C1orf50	796.09	22.62	10.98	chr1	35913773	35913933	MACS_peak_3565	461.69	160	NM_024874	KIAA0319L	461.69	11.4	8.7
chr1	35913773	35913933	MACS_peak_3867	235.85	160	NM_024874	KIAA0319L	235.85	8.45	12.67	chr1	35928221	35928314	MACS_peak_3571	196.77	93	NM_024874	KIAA0319L	196.77	6.86	12.29
chr1	35928263	35928314	MACS_peak_3874	100.76	51	NM_024874	KIAA0319L	100.76	3.29	20.45	chr1	184356149	184356502	MACS_peak_13103	1037.9	353	NM_030806	C1orf21	1037.9	27.89	8.83
chr1	184356149	184356502	MACS_peak_14196	294.44	353	NM_030806	C1orf21	294.44	16.6	11.62	chr1	184476721	184476816	MACS_peak_13110	469.34	95	NM_030806	C1orf21	469.34	13.51	8.61
chr1	184476721	184476816	MACS_peak_14206	548.54	95	NM_030806	C1orf21	548.54	15.72	10.18	chr1	184567549	184567595	MACS_peak_13113	296.21	46	NM_030806	C1orf21	296.21	8.29	10.12
chr1	184567534	184567595	MACS_peak_14212	1743.33	61	NM_030806	C1orf21	1743.33	27.86	15.2	chr1	184588651	184588762	MACS_peak_13115	488.33	111	NM_030806	C1orf21	488.33	8.25	8.5
chr1	184588651	184588942	MACS_peak_14216	645.78	291	NM_030806	C1orf21	645.78	17.83	10.43	chr1	184595259	184595627	MACS_peak_13116	52.72	368	NM_030806	C1orf21	52.72	6.06	25.44
chr1	184595394	184595757	MACS_peak_14219	96.39	363	NM_030806	C1orf21	96.39	9.09	21.07	chr1	910090	910484	MACS_peak_120	132.76	394	NM_032129	PLEKHN1	132.76	8.94	15.04
chr1	909845	910484	MACS_peak_114	287.24	639	NM_032129	PLEKHN1	287.24	8.09	11.74	chr1	11715868	11716157	MACS_peak_1198	443.42	289	NM_033182	FBXO44	443.42	13.67	8.73
chr1	11715874	11716157	MACS_peak_1256	1485.71	283	NM_033182	FBXO44	1485.71	41.79	14.71	chr1	11718323	11718713	MACS_peak_1199	1293.95	390	uc010oaq.1	FBXO44	1293.95	27.29	9.55
chr1	11718323	11718713	MACS_peak_1257	880.49	390	uc010oaq.1	FBXO44	880.49	19.52	11.59	chr1	36179476	36181927	MACS_peak_3615	459.9	2451	NM_152374	C1orf216	459.9	12.32	8.72
chr1	36179476	36180499	MACS_peak_3917	208.06	1023	NM_152374	C1orf216	208.06	6.32	13.51	chr1	36179476	36181927	MACS_peak_3615	459.9	2451	NM_152374	C1orf216	459.9	12.32	8.72
chr1	36180761	36181927	MACS_peak_3918	1396.86	1166	NM_152374	C1orf216	1396.86	10.12	14.29	chr1	3816735	3816807	MACS_peak_493	628.42	72	NM_207356	C1orf174	628.42	21.42	8.28
chr1	3816735	3816822	MACS_peak_527	85.4	87	NM_207356	C1orf174	85.4	5.33	22.84	chr1	16384807	16385212	MACS_peak_1511	83.76	405	NM_182623	FAM131C	83.76	6	19.48
chr1	16384676	16385212	MACS_peak_1606	340.65	536	NM_182623	FAM131C	340.65	21.14	11.08	chr1	151134265	151134576	MACS_peak_10575	82.55	311	NM_212551	LYSMD1	82.55	3.99	19.67
chr1	151134211	151134439	MACS_peak_11555	118.73	228	NM_212551	LYSMD1	118.73	8.72	18.5	chr1	151137933	151138370	MACS_peak_10576	412.6	437	NM_212551	LYSMD1	412.6	8.53	8.95
chr1	151137976	151138326	MACS_peak_11557	75.5	350	NM_212551	LYSMD1	75.5	5.13	24.71	chr1	206138910	206139423	MACS_peak_14174	1410.49	513	NM_001123168	FAM72A	1410.49	14.07	9.8
chr1	206138910	206139579	MACS_peak_15423	1362.15	669	ENST00000607379	FAM72A	1362.15	16.66	14.29	chr1	181057756	181058562	MACS_peak_12965	121.52	806	NM_016545	IER5	121.52	7.19	15.75
chr1	181057798	181058474	MACS_peak_14066	210.62	676	NM_016545	IER5	210.62	7.46	13.39	chr1	181058590	181059872	MACS_peak_12966	322.8	1282	NM_016545	IER5	322.8	6.54	9.82
chr1	181058618	181059892	MACS_peak_14067	213.64	1274	NM_016545	IER5	213.64	5.07	13.23	chr1	174968891	174969331	MACS_peak_12507	3100	440	NM_014412	CACYBP	3100	38.46	13.51
chr1	174968891	174969331	MACS_peak_13565	3100	440	NM_014412	CACYBP	3100	41.88	15.38	chr1	1412669	1412730	MACS_peak_215	54.13	61	NM_031921	ATAD3B	54.13	3.29	25.04
chr1	1412653	1412730	MACS_peak_220	114.53	77	NM_031921	ATAD3B	114.53	9.61	18.97	chr1	1413832	1414125	MACS_peak_217	98.43	293	uc001afw.2	ATAD3B	98.43	5.51	17.72
chr1	1413785	1414125	MACS_peak_222	129.12	340	uc001afw.2	ATAD3B	129.12	5.39	17.58	chr1	41486361	41486621	MACS_peak_4218	654.8	260	ENST00000359345	SLFNL1	654.8	13.45	8.19
chr1	41485939	41487115	MACS_peak_4551	423.31	1176	ENST00000359345	SLFNL1	423.31	14.62	10.44	chr1	179054829	179055028	MACS_peak_12725	102.45	199	NM_022371	TOR3A	102.45	5.65	17.36
chr1	179054723	179055028	MACS_peak_13816	105.05	305	ENST00000447595	TOR3A	105.05	5.97	19.93	chr1	153519808	153520322	MACS_peak_10711	656.95	514	NM_002960	S100A3	656.95	7.36	8.19
chr1	153519808	153520322	MACS_peak_11711	296.19	514	NM_002960	S100A3	296.19	6.79	11.57	chr1	24400662	24400759	MACS_peak_2399	203.52	97	NM_152372	MYOM3	203.52	6.47	12.05
chr1	24400649	24400759	MACS_peak_2613	55.5	110	NM_152372	MYOM3	55.5	6.72	30.73	chr1	24426180	24426265	MACS_peak_2407	793.18	85	NM_152372	MYOM3	793.18	17.58	8.2
chr1	24426245	24426265	MACS_peak_2616	64.93	20	NM_152372	MYOM3	64.93	4.15	27.47	chr1	231362307	231362571	MACS_peak_15929	391.56	264	uc010pwd.1	C1orf131	391.56	13.69	9.17
chr1	231362288	231362571	MACS_peak_17438	114.8	283	uc010pwd.1	C1orf131	114.8	8.88	18.94	chr1	231364895	231364955	MACS_peak_15931	1722.82	60	NM_152379	C1orf131	1722.82	48.1	10.97
chr1	231364895	231364897	MACS_peak_17439	60.14	2	NM_152379	C1orf131	60.14	3.95	28.91	chr1	85725040	85725355	MACS_peak_7286	324.27	315	NM_198077	C1orf52	324.27	9.64	9.78
chr1	85725040	85725355	MACS_peak_7964	404.05	315	NM_198077	C1orf52	404.05	9.55	10.48	chr1	145299729	145299939	MACS_peak_9809	76.64	210	NM_001039703	NBPF10	76.64	6.15	20.49
chr1	145299729	145299939	MACS_peak_10829	298.27	210	NM_001039703	NBPF10	298.27	8.33	11.52	chr1	145316547	145316684	MACS_peak_9815	794.43	137	NM_001039703	NBPF10	794.43	9.09	8.26
chr1	145316511	145316684	MACS_peak_10833	879.69	173	NM_001039703	NBPF10	879.69	20.47	11.49	chr1	145321265	145321402	MACS_peak_9816	775.37	137	NM_001039703	NBPF10	775.37	9.45	8.19
chr1	145321229	145321402	MACS_peak_10834	632.75	173	NM_001039703	NBPF10	632.75	16.12	10.46	chr1	145325962	145326124	MACS_peak_9817	215.91	162	NM_001039703	NBPF10	215.91	6.5	11.69
chr1	145325951	145326124	MACS_peak_10835	145.65	173	NM_001039703	NBPF10	145.65	10.56	16.48	chr1	145335396	145335561	MACS_peak_9819	134.22	165	NM_001039703	NBPF10	134.22	4.45	14.94
chr1	145335388	145335561	MACS_peak_10838	115.45	173	NM_001039703	NBPF10	115.45	4.01	18.86	chr1	145340116	145340281	MACS_peak_9822	123.36	165	NM_001039703	NBPF10	123.36	4.07	15.64
chr1	145340108	145340281	MACS_peak_10840	92.4	173	NM_001039703	NBPF10	92.4	3.62	21.66	chr1	145359058	145359187	MACS_peak_9827	1551.18	129	ENST00000342960	NBPF10	1551.18	11.79	10.36
chr1	145359058	145359187	MACS_peak_10844	73.15	129	ENST00000342960	NBPF10	73.15	6.97	25.38	chr1	145366178	145366230	MACS_peak_9828	1875.79	52	ENST00000342960	NBPF10	1875.79	16.43	11.42
chr1	145366178	145366216	MACS_peak_10846	2603.54	38	ENST00000342960	NBPF10	2603.54	12.09	16.17	chr1	146448373	146448546	MACS_peak_10010	1021.87	173	NM_001039703	NBPF10	1021.87	10.27	8.74
chr1	146448373	146448546	MACS_peak_11019	327.8	173	NM_001039703	NBPF10	327.8	4.6	11.2	chr1	146450864	146450922	MACS_peak_10011	364	58	NM_001039703	NBPF10	364	8.13	9.38
chr1	146450864	146450939	MACS_peak_11020	65.84	75	NM_001039703	NBPF10	65.84	4.12	27.14	chr1	146457897	146458070	MACS_peak_10014	517.24	173	NM_001039703	NBPF10	517.24	6.12	8.38
chr1	146457897	146458070	MACS_peak_11022	632.27	173	NM_001039703	NBPF10	632.27	6.78	10.48	chr1	235301405	235301489	MACS_peak_16330	138.41	84	ENST00000408888	RBM34	138.41	7.47	14.73
chr1	235301405	235301489	MACS_peak_17861	2815.33	84	ENST00000408888	RBM34	2815.33	37.98	16.29	chr1	235311718	235311762	MACS_peak_16332	157.32	44	ENST00000408888	RBM34	157.32	5.58	13.76
chr1	235311718	235311762	MACS_peak_17864	80.89	44	ENST00000408888	RBM34	80.89	7.5	23.61	chr1	235318195	235318427	MACS_peak_16335	90.83	232	NM_001161533	RBM34	90.83	4.31	18.53
chr1	235318195	235318427	MACS_peak_17866	220.76	232	NM_001161533	RBM34	220.76	5.79	13.05	chr1	26798901	26799118	MACS_peak_2628	3100	217	NM_005517	HMGN2	3100	9.47	13.51
chr1	26798901	26799118	MACS_peak_2876	3100	217	NM_005517	HMGN2	3100	9.29	15.38	chr1	156043516	156044497	MACS_peak_11192	2561.1	981	NM_001093725	MEX3A	2561.1	59.24	12.76
chr1	156043415	156044430	MACS_peak_12162	384.49	1015	NM_001093725	MEX3A	384.49	15.36	10.65	chr1	156044730	156045036	MACS_peak_11193	75.31	306	NM_001093725	MEX3A	75.31	4.53	20.73
chr1	156044690	156044929	MACS_peak_12163	109.7	239	NM_001093725	MEX3A	109.7	4.04	19.45	chr1	156045972	156046362	MACS_peak_11194	237.75	390	NM_001093725	MEX3A	237.75	13.15	11.09
chr1	156045861	156046305	MACS_peak_12164	84.4	444	NM_001093725	MEX3A	84.4	8.72	22.99	chr1	33290944	33291086	MACS_peak_3355	152.91	142	ENST00000526230	S100PBP	152.91	3.64	13.94
chr1	33290711	33291030	MACS_peak_3630	52.6	319	ENST00000530552	S100PBP	52.6	4.58	31.69	chr10	99995780	99995921	MACS_peak_23527	1157.57	141	NM_014472	R3HCC1L	1157.57	19.75	9.08
chr10	99995780	99995921	MACS_peak_25766	1106.17	141	NM_014472	R3HCC1L	1106.17	28.76	12.95	chr10	100003847	100004622	MACS_peak_23530	398.64	775	NM_014472	R3HCC1L	398.64	5.18	9.09
chr10	100004549	100004654	MACS_peak_25767	122.94	105	NM_014472	R3HCC1L	122.94	7.51	18.12	chr10	98741040	98745479	MACS_peak_23378	1066.67	4439	NM_015652	C10orf12	1066.67	6.86	8.81
chr10	98741040	98745490	MACS_peak_25617	286.6	4450	NM_015652	C10orf12	286.6	9.6	11.75	chr10	104569743	104569811	MACS_peak_24058	200.13	68	NM_017787	WBP1L	200.13	3.92	12.15
chr10	104569649	104569811	MACS_peak_26350	95.86	162	NM_017787	WBP1L	95.86	5.31	21.15	chr10	5800849	5800955	MACS_peak_17542	448.28	106	uc001iik.3	FAM208B	448.28	11.92	8.77
chr10	5800849	5800955	MACS_peak_19156	145.8	106	uc001iik.3	FAM208B	145.8	4.28	16.47	chr10	122618154	122618308	MACS_peak_25069	371.34	154	NM_018117	WDR11	371.34	7.76	9.28
chr10	122618154	122618308	MACS_peak_27435	126.52	154	NM_018117	WDR11	126.52	6.98	17.83	chr10	95452209	95452486	MACS_peak_23123	223.35	277	uc009xuh.1	FRA10AC1	223.35	9.81	11.45
chr10	95451599	95452486	MACS_peak_25349	301.45	887	uc009xuh.1	FRA10AC1	301.45	10.17	11.53	chr10	95458057	95458153	MACS_peak_23126	297.15	96	NM_145246	FRA10AC1	297.15	12.21	10.14
chr10	95458057	95458110	MACS_peak_25350	218.21	53	NM_145246	FRA10AC1	218.21	11.79	13.15	chr10	95462131	95462329	MACS_peak_23128	2803.95	198	NM_145246	FRA10AC1	2803.95	64.27	12.81
chr10	95462131	95462329	MACS_peak_25353	1479.32	198	NM_145246	FRA10AC1	1479.32	32.92	14.75	chr10	106124490	106124647	MACS_peak_24281	122.72	157	NM_001008723	CFAP58	122.72	9.9	15.63
chr10	106124490	106124533	MACS_peak_26564	151.29	43	NM_001008723	CFAP58	151.29	6.32	16.05	chr10	134231152	134231358	MACS_peak_25775	57.32	206	NM_138499	PWWP2B	57.32	5.05	24.2
chr10	134230625	134231353	MACS_peak_28239	57.81	728	NM_138499	PWWP2B	57.81	7.74	29.63	chr10	13487215	13487622	MACS_peak_17935	194.16	407	ENST00000440282	BEND7	194.16	6.34	12.35
chr10	13487047	13487354	MACS_peak_19589	680.95	307	ENST00000440282	BEND7	680.95	18.56	10.56	chr10	13522898	13523030	MACS_peak_17939	485.79	132	NM_152751	BEND7	485.79	9.35	8.52
chr10	13522898	13523075	MACS_peak_19594	298.97	177	NM_152751	BEND7	298.97	9.09	11.51	chr10	13534857	13534876	MACS_peak_17941	1176.36	19	NM_152751	BEND7	1176.36	15.61	9.13
chr10	13534610	13534876	MACS_peak_19596	146.89	266	NM_152751	BEND7	146.89	9.09	16.39	chr10	115644009	115644139	MACS_peak_24627	107.42	130	NM_198514	NHLRC2	107.42	3.97	16.9
chr10	115644009	115644139	MACS_peak_26961	372.38	130	NM_198514	NHLRC2	372.38	11.89	10.71	chr10	133918312	133918447	MACS_peak_25727	62.06	135	NM_001105521	JAKMIP3	62.06	5.46	23.08
chr10	133918312	133918447	MACS_peak_28197	102.06	135	NM_001105521	JAKMIP3	102.06	5.14	20.26	chr10	124713530	124713902	MACS_peak_25213	588.97	372	NM_024942	C10orf88	588.97	20.5	8.24
chr10	124713530	124713732	MACS_peak_27624	130.15	202	NM_024942	C10orf88	130.15	8.71	17.5	chr10	99327670	99327898	MACS_peak_23454	423.3	228	NM_024954	UBTD1	423.3	14.26	8.87
chr10	99327670	99327898	MACS_peak_25696	2454.06	228	NM_024954	UBTD1	2454.06	65.2	16.09	chr10	99120302	99120375	MACS_peak_23405	63.98	73	NM_015179	RRP12	63.98	4.83	22.76
chr10	99120302	99120375	MACS_peak_25642	286.78	73	NM_015179	RRP12	286.78	13.58	11.75	chr10	99129181	99129339	MACS_peak_23409	747.69	158	NM_015179	RRP12	747.69	15.32	8.15
chr10	99129181	99129300	MACS_peak_25645	311.35	119	NM_015179	RRP12	311.35	10.37	11.37	chr10	99140564	99140670	MACS_peak_23412	62.06	106	NM_015179	RRP12	62.06	3.64	23.08
chr10	99140555	99140658	MACS_peak_25651	101.13	103	NM_015179	RRP12	101.13	5	20.39	chr10	99145651	99145750	MACS_peak_23415	113.69	99	NM_015179	RRP12	113.69	5.9	16.36
chr10	99145651	99145750	MACS_peak_25654	560.04	99	NM_015179	RRP12	560.04	23.06	10.25	chr10	99150179	99150296	MACS_peak_23417	55.48	117	NM_015179	RRP12	55.48	8.08	24.66
chr10	99150179	99150296	MACS_peak_25656	1396.88	117	NM_015179	RRP12	1396.88	17.14	14.29	chr10	99155974	99156058	MACS_peak_23419	380.23	84	NM_015179	RRP12	380.23	10.93	9.23
chr10	99155974	99156058	MACS_peak_25658	93.35	84	NM_015179	RRP12	93.35	8.64	21.55	chr10	81144625	81145311	MACS_peak_22196	243.72	686	NM_153367	ZCCHC24	243.72	6.89	11
chr10	81144315	81145094	MACS_peak_24381	356.94	779	NM_153367	ZCCHC24	356.94	12.66	10.82	chr10	81154033	81154196	MACS_peak_22199	448.08	163	NM_153367	ZCCHC24	448.08	11.74	8.77
chr10	81154114	81154196	MACS_peak_24383	1847.25	82	NM_153367	ZCCHC24	1847.25	29.24	15.41	chr10	81192313	81192514	MACS_peak_22206	246.22	201	NM_153367	ZCCHC24	246.22	17.79	10.93
chr10	81192313	81192514	MACS_peak_24388	445.83	201	NM_153367	ZCCHC24	445.83	19.17	10.25	chr10	70164427	70164601	MACS_peak_20641	104.35	174	NM_017987	RUFY2	104.35	4.16	17.18
chr10	70164427	70164601	MACS_peak_22710	154.47	174	NM_017987	RUFY2	154.47	6.94	15.88	chr10	70166641	70166946	MACS_peak_20642	150.98	305	NM_017987	RUFY2	150.98	10.91	14.06
chr10	70166772	70166946	MACS_peak_22711	157.89	174	NM_017987	RUFY2	157.89	8.69	15.65	chr11	7626983	7627246	MACS_peak_26542	236.22	263	NM_001256569	PPFIBP2	236.22	7.06	11.13
chr11	7626964	7627246	MACS_peak_29060	1599.24	282	NM_001256569	PPFIBP2	1599.24	26.52	15.1	chr11	7647007	7647122	MACS_peak_26544	107.49	115	NM_003621	PPFIBP2	107.49	9.5	16.9
chr11	7647007	7647122	MACS_peak_29064	323.63	115	NM_003621	PPFIBP2	323.63	9.48	11.21	chr11	7649515	7649577	MACS_peak_26545	116.63	62	NM_003621	PPFIBP2	116.63	5.05	16.11
chr11	7649515	7649566	MACS_peak_29065	213.86	51	NM_003621	PPFIBP2	213.86	7.51	13.22	chr11	72552498	72552628	MACS_peak_31151	447.29	130	NM_014824	FCHSD2	447.29	10.27	8.77
chr11	72552498	72552628	MACS_peak_34149	233.05	130	NM_014824	FCHSD2	233.05	7.53	12.75	chr11	72560909	72560934	MACS_peak_31153	1527.64	25	NM_014824	FCHSD2	1527.64	14.17	10.3
chr11	72560799	72560934	MACS_peak_34153	489.9	135	NM_014824	FCHSD2	489.9	9.9	10.25	chr11	72578909	72579071	MACS_peak_31154	416.45	162	NM_014824	FCHSD2	416.45	10.21	8.9
chr11	72578909	72579071	MACS_peak_34155	214.25	162	NM_014824	FCHSD2	214.25	12.82	13.29	chr11	72613587	72613683	MACS_peak_31158	331.06	96	NM_014824	FCHSD2	331.06	7.92	9.74
chr11	72613587	72613628	MACS_peak_34163	289.54	41	NM_014824	FCHSD2	289.54	7.24	11.68	chr11	72851075	72851173	MACS_peak_31183	579.5	98	NM_014824	FCHSD2	579.5	21.07	8.23
chr11	72851075	72851173	MACS_peak_34198	613.57	98	NM_014824	FCHSD2	613.57	22.61	10.37	chr11	2423946	2424785	MACS_peak_26195	739.63	839	NM_005706	TSSC4	739.63	6.74	8.14
chr11	2423840	2424926	MACS_peak_28693	50.12	1086	NM_005706	TSSC4	50.12	6.98	32.95	chr11	73111580	73112927	MACS_peak_31229	723.67	1347	NM_001286050	FAM168A	723.67	13.49	8.14
chr11	73111880	73117033	MACS_peak_34248	502.78	5153	NM_001286050	FAM168A	502.78	10.32	10.25	chr11	73122438	73122581	MACS_peak_31232	379.13	143	NM_001286050	FAM168A	379.13	9.35	9.24
chr11	73122438	73122581	MACS_peak_34251	174.25	143	NM_001286050	FAM168A	174.25	7.61	14.87	chr11	73130918	73131042	MACS_peak_31237	1141.99	124	NM_001286050	FAM168A	1141.99	13.81	9.02
chr11	73130918	73131044	MACS_peak_34256	423.63	126	NM_001286050	FAM168A	423.63	12.14	10.43	chr11	47741480	47741638	MACS_peak_29219	326.94	158	NM_015308	FNBP4	326.94	8.48	9.75
chr11	47741480	47741638	MACS_peak_32123	130.33	158	NM_015308	FNBP4	130.33	7.19	17.48	chr11	47758178	47758292	MACS_peak_29225	668.63	114	NM_015308	FNBP4	668.63	6.44	8.23
chr11	47758167	47758292	MACS_peak_32125	255.21	125	NM_015308	FNBP4	255.21	6.05	12.35	chr11	47767607	47767946	MACS_peak_29226	2933.18	339	NM_015308	FNBP4	2933.18	14.17	12.86
chr11	47767607	47767946	MACS_peak_32128	1756.17	339	NM_015308	FNBP4	1756.17	9.6	15.24	chr11	47772694	47772842	MACS_peak_29228	665.39	148	NM_015308	FNBP4	665.39	6.91	8.21
chr11	47772694	47772842	MACS_peak_32129	306.27	148	NM_015308	FNBP4	306.27	7.69	11.41	chr11	47776079	47776216	MACS_peak_29230	269.63	137	NM_015308	FNBP4	269.63	7.2	10.49
chr11	47776079	47776216	MACS_peak_32132	51.59	137	NM_015308	FNBP4	51.59	4.53	32.02	chr11	113214993	113215110	MACS_peak_33474	240.84	117	NM_017868	TTC12	240.84	7.28	11.02
chr11	113214993	113215162	MACS_peak_36707	1264.36	169	NM_017868	TTC12	1264.36	29.62	13.75	chr11	111944967	111945232	MACS_peak_33438	166.41	265	NM_018195	C11orf57	166.41	5.58	13.37
chr11	111944967	111945640	MACS_peak_36667	148.73	673	NM_018195	C11orf57	148.73	6.46	16.25	chr11	111945524	111945640	MACS_peak_33439	415.81	116	NM_018195	C11orf57	415.81	8.35	8.9
chr11	111944967	111945640	MACS_peak_36667	148.73	673	NM_018195	C11orf57	148.73	6.46	16.25	chr11	111948938	111949039	MACS_peak_33440	459.21	101	NM_018195	C11orf57	459.21	11.67	8.72
chr11	111948938	111949039	MACS_peak_36671	463.06	101	NM_018195	C11orf57	463.06	11.99	10.23	chr11	46958291	46958402	MACS_peak_29053	1094.38	111	NM_024113	C11orf49	1094.38	14.38	8.89
chr11	46958289	46958402	MACS_peak_31950	58.1	113	NM_024113	C11orf49	58.1	3.28	29.54	chr11	126104889	126104982	MACS_peak_34300	891.06	93	NM_024556	FAM118B	891.06	21.22	8.42
chr11	126104900	126104982	MACS_peak_37634	107.85	82	NM_024556	FAM118B	107.85	5.33	19.59	chr11	126120400	126120579	MACS_peak_34302	273.99	179	NM_024556	FAM118B	273.99	7.18	10.45
chr11	126120400	126120628	MACS_peak_37636	134.24	228	NM_024556	FAM118B	134.24	5.34	17.22	chr11	65164269	65164491	MACS_peak_30097	725.75	222	NM_031904	FRMD8	725.75	20.62	8.12
chr11	65164269	65164491	MACS_peak_33033	775.1	222	NM_031904	FRMD8	775.1	20.21	10.82	chr11	65168194	65168276	MACS_peak_30099	492.55	82	NM_031904	FRMD8	492.55	14.26	8.49
chr11	65168194	65168338	MACS_peak_33035	265.94	144	NM_031904	FRMD8	265.94	18.12	12.06	chr11	30344645	30344749	MACS_peak_28087	57.7	104	NM_152316	ARL14EP	57.7	4.71	24.11
chr11	30344651	30344749	MACS_peak_30844	576.74	98	NM_152316	ARL14EP	576.74	8.72	10.24	chr11	108302501	108302565	MACS_peak_33264	116.63	64	NM_152587	C11orf65	116.63	4.85	16.11
chr11	108302472	108302524	MACS_peak_36433	445.83	52	NM_152587	C11orf65	445.83	11.46	10.25	chr11	124981434	124981502	MACS_peak_34227	56.59	68	NM_001080546	TMEM218	56.59	5.56	24.38
chr11	124981434	124981491	MACS_peak_37553	491.02	57	NM_001080546	TMEM218	491.02	25.88	10.23	chr11	17317650	17317758	MACS_peak_27411	119.81	108	NM_005013	NUCB2	119.81	5.88	15.89
chr11	17317650	17317758	MACS_peak_30048	124.88	108	NM_005013	NUCB2	124.88	5.35	17.92	chr11	17323290	17323417	MACS_peak_27413	423.3	127	NM_005013	NUCB2	423.3	8.04	8.87
chr11	17323290	17323417	MACS_peak_30049	343.22	127	NM_005013	NUCB2	343.22	10.9	11.01	chr11	17331118	17331222	MACS_peak_27415	665.86	104	NM_005013	NUCB2	665.86	12.86	8.21
chr11	17331118	17331222	MACS_peak_30051	694.93	104	NM_005013	NUCB2	694.93	12.56	10.58	chr11	17352448	17352478	MACS_peak_27419	259.71	30	NM_005013	NUCB2	259.71	4.47	10.7
chr11	17352448	17352937	MACS_peak_30056	535.19	489	ENST00000323688	NUCB2	535.19	11.48	10.17	chr11	17352776	17352937	MACS_peak_27420	512.47	161	ENST00000323688	NUCB2	512.47	5.23	8.44
chr11	17352448	17352937	MACS_peak_30056	535.19	489	ENST00000323688	NUCB2	535.19	11.48	10.17	chr11	117104996	117105095	MACS_peak_33638	124.89	99	NM_207343	RNF214	124.89	5.9	15.54
chr11	117104978	117105095	MACS_peak_36914	209.08	117	ENST00000530849	RNF214	209.08	8.01	13.46	chr11	117115160	117115301	MACS_peak_33642	494.31	141	NM_207343	RNF214	494.31	11.72	8.48
chr11	117115160	117115301	MACS_peak_36918	587.7	141	NM_207343	RNF214	587.7	9.49	10.28	chr11	117117524	117117664	MACS_peak_33643	1023.56	140	NM_207343	RNF214	1023.56	19.17	8.74
chr11	117117524	117117664	MACS_peak_36919	1413.64	140	NM_207343	RNF214	1413.64	22.93	14.31	chr11	117150623	117150720	MACS_peak_33647	210.33	97	NM_207343	RNF214	210.33	6.41	11.88
chr11	117150623	117150720	MACS_peak_36927	286.69	97	NM_207343	RNF214	286.69	8.73	11.75	chr11	117153830	117153866	MACS_peak_33649	291.5	36	NM_207343	RNF214	291.5	4.52	10.19
chr11	117153830	117153926	MACS_peak_36930	74.55	96	NM_207343	RNF214	74.55	6.29	25.06	chr11	35684382	35685328	MACS_peak_28505	3100	946	NM_017583	TRIM44	3100	19.23	13.51
chr11	35684382	35685328	MACS_peak_31325	3100	946	NM_017583	TRIM44	3100	24.46	15.38	chr11	35706806	35706884	MACS_peak_28506	58.28	78	NM_017583	TRIM44	58.28	4.29	23.98
chr11	35706806	35706884	MACS_peak_31328	218.78	78	NM_017583	TRIM44	218.78	7.55	13.13	chr12	52585386	52585708	MACS_peak_39207	3100	322	NM_182507	KRT80	3100	64.24	13.51
chr12	52585386	52585784	MACS_peak_42977	2256.73	398	NM_182507	KRT80	2256.73	66.98	16.41	chr12	72080199	72080590	MACS_peak_40603	855.65	391	NM_018279	TMEM19	855.65	11.34	8.33
chr12	72079877	72080590	MACS_peak_44528	128.9	713	NM_018279	TMEM19	128.9	5.88	17.6	chr12	121441988	121442295	MACS_peak_43896	189.89	307	NM_001286192	C12orf43	189.89	7.44	12.51
chr12	121441984	121442295	MACS_peak_48220	723.65	311	NM_001286192	C12orf43	723.65	16.1	10.78	chr12	121448907	121448952	MACS_peak_43900	1083.44	45	ENST00000546272	C12orf43	1083.44	17.79	8.87
chr12	121448813	121448927	MACS_peak_48223	663.83	114	NM_001286191	C12orf43	663.83	18.55	10.48	chr12	48063889	48064128	MACS_peak_38596	122.23	239	NM_024604	RPAP3	122.23	8.78	15.68
chr12	48063889	48064128	MACS_peak_42306	93.49	239	NM_024604	RPAP3	93.49	3.47	21.53	chr12	48081658	48081784	MACS_peak_38598	1770.43	126	NM_024604	RPAP3	1770.43	18.01	11.01
chr12	48081658	48081784	MACS_peak_42314	1016.27	126	NM_024604	RPAP3	1016.27	17.06	12.36	chr12	48082907	48082975	MACS_peak_38599	50.3	68	NM_024604	RPAP3	50.3	2.44	26.12
chr12	48082907	48082978	MACS_peak_42315	77.9	71	NM_024604	RPAP3	77.9	7.3	24.25	chr12	48091379	48091502	MACS_peak_38602	68.79	123	NM_024604	RPAP3	68.79	3.36	21.8
chr12	48091379	48091502	MACS_peak_42317	1638.1	123	NM_024604	RPAP3	1638.1	17.14	15.13	chr12	48096470	48096629	MACS_peak_38604	114	159	NM_024604	RPAP3	114	4.04	16.33
chr12	48096470	48096629	MACS_peak_42319	564.65	159	NM_024604	RPAP3	564.65	6.22	10.22	chr12	48099734	48099838	MACS_peak_38606	802.89	104	NM_024604	RPAP3	802.89	8.24	8.24
chr12	48099734	48099821	MACS_peak_42320	1113.3	87	NM_024604	RPAP3	1113.3	10.24	12.92	chr12	124420976	124422377	MACS_peak_44398	268.12	1401	NM_025140	CCDC92	268.12	6.31	10.54
chr12	124420955	124422377	MACS_peak_48745	358.59	1422	NM_025140	CCDC92	358.59	7.44	10.89	chr12	124427893	124428203	MACS_peak_44399	617.77	310	ENST00000545135	CCDC92	617.77	24.34	8.25
chr12	124427893	124428123	MACS_peak_48747	482.72	230	ENST00000545135	CCDC92	482.72	21.54	10.22	chr12	124431041	124431320	MACS_peak_44400	57.32	279	ENST00000545135	CCDC92	57.32	4.85	24.2
chr12	124430503	124431148	MACS_peak_48750	361.32	645	ENST00000545135	CCDC92	361.32	17.59	10.83	chr12	124457075	124457168	MACS_peak_44409	93.95	93	NM_025140	CCDC92	93.95	4.3	18.21
chr12	124457075	124457133	MACS_peak_48762	396.88	58	NM_025140	CCDC92	396.88	9.69	10.54	chr12	132569342	132569815	MACS_peak_44786	94.29	473	ENST00000392352	EP400NL	94.29	5.17	18.17
chr12	132569593	132569861	MACS_peak_49158	750.36	268	ENST00000392352	EP400NL	750.36	12.84	10.7	chr12	132588829	132589849	MACS_peak_44791	2004.37	1020	uc001ujv.3	EP400NL	2004.37	20.66	11.71
chr12	132588732	132589849	MACS_peak_49162	1517.48	1117	uc001ujv.3	EP400NL	1517.48	14.51	14.86	chr12	48578132	48578435	MACS_peak_38708	869.06	303	NM_001013635	CCDC184	869.06	23.24	8.34
chr12	48577816	48578356	MACS_peak_42408	564.54	540	NM_001013635	CCDC184	564.54	28.45	10.22	chr12	78388609	78388651	MACS_peak_40910	71.44	42	NM_014903	NAV3	71.44	3.62	21.33
chr12	78388582	78388651	MACS_peak_44892	125.63	69	NM_014903	NAV3	125.63	9.29	17.84	chr12	78444665	78444927	MACS_peak_40919	494.36	262	NM_014903	NAV3	494.36	10.91	8.48
chr12	78444567	78444927	MACS_peak_44902	80.26	360	NM_014903	NAV3	80.26	5.62	23.74	chr12	78598734	78598918	MACS_peak_40954	454.97	184	NM_014903	NAV3	454.97	8.03	8.74
chr12	78598714	78598918	MACS_peak_44945	470.62	204	NM_014903	NAV3	470.62	14.23	10.28	chr12	78604177	78604948	MACS_peak_40956	165.24	771	NM_014903	NAV3	165.24	7.58	13.43
chr12	78604177	78604260	MACS_peak_44946	61.15	83	NM_014903	NAV3	61.15	4.02	28.46	chr12	133084738	133084936	MACS_peak_44815	242.45	198	NM_001142641	FBRSL1	242.45	9.7	11.04
chr12	133084838	133084936	MACS_peak_49197	185.19	98	NM_001142641	FBRSL1	185.19	9.29	14.31	chr12	133102319	133102409	MACS_peak_44819	480.82	90	NM_001142641	FBRSL1	480.82	14.35	8.54
chr12	133102373	133102409	MACS_peak_49204	688.77	36	NM_001142641	FBRSL1	688.77	15.02	10.52	chr12	133161134	133161481	MACS_peak_44841	128.93	347	NM_001142641	FBRSL1	128.93	8.89	15.25
chr12	133161059	133161354	MACS_peak_49220	267.96	295	NM_001142641	FBRSL1	267.96	9.33	12.09	chr12	49761063	49761370	MACS_peak_38830	115	307	NM_023071	SPATS2	115	5.45	16.24
chr12	49760687	49761370	MACS_peak_42536	205.84	683	NM_023071	SPATS2	205.84	14.09	13.55	chr12	66522675	66522893	MACS_peak_40250	370.51	218	NM_032338	LLPH	370.51	9.74	9.28
chr12	66522675	66522893	MACS_peak_44136	443.89	218	NM_032338	LLPH	443.89	11.5	10.27	chr12	57674140	57674313	MACS_peak_39707	2066.41	173	NM_014925	R3HDM2	2066.41	29.18	11.95
chr12	57674140	57674313	MACS_peak_43534	1061.09	173	NM_014925	R3HDM2	1061.09	26.76	12.71	chr12	57677606	57677839	MACS_peak_39708	1636.4	233	NM_014925	R3HDM2	1636.4	24.03	10.6
chr12	57677606	57677839	MACS_peak_43535	1029.07	233	NM_014925	R3HDM2	1029.07	21.25	12.49	chr12	122995655	122995735	MACS_peak_44132	711.06	80	NM_023012	RSRC2	711.06	8.22	8.16
chr12	122995655	122995735	MACS_peak_48468	431.53	80	NM_023012	RSRC2	431.53	7.78	10.38	chr12	123001773	123001977	MACS_peak_44134	3100	204	NM_023012	RSRC2	3100	24.3	13.51
chr12	123001773	123001977	MACS_peak_48471	3100	204	NM_023012	RSRC2	3100	35.32	15.38	chr12	123011394	123011560	MACS_peak_44140	170.7	166	NM_023012	RSRC2	170.7	9.02	13.21
chr12	123011394	123011560	MACS_peak_48475	523.22	166	NM_023012	RSRC2	523.22	15.51	10.21	chr13	39917552	39918191	MACS_peak_46014	436.97	639	NM_005780	LHFP	436.97	10.87	8.81
chr13	39917204	39918191	MACS_peak_50494	151.42	987	NM_005780	LHFP	151.42	5.98	16.12	chr13	40177019	40177347	MACS_peak_46050	293.29	328	NM_005780	LHFP	293.29	13.4	10.16
chr13	40177069	40177336	MACS_peak_50531	164.58	267	NM_005780	LHFP	164.58	8.69	15.3	chr13	47266718	47266776	MACS_peak_46519	180.76	58	NM_015116	LRCH1	180.76	6.48	12.78
chr13	47266670	47266776	MACS_peak_51066	248.44	106	NM_015116	LRCH1	248.44	13.49	12.49	chr13	47269027	47269152	MACS_peak_46520	54.76	125	NM_015116	LRCH1	54.76	4.69	24.87
chr13	47269027	47269152	MACS_peak_51068	117.59	125	NM_015116	LRCH1	117.59	6.02	18.63	chr13	47297355	47297429	MACS_peak_46530	58.71	74	NM_015116	LRCH1	58.71	3.41	23.87
chr13	47297355	47297465	MACS_peak_51074	213.06	110	NM_015116	LRCH1	213.06	12.25	13.27	chr13	50505221	50505270	MACS_peak_46771	1968.29	49	NM_020456	SPRYD7	1968.29	25.42	11.68
chr13	50505153	50505270	MACS_peak_51332	435.27	117	NM_020456	SPRYD7	435.27	16.34	10.31	chr13	50510265	50510526	MACS_peak_46773	1117.54	261	NM_020456	SPRYD7	1117.54	23.87	8.88
chr13	50510265	50510637	MACS_peak_51334	1182.85	372	NM_020456	SPRYD7	1182.85	48.65	13.39	chr13	78320728	78320993	MACS_peak_47664	958.03	265	ENST00000496045	SLAIN1	958.03	14.45	8.64
chr13	78320723	78320993	MACS_peak_52376	107.38	270	ENST00000496045	SLAIN1	107.38	6.04	19.65	chr13	46539414	46539567	MACS_peak_46466	89.28	153	uc001vaq.2	ZC3H13	89.28	2.8	18.77
chr13	46539414	46539567	MACS_peak_51011	52.19	153	uc001vaq.2	ZC3H13	52.19	5.52	31.81	chr13	46542882	46544106	MACS_peak_46468	646.47	1224	uc001vat.1	ZC3H13	646.47	8.15	8.19
chr13	46542882	46544106	MACS_peak_51012	3100	1224	uc001vat.1	ZC3H13	3100	24.37	15.38	chr13	46549417	46549973	MACS_peak_46470	3100	556	uc001vat.1	ZC3H13	3100	50.61	13.51
chr13	46549417	46549973	MACS_peak_51013	3100	556	uc001vat.1	ZC3H13	3100	39.68	15.38	chr13	46553947	46554139	MACS_peak_46472	3100	192	uc001vat.1	ZC3H13	3100	37.01	13.51
chr13	46553947	46554139	MACS_peak_51014	1396.22	192	uc001vat.1	ZC3H13	1396.22	13.45	14.28	chr13	46577273	46577471	MACS_peak_46480	169.11	198	uc001vat.1	ZC3H13	169.11	6.67	13.3
chr13	46577273	46577471	MACS_peak_51019	449.45	198	uc001vat.1	ZC3H13	449.45	16.56	10.28	chr13	46594583	46594692	MACS_peak_46486	1408.38	109	uc001vat.1	ZC3H13	1408.38	12.55	9.8
chr13	46594583	46594692	MACS_peak_51025	324.73	109	uc001vat.1	ZC3H13	324.73	7.68	11.25	chr13	46616291	46616410	MACS_peak_46491	645.71	119	ENST00000428921	ZC3H13	645.71	8.5	8.2
chr13	46616291	46616410	MACS_peak_51027	163.81	119	ENST00000428921	ZC3H13	163.81	4.44	15.33	chr13	46619525	46619651	MACS_peak_46492	647.84	126	ENST00000282007	ZC3H13	647.84	10.57	8.21
chr13	46619525	46619651	MACS_peak_51028	960.95	126	ENST00000282007	ZC3H13	960.95	11.76	11.97	chr14	55817098	55819005	MACS_peak_51374	168.87	1907	NM_017943	FBXO34	168.87	8.84	13.31
chr14	55817873	55819125	MACS_peak_56440	55.8	1252	NM_017943	FBXO34	55.8	3.97	30.27	chr14	76620627	76621368	MACS_peak_53476	148.75	741	ENST00000556663	GPATCH2L	148.75	4.37	14.2
chr14	76620582	76621368	MACS_peak_58743	361.75	786	ENST00000556663	GPATCH2L	361.75	5.07	10.83	chr14	76671470	76673404	MACS_peak_53488	180.19	1934	NM_017926	GPATCH2L	180.19	5.68	12.81
chr14	76672357	76673054	MACS_peak_58763	94.25	697	NM_017926	GPATCH2L	94.25	5.08	21.41	chr14	55518361	55518521	MACS_peak_51340	364.04	160	NM_144578	MAPK1IP1L	364.04	10.32	9.38
chr14	55518361	55518521	MACS_peak_56391	692.61	160	NM_144578	MAPK1IP1L	692.61	13.18	10.58	chr14	55529335	55530043	MACS_peak_51341	2351.9	708	NM_144578	MAPK1IP1L	2351.9	11.37	12.53
chr14	55529335	55530043	MACS_peak_56396	2013.87	708	NM_144578	MAPK1IP1L	2013.87	10.93	16.12	chr14	37717031	37717112	MACS_peak_50576	122.83	81	ENST00000556615	MIPOL1	122.83	11.45	15.69
chr14	37717046	37717112	MACS_peak_55533	371.63	66	NM_138731	MIPOL1	371.63	9.15	10.71	chr14	37736142	37736374	MACS_peak_50578	834.39	232	NM_138731	MIPOL1	834.39	29.91	8.34
chr14	37736142	37736374	MACS_peak_55535	232.98	232	NM_138731	MIPOL1	232.98	11.61	12.76	chr14	37739645	37739730	MACS_peak_50580	203.52	85	NM_138731	MIPOL1	203.52	6.47	12.05
chr14	37739624	37739663	MACS_peak_55536	251.23	39	NM_138731	MIPOL1	251.23	8.03	12.39	chr14	77257065	77257117	MACS_peak_53530	145.67	52	NM_015305	ANGEL1	145.67	4.47	14.31
chr14	77257004	77257117	MACS_peak_58799	276.83	113	NM_015305	ANGEL1	276.83	8.81	11.91	chr14	77270128	77270337	MACS_peak_53532	440.5	209	ENST00000557179	ANGEL1	440.5	18.2	8.77
chr14	77270141	77270599	MACS_peak_58803	151.41	458	ENST00000557179	ANGEL1	151.41	6.9	16.12	chr14	77275401	77275608	MACS_peak_53535	863.69	207	NM_015305	ANGEL1	863.69	12.82	8.37
chr14	77275401	77275601	MACS_peak_58806	315.34	200	NM_015305	ANGEL1	315.34	11.85	11.31	chr14	102807893	102808709	MACS_peak_55027	396.8	816	NM_018335	ZNF839	396.8	10.77	9.08
chr14	102807659	102808694	MACS_peak_60372	358.92	1035	NM_018335	ZNF839	358.92	9.51	10.87	chr14	104182103	104182316	MACS_peak_55296	1096.18	213	NM_024071	ZFYVE21	1096.18	23.72	8.98
chr14	104182108	104182316	MACS_peak_60634	285.99	208	NM_024071	ZFYVE21	285.99	10.65	11.76	chr15	52971024	52971569	MACS_peak_58226	193.68	545	ENST00000561543	FAM214A	193.68	12.2	12.36
chr15	52971024	52971384	MACS_peak_63820	412.07	360	ENST00000561543	FAM214A	412.07	16.42	10.48	chr15	34444990	34445270	MACS_peak_56509	62.08	280	NM_024713	KATNBL1	62.08	5.42	23.13
chr15	34444990	34445270	MACS_peak_61975	276.1	280	NM_024713	KATNBL1	276.1	8.39	11.95	chr15	34455760	34455891	MACS_peak_56510	76.38	131	NM_024713	KATNBL1	76.38	4.27	20.53
chr15	34455760	34455891	MACS_peak_61978	115.72	131	NM_024713	KATNBL1	115.72	5.65	18.83	chr15	74738317	74738568	MACS_peak_60370	670.79	251	NM_032907	UBL7	670.79	11.56	8.2
chr15	74738340	74738568	MACS_peak_66227	140.42	228	NM_032907	UBL7	140.42	5.04	16.82	chr15	74748974	74749012	MACS_peak_60374	410.14	38	NM_032907	UBL7	410.14	5.44	8.98
chr15	74748972	74749012	MACS_peak_66231	359.5	40	NM_032907	UBL7	359.5	6.07	10.87	chr15	40845859	40846326	MACS_peak_56925	219.41	467	NM_052849	C15orf57	219.41	8.41	11.6
chr15	40845981	40846326	MACS_peak_62432	404.46	345	NM_052849	C15orf57	404.46	14.89	10.47	chr15	83424560	83424896	MACS_peak_61168	159.8	336	NM_001007122	FSD2	159.8	9.4	13.64
chr15	83424560	83425264	MACS_peak_67086	648.81	704	NM_001007122	FSD2	648.81	20.94	10.49	chr15	32743113	32743223	MACS_peak_56401	62.06	110	NM_001277308	GOLGA8O	62.06	6.87	23.08
chr15	32743113	32743223	MACS_peak_61841	50.57	110	NM_001277308	GOLGA8O	50.57	7.53	32.77	chr15	45707784	45708059	MACS_peak_57641	371.69	275	ENST00000559860	SPATA5L1	371.69	10	9.28
chr15	45707784	45708056	MACS_peak_63228	74.25	272	ENST00000559860	SPATA5L1	74.25	5.27	25.14	chr15	51756871	51757069	MACS_peak_58000	101.46	198	NM_015263	DMXL2	101.46	2.74	17.46
chr15	51756871	51757073	MACS_peak_63603	85.8	202	NM_015263	DMXL2	85.8	8.17	22.74	chr15	51856321	51856457	MACS_peak_58022	62.6	136	NM_015263	DMXL2	62.6	4.75	23.02
chr15	51856321	51856457	MACS_peak_63620	93	136	NM_015263	DMXL2	93	8.41	21.59	chr15	49284182	49285123	MACS_peak_57774	1567.58	941	NM_014701	SECISBP2L	1567.58	8.03	10.42
chr15	49284033	49285123	MACS_peak_63365	939.7	1090	NM_014701	SECISBP2L	939.7	10.6	11.74	chr15	49292029	49292177	MACS_peak_57776	241.82	148	NM_014701	SECISBP2L	241.82	6.31	11.05
chr15	49292029	49292184	MACS_peak_63367	93.16	155	NM_014701	SECISBP2L	93.16	4.08	21.57	chr15	49293073	49293294	MACS_peak_57777	141.2	221	NM_014701	SECISBP2L	141.2	5.11	14.55
chr15	49293073	49293294	MACS_peak_63368	58.46	221	NM_014701	SECISBP2L	58.46	4.18	29.43	chr15	49301412	49301575	MACS_peak_57780	65.69	163	NM_014701	SECISBP2L	65.69	3.63	22.37
chr15	49301412	49301575	MACS_peak_63370	780.12	163	NM_014701	SECISBP2L	780.12	10.53	10.8	chr15	49338472	49338682	MACS_peak_57791	606.73	210	NM_014701	SECISBP2L	606.73	13.14	8.21
chr15	49338472	49338637	MACS_peak_63381	65.21	165	NM_014701	SECISBP2L	65.21	4.88	27.3	chr15	64791491	64792444	MACS_peak_59266	510.95	953	ENST00000416172	ZNF609	510.95	6.29	8.45
chr15	64791491	64792616	MACS_peak_64992	637.27	1125	ENST00000416172	ZNF609	637.27	9.38	10.4	chr15	64795071	64795257	MACS_peak_59268	1085.92	186	ENST00000416172	ZNF609	1085.92	8.82	8.92
chr15	64795182	64795257	MACS_peak_64993	198.9	75	ENST00000416172	ZNF609	198.9	4.95	13.83	chr15	64966114	64968455	MACS_peak_59305	464.8	2341	NM_015042	ZNF609	464.8	8.06	8.68
chr15	64966114	64968455	MACS_peak_65056	884.62	2341	NM_015042	ZNF609	884.62	8.05	11.57	chr15	64970314	64970681	MACS_peak_59306	176.53	367	NM_015042	ZNF609	176.53	7.55	12.95
chr15	64970314	64970681	MACS_peak_65057	143.72	367	NM_015042	ZNF609	143.72	5.76	16.55	chr15	76696977	76697020	MACS_peak_60660	182.1	43	NM_020843	SCAPER	182.1	6.06	12.73
chr15	76696864	76696985	MACS_peak_66546	1743.33	121	NM_020843	SCAPER	1743.33	28.25	15.2	chr15	76957993	76958130	MACS_peak_60685	771.83	137	NM_020843	SCAPER	771.83	20.41	8.15
chr15	76958058	76958130	MACS_peak_66572	549.19	72	NM_020843	SCAPER	549.19	13.44	10.19	chr15	76998243	76998325	MACS_peak_60691	146.48	82	NM_020843	SCAPER	146.48	8.64	14.25
chr15	76998280	76998325	MACS_peak_66579	759.33	45	NM_020843	SCAPER	759.33	17.1	10.71	chr15	77020935	77021078	MACS_peak_60693	247.2	143	NM_020843	SCAPER	247.2	9.94	10.91
chr15	77020935	77021078	MACS_peak_66583	791.75	143	NM_020843	SCAPER	791.75	25.98	10.88	chr15	77025569	77025725	MACS_peak_60694	351.96	156	NM_020843	SCAPER	351.96	8.25	9.45
chr15	77025569	77025725	MACS_peak_66584	1478.7	156	NM_020843	SCAPER	1478.7	17.49	14.74	chr15	77046148	77046289	MACS_peak_60695	270.49	141	NM_020843	SCAPER	270.49	7	10.47
chr15	77046148	77046289	MACS_peak_66585	604.76	141	NM_020843	SCAPER	604.76	10.77	10.34	chr16	22361084	22361170	MACS_peak_64817	268.17	86	NM_001802	CDR2	268.17	4.73	10.54
chr16	22361021	22361170	MACS_peak_70932	555.54	149	NM_001802	CDR2	555.54	13.51	10.22	chr16	87445785	87446582	MACS_peak_68842	109.37	797	NM_015144	ZCCHC14	109.37	5.19	16.7
chr16	87445952	87446582	MACS_peak_75301	335.42	630	NM_015144	ZCCHC14	335.42	9.31	11.14	chr16	87448881	87448973	MACS_peak_68844	60.44	92	NM_015144	ZCCHC14	60.44	4.22	23.44
chr16	87448954	87448973	MACS_peak_75302	273.26	19	NM_015144	ZCCHC14	273.26	7.45	11.93	chr16	87452452	87452507	MACS_peak_68846	296.67	55	NM_015144	ZCCHC14	296.67	12.75	10.15
chr16	87452477	87452507	MACS_peak_75304	123.69	30	NM_015144	ZCCHC14	123.69	4.74	18.03	chr16	90036352	90037973	MACS_peak_69322	133.34	1621	NM_145039	CENPBD1	133.34	5.05	15
chr16	90037410	90039240	MACS_peak_75827	453.39	1830	NM_145039	CENPBD1	453.39	16.42	10.26	chr16	90038192	90039240	MACS_peak_69323	138.84	1048	NM_145039	CENPBD1	138.84	5.7	14.69
chr16	90037410	90039240	MACS_peak_75827	453.39	1830	NM_145039	CENPBD1	453.39	16.42	10.26	chr16	85688399	85688597	MACS_peak_68752	1393.46	198	NM_014615	GSE1	1393.46	27.27	9.72
chr16	85688399	85688597	MACS_peak_75181	1337.78	198	NM_014615	GSE1	1337.78	19.83	14.29	chr16	85689948	85690271	MACS_peak_68753	557.33	323	NM_014615	GSE1	557.33	10.52	8.21
chr16	85689948	85690271	MACS_peak_75182	804.81	323	NM_014615	GSE1	804.81	17.92	11.03	chr16	85690882	85691210	MACS_peak_68754	1036.24	328	NM_014615	GSE1	1036.24	19.43	8.76
chr16	85690882	85691210	MACS_peak_75183	569.02	328	NM_014615	GSE1	569.02	10.73	10.31	chr16	85694751	85695371	MACS_peak_68755	668.01	620	NM_014615	GSE1	668.01	9.72	8.23
chr16	85695293	85695371	MACS_peak_75185	265.85	78	NM_014615	GSE1	265.85	8.63	12.06	chr16	85701745	85702030	MACS_peak_68757	1667.29	285	NM_014615	GSE1	1667.29	12.83	10.78
chr16	85701745	85702030	MACS_peak_75190	3100	285	NM_014615	GSE1	3100	31.63	15.38	chr16	21610988	21611219	MACS_peak_64715	1522.77	231	NM_016025	METTL9	1522.77	25.46	10.33
chr16	21610908	21611219	MACS_peak_70821	455.22	311	NM_016025	METTL9	455.22	15.08	10.34	chr16	87748103	87748121	MACS_peak_68872	133.55	18	NM_017566	KLHDC4	133.55	3.8	14.98
chr16	87748103	87748179	MACS_peak_75336	269.62	76	NM_017566	KLHDC4	269.62	11.2	12.02	chr16	87760370	87760454	MACS_peak_68873	1409.87	84	NM_017566	KLHDC4	1409.87	16.07	9.8
chr16	87760370	87760530	MACS_peak_75338	247.83	160	NM_017566	KLHDC4	247.83	11.08	12.51	chr16	67197084	67197285	MACS_peak_66941	1645.42	201	NM_018378	FBXL8	1645.42	15.31	10.59
chr16	67196907	67197119	MACS_peak_73229	125.86	212	NM_018378	FBXL8	125.86	4.55	17.86	chr16	84529288	84529519	MACS_peak_68607	1024.79	231	NM_020947	TLDC1	1024.79	10.21	8.74
chr16	84529288	84529519	MACS_peak_75007	767.46	231	NM_020947	TLDC1	767.46	8.66	10.75	chr16	84536326	84536468	MACS_peak_68612	335.38	142	ENST00000562447	TLDC1	335.38	7.63	9.65
chr16	84536326	84536468	MACS_peak_75010	326.54	142	ENST00000562447	TLDC1	326.54	8.53	11.22	chr16	29827527	29828328	MACS_peak_65423	3100	801	NM_024516	PAGR1	3100	25.67	13.51
chr16	29827527	29828328	MACS_peak_71544	1950.72	801	NM_024516	PAGR1	1950.72	21.31	16.11	chr16	29830875	29832851	MACS_peak_65424	3100	1976	NM_024516	PAGR1	3100	26.49	13.51
chr16	29830875	29833088	MACS_peak_71546	2945.22	2213	NM_024516	PAGR1	2945.22	28.23	15.61	chr16	57197912	57197977	MACS_peak_66597	574.11	65	NM_024946	FAM192A	574.11	16.52	8.19
chr16	57197912	57197977	MACS_peak_72824	108.22	65	NM_024946	FAM192A	108.22	4.48	19.6	chr16	57206162	57206284	MACS_peak_66600	892.29	122	NM_024946	FAM192A	892.29	5.85	8.49
chr16	57206162	57206284	MACS_peak_72826	519.1	122	NM_024946	FAM192A	519.1	6.55	10.13	chr16	57219456	57219734	MACS_peak_66604	494.82	278	ENST00000567044	FAM192A	494.82	10.11	8.48
chr16	57219456	57219734	MACS_peak_72829	509.55	278	ENST00000567044	FAM192A	509.55	8.67	10.17	chr16	2514039	2514228	MACS_peak_63010	74.96	189	NM_025108	C16orf59	74.96	3.75	20.77
chr16	2514039	2514366	MACS_peak_69045	98.3	327	uc031qur.1	C16orf59	98.3	10.08	20.81	chr16	81694488	81694551	MACS_peak_68463	110.99	63	NM_030629	CMIP	110.99	9.44	16.6
chr16	81694488	81694551	MACS_peak_74871	113.17	63	NM_030629	CMIP	113.17	4.34	19.05	chr16	81697873	81697947	MACS_peak_68465	647.36	74	NM_030629	CMIP	647.36	8.37	8.22
chr16	81697874	81697954	MACS_peak_74872	445.94	80	NM_030629	CMIP	445.94	13.94	10.34	chr16	81703746	81703850	MACS_peak_68468	383.21	104	NM_030629	CMIP	383.21	15.29	9.23
chr16	81703746	81703850	MACS_peak_74875	111.87	104	NM_030629	CMIP	111.87	14.07	19.2	chr16	81711879	81712233	MACS_peak_68473	335.49	354	NM_030629	CMIP	335.49	7.89	9.64
chr16	81711879	81712233	MACS_peak_74878	267.95	354	NM_030629	CMIP	267.95	13.78	12.09	chr16	81736243	81736274	MACS_peak_68482	163.57	31	NM_030629	CMIP	163.57	4.09	13.5
chr16	81736226	81736274	MACS_peak_74887	416.61	48	NM_030629	CMIP	416.61	13.27	10.43	chr16	81739103	81739209	MACS_peak_68484	50.68	106	NM_030629	CMIP	50.68	6.68	26.01
chr16	81739103	81739209	MACS_peak_74890	210.3	106	NM_030629	CMIP	210.3	6.06	13.41	chr16	717431	717545	MACS_peak_62668	149.81	114	NM_145294	WDR90	149.81	4.86	14.14
chr16	717431	717683	MACS_peak_68678	66.96	252	NM_145294	WDR90	66.96	5.39	26.88	chr16	46843514	46843697	MACS_peak_65916	427.08	183	NM_001001436	C16orf87	427.08	12.16	8.85
chr16	46843514	46843697	MACS_peak_72074	736.09	183	NM_001001436	C16orf87	736.09	21.84	10.77	chr16	46864900	46864980	MACS_peak_65919	443.94	80	ENST00000565112	C16orf87	443.94	10.39	8.78
chr16	46864900	46864980	MACS_peak_72081	391.3	80	ENST00000565112	C16orf87	391.3	15.04	10.51	chr16	16427503	16427741	MACS_peak_64289	260.75	238	ENST00000381497	NPIPA7	260.75	8.13	10.67
chr16	16427503	16427741	MACS_peak_70373	57.74	238	ENST00000381497	NPIPA7	57.74	9.03	29.64	chr16	18411787	18412292	MACS_peak_64382	128.45	505	NM_001282507	NPIPA7	128.45	4.57	15.28
chr16	18411784	18412292	MACS_peak_70468	216.68	508	NM_001282507	NPIPA7	216.68	6.59	13.19	chr16	18468688	18468926	MACS_peak_64399	79.6	238	ENST00000427999	NPIPA7	79.6	8.4	20.06
chr16	18468688	18468926	MACS_peak_70496	226.81	238	ENST00000427999	NPIPA7	226.81	10.3	12.93	chr16	3349100	3349792	MACS_peak_63185	96.23	692	NM_033208	TIGD7	96.23	4.37	17.95
chr16	3349170	3350318	MACS_peak_69193	358.65	1148	NM_033208	TIGD7	358.65	10.25	10.89	chr16	3349990	3350354	MACS_peak_63186	460.37	364	NM_033208	TIGD7	460.37	7.84	8.71
chr16	3349170	3350318	MACS_peak_69193	358.65	1148	NM_033208	TIGD7	358.65	10.25	10.89	chr16	57250018	57250038	MACS_peak_66615	584.28	20	NM_133368	RSPRY1	584.28	10	8.21
chr16	57250018	57250038	MACS_peak_72836	163.07	20	NM_133368	RSPRY1	163.07	3.41	15.38	chr16	23569305	23569600	MACS_peak_64916	410.16	295	NM_019116	UBFD1	410.16	10.94	8.98
chr16	23569353	23569600	MACS_peak_71030	996.87	247	NM_019116	UBFD1	996.87	16.17	12.19	chr16	19725439	19726359	MACS_peak_64610	3100	920	NM_001012991	KNOP1	3100	12.66	13.51
chr16	19725439	19726359	MACS_peak_70721	3100	920	NM_001012991	KNOP1	3100	14.22	15.38	chr16	86565134	86565347	MACS_peak_68788	94.82	213	NM_022764	MTHFSD	94.82	2.95	18.09
chr16	86564989	86565484	MACS_peak_75232	101.79	495	NM_022764	MTHFSD	101.79	5.25	20.29	chr16	20746824	20748608	MACS_peak_64630	115.23	1784	NM_017736	THUMPD1	115.23	8.95	16.23
chr16	20747383	20748608	MACS_peak_70745	699.25	1225	NM_017736	THUMPD1	699.25	10.24	10.69	chr16	20752830	20753135	MACS_peak_64632	2415.44	305	NM_017736	THUMPD1	2415.44	7.14	12.6
chr16	20752830	20753205	MACS_peak_70747	704.35	375	NM_017736	THUMPD1	704.35	10.04	10.63	chr16	69221449	69221649	MACS_peak_67302	445.26	200	NM_006750	SNTB2	445.26	14.63	8.78
chr16	69221049	69221649	MACS_peak_73584	414.99	600	NM_006750	SNTB2	414.99	13.66	10.43	chr16	69279504	69279718	MACS_peak_67309	99.26	214	NM_006750	SNTB2	99.26	6.02	17.69
chr16	69279504	69279718	MACS_peak_73597	116.84	214	NM_006750	SNTB2	116.84	6.34	18.71	chr16	69333492	69333677	MACS_peak_67320	56.69	185	NM_006750	SNTB2	56.69	3.32	24.36
chr16	69333608	69333677	MACS_peak_73605	73.55	69	NM_006750	SNTB2	73.55	3.41	25.29	chr16	88636788	88636974	MACS_peak_68973	216.86	186	NM_144604	ZC3H18	216.86	8.59	11.66
chr16	88636788	88636974	MACS_peak_75447	198.24	186	NM_144604	ZC3H18	198.24	9.43	13.86	chr16	88643517	88644134	MACS_peak_68974	517.94	617	NM_144604	ZC3H18	517.94	8.35	8.36
chr16	88643517	88644134	MACS_peak_75448	351.81	617	NM_144604	ZC3H18	351.81	8.27	10.93	chr16	88677675	88677944	MACS_peak_68983	705.16	269	NM_144604	ZC3H18	705.16	6.48	8.14
chr16	88677675	88677944	MACS_peak_75452	82.73	269	NM_144604	ZC3H18	82.73	5.86	23.3	chr16	2964176	2964290	MACS_peak_63115	296.67	114	NM_020912	FLYWCH1	296.67	16	10.15
chr16	2964176	2964290	MACS_peak_69128	142.88	114	NM_020912	FLYWCH1	142.88	13.24	16.62	chr16	2979613	2980011	MACS_peak_63117	104.89	398	NM_020912	FLYWCH1	104.89	6.42	17.19
chr16	2979613	2980011	MACS_peak_69129	348.57	398	NM_020912	FLYWCH1	348.57	10.72	10.91	chr17	30666875	30666981	MACS_peak_72517	88.06	106	ENST00000583334	C17orf75	88.06	5.75	18.94
chr17	30666831	30666981	MACS_peak_79153	274.93	150	ENST00000583334	C17orf75	274.93	16.55	11.98	chr17	30669018	30669228	MACS_peak_72519	79.79	210	NM_022344	C17orf75	79.79	5.09	20.02
chr17	30669018	30669228	MACS_peak_79155	197.96	210	NM_022344	C17orf75	197.96	9.86	13.87	chr17	4862634	4863211	MACS_peak_70092	950.35	577	ENST00000575142	SPAG7	950.35	8.25	8.63
chr17	4862636	4863211	MACS_peak_76597	388.95	575	ENST00000575142	SPAG7	388.95	9.13	10.57	chr17	73106048	73106474	MACS_peak_77020	412.47	426	NM_001304271	ARMC7	412.47	10.47	8.96
chr17	73106046	73106474	MACS_peak_83945	543.99	428	NM_001304271	ARMC7	543.99	18.29	10.2	chr17	62522188	62522318	MACS_peak_76087	413.2	130	NM_138363	CEP95	413.2	7.47	8.94
chr17	62522256	62522318	MACS_peak_82971	60.05	62	NM_138363	CEP95	60.05	3.15	28.93	chr17	42761239	42761327	MACS_peak_73892	191.74	88	NM_144609	CCDC43	191.74	7.17	12.44
chr17	42761239	42761327	MACS_peak_80601	246.67	88	NM_144609	CCDC43	246.67	13.36	12.54	chr17	21142788	21142988	MACS_peak_71772	136.41	200	NM_152914	NATD1	136.41	3.18	14.86
chr17	21142183	21143189	MACS_peak_78373	1785.94	1006	NM_152914	NATD1	1785.94	17.84	15.34	chr17	21143238	21143900	MACS_peak_71773	285.77	662	NM_152914	NATD1	285.77	7.65	10.24
chr17	21143635	21143869	MACS_peak_78374	54.26	234	NM_152914	NATD1	54.26	3.2	31.12	chr17	21146690	21146742	MACS_peak_71776	525.09	52	NM_152914	NATD1	525.09	16.61	8.36
chr17	21146484	21146726	MACS_peak_78375	304.47	242	NM_152914	NATD1	304.47	10.46	11.45	chr17	80059533	80059742	MACS_peak_78140	212.79	209	NM_198082	CCDC57	212.79	8.12	11.82
chr17	80059638	80059742	MACS_peak_85171	66.71	104	NM_198082	CCDC57	66.71	4.14	26.94	chr17	80085567	80085657	MACS_peak_78151	115.7	90	NM_198082	CCDC57	115.7	8.89	16.2
chr17	80085567	80085657	MACS_peak_85181	88.48	90	NM_198082	CCDC57	88.48	4.74	22.29	chr17	80130684	80130736	MACS_peak_78161	186.02	52	NM_198082	CCDC57	186.02	10.91	12.62
chr17	80130684	80130736	MACS_peak_85197	737.5	52	NM_198082	CCDC57	737.5	12.56	10.73	chr17	80136902	80137065	MACS_peak_78165	194.96	163	NM_198082	CCDC57	194.96	10.17	12.31
chr17	80136902	80137065	MACS_peak_85200	323.58	163	NM_198082	CCDC57	323.58	13.7	11.2	chr17	80153138	80153240	MACS_peak_78171	538.77	102	NM_198082	CCDC57	538.77	12.87	8.3
chr17	80153138	80153240	MACS_peak_85206	851.82	102	NM_198082	CCDC57	851.82	14.89	11.34	chr17	80159413	80159828	MACS_peak_78175	232.25	415	NM_198082	CCDC57	232.25	9.08	11.21
chr17	80159413	80159828	MACS_peak_85208	232.73	415	NM_198082	CCDC57	232.73	7.03	12.77	chr17	15339695	15339910	MACS_peak_70822	1256.23	215	NM_001204477	CDRT4	1256.23	12.73	9.39
chr17	15339624	15340005	MACS_peak_77338	92.9	381	NM_001204477	CDRT4	92.9	6.14	21.61	chr17	54910258	54910703	MACS_peak_75031	144.49	445	NM_001085430	C17orf67	144.49	7.58	14.39
chr17	54910258	54910703	MACS_peak_81828	1662.91	445	NM_001085430	C17orf67	1662.91	21.44	15.28	chr17	16946073	16946285	MACS_peak_71071	721.66	212	NM_015134	MPRIP	721.66	10.12	8.16
chr17	16946073	16946285	MACS_peak_77595	242.8	212	NM_015134	MPRIP	242.8	10.19	12.56	chr17	16979023	16979101	MACS_peak_71079	1558.41	78	NM_015134	MPRIP	1558.41	13.69	10.4
chr17	16979023	16979101	MACS_peak_77605	479.28	78	NM_015134	MPRIP	479.28	7.7	10.27	chr17	17030015	17030167	MACS_peak_71096	688.95	152	NM_015134	MPRIP	688.95	5.52	8.22
chr17	17030015	17030167	MACS_peak_77625	492.09	152	NM_015134	MPRIP	492.09	8.41	10.32	chr17	17034930	17035015	MACS_peak_71097	1933.14	85	NM_015134	MPRIP	1933.14	10.28	11.47
chr17	17034930	17035015	MACS_peak_77628	1995.24	85	NM_015134	MPRIP	1995.24	11.04	16.25	chr17	17039532	17039764	MACS_peak_71099	3100	232	NM_015134	MPRIP	3100	20.38	13.51
chr17	17039532	17039764	MACS_peak_77630	3100	232	NM_015134	MPRIP	3100	21.91	15.38	chr17	17049379	17049406	MACS_peak_71102	117.77	27	NM_015134	MPRIP	117.77	3.32	16.06
chr17	17049349	17049406	MACS_peak_77636	505.98	57	NM_015134	MPRIP	505.98	11.49	10.19	chr17	17061745	17062316	MACS_peak_71109	1445.45	571	NM_015134	MPRIP	1445.45	7.68	9.99
chr17	17061745	17062316	MACS_peak_77640	729.08	571	NM_015134	MPRIP	729.08	12.94	10.72	chr17	17064558	17064670	MACS_peak_71111	623.58	112	NM_015134	MPRIP	623.58	9.14	8.23
chr17	17064553	17064670	MACS_peak_77642	451.39	117	NM_015134	MPRIP	451.39	11.45	10.27	chr17	17067428	17069363	MACS_peak_71112	3100	1935	ENST00000313485	MPRIP	3100	35.56	13.51
chr17	17067422	17069635	MACS_peak_77644	2845.53	2213	ENST00000313485	MPRIP	2845.53	31.49	15.98	chr17	17069634	17070307	MACS_peak_71113	160.93	673	uc002gqy.2	MPRIP	160.93	5.27	13.57
chr17	17067422	17069635	MACS_peak_77644	2845.53	2213	ENST00000313485	MPRIP	2845.53	31.49	15.98	chr17	17070543	17071229	MACS_peak_71114	403.74	686	uc002gqy.2	MPRIP	403.74	6.95	9.03
chr17	17070368	17071129	MACS_peak_77645	264.2	761	uc002gqy.2	MPRIP	264.2	13.59	12.08	chr17	17077229	17077389	MACS_peak_71118	2869.59	160	NM_015134	MPRIP	2869.59	17.73	12.88
chr17	17077229	17077389	MACS_peak_77649	3100	160	NM_015134	MPRIP	3100	28.19	15.38	chr17	17078606	17078726	MACS_peak_71119	1073.66	120	NM_015134	MPRIP	1073.66	9.38	8.9
chr17	17078606	17078726	MACS_peak_77650	319.59	120	NM_015134	MPRIP	319.59	11.62	11.31	chr17	74139644	74140360	MACS_peak_77282	556.77	716	NM_052916	RNF157	556.77	9.2	8.22
chr17	74138547	74141236	MACS_peak_84211	304.64	2689	NM_052916	RNF157	304.64	8.35	11.45	chr17	74151767	74151815	MACS_peak_77288	225.68	48	NM_052916	RNF157	225.68	6.87	11.36
chr17	74151642	74151815	MACS_peak_84212	977.4	173	NM_052916	RNF157	977.4	26.48	12.02	chr17	74163731	74163878	MACS_peak_77292	75.67	147	NM_052916	RNF157	75.67	4.73	20.67
chr17	74163731	74163878	MACS_peak_84219	475.22	147	NM_052916	RNF157	475.22	11.7	10.31	chr17	74169782	74169823	MACS_peak_77294	59.26	41	NM_052916	RNF157	59.26	5.68	23.74
chr17	74169782	74169839	MACS_peak_84221	67.74	57	NM_052916	RNF157	67.74	3.79	26.71	chr17	3924422	3924531	MACS_peak_69927	180.5	109	NM_015113	ZZEF1	180.5	5.96	12.8
chr17	3924422	3924614	MACS_peak_76435	224.6	192	NM_015113	ZZEF1	224.6	9.98	13	chr17	3935419	3935552	MACS_peak_69929	479.13	133	NM_015113	ZZEF1	479.13	17.49	8.56
chr17	3935419	3935552	MACS_peak_76438	912.7	133	NM_015113	ZZEF1	912.7	30.82	11.62	chr17	3936121	3936222	MACS_peak_69930	330.29	101	NM_015113	ZZEF1	330.29	7.65	9.75
chr17	3936121	3936287	MACS_peak_76439	183.56	166	NM_015113	ZZEF1	183.56	10.61	14.39	chr17	3973977	3974218	MACS_peak_69943	340.68	241	NM_015113	ZZEF1	340.68	8.99	9.59
chr17	3973977	3974218	MACS_peak_76450	156.98	241	NM_015113	ZZEF1	156.98	6.9	15.7	chr17	3981176	3981336	MACS_peak_69948	300.25	160	NM_015113	ZZEF1	300.25	15.59	10.07
chr17	3981236	3981336	MACS_peak_76453	221.23	100	NM_015113	ZZEF1	221.23	7.71	13.04	chr17	3990727	3990828	MACS_peak_69952	89.52	101	NM_015113	ZZEF1	89.52	7.39	18.73
chr17	3990727	3990828	MACS_peak_76457	96.39	101	NM_015113	ZZEF1	96.39	4.94	21.07	chr17	4020265	4020426	MACS_peak_69960	597.77	161	NM_015113	ZZEF1	597.77	11.43	8.26
chr17	4020265	4020460	MACS_peak_76463	325.65	195	NM_015113	ZZEF1	325.65	13.31	11.23	chr17	48462478	48462652	MACS_peak_74768	3100	174	NM_018509	LRRC59	3100	14.6	13.51
chr17	48462478	48462652	MACS_peak_81568	2447.95	174	NM_018509	LRRC59	2447.95	17.72	16.16	chr17	48465420	48465493	MACS_peak_74769	3100	73	NM_018509	LRRC59	3100	30.38	13.51
chr17	48465420	48465493	MACS_peak_81569	3100	73	NM_018509	LRRC59	3100	29.56	15.38	chr17	48470099	48470258	MACS_peak_74772	3100	159	NM_018509	LRRC59	3100	17.05	13.51
chr17	48470099	48470258	MACS_peak_81571	3100	159	NM_018509	LRRC59	3100	15.97	15.38	chr17	48472289	48472349	MACS_peak_74773	724.38	60	NM_018509	LRRC59	724.38	8.83	8.14
chr17	48472289	48472349	MACS_peak_81573	1105.2	60	NM_018509	LRRC59	1105.2	15.34	12.95	chr17	48474378	48474865	MACS_peak_74774	1184.71	487	ENST00000576448	LRRC59	1184.71	7.6	9.17
chr17	48474169	48474865	MACS_peak_81574	1358.68	696	ENST00000576448	LRRC59	1358.68	12.24	14.32	chr17	58126940	58127063	MACS_peak_75470	178.59	123	NM_022070	HEATR6	178.59	11.19	12.88
chr17	58126940	58126963	MACS_peak_82282	55.08	23	NM_022070	HEATR6	55.08	3.47	30.87	chr17	58145052	58145093	MACS_peak_75477	969.64	41	NM_022070	HEATR6	969.64	7.29	8.65
chr17	58144844	58145093	MACS_peak_82290	67.28	249	NM_022070	HEATR6	67.28	5.93	26.82	chr17	58148066	58148140	MACS_peak_75479	807.59	74	NM_022070	HEATR6	807.59	11.78	8.29
chr17	58148066	58148106	MACS_peak_82292	150.36	40	NM_022070	HEATR6	150.36	3.63	16.11	chr17	27620800	27621166	MACS_peak_72079	3100	366	NM_020772	NUFIP2	3100	52.98	13.51
chr17	27620800	27621166	MACS_peak_78687	3100	366	NM_020772	NUFIP2	3100	39.61	15.38	chr17	79634758	79634892	MACS_peak_78038	1397.18	134	NM_199287	CCDC137	1397.18	17.84	9.79
chr17	79634758	79634892	MACS_peak_85081	1896.42	134	NM_199287	CCDC137	1896.42	22.14	15.71	chr17	79637254	79637483	MACS_peak_78040	95.56	229	NM_199287	CCDC137	95.56	4.63	18.03
chr17	79637254	79637483	MACS_peak_85083	1316.38	229	NM_199287	CCDC137	1316.38	13.27	14.05	chr17	79639524	79640654	MACS_peak_78041	1017.63	1130	NM_199287	CCDC137	1017.63	10.17	8.76
chr17	79639524	79640891	MACS_peak_85085	158.11	1367	NM_199287	CCDC137	158.11	4.33	15.72	chr17	7765030	7765441	MACS_peak_70435	109.29	411	NM_144607	CYB5D1	109.29	3.15	16.7
chr17	7765294	7765600	MACS_peak_76929	193.93	306	NM_144607	CYB5D1	193.93	8.58	14.05	chr18	34409202	34409298	MACS_peak_80210	372.18	96	ENST00000587139	KIAA1328	372.18	9.5	9.28
chr18	34409202	34409402	MACS_peak_87468	172.98	200	ENST00000587139	KIAA1328	172.98	6.7	14.95	chr18	34424170	34424265	MACS_peak_80214	87.68	95	NM_020776	KIAA1328	87.68	6.02	18.92
chr18	34424170	34424264	MACS_peak_87471	109.21	94	NM_020776	KIAA1328	109.21	5.03	19.5	chr18	42618491	42618620	MACS_peak_80402	264.14	129	NM_015559	SETBP1	264.14	7.48	10.57
chr18	42618449	42618620	MACS_peak_87704	102.06	171	NM_015559	SETBP1	102.06	7.11	20.26	chr18	67514063	67514307	MACS_peak_81493	1581.9	244	NM_152721	DOK6	1581.9	27.89	10.44
chr18	67514192	67514486	MACS_peak_88959	249.09	294	NM_152721	DOK6	249.09	8.91	12.47	chr18	60227869	60227877	MACS_peak_81296	58.53	8	NM_017742	ZCCHC2	58.53	2.93	23.91
chr18	60227855	60227877	MACS_peak_88762	178.67	22	NM_017742	ZCCHC2	178.67	5.56	14.64	chr18	60243980	60245009	MACS_peak_81303	249.7	1029	NM_017742	ZCCHC2	249.7	7.2	10.88
chr18	60244273	60244860	MACS_peak_88769	143.32	587	NM_017742	ZCCHC2	143.32	4.81	16.58	chr19	46288851	46290129	MACS_peak_87521	680.91	1278	NM_004943	DMWD	680.91	9.18	8.21
[truncated: 18,775 more rows]
