# Supplementary material for: N4-acetylcytidine modifies primary microRNAs for processing in cancer cells
Source: Cell Mol Life Sci. 2024 Feb 3;81(1):73. doi: 10.1007/s00018-023-05107-w (PMC10838262; doi:10.1007/s00018-023-05107-w)
Supplement: Supplementary file 4 — Supplementary file4 (XLSX 5310 KB) [file 18_2023_5107_MOESM4_ESM.xlsx]

## Sheet: ac4C-RIP-1
Acetylated RNA sites: ac4C-RIP-1 vs Input-1 Column A ~ E: the coordinates of the Acetylated RNA sites in bed format, please ref http://genome.ucsc.edu/FAQ/FAQformat.html#format1. Column F: the length of the Acetylated RNA sites Column G ~ H: the transcript id and gene symbol of Acetylated RNA. Column I ~ K: the enrichment results calculated by MACS. Column L ~ R: the annotation of the Acetylated …
Acetylation sites					Acetylated RNA			enrichment information			Annotations
chrom	txStart	txEnd	PeakID	score	Peak_length	transcript_id	GeneName	-10*log10(pvalue)	fold_enrichment	FDR	source	RNAlength	coordinates	relationship	Associated_gene_acc	Associated_gene_name	Associated_gene_coordinates
chr19	58863762	58864244	MACS_peak_96935	96.36	482	NR_015380	A1BG-AS1	96.36	8.93	21.07	RefSeq	2175	chr19:58863336-58866549+	natural antisense	ENST00000600966	A1BG	chr19:58861960-58864495-
chr22	43091352	43091639	MACS_peak_125092	82.37	287	ENST00000483026	A4GALT	82.37	7.17	23.36	gencode	515	chr22:43089977-43091639-	exon sense-overlapping	ENST00000249005	A4GALT	chr22:43088127-43091639-
chr12	53701521	53701917	MACS_peak_43084	68.82	396	ENST00000550033	AAAS	68.82	4.69	26.46	gencode	900	chr12:53701522-53703449-	exon sense-overlapping	ENST00000547757	AAAS	chr12:53702944-53715365-
chr12	53708158	53708417	MACS_peak_43085	185.74	259	ENST00000546393	AAAS	185.74	5	14.36	gencode	832	chr12:53702941-53708911-	exon sense-overlapping	ENST00000547757	AAAS	chr12:53702944-53715365-
chr5	178191961	178192596	MACS_peak_161733	258.86	635	NR_024035	AACSP1	258.86	10.33	12.2	RefSeq	2175	chr5:178191864-178203277-	intergenic
chr5	178193025	178193176	MACS_peak_161734	501.47	151	NR_024035	AACSP1	501.47	20.35	10.17	RefSeq	2175	chr5:178191864-178203277-	intergenic
chr5	178241900	178242009	MACS_peak_161742	529.96	109	ENST00000503486	AACSP1	529.96	15.02	10.13	gencode	2822	chr5:178191862-178245436-	intergenic
chr5	178245094	178245436	MACS_peak_161743	164.85	342	ENST00000503486	AACSP1	164.85	13.48	15.34	gencode	2822	chr5:178191862-178245436-	intergenic
chr2	69736362	69736625	MACS_peak_102027	821.88	263	ENST00000489327	AAK1	821.88	15.29	11.17	gencode	1432	chr2:69705588-69736625-	exon sense-overlapping	ENST00000406297	AAK1	chr2:69708188-69870849-
chr2	69758980	69759294	MACS_peak_102035	575.63	314	ENST00000470281	AAK1	575.63	11.86	10.25	gencode	663	chr2:69758849-69771641-	exon sense-overlapping	ENST00000406297	AAK1	chr2:69708188-69870849-
chr2	69870008	69870406	MACS_peak_102056	206.54	398	ENST00000495239	AAK1	206.54	15.45	13.53	gencode	567	chr2:69870009-69871092-	exon sense-overlapping	ENST00000406297	AAK1	chr2:69708188-69870849-
chr17	74465198	74465359	MACS_peak_84279	56.26	161	NR_110548	AANAT	56.26	5.39	30.13	RefSeq	1087	chr17:74463630-74466199+	exon sense-overlapping	ENST00000585649	AANAT	chr17:74464692-74465769+
chr16	70294946	70295253	MACS_peak_73775	443.61	307	ENST00000567490	AARS	443.61	5.32	10.27	gencode	533	chr16:70292927-70295316-	exon sense-overlapping	ENST00000565361	AARS	chr16:70288293-70296264-
chr16	70298860	70299418	MACS_peak_73777	59.4	558	ENST00000566969	AARS	59.4	4.79	29.16	gencode	610	chr16:70296376-70299418-	exon sense-overlapping	NM_001605	AARS	chr16:70286297-70323412-
chr17	41105740	41105797	MACS_peak_80330	351.88	57	ENST00000593123	AARSD1	351.88	6.91	10.93	gencode	651	chr17:41102543-41106093-	exon sense-overlapping	ENST00000409103	PTGES3L-AARSD1	chr17:41102563-41132010-
chr17	41108044	41108577	MACS_peak_80331	460.75	533	ENST00000483774	AARSD1	460.75	7.31	10.28	gencode	928	chr17:41108045-41109549-	exon sense-overlapping	ENST00000409103	PTGES3L-AARSD1	chr17:41102563-41132010-
chr17	41109154	41109354	MACS_peak_80332	210.5	200	ENST00000483774	AARSD1	210.5	5.65	13.4	gencode	928	chr17:41108045-41109549-	exon sense-overlapping	ENST00000409103	PTGES3L-AARSD1	chr17:41102563-41132010-
chr17	41113039	41113368	MACS_peak_80333	148.89	329	ENST00000492036	AARSD1	148.89	5.9	16.24	gencode	566	chr17:41112959-41116483-	exon sense-overlapping	ENST00000409103	PTGES3L-AARSD1	chr17:41102563-41132010-
chr21	45230690	45230966	MACS_peak_121577	74.9	276	NR_026961	AATBC	74.9	6.13	24.95	RefSeq	4622	chr21:45225639-45232448-	intergenic
chr17	35376249	35376371	MACS_peak_79439	2227.31	122	ENST00000588486	AATF	2227.31	20.16	16.37	gencode	474	chr17:35376250-35414171+	exon sense-overlapping	ENST00000589579	AATF	chr17:35345957-35378453+
chr9	127421710	127421972	MACS_peak_202645	84.82	262	uc004bos.3	AB074162	84.82	4.76	22.92	UCSC_knowngene	2239	chr9:127420691-127422929+	intronic antisense	ENST00000344523	NR6A1	chr9:127284746-127533566-
chr1	149578643	149578970	MACS_peak_11286	101.42	327	uc009wle.2	AB074166	101.42	5.92	20.34	UCSC_knowngene	4851	chr1:149577755-149582605+	intergenic
chr1	40223207	40223780	MACS_peak_4384	192.21	573	uc021oly.1	AB075489	192.21	9.38	14.06	UCSC_knowngene	2862	chr1:40222854-40225715-	exon sense-overlapping	NM_001720	BMP8B	chr1:40223903-40254533-
chr6	155574118	155574654	MACS_peak_172483	468.3	536	uc021zhg.1	AB075492	468.3	13.22	10.29	UCSC_knowngene	2631	chr6:155572434-155575064-	natural antisense	ENST00000318981	TIAM2	chr6:155411423-155578857+
chr11	117163664	117164174	MACS_peak_36931	62.88	510	uc021qqx.1	AB488780	62.88	6.34	27.99	UCSC_knowngene	628	chr11:117161615-117164192+	natural antisense	ENST00000313005	BACE1	chr11:117156402-117186972-
chr1	224605809	224606083	MACS_peak_16726	165.37	274	uc021pjs.1	AB586698	165.37	6.73	15.3	UCSC_knowngene	274	chr1:224605810-224606083-	exon sense-overlapping	ENST00000366852	WDR26	chr1:224576839-224621807-
chr9	107606068	107606603	MACS_peak_200854	464.86	535	uc010mti.1	ABCA1	464.86	14.52	10.3	UCSC_knowngene	553	chr9:107606051-107606603-	intron sense-overlapping	NM_005502	ABCA1	chr9:107543284-107690527-
chr4	467769	467998	MACS_peak_140330	288.21	229	NR_002451	ABCA11P	288.21	7.15	11.72	RefSeq	1895	chr4:419224-467998-	exon sense-overlapping	ENST00000505900	ZNF721	chr4:437872-467956-
chr9	139903402	139903635	MACS_peak_204554	564.41	233	ENST00000464520	ABCA2	564.41	12.19	10.22	gencode	886	chr9:139902109-139903635-	exon sense-overlapping	ENST00000265662	ABCA2	chr9:139901686-139922740-
chr9	139905858	139906201	MACS_peak_204555	197.34	343	ENST00000487109	ABCA2	197.34	11.67	13.9	gencode	8031	chr9:139901829-139923367-	exon sense-overlapping	ENST00000265662	ABCA2	chr9:139901686-139922740-
chr9	139906936	139907089	MACS_peak_204556	503.31	153	ENST00000488535	ABCA2	503.31	8.98	10.24	gencode	3327	chr9:139906777-139912663-	exon sense-overlapping	ENST00000265662	ABCA2	chr9:139901686-139922740-
chr9	139915843	139916072	MACS_peak_204562	51	229	ENST00000464876	ABCA2	51	5.14	32.6	gencode	3438	chr9:139913878-139922630-	exon sense-overlapping	ENST00000265662	ABCA2	chr9:139901686-139922740-
chr17	67244536	67245089	MACS_peak_83637	572.7	553	ENST00000586601	ABCA5	572.7	25.69	10.28	gencode	1149	chr17:67243517-67245282-	exon sense-overlapping	ENST00000392677	ABCA5	chr17:67240576-67323323-
chr1	229667382	229667585	MACS_peak_17303	1391.07	203	ENST00000486755	ABCB10	1391.07	24.1	14.31	gencode	612	chr1:229661809-229667649-	exon sense-overlapping	NM_012089	ABCB10	chr1:229652329-229694442-
chr2	220075102	220075545	MACS_peak_113137	313.67	443	ENST00000485773	ABCB6	313.67	11.48	11.33	gencode	962	chr2:220074494-220075830-	exon sense-overlapping	ENST00000439002	ABCB6	chr2:220074494-220083672-
chr2	220080034	220080236	MACS_peak_113140	245.66	202	ENST00000497882	ABCB6	245.66	4.25	12.57	gencode	3008	chr2:220074494-220080607-	exon sense-overlapping	ENST00000439002	ABCB6	chr2:220074494-220083672-
chr7	150732667	150733194	MACS_peak_184632	690.5	527	ENST00000470645	ABCB8	690.5	23.06	10.62	gencode	1722	chr7:150725537-150739117+	exon sense-overlapping	ENST00000356058	ABCB8	chr7:150725549-150742649+
chr7	150735291	150735539	MACS_peak_184635	2389.66	248	ENST00000482899	ABCB8	2389.66	39.44	16.41	gencode	3743	chr7:150734775-150742649+	exon sense-overlapping	ENST00000356058	ABCB8	chr7:150725549-150742649+
chr7	150735933	150736566	MACS_peak_184636	59.86	633	ENST00000482899	ABCB8	59.86	5.09	29	gencode	3743	chr7:150734775-150742649+	exon sense-overlapping	ENST00000356058	ABCB8	chr7:150725549-150742649+
chr7	150736767	150737116	MACS_peak_184637	223.28	349	ENST00000482899	ABCB8	223.28	13.27	13.03	gencode	3743	chr7:150734775-150742649+	exon sense-overlapping	ENST00000356058	ABCB8	chr7:150725549-150742649+
chr16	16149948	16150178	MACS_peak_70290	1041.78	230	ENST00000574224	ABCC1	1041.78	9.57	12.59	gencode	1543	chr16:16108397-16150418+	exon sense-overlapping	ENST00000345148	ABCC1	chr16:16043434-16236931+
chr16	16200448	16200730	MACS_peak_70306	63.04	282	ENST00000574761	ABCC1	63.04	4.23	27.96	gencode	996	chr16:16200383-16215960+	exon sense-overlapping	ENST00000345148	ABCC1	chr16:16043434-16236931+
chr6	43402522	43402722	MACS_peak_165912	118.99	200	ENST00000443426	ABCC10	118.99	4.85	18.47	gencode	774	chr6:43395594-43402894+	exon sense-overlapping	ENST00000372515	ABCC10	chr6:43395104-43409635+
chr6	43406216	43406533	MACS_peak_165914	261.57	317	ENST00000463024	ABCC10	261.57	12.73	12.19	gencode	4542	chr6:43403536-43418164+	exon sense-overlapping	ENST00000372515	ABCC10	chr6:43395104-43409635+
chr6	43411095	43411307	MACS_peak_165915	255.67	212	ENST00000463024	ABCC10	255.67	6	12.33	gencode	4542	chr6:43403536-43418164+	exon sense-overlapping	ENST00000372515	ABCC10	chr6:43395104-43409635+
chr17	48712198	48712342	MACS_peak_81602	239.72	144	ENST00000513511	ABCC3	239.72	9.04	12.64	gencode	1042	chr17:48712175-48736729+	exon sense-overlapping	ENST00000515707	ABCC3	chr17:48712138-48713276+
chr17	48756259	48757260	MACS_peak_81618	281.57	1001	ENST00000503337	ABCC3	281.57	13.4	11.8	gencode	2277	chr17:48756260-48769060+	exon sense-overlapping	NM_003786	ABCC3	chr17:48712218-48769063+
chr17	48764745	48765091	MACS_peak_81622	331.11	346	ENST00000508929	ABCC3	331.11	7.99	11.12	gencode	575	chr17:48764670-48768605+	exon sense-overlapping	NM_003786	ABCC3	chr17:48712218-48769063+
chr11	17418551	17418830	MACS_peak_30070	90.84	279	ENST00000527905	ABCC8	90.84	6.72	21.94	gencode	4283	chr11:17418358-17498366-	exon sense-overlapping	ENST00000528374	ABCC8	chr11:17417468-17426085-
chr11	17431887	17432087	MACS_peak_30073	409.79	200	ENST00000530147	ABCC8	409.79	10.87	10.44	gencode	547	chr11:17431793-17435083-	exon sense-overlapping	NM_000352	ABCC8	chr11:17414432-17498392-
chr11	17452436	17452579	MACS_peak_30077	357.38	143	ENST00000528202	ABCC8	357.38	10.87	10.82	gencode	549	chr11:17452144-17464338-	exon sense-overlapping	NM_000352	ABCC8	chr11:17414432-17498392-
chr1	94947048	94947321	MACS_peak_8782	80.63	273	ENST00000484213	ABCD3	80.63	5.99	23.66	gencode	4367	chr1:94947049-94984222+	exon sense-overlapping	ENST00000394233	ABCD3	chr1:94883933-94984219+
chr1	94948483	94948795	MACS_peak_8783	150.36	312	ENST00000484213	ABCD3	150.36	7.13	16.11	gencode	4367	chr1:94947049-94984222+	exon sense-overlapping	ENST00000394233	ABCD3	chr1:94883933-94984219+
chr14	74752999	74753519	MACS_peak_58411	961.31	520	ENST00000481935	ABCD4	961.31	16.13	11.97	gencode	2336	chr14:74752717-74769640-	exon sense-overlapping	ENST00000298816	ABCD4	chr14:74753273-74769672-
chr14	74764479	74764772	MACS_peak_58418	75.16	293	ENST00000470637	ABCD4	75.16	6.31	24.78	gencode	853	chr14:74762582-74769662-	exon sense-overlapping	ENST00000298816	ABCD4	chr14:74753273-74769672-
chr14	74766141	74766378	MACS_peak_58419	180.36	237	ENST00000493427	ABCD4	180.36	6.98	14.55	gencode	736	chr14:74765764-74769698-	exon sense-overlapping	ENST00000298816	ABCD4	chr14:74753273-74769672-
chr4	146044366	146044951	MACS_peak_148178	107.7	585	ENST00000510321	ABCE1	107.7	6.32	19.61	gencode	2529	chr4:146042472-146045083+	exon sense-overlapping	NM_001040876	ABCE1	chr4:146019156-146050676+
chr6	30546124	30546271	MACS_peak_164522	3100	147	ENST00000542772	ABCF1	3100	15.95	15.38	gencode	223	chr6:30545904-30546271+	exon sense-overlapping	ENST00000396515	ABCF1	chr6:30539170-30559307+
chr3	183907175	183907545	MACS_peak_138880	1589.94	370	ENST00000489719	ABCF3	1589.94	19.39	15.09	gencode	569	chr3:183906597-183907668+	exon sense-overlapping	ENST00000292808	ABCF3	chr3:183903962-183911793+
chr3	183908600	183908831	MACS_peak_138881	101.96	231	ENST00000466742	ABCF3	101.96	6.53	20.27	gencode	2331	chr3:183907618-183911794+	exon sense-overlapping	ENST00000292808	ABCF3	chr3:183903962-183911793+
chr3	111700630	111700869	MACS_peak_133424	250.63	239	ENST00000497293	ABHD10	250.63	4.61	12.41	gencode	724	chr3:111697865-111701168+	exon sense-overlapping	NM_001272069	ABHD10	chr3:111697723-111712215+
chr7	73151550	73152065	MACS_peak_178020	555.83	515	NR_026912	ABHD11	555.83	10.62	10.21	RefSeq	1667	chr7:73150427-73153190-	exon sense-overlapping	NM_001145364	ABHD11	chr7:73150425-73153184-
chr3	52020430	52020905	MACS_peak_130699	145.91	475	ENST00000497128	ABHD14A-ACY1	145.91	8.03	16.46	gencode	914	chr3:52009076-52020905+	exon sense-overlapping	ENST00000463937	ABHD14A-ACY1	chr3:52009076-52023190+
chr6	31659580	31659794	MACS_peak_164667	74.09	214	ENST00000492899	ABHD16A	74.09	9.66	25.18	gencode	583	chr6:31659366-31660071-	exon sense-overlapping	ENST00000461287	XXbac-BPG32J3.20	chr6:31654739-31681849-
chr19	1878001	1878927	MACS_peak_89864	212.73	926	ENST00000588598	ABHD17A	212.73	9.09	13.28	gencode	5623	chr19:1876976-1883799-	exon sense-overlapping	ENST00000590661	ABHD17A	chr19:1876978-1881584-
chr15	80997013	80997186	MACS_peak_66873	912.17	173	ENST00000560126	ABHD17C	912.17	26.87	11.61	gencode	622	chr15:80996925-81046538+	exon sense-overlapping	ENST00000558464	ABHD17C	chr15:80987652-81047680+
chr14	23072372	23073093	MACS_peak_54523	71.35	721	ENST00000539344	ABHD4	71.35	6.02	25.77	gencode	986	chr14:23067209-23073161+	exon sense-overlapping	ENST00000216327	ABHD4	chr14:23067176-23078788+
chr3	43740767	43741092	MACS_peak_129383	99.96	325	ENST00000486764	ABHD5	99.96	6.13	20.55	gencode	618	chr3:43732384-43741237+	exon sense-overlapping	ENST00000454293	ABHD5	chr3:43732749-43743831+
chr3	43753329	43753356	MACS_peak_129384	189.51	27	ENST00000013894	ABHD5	189.51	5.85	14.17	gencode	833	chr3:43732443-43753356+	exon sense-overlapping	ENST00000413300	ABHD5	chr3:43753199-43760098+
chr3	43759159	43759182	MACS_peak_129387	164.84	23	ENST00000463153	ABHD5	164.84	8.3	15.34	gencode	631	chr3:43759160-43775863+	exon sense-overlapping	ENST00000413300	ABHD5	chr3:43753199-43760098+
chr2	204206935	204206953	MACS_peak_112216	221.2	18	ENST00000413635	ABI2	221.2	7.77	13.04	gencode	515	chr2:204193118-204240855+	exon sense-overlapping	ENST00000261016	ABI2	chr2:204193118-204292671+
chr2	204247969	204248019	MACS_peak_112227	434.6	50	ENST00000376135	ABI2	434.6	11.01	10.31	gencode	568	chr2:204193182-204248019+	exon sense-overlapping	ENST00000261016	ABI2	chr2:204193118-204292671+
chr10	116225276	116225586	MACS_peak_27011	158.77	310	ENST00000466400	ABLIM1	158.77	6.85	15.68	gencode	448	chr10:116225224-116228024-	exon sense-overlapping	ENST00000277895	ABLIM1	chr10:116195797-116418057-
chr5	148631906	148632069	MACS_peak_159989	836.84	163	ENST00000502855	ABLIM3	836.84	19.26	11.32	gencode	778	chr5:148631907-148638137+	exon sense-overlapping	ENST00000326685	ABLIM3	chr5:148521046-148640105+
chr17	913770	914036	MACS_peak_76034	84.51	266	ENST00000572650	ABR	84.51	5.71	22.98	gencode	553	chr17:910478-914036-	exon sense-overlapping	ENST00000571797	ABR	chr17:908975-915160-
chr17	953219	953421	MACS_peak_76043	1081.58	202	ENST00000574875	ABR	1081.58	8.44	12.73	gencode	239	chr17:953220-953813-	exon sense-overlapping	ENST00000574437	ABR	chr17:909031-1029090-
chr17	959075	959347	MACS_peak_76045	999.7	272	ENST00000573895	ABR	999.7	12.09	12.15	gencode	1010	chr17:958523-961287-	exon sense-overlapping	ENST00000574437	ABR	chr17:909031-1029090-
chr17	961083	961287	MACS_peak_76047	157.63	204	ENST00000575770	ABR	157.63	5.79	15.66	gencode	614	chr17:953290-961287-	exon sense-overlapping	ENST00000574437	ABR	chr17:909031-1029090-
chr17	986561	986867	MACS_peak_76054	166.28	306	ENST00000573325	ABR	166.28	6.37	15.26	gencode	471	chr17:986509-995016-	exon sense-overlapping	ENST00000570441	ABR	chr17:975973-1018676-
chr3	127394928	127395278	MACS_peak_135127	620.27	350	ENST00000493365	ABTB1	620.27	19.57	10.45	gencode	715	chr3:127391795-127395278+	exon sense-overlapping	ENST00000468137	ABTB1	chr3:127392953-127399756+
chr3	127397078	127397686	MACS_peak_135129	107.66	608	ENST00000464431	ABTB1	107.66	6.2	19.61	gencode	5061	chr3:127394329-127399754+	exon sense-overlapping	ENST00000468137	ABTB1	chr3:127392953-127399756+
chr3	127398226	127398467	MACS_peak_135130	161.47	241	ENST00000464431	ABTB1	161.47	7.75	15.48	gencode	5061	chr3:127394329-127399754+	exon sense-overlapping	ENST00000468137	ABTB1	chr3:127392953-127399756+
chr22	29819113	29819178	MACS_peak_123596	80.09	65	ENST00000439655	AC000041.8	80.09	5.73	23.8	gencode	175	chr22:29815144-29819182-	exon sense-overlapping	ENST00000415447	AP1B1	chr22:29724810-29819168-
chr7	126990181	126990570	MACS_peak_182488	100.08	389	ENST00000418215	AC000123.4	100.08	6.5	20.54	gencode	516	chr7:126990182-126991577+	intergenic
chr7	93299137	93299389	MACS_peak_179900	734.35	252	ENST00000425207	AC002075.4	734.35	18.77	10.76	gencode	252	chr7:93299138-93299389-	intronic antisense	ENST00000455502	GNGT1	chr7:93220885-93540387+
chr16	30546370	30546766	MACS_peak_71696	348.85	396	ENST00000457283	AC002310.12	348.85	19.56	10.9	gencode	1445	chr16:30546073-30548465+	intronic antisense	ENST00000568114	AC002310.13	chr16:30545548-30569600-
chr7	107383293	107383848	MACS_peak_181526	354.55	555	ENST00000457510	AC002467.7	354.55	20.36	10.87	gencode	657	chr7:107383262-107384573-	natural antisense	NM_001284291	CBLL1	chr7:107384142-107402112+
chr7	22611250	22611937	MACS_peak_175112	263.24	687	ENST00000442252	AC002480.5	263.24	9.43	12.12	gencode	1282	chr7:22611226-22701411-	intron sense-overlapping	ENST00000439708	STEAP1B	chr7:22532296-22672544-
chr7	116516429	116516430	MACS_peak_182200	1174.29	1	ENST00000299783	AC002543.2	1174.29	34.9	13.32	gencode	1954	chr7:116513508-116516430-	intronic antisense	ENST00000458284	CAPZA2	chr7:116502613-116558510+
chr7	93690452	93690548	MACS_peak_179942	144.78	96	ENST00000438538	AC003092.1	144.78	6.72	16.47	gencode	743	chr7:93690453-93695973+	intergenic
chr17	45975477	45975535	MACS_peak_81273	863.68	58	ENST00000585280	AC003665.1	863.68	11.84	11.4	gencode	405	chr17:45974696-46018755-	intronic antisense	NM_003110	SP2	chr17:45973516-46006323+
chr7	19153532	19153894	MACS_peak_174995	128.24	362	ENST00000419944	AC003986.6	128.24	7.66	17.67	gencode	1711	chr7:19152097-19153894+	intergenic
chr7	87861118	87861342	MACS_peak_179464	825.5	224	ENST00000591739	AC003991.3	825.5	18.77	11.13	gencode	719	chr7:87860889-87870751+	intergenic
chr7	24946097	24946213	MACS_peak_175313	617.92	116	ENST00000420809	AC004016.2	617.92	21.14	10.35	gencode	460	chr7:24945754-24946213-	intron sense-overlapping	ENST00000352860	OSBPL3	chr7:24836166-25019760-
chr22	17898797	17898875	MACS_peak_122121	549.19	78	ENST00000455617	AC004019.10	549.19	16.99	10.19	gencode	1132	chr22:17897744-17898875+	intron sense-overlapping	ENST00000342247	CECR2	chr22:17840837-18018834+
chr4	114135136	114135578	MACS_peak_146670	688.56	442	ENST00000539199	AC004057.1	688.56	7.38	10.52	gencode	442	chr4:114135137-114135578-	intronic antisense	ENST00000264366	ANK2	chr4:113970885-114302627+
chr16	72525802	72525865	MACS_peak_74121	1333.79	63	ENST00000563770	AC004158.2	1333.79	42.88	14.27	gencode	568	chr16:72513650-72661585-	intergenic
chr16	72556086	72556522	MACS_peak_74128	209.93	436	ENST00000570035	AC004158.2	209.93	8.02	13.43	gencode	831	chr16:72556037-72698908-	intergenic
chr16	72661447	72661585	MACS_peak_74147	151.29	138	ENST00000563770	AC004158.2	151.29	6.32	16.05	gencode	568	chr16:72513650-72661585-	intergenic
chr16	72462995	72463072	MACS_peak_74093	137.44	77	ENST00000564508	AC004158.3	137.44	6.77	16.97	gencode	3226	chr16:72459847-72463072+	intergenic
chr7	74322953	74323199	MACS_peak_178214	72.83	246	ENST00000424157	AC004166.6	72.83	7.48	25.45	gencode	969	chr7:74322778-74329363-	intergenic
chr7	74325620	74325710	MACS_peak_178216	204.85	90	ENST00000424157	AC004166.6	204.85	10.96	13.6	gencode	969	chr7:74322778-74329363-	intergenic
chr16	20775202	20775345	MACS_peak_70749	171.21	143	ENST00000565498	AC004381.7	171.21	9.09	14.96	gencode	351	chr16:20754985-20777942-	intronic antisense	ENST00000561584	ACSM3	chr16:20685930-20781513+
chr7	27779634	27780008	MACS_peak_175453	62.67	374	ENST00000441955	AC004549.6	62.67	5.11	28.05	gencode	859	chr7:27773014-27780014-	intronic antisense	ENST00000418691	TAX1BP1	chr7:27778950-27805601+
chr19	3673819	3673894	MACS_peak_90205	51	75	ENST00000586675	AC004637.1	51	3.75	32.6	gencode	482	chr19:3672580-3674293+	intronic antisense	ENST00000537021	PIP5K1C	chr19:3636599-3700388-
chr7	44888077	44888092	MACS_peak_176810	64.93	15	ENST00000443162	AC004854.4	64.93	5.53	27.47	gencode	188	chr7:44888015-44889167+	bidirectional	ENST00000437072	H2AFV	chr7:44869496-44887681-
chr7	74911440	74911613	MACS_peak_178353	3100	173	ENST00000443263	AC004878.5	3100	28.18	15.38	gencode	783	chr7:74910311-74916191+	intergenic
chr7	74939460	74939633	MACS_peak_178363	3100	173	ENST00000429058	AC004878.6	3100	21.62	15.38	gencode	783	chr7:74938329-74944214+	intergenic
chr7	98645277	98645695	MACS_peak_180361	139.45	418	ENST00000468960	AC004893.11	139.45	5.47	16.89	gencode	546	chr7:98630550-98645710+	natural antisense	NM_001199847	SMURF1	chr7:98625058-98741743-
chr7	78982725	78982987	MACS_peak_178937	445.83	262	ENST00000416738	AC004945.1	445.83	16.6	10.25	gencode	983	chr7:78982726-78983708+	intronic antisense	ENST00000522391	MAGI2	chr7:77648856-79082786-
chr7	97599991	97600042	MACS_peak_180226	74.94	51	ENST00000453589	AC004967.7	74.94	4.81	24.83	gencode	447	chr7:97598317-97601566-	intergenic
chr7	76279717	76280214	MACS_peak_178653	52.99	497	ENST00000423648	AC004980.10	52.99	8.3	31.55	gencode	497	chr7:76279718-76280214-	intronic antisense	ENST00000419923	UPK3B	chr7:76139745-76648340+
chr7	76166809	76166868	MACS_peak_178620	61.8	59	ENST00000338590	AC004980.11	61.8	8	28.28	gencode	882	chr7:76163011-76170884-	intronic antisense	ENST00000419923	UPK3B	chr7:76139745-76648340+
chr7	76169451	76169707	MACS_peak_178622	58.29	256	ENST00000515340	AC004980.11	58.29	5.46	29.48	gencode	855	chr7:76163020-76169707-	intronic antisense	ENST00000419923	UPK3B	chr7:76139745-76648340+
chr7	76151255	76151391	MACS_peak_178614	650.08	136	ENST00000513375	AC004980.8	650.08	26.03	10.48	gencode	203	chr7:76150928-76151391+	intron sense-overlapping	ENST00000419923	UPK3B	chr7:76139745-76648340+
chr7	44001203	44001356	MACS_peak_176671	183.96	153	ENST00000418645	AC004985.12	183.96	11.46	14.38	gencode	1170	chr7:44001189-44012924-	intergenic
chr7	44012230	44012292	MACS_peak_176673	710.46	62	ENST00000418645	AC004985.12	710.46	17.07	10.67	gencode	1170	chr7:44001189-44012924-	intergenic
chr7	39874100	39874312	MACS_peak_176398	588.19	212	ENST00000395959	AC004987.9	588.19	14.42	10.28	gencode	1148	chr7:39873170-39874317+	intergenic
chr2	201827985	201828353	MACS_peak_111839	1568.31	368	ENST00000413848	AC005037.3	1568.31	28.53	15.04	gencode	485	chr2:201827986-201873825+	natural antisense	ENST00000410039	ORC2	chr2:201814277-201828100-
chr7	75702336	75703003	MACS_peak_178547	154.7	667	ENST00000421546	AC005077.14	154.7	11.46	15.86	gencode	3495	chr7:75700787-75704281-	intergenic
chr7	30590325	30590963	MACS_peak_175732	668.22	638	ENST00000355837	AC005154.6	668.22	30.92	10.45	gencode	14667	chr7:30587973-30604233-	exon sense-overlapping	ENST00000598361	GGCT	chr7:30536693-30591095-
chr7	30596601	30596853	MACS_peak_175733	66.5	252	ENST00000355837	AC005154.6	66.5	4.32	27	gencode	14667	chr7:30587973-30604233-	exon sense-overlapping	ENST00000598361	GGCT	chr7:30536693-30591095-
chr7	30599536	30599763	MACS_peak_175735	381.83	227	ENST00000355837	AC005154.6	381.83	9.25	10.64	gencode	14667	chr7:30587973-30604233-	exon sense-overlapping	ENST00000598361	GGCT	chr7:30536693-30591095-
chr7	30614314	30614497	MACS_peak_175738	182.45	183	ENST00000584023	AC005154.6	182.45	9.78	14.46	gencode	638	chr7:30614039-30616358-	intergenic
chr19	18668584	18669698	MACS_peak_92319	850.38	1114	ENST00000597411	AC005253.2	850.38	22	11.34	gencode	2001	chr19:18668585-18672370-	natural antisense	ENST00000595073	KXD1	chr19:18668698-18680107+
chr19	14903120	14903369	MACS_peak_91803	74.9	249	ENST00000510342	AC005255.3	74.9	7.71	24.95	gencode	469	chr19:14903121-14903589+	intergenic
chr17	15410179	15410318	MACS_peak_77354	831.95	139	ENST00000452091	AC005517.3	831.95	21.2	11.26	gencode	489	chr17:15410180-15410668+	intronic antisense	ENST00000519970	TVP23C	chr17:15341205-15466873-
chr14	74760013	74760662	MACS_peak_58416	244.87	649	ENST00000554532	AC005519.4	244.87	7.04	12.6	gencode	1367	chr14:74755830-74761128-	intron sense-overlapping	ENST00000298816	ABCD4	chr14:74753273-74769672-
chr7	156446878	156447114	MACS_peak_185042	175.91	236	ENST00000455709	AC005534.8	175.91	10.84	14.78	gencode	742	chr7:156446879-156450387-	natural antisense	ENST00000343665	RNF32	chr7:156436495-156469818+
chr2	191746638	191746785	MACS_peak_110988	206.61	147	ENST00000413911	AC005540.3	206.61	5.97	13.6	gencode	919	chr2:191745523-191746785-	natural antisense	NM_001256310	GLS	chr2:191745547-191800015+
chr19	590408	590608	MACS_peak_89553	71.83	200	ENST00000589661	AC005559.3	71.83	3.72	25.66	gencode	1327	chr19:590277-591603-	natural antisense	NM_001194	HCN2	chr19:589893-617159+
chr17	28935447	28935580	MACS_peak_78904	370.05	133	ENST00000431308	AC005562.1	370.05	10.97	10.76	gencode	805	chr17:28934664-28961180+	intergenic
chr5	141961470	141961479	MACS_peak_159357	1175.04	9	ENST00000414314	AC005592.2	1175.04	22.13	13.32	gencode	521	chr5:141961413-142006755+	intronic antisense	ENST00000394496	FGF1	chr5:141980365-142023766-
chr19	2461978	2462179	MACS_peak_90001	694.64	201	ENST00000587826	AC005624.2	694.64	20.55	10.58	gencode	371	chr19:2458933-2462183-	intergenic
chr7	22912192	22912367	MACS_peak_175130	868.82	175	ENST00000452069	AC005682.6	868.82	21.73	11.41	gencode	1467	chr7:22903493-22920969-	intergenic
chr5	141331983	141332014	MACS_peak_159267	96.39	31	ENST00000607378	AC005740.6	96.39	4.94	21.07	gencode	957	chr5:141331984-141332940+	intronic antisense	NM_016580	PCDH12	chr5:141323150-141338627-
chr5	140498642	140498915	MACS_peak_159143	132.06	273	ENST00000606030	AC005754.8	132.06	7.9	17.36	gencode	2086	chr5:140498262-140500347+	intergenic
chr19	507389	507724	MACS_peak_89532	218.32	335	ENST00000592413	AC005775.2	218.32	9.72	13.14	gencode	830	chr19:490046-507813-	intronic antisense	ENST00000382683	MADCAM1	chr19:496500-504965+
chr19	42012067	42012741	MACS_peak_94589	2743.15	674	ENST00000600996	AC005795.1	2743.15	68.17	16.25	gencode	747	chr19:42012068-42012814+	intergenic
chr17	59147231	59147702	MACS_peak_82422	3100	471	ENST00000437246	AC005884.1	3100	133.57	15.38	gencode	471	chr17:59147232-59147702+	intron sense-overlapping	ENST00000408905	BCAS3	chr17:58756819-59470192+
chr7	8155876	8156035	MACS_peak_174452	213.86	159	ENST00000449931	AC006042.6	213.86	10.47	13.22	gencode	524	chr7:8153655-8156191+	natural antisense	ENST00000265577	ICA1	chr7:8152885-8301836-
chr7	8021287	8021495	MACS_peak_174432	331.97	208	ENST00000454684	AC006042.8	331.97	10.08	11.11	gencode	1469	chr7:8019943-8021859+	intron sense-overlapping	ENST00000414914	GLCCI1	chr7:8009318-8110585+
chr7	8021703	8021859	MACS_peak_174433	85.4	156	ENST00000454684	AC006042.8	85.4	5.53	22.84	gencode	1469	chr7:8019943-8021859+	intron sense-overlapping	ENST00000414914	GLCCI1	chr7:8009318-8110585+
chr5	134198780	134199016	MACS_peak_158424	504.48	236	ENST00000604746	AC006077.4	504.48	15.38	10.22	gencode	343	chr5:134198781-134199123-	intergenic
chr16	3725850	3726318	MACS_peak_69270	265.79	468	ENST00000323601	AC006111.1	265.79	4.09	12.06	gencode	1649	chr16:3725411-3727060+	intron sense-overlapping	ENST00000575479	DNASE1	chr16:3707273-3730144+
chr19	56854356	56854653	MACS_peak_96672	228.68	297	ENST00000589958	AC006116.13	228.68	11.66	12.84	gencode	988	chr19:56853801-56854788-	intron sense-overlapping	ENST00000587340	ZSCAN5A	chr19:56732681-56879752-
chr19	56808873	56809088	MACS_peak_96665	911.42	215	ENST00000588154	AC006116.20	911.42	12.46	11.61	gencode	585	chr19:56807197-56809238+	exon sense-overlapping	ENST00000588026	AC006116.20	chr19:56795550-56813464+
chr19	56821605	56821819	MACS_peak_96669	706.9	214	ENST00000587247	AC006116.20	706.9	13.35	10.59	gencode	632	chr19:56813359-56821819+	exon sense-overlapping	ENST00000588026	AC006116.20	chr19:56795550-56813464+
chr19	56876324	56876426	MACS_peak_96673	221.23	102	ENST00000591630	AC006116.21	221.23	10.67	13.04	gencode	649	chr19:56865862-56877318-	exon sense-overlapping	ENST00000587340	ZSCAN5A	chr19:56732681-56879752-
chr19	56833268	56833491	MACS_peak_96670	464.18	223	ENST00000587908	AC006116.22	464.18	13.04	10.23	gencode	2171	chr19:56831159-56833679-	intron sense-overlapping	ENST00000587340	ZSCAN5A	chr19:56732681-56879752-
chr7	90099100	90099228	MACS_peak_179521	1477.37	128	ENST00000509356	AC006153.3	1477.37	37.54	14.65	gencode	380	chr7:90099101-90118278+	exon sense-overlapping	ENST00000449528	CDK14	chr7:90095738-90419943+
chr7	116191970	116192023	MACS_peak_182161	139.91	53	ENST00000452009	AC006159.5	139.91	8.29	16.85	gencode	386	chr7:116182772-116192023-	intronic antisense	ENST00000393470	CAV1	chr7:116165055-116199373+
chr2	107981935	107982187	MACS_peak_104579	132.06	252	ENST00000443123	AC006227.1	132.06	10.27	17.36	gencode	860	chr2:107871147-107982329-	intergenic
chr19	2915518	2915706	MACS_peak_90053	174.23	188	ENST00000520090	AC006277.2	174.23	7.86	14.87	gencode	776	chr19:2915144-2926805-	natural antisense	ENST00000522294	ZNF57	chr19:2907106-2917157+
chr2	72516139	72516239	MACS_peak_102364	254.39	100	ENST00000412637	AC006461.2	254.39	11.93	12.38	gencode	326	chr2:72515914-72516239+	intronic antisense	NM_015189	EXOC6B	chr2:72406444-73053177-
chr19	20145065	20145141	MACS_peak_92571	357.38	76	ENST00000601729	AC006539.3	357.38	17.58	10.82	gencode	572	chr19:20144253-20145141+	intronic antisense	ENST00000358523	ZNF682	chr19:20116476-20150014-
chr22	20054536	20054576	MACS_peak_122466	164.86	40	ENST00000600937	AC006547.13	164.86	8.03	15.34	gencode	631	chr22:20050534-20056685-	intronic antisense	ENST00000420290	TANGO2	chr22:20024282-20052360+
chr17	64672856	64672891	MACS_peak_83338	117.74	35	ENST00000457168	AC006947.1	117.74	7.51	18.62	gencode	484	chr17:64672490-64673522+	intron sense-overlapping	NM_002737	PRKCA	chr17:64298926-64806862+
chr7	76688496	76688755	MACS_peak_178699	86.91	259	ENST00000445314	AC007000.12	86.91	5.26	22.56	gencode	939	chr7:76682095-76688755-	intergenic
chr2	71221572	71221973	MACS_peak_102250	315.24	401	ENST00000601923	AC007040.6	315.24	14.06	11.31	gencode	1211	chr2:71221573-71222783+	natural antisense	ENST00000606025	AC007040.11	chr2:71166448-71222466-
chr2	59549392	59549453	MACS_peak_101176	3100	61	ENST00000434611	AC007131.2	3100	1214.14	15.38	gencode	467	chr2:59522515-59615294-	intergenic
chr7	7781807	7782057	MACS_peak_174405	357.38	250	ENST00000418534	AC007161.5	357.38	12.65	10.82	gencode	1050	chr7:7778165-7782204-	intronic antisense	NM_001302348	UMAD1	chr7:7680267-7918851+
chr2	39681437	39681651	MACS_peak_99784	566.91	214	ENST00000366187	AC007246.3	566.91	18.39	10.21	gencode	523	chr2:39680980-39681867+	intergenic
chr2	39701667	39701720	MACS_peak_99790	380.78	53	ENST00000445520	AC007246.3	380.78	13.2	10.66	gencode	499	chr2:39664572-39701899+	bidirectional	ENST00000484274	MAP4K3	chr2:39583306-39664206-
chr2	202277567	202277815	MACS_peak_111934	501.47	248	ENST00000392253	AC007256.5	501.47	15.21	10.17	gencode	2765	chr2:202275267-202278031-	intron sense-overlapping	ENST00000430254	TRAK2	chr2:202259851-202316223-
chr19	4363785	4364008	MACS_peak_90320	625.03	223	ENST00000594444	AC007292.6	625.03	9.95	10.44	gencode	746	chr19:4363786-4364637+	natural antisense	ENST00000593591	SH3GL1	chr19:4363819-4390607-
chr22	21079601	21079990	MACS_peak_122605	566	389	ENST00000430719	AC007308.6	566	20.62	10.22	gencode	2400	chr22:21077335-21080208+	intronic antisense	ENST00000414196	PI4KA	chr22:21061981-21088955-
chr2	65432136	65433341	MACS_peak_101789	329.04	1205	ENST00000393177	AC007318.5	329.04	6.43	11.16	gencode	1260	chr2:65432137-65433396+	intergenic
chr2	206628513	206628730	MACS_peak_112364	66.94	217	ENST00000423425	AC007362.3	66.94	9.68	26.89	gencode	553	chr2:206624221-206628730-	natural antisense	ENST00000360409	NRP2	chr2:206547224-206662857+
chr2	36817901	36818342	MACS_peak_99423	233.41	441	ENST00000535666	AC007401.1	233.41	5.26	12.74	gencode	1911	chr2:36816784-36818696-	exon sense-overlapping	ENST00000305852	FEZ2	chr2:36779406-36818154-
chr7	92120556	92120924	MACS_peak_179734	92.39	368	ENST00000427458	AC007566.10	92.39	7.15	21.66	gencode	643	chr7:92086878-92120924+	exon sense-overlapping	NM_021167	GATAD1	chr7:92076762-92089381+
chr2	206905155	206905324	MACS_peak_112384	331.97	169	ENST00000434035	AC007679.4	331.97	11.46	11.11	gencode	414	chr2:206905156-206905569+	intronic antisense	ENST00000424117	INO80D	chr2:206874429-206927968-
chr2	208393240	208393337	MACS_peak_112550	102.44	97	ENST00000412387	AC007879.5	102.44	9.68	20.26	gencode	533	chr2:208104845-208394519-	natural antisense	ENST00000430624	CREB1	chr2:208394461-208462513+
chr2	208110137	208110552	MACS_peak_112526	461.46	415	ENST00000430494	AC007879.7	461.46	17.19	10.27	gencode	974	chr2:208104535-208110611+	intergenic
chr2	172373748	172374232	MACS_peak_109467	3100	484	ENST00000397084	AC007969.5	3100	57.18	15.38	gencode	484	chr2:172373749-172374232-	intergenic
chr22	18821438	18821846	MACS_peak_122276	66.65	408	ENST00000428850	AC008132.12	66.65	5.17	26.96	gencode	745	chr22:18821207-18821951+	intergenic
chr2	160252099	160252544	MACS_peak_108530	561.52	445	ENST00000594921	AC008277.1	561.52	21.36	10.25	gencode	1149	chr2:160251932-160261147+	natural antisense	ENST00000294905	BAZ2B	chr2:160242885-160257161-
chr2	160255404	160255499	MACS_peak_108532	234.37	95	ENST00000420020	AC008277.1	234.37	12.25	12.71	gencode	555	chr2:160242878-160261143+	natural antisense	ENST00000294905	BAZ2B	chr2:160242885-160257161-
chr19	54949846	54949875	MACS_peak_96437	824.35	29	ENST00000599382	AC008746.12	824.35	11.5	11.14	gencode	516	chr19:54949847-54950362-	intergenic
chr19	54372162	54372361	MACS_peak_96350	1900.55	199	ENST00000455835	AC008753.6	1900.55	23.59	15.77	gencode	439	chr19:54357835-54372361-	intronic antisense	NM_001020819	MYADM	chr19:54371119-54379689+
chr5	56137842	56138040	MACS_peak_152767	409.79	198	ENST00000415589	AC008937.2	409.79	15.21	10.44	gencode	619	chr5:56137843-56157991-	natural antisense	NM_005921	MAP3K1	chr5:56110900-56191978+
chr5	56147816	56147901	MACS_peak_152769	365.97	85	ENST00000415589	AC008937.2	365.97	16.99	10.78	gencode	619	chr5:56137843-56157991-	natural antisense	NM_005921	MAP3K1	chr5:56110900-56191978+
chr5	56155518	56155718	MACS_peak_152771	192.24	200	ENST00000415589	AC008937.2	192.24	7.11	14.06	gencode	619	chr5:56137843-56157991-	natural antisense	NM_005921	MAP3K1	chr5:56110900-56191978+
chr5	56206171	56206375	MACS_peak_152775	267.02	204	ENST00000453721	AC008937.3	267.02	8.69	12.03	gencode	914	chr5:56195868-56206541-	intronic antisense	NM_001171990	SETD9	chr5:56205087-56221359+
chr19	567447	567648	MACS_peak_89549	348.5	201	ENST00000588908	AC009005.2	348.5	8.47	10.91	gencode	617	chr19:567229-571736-	natural antisense	NM_198590	BSG	chr19:571277-583493+
chr19	571439	571745	MACS_peak_89550	133.96	306	ENST00000589457	AC009005.2	133.96	6.74	17.26	gencode	719	chr19:567212-571745-	natural antisense	NM_198590	BSG	chr19:571277-583493+
chr16	74349043	74349532	MACS_peak_74268	1262.53	489	ENST00000564455	AC009120.5	1262.53	11.76	13.78	gencode	513	chr16:74347235-74349532+	intergenic
chr2	24438968	24439163	MACS_peak_98235	603.31	195	ENST00000413254	AC009228.1	603.31	26	10.35	gencode	240	chr2:24437250-24439163+	natural antisense	NM_006277	ITSN2	chr2:24425735-24583397-
chr2	96306309	96306352	MACS_peak_103613	132.87	43	ENST00000446969	AC009237.17	132.87	7.41	17.36	gencode	424	chr2:96305929-96306352-	intergenic
chr7	137406730	137407570	MACS_peak_183676	92.33	840	ENST00000456481	AC009245.3	92.33	6.16	21.68	gencode	862	chr7:137406731-137407592+	intronic antisense	ENST00000424189	DGKI	chr7:137075270-137531838-
chr2	162138563	162138773	MACS_peak_108741	85.22	210	ENST00000429684	AC009299.4	85.22	4.53	22.87	gencode	717	chr2:162138413-162139129+	intergenic
chr2	118754740	118754868	MACS_peak_105607	145.7	128	ENST00000588042	AC009303.1	145.7	5.47	16.48	gencode	786	chr2:118754593-118770295+	intronic antisense	ENST00000319432	CCDC93	chr2:118673054-118771709-
chr2	118766246	118766433	MACS_peak_105612	543.59	187	ENST00000588042	AC009303.1	543.59	16.03	10.21	gencode	786	chr2:118754593-118770295+	intronic antisense	ENST00000319432	CCDC93	chr2:118673054-118771709-
chr7	130927348	130927618	MACS_peak_183169	899.7	270	ENST00000427253	AC009362.2	899.7	27.86	11.59	gencode	406	chr7:130927349-130927754+	intron sense-overlapping	ENST00000416992	MKLN1	chr7:130794899-131084143+
chr2	118597704	118598025	MACS_peak_105572	825.5	321	ENST00000420330	AC009404.2	825.5	27.07	11.13	gencode	3090	chr2:118591513-118599234+	intergenic
chr2	148656969	148657115	MACS_peak_107442	151.29	146	ENST00000402410	AC009480.3	151.29	6.32	16.05	gencode	412	chr2:148656970-148660525-	natural antisense	NM_001278579	ACVR2A	chr2:148602086-148688396+
chr2	166693493	166693588	MACS_peak_108928	125.85	95	ENST00000457108	AC009495.3	125.85	7.9	17.81	gencode	506	chr2:166689558-166695608-	intergenic
chr2	106471395	106471717	MACS_peak_104521	52.66	322	ENST00000427050	AC009505.2	52.66	4.9	31.66	gencode	890	chr2:106470962-106473633-	natural antisense	ENST00000393348	NCK2	chr2:106362188-106497990+
chr2	109294894	109294938	MACS_peak_104766	885.99	44	ENST00000411710	AC010095.5	885.99	17.7	11.55	gencode	477	chr2:109293251-109295057-	intronic antisense	NM_001193482	LIMS1	chr2:109223617-109303702+
chr2	218843429	218843504	MACS_peak_112986	259.21	75	ENST00000450996	AC010136.2	259.21	8.3	12.19	gencode	568	chr2:218843430-218857338+	natural antisense	ENST00000413280	TNS1	chr2:218758196-218843657-
chr2	231385308	231385388	MACS_peak_113914	149.74	80	ENST00000455357	AC010149.4	149.74	5.2	16.17	gencode	571	chr2:231385309-231444721-	intronic antisense	ENST00000431952	SP100	chr2:231368977-231408805+
chr5	110605712	110605787	MACS_peak_156947	1105.04	75	ENST00000511981	AC010468.2	1105.04	26.08	12.84	gencode	438	chr5:110601507-110605787-	intronic antisense	ENST00000508074	CAMK4	chr5:110559351-110730447+
chr19	49860647	49860737	MACS_peak_95821	274.91	90	ENST00000596488	AC010524.4	274.91	8.69	11.89	gencode	494	chr19:49859409-49861026+	intronic antisense	ENST00000377214	TEAD2	chr19:49843857-49863695-
chr19	56208131	56208518	MACS_peak_96619	107.69	387	ENST00000589698	AC010525.7	107.69	6.95	19.61	gencode	1115	chr19:56207681-56208795+	intron sense-overlapping	ENST00000589704	EPN1	chr19:56204136-56221224+
chr2	175352226	175352426	MACS_peak_109849	473.42	200	ENST00000444196	AC010894.3	473.42	11.85	10.24	gencode	561	chr2:175352117-175352884+	bidirectional	NM_001033045	GPR155	chr2:175296300-175351816-
chr2	175352762	175352940	MACS_peak_109850	454.98	178	ENST00000417038	AC010894.3	454.98	11.85	10.25	gencode	393	chr2:175352131-175353028+	bidirectional	NM_001033045	GPR155	chr2:175296300-175351816-
chrY	10036112	10036711	MACS_peak_211962	1845.92	599	ENST00000445125	AC010970.2	1845.92	47.42	15.43	gencode	599	chrY:10036113-10036711-	intergenic
chr2	128247211	128247368	MACS_peak_106150	635.12	157	ENST00000595561	AC010976.2	635.12	7.95	10.42	gencode	764	chr2:128225284-128247368+	intronic antisense	NM_017969	IWS1	chr2:128238383-128284087-
chr2	128256283	128256406	MACS_peak_106155	1100.74	123	ENST00000599001	AC010976.2	1100.74	24.12	12.87	gencode	699	chr2:128225284-128263373+	natural antisense	ENST00000409725	IWS1	chr2:128262616-128284462-
chr22	20645733	20645991	MACS_peak_122523	1246.07	258	ENST00000413504	AC011718.3	1246.07	37.74	13.62	gencode	375	chr22:20644408-20645991+	intergenic
chr2	8806874	8806917	MACS_peak_97210	107.85	43	ENST00000412712	AC011747.7	107.85	7.11	19.59	gencode	953	chr2:8806766-8818464-	bidirectional	ENST00000234091	ID2	chr2:8818975-8824583+
chr2	8815975	8816159	MACS_peak_97211	251.75	184	ENST00000412712	AC011747.7	251.75	9.09	12.46	gencode	953	chr2:8806766-8818464-	bidirectional	ENST00000234091	ID2	chr2:8818975-8824583+
chr2	110352269	110352499	MACS_peak_104943	781.81	230	ENST00000425576	AC011753.5	781.81	21.82	10.8	gencode	610	chr2:110352270-110363275-	intron sense-overlapping	ENST00000356688	SEPT10	chr2:110300559-110371720-
chr3	36922040	36922220	MACS_peak_128774	228.68	180	ENST00000441346	AC011816.1	228.68	8.5	12.84	gencode	546	chr3:36921675-36922220-	intron sense-overlapping	NM_014831	TRANK1	chr3:36868308-36986548-
chr17	73334984	73335228	MACS_peak_83998	464.95	244	ENST00000413334	AC011933.2	464.95	12.86	10.3	gencode	321	chr17:73334908-73335228+	intronic antisense	ENST00000392562	GRB2	chr17:73314157-73401567-
chr2	20877824	20878046	MACS_peak_98074	688.77	222	ENST00000565841	AC012065.7	688.77	16.6	10.52	gencode	1437	chr2:20877569-20879005+	intergenic
chr2	153246450	153247144	MACS_peak_107861	259.28	694	ENST00000439252	AC012066.1	259.28	11.46	12.26	gencode	694	chr2:153246451-153247144+	intron sense-overlapping	NM_052905	FMNL2	chr2:153191751-153506348+
chr19	54626673	54627486	MACS_peak_96391	539.31	813	ENST00000452097	AC012314.8	539.31	8.43	10.15	gencode	4158	chr19:54622891-54628722-	natural antisense	ENST00000391755	PRPF31	chr19:54621651-54635140+
chr19	54627877	54628221	MACS_peak_96392	165.24	344	ENST00000452097	AC012314.8	165.24	6.21	15.31	gencode	4158	chr19:54622891-54628722-	natural antisense	ENST00000391755	PRPF31	chr19:54621651-54635140+
chr2	55443110	55443140	MACS_peak_100975	898.32	30	ENST00000366153	AC012358.7	898.32	33.98	11.6	gencode	916	chr2:55441523-55443262-	intron sense-overlapping	ENST00000406437	CLHC1	chr2:55401927-55459410-
chr2	55566638	55566925	MACS_peak_101004	674.6	287	ENST00000599352	AC012358.8	674.6	8.32	10.51	gencode	675	chr2:55541298-55566931+	intronic antisense	ENST00000412148	CCDC88A	chr2:55515314-55555561-
chr2	105991716	105992085	MACS_peak_104486	197.1	369	ENST00000415627	AC012360.6	197.1	11.93	13.91	gencode	781	chr2:105990550-105992540+	intronic antisense	ENST00000336660	FHL2	chr2:105977285-106054952-
chr2	105992782	105993206	MACS_peak_104487	1100.19	424	ENST00000457290	AC012360.6	1100.19	21.92	12.89	gencode	2044	chr2:105979495-105995296+	intronic antisense	ENST00000336660	FHL2	chr2:105977285-106054952-
chr2	105995221	105995296	MACS_peak_104488	181.81	75	ENST00000457290	AC012360.6	181.81	8.19	14.49	gencode	2044	chr2:105979495-105995296+	intronic antisense	ENST00000336660	FHL2	chr2:105977285-106054952-
chr2	65677752	65677893	MACS_peak_101837	113.74	141	ENST00000453714	AC012370.3	113.74	6.72	18.99	gencode	1054	chr2:65677208-65683705-	intergenic
chr2	113349072	113349208	MACS_peak_105365	119.74	136	ENST00000436885	AC012442.6	119.74	7.11	18.39	gencode	529	chr2:113348373-113349516+	intergenic
chr12	54415373	54416359	MACS_peak_43158	660.18	986	ENST00000562848	AC012531.25	660.18	10.68	10.51	gencode	2680	chr12:54413694-54416373+	intron sense-overlapping	ENST00000504315	HOXC6	chr12:54384408-54422706+
chr5	148596583	148596798	MACS_peak_159980	1116.64	215	ENST00000523176	AC012613.2	1116.64	21.93	12.93	gencode	4533	chr5:148596086-148656368-	intronic antisense	ENST00000517451	ABLIM3	chr5:148622911-148638020+
chr5	148600140	148600502	MACS_peak_159981	78.62	362	ENST00000523176	AC012613.2	78.62	10.08	24.1	gencode	4533	chr5:148596086-148656368-	intronic antisense	ENST00000517451	ABLIM3	chr5:148622911-148638020+
chr2	25191826	25191979	MACS_peak_98373	357.38	153	ENST00000458227	AC013267.1	357.38	16.2	10.82	gencode	267	chr2:25191827-25192093-	intron sense-overlapping	ENST00000534855	DNAJC27	chr2:25169866-25194485-
chr2	110765767	110766118	MACS_peak_104992	298.97	351	ENST00000262716	AC013268.3	298.97	15.81	11.51	gencode	2324	chr2:110765252-110768360+	intergenic
chr2	110767612	110768218	MACS_peak_104993	599.26	606	ENST00000262716	AC013268.3	599.26	17.42	10.4	gencode	2324	chr2:110765252-110768360+	intergenic
chr7	12546914	12547006	MACS_peak_174631	164.58	92	ENST00000453438	AC013470.8	164.58	8.5	15.3	gencode	462	chr7:12545633-12547104+	intergenic
chr2	27219739	27219788	MACS_peak_98634	64.93	49	ENST00000411685	AC013472.3	64.93	5.33	27.47	gencode	401	chr2:27207644-27236841-	intronic antisense	ENST00000405074	MAPRE3	chr2:27193526-27250064+
chr2	86845870	86845889	MACS_peak_103248	117.69	19	ENST00000426549	AC015971.2	117.69	8.51	18.62	gencode	1948	chr2:86831130-86845889+	intronic antisense	ENST00000440757	RNF103-CHMP3	chr2:86737547-86850151-
chr2	70480986	70481142	MACS_peak_102164	464.18	156	ENST00000446011	AC016700.6	464.18	22.33	10.23	gencode	156	chr2:70480987-70481142-	intergenic
chr2	215711851	215712169	MACS_peak_112814	151.01	318	ENST00000457497	AC016708.2	151.01	5.66	16.07	gencode	318	chr2:215711852-215712169+	intergenic
chr2	47134758	47135591	MACS_peak_100517	1270.05	833	ENST00000429761	AC016722.4	1270.05	10.25	13.86	gencode	1835	chr2:47126414-47135817+	natural antisense	ENST00000409105	MCFD2	chr2:47129013-47142919-
chr2	63849308	63849965	MACS_peak_101599	85.14	657	ENST00000425312	AC016734.2	85.14	7.83	22.88	gencode	657	chr2:63849309-63849965-	intergenic
chr2	177065635	177065980	MACS_peak_110030	2912.52	345	ENST00000405359	AC016739.2	2912.52	16.86	15.86	gencode	345	chr2:177065636-177065980-	intergenic
chr2	114182481	114182681	MACS_peak_105464	85.4	200	ENST00000422178	AC016745.3	85.4	4.74	22.84	gencode	508	chr2:114182072-114182901+	intergenic
chr4	1741270	1741973	MACS_peak_140567	66.98	703	ENST00000404054	AC016773.1	66.98	4.07	26.87	gencode	2751	chr4:1741078-1743830+	exon sense-overlapping	NM_006342	TACC3	chr4:1723217-1746905+
chr4	1742885	1743756	MACS_peak_140568	199.31	871	ENST00000404054	AC016773.1	199.31	7.4	13.81	gencode	2751	chr4:1741078-1743830+	exon sense-overlapping	NM_006342	TACC3	chr4:1723217-1746905+
chr7	130524998	130525268	MACS_peak_183047	125.88	270	ENST00000446451	AC016831.6	125.88	6.02	17.86	gencode	1723	chr7:130524963-130528484-	intergenic
chr7	130546882	130546961	MACS_peak_183056	135.4	79	ENST00000447430	AC016831.7	135.4	11.4	17.13	gencode	1616	chr7:130538479-130613408+	intergenic
chr2	239335717	239336133	MACS_peak_114828	118.93	416	ENST00000447880	AC016999.2	118.93	10.83	18.47	gencode	452	chr2:239335718-239336370-	natural antisense	ENST00000409297	ASB1	chr2:239335645-239355258+
chr8	100709463	100709840	MACS_peak_191331	3100	377	ENST00000421439	AC018442.1	3100	90.39	15.38	gencode	2061	chr8:100708185-100710245+	intron sense-overlapping	ENST00000395996	VPS13B	chr8:100025494-100889807+
chr2	62373547	62374288	MACS_peak_101407	355.51	741	ENST00000442699	AC018462.3	355.51	14.62	10.84	gencode	741	chr2:62373548-62374288+	exon sense-overlapping	ENST00000427417	COMMD1	chr2:62228114-62374382+
chr2	11448571	11449067	MACS_peak_97664	389.54	496	ENST00000456674	AC018463.4	389.54	12.81	10.55	gencode	917	chr2:11448151-11449067+	intronic antisense	NM_004850	ROCK2	chr2:11321778-11484711-
chr2	232120809	232121019	MACS_peak_114037	250.37	210	ENST00000441378	AC018738.2	250.37	15.61	12.42	gencode	210	chr2:232120810-232121019+	intron sense-overlapping	ENST00000349938	ARMC9	chr2:232063260-232209914+
chr2	130959884	130960012	MACS_peak_106372	359.25	128	ENST00000430381	AC018804.6	359.25	16.99	10.87	gencode	618	chr2:130959885-130970201+	intergenic
chr2	130961741	130961952	MACS_peak_106373	627.91	211	ENST00000430381	AC018804.6	627.91	26.08	10.43	gencode	618	chr2:130959885-130970201+	intergenic
chr2	130986948	130987318	MACS_peak_106374	191.02	370	ENST00000392970	AC018804.7	191.02	12.65	14.1	gencode	1404	chr2:130986949-130988352+	intergenic
chr2	130988426	130989186	MACS_peak_106375	255.02	760	ENST00000452600	AC018804.7	255.02	9.56	12.36	gencode	2235	chr2:130986952-130989186+	intergenic
chr3	4873073	4873074	MACS_peak_126087	55.5	1	ENST00000496600	AC018816.3	55.5	5.14	30.73	gencode	435	chr3:4855985-4873074-	exon sense-overlapping	ENST00000441894	AC018816.3	chr3:4855981-4928977-
chr2	97747873	97748123	MACS_peak_103819	132.06	250	ENST00000340118	AC018892.9	132.06	7.31	17.36	gencode	1056	chr2:97747330-97748385+	intergenic
chr7	23405236	23405469	MACS_peak_175201	518.69	233	ENST00000425959	AC021876.4	518.69	12.72	10.14	gencode	359	chr7:23405237-23405595+	intronic antisense	NM_006547	IGF2BP3	chr7:23349828-23509995-
chr5	55800461	55800899	MACS_peak_152762	3100	438	ENST00000450941	AC022431.1	3100	27.31	15.38	gencode	438	chr5:55800462-55800899-	intergenic
chr3	197338492	197338493	MACS_peak_140123	274.83	1	ENST00000414207	AC024560.3	274.83	5.4	11.9	gencode	1286	chr3:197338443-197354713-	intergenic
chr3	197342272	197342556	MACS_peak_140125	60.05	284	ENST00000449003	AC024560.3	60.05	3.55	28.93	gencode	1503	chr3:197341853-197354742-	intergenic
chr5	65439989	65440327	MACS_peak_153736	461.73	338	ENST00000521596	AC025442.3	461.73	12.57	10.26	gencode	481	chr5:65439984-65440623-	intronic antisense	ENST00000521691	SREK1	chr5:65435799-65458101+
chr15	30809172	30810043	MACS_peak_61652	853.67	871	ENST00000564693	AC026150.6	853.67	30.63	11.35	gencode	1156	chr15:30808282-30810070+	intergenic
chr3	5198589	5198708	MACS_peak_126106	465.7	119	ENST00000439325	AC026202.3	465.7	22.92	10.3	gencode	672	chr3:5198590-5229014-	intronic antisense	ENST00000419534	ARL8B	chr3:5163981-5221490+
chr3	5199446	5199536	MACS_peak_126107	116.72	90	ENST00000439325	AC026202.3	116.72	9.53	18.71	gencode	672	chr3:5198590-5229014-	intronic antisense	ENST00000419534	ARL8B	chr3:5163981-5221490+
chr2	91805723	91806180	MACS_peak_103519	93.79	457	ENST00000609777	AC027612.6	93.79	5.11	21.49	gencode	1194	chr2:91805186-91847998-	intergenic
chr2	91816786	91816979	MACS_peak_103523	1101.75	193	ENST00000608501	AC027612.6	1101.75	14.11	12.88	gencode	349	chr2:91816787-91847955-	intergenic
chr2	91847934	91847998	MACS_peak_103533	309.55	64	ENST00000609777	AC027612.6	309.55	8.02	11.41	gencode	1194	chr2:91805186-91847998-	intergenic
chr3	194353651	194353896	MACS_peak_139715	53.4	245	ENST00000447139	AC046143.3	53.4	4.4	31.41	gencode	972	chr3:194353652-194366130+	intronic antisense	ENST00000330115	TMEM44	chr3:194343277-194354418-
chr2	88927828	88928077	MACS_peak_103482	267.02	249	ENST00000453008	AC062029.1	267.02	10.67	12.03	gencode	1614	chr2:88927057-88931337+	natural antisense	NM_004836	EIF2AK3	chr2:88856259-88927094-
chr5	131516654	131516821	MACS_peak_158072	77.82	167	ENST00000457890	AC063976.3	77.82	11.06	24.26	gencode	381	chr5:131514927-131516821-	intergenic
chr2	136268115	136268654	MACS_peak_106956	266.14	539	ENST00000413279	AC064850.4	266.14	11.09	12.05	gencode	1398	chr2:136268116-136269513-	intron sense-overlapping	ENST00000536680	ZRANB3	chr2:135957576-136288806-
chr2	136268949	136269251	MACS_peak_106957	287.2	302	ENST00000413279	AC064850.4	287.2	11.47	11.75	gencode	1398	chr2:136268116-136269513-	intron sense-overlapping	ENST00000536680	ZRANB3	chr2:135957576-136288806-
chr2	233624990	233625364	MACS_peak_114251	587.19	374	ENST00000427571	AC064852.4	587.19	11.49	10.29	gencode	851	chr2:233624856-233632659-	exon sense-overlapping	NM_001172416	KCNJ13	chr2:233630512-233641275-
chr2	233626202	233626273	MACS_peak_114252	119.12	71	ENST00000427571	AC064852.4	119.12	7.29	18.46	gencode	851	chr2:233624856-233632659-	exon sense-overlapping	NM_001172416	KCNJ13	chr2:233630512-233641275-
chr2	172630019	172630280	MACS_peak_109499	131.19	261	ENST00000416361	AC068039.4	131.19	6.57	17.41	gencode	2102	chr2:172629992-172632354+	intergenic
chr2	233207965	233208266	MACS_peak_114205	164.58	301	ENST00000513620	AC068134.10	164.58	9.88	15.3	gencode	788	chr2:233207826-233208613+	exon sense-overlapping	NM_001257281	DIS3L2	chr2:232826293-233208678+
chr2	112022859	112023040	MACS_peak_105112	873.38	181	ENST00000438897	AC068491.2	873.38	25.48	11.53	gencode	617	chr2:112022860-112037457+	intergenic
chr11	1784238	1784282	MACS_peak_28666	149.06	44	ENST00000446489	AC068580.5	149.06	7.65	16.22	gencode	252	chr11:1784239-1784979-	intron sense-overlapping	NM_001909	CTSD	chr11:1773982-1785222-
chr3	195345498	195345851	MACS_peak_139796	1112.06	353	ENST00000457750	AC069213.1	1112.06	22.65	12.93	gencode	1680	chr3:195341818-195347104+	intergenic
chr3	195346303	195346854	MACS_peak_139797	65.89	551	ENST00000457750	AC069213.1	65.89	7.5	27.14	gencode	1680	chr3:195341818-195347104+	intergenic
chr3	6549467	6549639	MACS_peak_126145	509.78	172	ENST00000342990	AC069277.2	509.78	25.43	10.17	gencode	246	chr3:6549468-6736485+	intergenic
chr3	6759255	6759309	MACS_peak_126200	60.14	54	ENST00000433639	AC069277.2	60.14	3.95	28.91	gencode	1083	chr3:6532166-6777816+	intergenic
chr2	138863150	138863379	MACS_peak_107092	1502.25	229	ENST00000446520	AC069394.1	1502.25	28.65	14.84	gencode	553	chr2:138859454-138863475+	intergenic
chr2	200758885	200759108	MACS_peak_111657	51	223	ENST00000454153	AC073043.1	51	5.93	32.6	gencode	637	chr2:200758886-200773881-	intergenic
chr7	115879068	115879305	MACS_peak_182093	426.01	237	ENST00000456289	AC073130.3	426.01	15.49	10.39	gencode	585	chr7:115877983-115879305-	intronic antisense	ENST00000455989	TES	chr7:115850593-115890342+
chr7	16735552	16735705	MACS_peak_174785	345.51	153	ENST00000418907	AC073333.8	345.51	6.42	10.97	gencode	648	chr7:16735496-16759523-	natural antisense	ENST00000405202	BZW2	chr7:16685820-16746106+
chr7	16737629	16737904	MACS_peak_174787	835.05	275	ENST00000418907	AC073333.8	835.05	12.81	11.25	gencode	648	chr7:16735496-16759523-	natural antisense	ENST00000405202	BZW2	chr7:16685820-16746106+
chr7	76875656	76875711	MACS_peak_178746	1552.3	55	ENST00000476561	AC073635.5	1552.3	32.8	14.87	gencode	570	chr7:76875657-76887440-	intronic antisense	ENST00000415750	CCDC146	chr7:76751751-76883884+
chr2	27580006	27580159	MACS_peak_98694	977.93	153	ENST00000453289	AC074117.10	977.93	20.28	12.03	gencode	536	chr2:27580007-27581057+	bidirectional	ENST00000359541	GTF3C2	chr2:27548716-27579359-
chr2	27582003	27583123	MACS_peak_98695	329.6	1120	ENST00000447070	AC074117.10	329.6	17.91	11.15	gencode	3060	chr2:27579113-27583123+	natural antisense	ENST00000359541	GTF3C2	chr2:27548716-27579359-
chr19	37177467	37177708	MACS_peak_93673	64.45	241	ENST00000590952	AC074138.3	64.45	7.33	27.59	gencode	550	chr19:37177329-37178339-	bidirectional	NM_001300979	ZNF567	chr19:37178514-37212238+
chr19	46272096	46272601	MACS_peak_95250	802.22	505	ENST00000592217	AC074212.5	802.22	18.73	10.93	gencode	1420	chr19:46271645-46273064+	natural antisense	ENST00000560160	SIX5	chr19:46268147-46271885-
chr19	46274747	46275233	MACS_peak_95252	56.52	486	ENST00000590076	AC074212.6	56.52	8.34	30.04	gencode	822	chr19:46271054-46275233+	natural antisense	ENST00000560160	SIX5	chr19:46268147-46271885-
chr2	178187812	178188124	MACS_peak_110100	215.51	312	ENST00000456746	AC074286.1	215.51	13.25	13.23	gencode	5147	chr2:178148240-178257419-	exon sense-overlapping	ENST00000464747	NFE2L2	chr2:178095036-178257425-
chr2	65727770	65727972	MACS_peak_101839	598.06	202	ENST00000377977	AC074391.1	598.06	13.83	10.31	gencode	1266	chr2:65663864-65919319+	intergenic
chr4	1350745	1350780	MACS_peak_140530	219.35	35	ENST00000504748	AC078852.1	219.35	14.38	13.11	gencode	527	chr4:1350369-1351863+	intron sense-overlapping	ENST00000507531	UVSSA	chr4:1341494-1380032+
chr2	173329934	173330439	MACS_peak_109573	1946.21	505	ENST00000417539	AC078883.3	1946.21	16.3	16.1	gencode	754	chr2:173329875-173330740-	natural antisense	ENST00000264106	ITGA6	chr2:173292314-173371181+
chr19	20368550	20368651	MACS_peak_92590	102.06	101	ENST00000521432	AC078899.1	102.06	6.52	20.26	gencode	1185	chr19:20368529-20370227+	intergenic
chr19	20369165	20369290	MACS_peak_92591	74.79	125	ENST00000521432	AC078899.1	74.79	5.56	24.98	gencode	1185	chr19:20368529-20370227+	intergenic
chr2	47917854	47918385	MACS_peak_100607	1064.27	531	ENST00000456046	AC079250.1	1064.27	28.96	12.72	gencode	531	chr2:47917855-47918385-	intergenic
chr17	72563430	72563482	MACS_peak_83872	151.29	52	ENST00000425002	AC079325.6	151.29	6.52	16.05	gencode	501	chr17:72556855-72563482-	intergenic
chr19	29097739	29097998	MACS_peak_92893	761.59	259	ENST00000587961	AC079466.1	761.59	20.75	10.71	gencode	4453	chr19:29097595-29106136+	intergenic
chr19	29101166	29101238	MACS_peak_92895	699.05	72	ENST00000587961	AC079466.1	699.05	22.92	10.57	gencode	4453	chr19:29097595-29106136+	intergenic
chr2	48110593	48110760	MACS_peak_100636	91.21	167	ENST00000422792	AC079807.3	91.21	6.74	21.85	gencode	455	chr2:48110594-48111048+	intronic antisense	ENST00000378314	FBXO11	chr2:48064127-48132814-
chr2	113379385	113379744	MACS_peak_105367	1133.19	359	ENST00000443291	AC079922.2	1133.19	44.26	13.08	gencode	359	chr2:113379386-113379744-	intergenic
chr8	135807269	135807651	MACS_peak_193627	142.61	382	ENST00000568248	AC083843.1	142.61	6.63	16.64	gencode	6253	chr8:135804263-135810515-	intergenic
chr8	135844989	135845178	MACS_peak_193635	117.23	189	ENST00000521444	AC083843.2	117.23	4.16	18.66	gencode	849	chr8:135844990-135846725+	intergenic
chr7	74114428	74114710	MACS_peak_178161	83.52	282	ENST00000434256	AC083884.8	83.52	6.16	23.16	gencode	1187	chr7:74113790-74143187-	natural antisense	NM_001163636	GTF2I	chr7:74071991-74175022+
chr7	74140777	74140912	MACS_peak_178167	109.96	135	ENST00000597786	AC083884.8	109.96	3.68	19.42	gencode	1268	chr7:74140778-74143227-	natural antisense	NM_001163636	GTF2I	chr7:74071991-74175022+
chr7	74141446	74141668	MACS_peak_178168	112.57	222	ENST00000595409	AC083884.8	112.57	3.6	19.11	gencode	733	chr7:74141288-74142221-	intronic antisense	NM_001163636	GTF2I	chr7:74071991-74175022+
chr2	87383579	87383637	MACS_peak_103306	50.63	58	ENST00000454465	AC083899.3	50.63	3.43	32.74	gencode	3819	chr2:87352513-87423770+	intergenic
chr2	87389048	87389131	MACS_peak_103308	590.42	83	ENST00000454465	AC083899.3	590.42	19.16	10.35	gencode	3819	chr2:87352513-87423770+	intergenic
chr2	87390072	87390074	MACS_peak_103309	102.06	2	ENST00000454465	AC083899.3	102.06	5.14	20.26	gencode	3819	chr2:87352513-87423770+	intergenic
chr2	87398265	87398273	MACS_peak_103311	213.86	8	ENST00000454465	AC083899.3	213.86	7.51	13.22	gencode	3819	chr2:87352513-87423770+	intergenic
chr2	87407182	87407229	MACS_peak_103312	102.06	47	ENST00000454465	AC083899.3	102.06	6.92	20.26	gencode	3819	chr2:87352513-87423770+	intergenic
chr2	208734531	208734639	MACS_peak_112607	859.34	108	ENST00000421964	AC083900.1	859.34	38.13	11.45	gencode	469	chr2:208733306-208734639-	intron sense-overlapping	ENST00000389247	PLEKHM3	chr2:208717514-208890284-
chr2	42397340	42397441	MACS_peak_99895	101.36	101	ENST00000458490	AC083949.1	101.36	5.45	20.36	gencode	552	chr2:42396586-42397441-	natural antisense	ENST00000318522	EML4	chr2:42396490-42559688+
chr12	122241546	122241775	MACS_peak_48323	120.15	229	ENST00000538335	AC084018.1	120.15	5.57	18.4	gencode	630	chr12:122237755-122241812-	exon sense-overlapping	ENST00000541657	RHOF	chr12:122218858-122240834-
chr8	67025521	67025831	MACS_peak_189195	1640.81	310	ENST00000517961	AC084082.3	1640.81	51.17	15.14	gencode	954	chr8:67025522-67027440+	intergenic
chr8	145663080	145663129	MACS_peak_194328	93.04	49	ENST00000442850	AC084125.4	93.04	4.12	21.59	gencode	428	chr8:145663058-145665354+	natural antisense	NM_013432	TONSL	chr8:145654163-145669812-
chr19	44598502	44599476	MACS_peak_94881	116.32	974	ENST00000591772	AC084219.3	116.32	8.21	18.74	gencode	2139	chr19:44598503-44603864-	intronic antisense	ENST00000589870	ZNF224	chr19:44600199-44605303+
chr17	668399	668559	MACS_peak_75993	547.02	160	ENST00000358446	AC087392.1	547.02	12.83	10.19	gencode	1754	chr17:666805-668559-	intron sense-overlapping	ENST00000301328	GLOD4	chr17:662570-685519-
chr17	9355747	9355822	MACS_peak_77091	60.02	75	ENST00000445617	AC087501.1	60.02	5.14	28.95	gencode	715	chr17:9355514-9373331+	intronic antisense	ENST00000574431	STX8	chr17:9153804-9479154-
chr17	9364528	9364642	MACS_peak_77095	119.74	114	ENST00000445617	AC087501.1	119.74	7.51	18.39	gencode	715	chr17:9355514-9373331+	intronic antisense	ENST00000574431	STX8	chr17:9153804-9479154-
chr8	41820060	41820135	MACS_peak_188127	149.08	75	ENST00000544355	AC090571.1	149.08	10.29	16.22	gencode	138	chr8:41818758-41820184-	intron sense-overlapping	ENST00000265713	KAT6A	chr8:41786997-41909505-
chr11	3838977	3839238	MACS_peak_28849	178.24	261	ENST00000507938	AC090587.2	178.24	8.89	14.62	gencode	2843	chr11:3837982-3843130+	exon sense-overlapping	ENST00000532535	PGAP2	chr11:3819128-3845286+
chr3	15919935	15920222	MACS_peak_127341	156.06	287	ENST00000413639	AC090945.1	156.06	8.65	15.76	gencode	1525	chr3:15919554-15921078+	intergenic
chr3	15920570	15920893	MACS_peak_127342	489.77	323	ENST00000413639	AC090945.1	489.77	15.81	10.25	gencode	1525	chr3:15919554-15921078+	intergenic
chr2	677185	677473	MACS_peak_97015	122.53	288	ENST00000445418	AC092159.2	122.53	5.46	18.16	gencode	1943	chr2:677186-682802+	natural antisense	NM_152834	TMEM18	chr2:667973-677439-
chr19	37085317	37085610	MACS_peak_93648	1865.48	293	ENST00000494214	AC092295.7	1865.48	29.54	15.67	gencode	594	chr19:37068130-37085610+	intronic antisense	ENST00000586115	ZNF529	chr19:37039003-37096178-
chr19	46333421	46333644	MACS_peak_95270	167.5	223	ENST00000601618	AC092301.3	167.5	10.37	15.18	gencode	764	chr19:46333422-46334366+	natural antisense	NM_004819	SYMPK	chr19:46318700-46366548-
chr16	22410620	22410779	MACS_peak_70943	408.22	159	ENST00000420133	AC092338.5	408.22	7.54	10.45	gencode	1290	chr16:22393757-22418749+	intronic antisense	ENST00000563573	CDR2	chr16:22360693-22444986-
chr16	22414013	22414097	MACS_peak_70944	55.25	84	ENST00000420133	AC092338.5	55.25	3.47	30.81	gencode	1290	chr16:22393757-22418749+	intronic antisense	ENST00000563573	CDR2	chr16:22360693-22444986-
chr2	19167927	19168181	MACS_peak_97921	139.05	254	ENST00000424895	AC092594.1	139.05	6	16.92	gencode	1949	chr2:19167729-19226726-	intergenic
chr2	19325012	19325108	MACS_peak_97943	259.21	96	ENST00000418165	AC092594.1	259.21	8.3	12.19	gencode	553	chr2:19226415-19505798-	intergenic
chr2	19505583	19505594	MACS_peak_97973	428.86	11	ENST00000418165	AC092594.1	428.86	8.37	10.43	gencode	553	chr2:19226415-19505798-	intergenic
chr2	98950470	98950701	MACS_peak_104001	510.92	231	ENST00000467398	AC092675.3	510.92	14.42	10.14	gencode	588	chr2:98948171-98950843-	exon sense-overlapping	ENST00000409490	AC092675.3	chr2:98947852-98950434-
chr2	95874436	95874484	MACS_peak_103592	85.4	48	ENST00000425953	AC092835.2	85.4	4.74	22.84	gencode	1096	chr2:95873283-95880597+	intergenic
chr2	95877940	95878015	MACS_peak_103593	113.74	75	ENST00000425953	AC092835.2	113.74	6.52	18.99	gencode	1096	chr2:95873283-95880597+	intergenic
chr2	54772504	54772576	MACS_peak_100889	358.19	72	ENST00000431130	AC092839.4	358.19	6.47	10.89	gencode	377	chr2:54772505-54773814-	intronic antisense	ENST00000389980	SPTBN1	chr2:54684398-54856341+
chr2	54773607	54773814	MACS_peak_100890	393.19	207	ENST00000431130	AC092839.4	393.19	11.23	10.57	gencode	377	chr2:54772505-54773814-	intronic antisense	ENST00000389980	SPTBN1	chr2:54684398-54856341+
chr4	6675239	6675620	MACS_peak_141223	632.09	381	ENST00000444232	AC093323.3	632.09	11.82	10.48	gencode	2242	chr4:6675178-6677774+	intergenic
chr2	216804047	216804266	MACS_peak_112866	357.38	219	ENST00000413311	AC093382.1	357.38	11.06	10.82	gencode	379	chr2:216804031-216806442-	intergenic
chr2	88016241	88016309	MACS_peak_103424	128.03	68	ENST00000427434	AC093616.4	128.03	6.62	17.7	gencode	2095	chr2:88000503-88037624+	intergenic
chr7	193947	194180	MACS_peak_173509	59.81	233	ENST00000467050	AC093627.12	59.81	6.02	29.01	gencode	574	chr7:182935-194180-	intronic antisense	NM_020223	FAM20C	chr7:192969-300740+
chr2	243082384	243082533	MACS_peak_115221	539.55	149	ENST00000456398	AC093642.5	539.55	14.23	10.15	gencode	1235	chr2:243030784-243082789+	intergenic
chr2	173377061	173377069	MACS_peak_109582	74.96	8	ENST00000416080	AC093818.1	74.96	4.29	24.82	gencode	654	chr2:173373757-173377238-	intergenic
chr7	45813193	45813272	MACS_peak_176870	125.85	79	ENST00000438487	AC096582.7	125.85	5.73	17.81	gencode	386	chr7:45813194-45822756+	intergenic
chr2	63944519	63944757	MACS_peak_101624	92.55	238	ENST00000393996	AC096664.2	92.55	4.97	21.64	gencode	778	chr2:63944256-63945033+	intergenic
chr2	108033167	108033239	MACS_peak_104589	157.89	72	ENST00000414300	AC096669.2	157.89	6.52	15.65	gencode	609	chr2:108002088-108159105-	intergenic
chr2	108145236	108145320	MACS_peak_104614	868.82	84	ENST00000414300	AC096669.2	868.82	21.54	11.41	gencode	609	chr2:108002088-108159105-	intergenic
chr3	30667914	30668289	MACS_peak_128253	141.42	375	ENST00000411661	AC096921.2	141.42	6.77	16.74	gencode	375	chr3:30667915-30668289-	intronic antisense	NM_001024847	TGFBR2	chr3:30647994-30735633+
chr2	186947959	186947960	MACS_peak_110570	461.23	1	ENST00000456653	AC097500.2	461.23	23.51	10.27	gencode	1079	chr2:186897618-186947960-	intergenic
chr2	139036389	139036780	MACS_peak_107106	2177.36	391	ENST00000429515	AC097523.1	2177.36	43.05	16.3	gencode	637	chr2:139036144-139036780+	intergenic
chr4	81002034	81002276	MACS_peak_144805	233.22	242	ENST00000458289	AC097711.1	233.22	16.79	12.75	gencode	1591	chr4:81000686-81002276+	intergenic
chr2	139258928	139259254	MACS_peak_107153	425.53	326	ENST00000431985	AC097721.2	425.53	15.8	10.39	gencode	928	chr2:139175854-139259268-	bidirectional	NM_001001664	SPOPL	chr2:139259350-139330805+
chr2	28931818	28932069	MACS_peak_98926	102.06	251	ENST00000452212	AC097724.3	102.06	8.1	20.26	gencode	726	chr2:28931819-28959071-	intergenic
chr19	229639	229709	MACS_peak_89492	1570.37	70	ENST00000587910	AC098474.1	1570.37	32.28	15	gencode	152	chr19:229640-230165-	intergenic
chr3	27674480	27675211	MACS_peak_128097	2750.54	731	ENST00000368528	AC098614.2	2750.54	45.92	16.29	gencode	745	chr3:27674467-27675211+	intergenic
chr2	217348474	217348659	MACS_peak_112965	55.5	185	ENST00000414135	AC098820.4	55.5	5.73	30.73	gencode	976	chr2:217347755-217351919-	natural antisense	NM_001127207	SMARCAL1	chr2:217277473-217347774+
chr2	20264070	20264272	MACS_peak_98024	478.19	202	ENST00000430429	AC098828.2	478.19	23.91	10.29	gencode	746	chr2:20263617-20306590-	intergenic
chr15	64993446	64993518	MACS_peak_65065	117.49	72	ENST00000560387	AC100830.3	117.49	4.58	18.64	gencode	1609	chr15:64993447-65011801+	intronic antisense	ENST00000559753	OAZ2	chr15:64980684-64995400-
chr2	149634836	149634911	MACS_peak_107624	91.95	75	ENST00000601658	AC105402.4	91.95	5.33	21.73	gencode	784	chr2:149624039-149646351-	intronic antisense	NM_004522	KIF5C	chr2:149632792-149883273+
chr2	62112898	62113163	MACS_peak_101374	539.98	265	ENST00000425779	AC107081.5	539.98	6.44	10.24	gencode	802	chr2:62095567-62113217+	natural antisense	ENST00000538252	CCT4	chr2:62095748-62115748-
chr17	18739060	18739268	MACS_peak_77995	60.93	208	ENST00000507171	AC107982.4	60.93	5.76	28.52	gencode	1300	chr17:18739020-18745677+	exon sense-overlapping	ENST00000441887	PRPSAP2	chr17:18743398-18785889+
chr17	18741344	18741418	MACS_peak_77996	113.5	74	ENST00000507171	AC107982.4	113.5	4.35	19.01	gencode	1300	chr17:18739020-18745677+	exon sense-overlapping	ENST00000441887	PRPSAP2	chr17:18743398-18785889+
chr17	18476055	18476370	MACS_peak_77948	109.79	315	ENST00000536115	AC107983.4	109.79	7.3	19.44	gencode	371	chr17:18476045-18476415+	intergenic
chr2	88272217	88272417	MACS_peak_103446	69.85	200	ENST00000431142	AC108479.2	69.85	4.35	26.21	gencode	427	chr2:88272175-88272601+	intronic antisense	NM_001024457	RGPD1	chr2:88055479-88285309-
chr2	3581702	3581845	MACS_peak_97145	206.47	143	ENST00000422961	AC108488.4	206.47	11.66	13.53	gencode	791	chr2:3579403-3584463-	exon sense-overlapping	ENST00000438485	RP13-512J5.1	chr2:3579574-3595547-
chr2	3584313	3584463	MACS_peak_97147	53.65	150	ENST00000422961	AC108488.4	53.65	5.57	31.32	gencode	791	chr2:3579403-3584463-	exon sense-overlapping	ENST00000438485	RP13-512J5.1	chr2:3579574-3595547-
chr2	107093912	107094117	MACS_peak_104572	96.39	205	ENST00000437031	AC108868.3	96.39	9.68	21.07	gencode	530	chr2:107087255-107094125-	intergenic
chr2	27558811	27559325	MACS_peak_98689	50.17	514	ENST00000592265	AC109828.1	50.17	4.54	32.94	gencode	665	chr2:27558812-27560326+	natural antisense	ENST00000359541	GTF3C2	chr2:27548716-27579359-
chr2	114740596	114740835	MACS_peak_105551	67.51	239	ENST00000420161	AC110769.3	67.51	9.88	26.77	gencode	815	chr2:114737486-114740835+	intergenic
chr2	111118326	111118672	MACS_peak_105028	1108.19	346	ENST00000421567	AC112229.1	1108.19	28.06	12.96	gencode	3130	chr2:111118185-111121314-	intergenic
chr2	111120426	111120777	MACS_peak_105029	300.55	351	ENST00000421567	AC112229.1	300.55	15.77	11.55	gencode	3130	chr2:111118185-111121314-	intergenic
chr2	242664226	242664438	MACS_peak_115192	1024.74	212	ENST00000435195	AC114730.11	1024.74	20.55	12.39	gencode	584	chr2:242664030-242665108-	natural antisense	NM_032329	ING5	chr2:242641456-242668896+
chr2	220992266	220992361	MACS_peak_113256	144.78	95	ENST00000438633	AC114765.2	144.78	6.32	16.47	gencode	347	chr2:220992267-221077212+	intergenic
chr2	111391523	111391591	MACS_peak_105064	873.63	68	ENST00000401483	AC114776.1	873.63	10.48	11.53	gencode	387	chr2:111391524-111391910+	intergenic
chr2	91809259	91809447	MACS_peak_103521	59.02	188	ENST00000443031	AC116050.1	59.02	4.01	29.28	gencode	1804	chr2:91777536-91809447+	intergenic
chr5	131761072	131761149	MACS_peak_158115	668.32	77	ENST00000422204	AC116366.5	668.32	19.56	10.45	gencode	405	chr5:131761073-131762146-	intronic antisense	ENST00000337752	C5orf56	chr5:131746673-131798059+
chr5	131806931	131807181	MACS_peak_158124	100	250	ENST00000443093	AC116366.6	100	5.12	20.54	gencode	3730	chr5:131804582-131808735-	natural antisense	ENST00000407797	C5orf56	chr5:131746681-131806600+
chr2	742876	742912	MACS_peak_97016	251.46	36	ENST00000425850	AC116609.2	251.46	8.69	12.39	gencode	535	chr2:742488-747767+	intergenic
chr7	74765875	74766022	MACS_peak_178315	678.52	147	ENST00000420642	AC118138.2	678.52	23.71	10.47	gencode	950	chr7:74765876-74789332+	intergenic
chr2	111369725	111369961	MACS_peak_105060	157.89	236	ENST00000458252	AC123886.2	157.89	7.51	15.65	gencode	747	chr2:111368493-111369981+	intergenic
chr17	36607900	36608190	MACS_peak_79663	73.37	290	ENST00000582919	AC124789.1	73.37	6.62	25.33	gencode	419	chr17:36606870-36608190-	intronic antisense	ENST00000437668	ARHGAP23	chr17:36584730-36666372+
chr3	23920553	23920798	MACS_peak_127886	161.6	245	ENST00000434170	AC124914.3	161.6	4.39	15.47	gencode	518	chr3:23920472-23920989-	intronic antisense	ENST00000442670	UBE2E1	chr3:23848580-23930707+
chr2	87279936	87280141	MACS_peak_103293	233.61	205	ENST00000452554	AC125232.1	233.61	8.74	12.73	gencode	1408	chr2:87258938-87280192-	intergenic
chr3	196641313	196641450	MACS_peak_140007	82.53	137	ENST00000432047	AC127904.2	82.53	5.48	23.34	gencode	1109	chr3:196639821-196641450+	intron sense-overlapping	ENST00000419026	SENP5	chr3:196594816-196657883+
chr9	42853630	42853828	MACS_peak_197685	647.05	198	ENST00000452436	AC129778.2	647.05	33.19	10.41	gencode	321	chr9:42853631-42856292-	intergenic
chr2	132010487	132010527	MACS_peak_106505	86.02	40	ENST00000514256	AC131180.1	86.02	4.02	22.71	gencode	2911	chr2:131975976-132022250+	exon sense-overlapping	ENST00000358087	POTEE	chr2:131975924-132022416+
chr11	31706016	31706283	MACS_peak_30908	85.4	267	ENST00000366319	AC131571.2	85.4	6.32	22.84	gencode	1841	chr11:31705636-31707478+	intron sense-overlapping	NM_001288725	ELP4	chr11:31531276-31806073+
chr2	87954408	87954420	MACS_peak_103404	311.5	12	ENST00000452984	AC133965.1	311.5	15.85	11.38	gencode	354	chr2:87954409-87954762+	intergenic
chr16	89363915	89364158	MACS_peak_75591	408.9	243	ENST00000563087	AC137932.5	408.9	14.87	10.45	gencode	402	chr16:89363916-89364717+	intronic antisense	NM_001256182	ANKRD11	chr16:89334029-89556969-
chr16	89390173	89390328	MACS_peak_75603	127.47	155	ENST00000565667	AC137932.6	127.47	8.99	17.74	gencode	563	chr16:89389632-89390941+	exon sense-overlapping	NM_001242885	LOC100287036	chr16:89387541-89391518+
chr5	180740829	180740953	MACS_peak_162068	140.4	124	ENST00000499986	AC138035.2	140.4	10.15	16.82	gencode	992	chr5:180733503-180751131+	intergenic
chr5	180742855	180742954	MACS_peak_162070	220.21	99	ENST00000499986	AC138035.2	220.21	8.13	13.07	gencode	992	chr5:180733503-180751131+	intergenic
chr7	74697176	74697184	MACS_peak_178311	128.4	8	ENST00000455489	AC138783.11	128.4	7.58	17.65	gencode	746	chr7:74696066-74701892+	intergenic
chr3	17506714	17507002	MACS_peak_127537	229.62	288	ENST00000449897	AC140076.1	229.62	10.54	12.87	gencode	361	chr3:17506642-17507002+	intronic antisense	ENST00000414349	TBC1D5	chr3:17446398-17784086-
chr2	3523045	3523366	MACS_peak_97143	243.05	321	ENST00000450917	AC142528.1	243.05	7.62	12.56	gencode	974	chr2:3523046-3526968+	natural antisense	NM_018269	ADI1	chr2:3501690-3523350-
chr7	155087711	155088571	MACS_peak_184960	289.87	860	ENST00000609974	AC144652.1	289.87	14.73	11.67	gencode	1624	chr7:155087628-155089251-	bidirectional	ENST00000425172	INSIG1	chr7:155089539-155090365+
chr12	122502262	122502588	MACS_peak_48374	346.97	326	ENST00000423999	AC156455.1	346.97	15.89	10.94	gencode	893	chr12:122502263-122503728+	intergenic
chr12	122505931	122506097	MACS_peak_48375	705.03	166	ENST00000535337	AC156455.1	705.03	16.67	10.62	gencode	436	chr12:122505932-122506464+	intergenic
chr2	98094796	98095220	MACS_peak_103882	245.98	424	ENST00000604397	AC159540.1	245.98	6.6	12.57	gencode	622	chr2:98088576-98095220-	intergenic
chr2	98100241	98100408	MACS_peak_103883	83.12	167	ENST00000480208	AC159540.2	83.12	5.56	23.23	gencode	592	chr2:98086678-98100408+	intergenic
chr4	3949924	3949947	MACS_peak_140945	454.98	23	ENST00000281228	AC226119.5	454.98	11.66	10.25	gencode	899	chr4:3948487-3957148-	intergenic
chr3	38167316	38168191	MACS_peak_128949	99.8	875	ENST00000469559	ACAA1	99.8	6.54	20.58	gencode	4720	chr3:38164207-38174043-	exon sense-overlapping	ENST00000421218	ACAA1	chr3:38167055-38178115-
chr3	38169121	38169357	MACS_peak_128950	69.75	236	ENST00000418880	ACAA1	69.75	6.21	26.23	gencode	737	chr3:38169122-38178583-	exon sense-overlapping	ENST00000421218	ACAA1	chr3:38167055-38178115-
chr3	38176674	38176785	MACS_peak_128953	192.24	111	ENST00000489559	ACAA1	192.24	9.68	14.06	gencode	579	chr3:38175887-38178572-	exon sense-overlapping	ENST00000421218	ACAA1	chr3:38167055-38178115-
chr17	35604825	35605080	MACS_peak_79502	73.93	255	ENST00000592243	ACACA	73.93	3.78	25.21	gencode	339	chr17:35604826-35605600-	exon sense-overlapping	NM_198834	ACACA	chr17:35441927-35766902-
chr17	35715941	35716064	MACS_peak_79527	626	123	ENST00000590888	ACACA	626	13.6	10.44	gencode	3974	chr17:35578439-35716064-	exon sense-overlapping	ENST00000394403	ACACA	chr17:35641739-35716059-
chr17	35717147	35717310	MACS_peak_79528	80.09	163	ENST00000587653	ACACA	80.09	5.93	23.8	gencode	655	chr17:35717148-35725670-	exon sense-overlapping	ENST00000451642	ACACA	chr17:35641739-35766871-
chr17	35766393	35766909	MACS_peak_79535	122.72	516	ENST00000587545	ACACA	122.72	7.46	18.14	gencode	717	chr17:35717176-35766909-	exon sense-overlapping	ENST00000413318	ACACA	chr17:35641739-35766871-
chr12	109616892	109617108	MACS_peak_47037	174.18	216	ENST00000543080	ACACB	174.18	8.69	14.87	gencode	583	chr12:109613782-109617845+	exon sense-overlapping	ENST00000338432	ACACB	chr12:109554400-109706031+
chr12	109687650	109687882	MACS_peak_47052	192.24	232	ENST00000396233	ACACB	192.24	8.3	14.06	gencode	1305	chr12:109686763-109690866+	exon sense-overlapping	ENST00000338432	ACACB	chr12:109554400-109706031+
chr12	109689923	109690037	MACS_peak_47053	374.62	114	ENST00000536440	ACACB	374.62	10.27	10.67	gencode	613	chr12:109683519-109690037+	exon sense-overlapping	ENST00000338432	ACACB	chr12:109554400-109706031+
chr12	112184882	112185012	MACS_peak_47352	56.27	130	ENST00000546647	ACAD10	56.27	3.97	30.13	gencode	774	chr12:112182375-112185012+	exon sense-overlapping	ENST00000392636	ACAD10	chr12:112123857-112186843+
chr12	112186776	112187149	MACS_peak_47354	128.24	373	ENST00000547491	ACAD10	128.24	7.71	17.67	gencode	1010	chr12:112186550-112194324+	exon sense-overlapping	ENST00000392636	ACAD10	chr12:112123857-112186843+
chr12	112191462	112191665	MACS_peak_47356	171.36	203	ENST00000512792	ACAD10	171.36	6.72	14.96	gencode	2618	chr12:112190534-112194903+	exon sense-overlapping	ENST00000546840	RP11-162P23.2	chr12:112191694-112229222+
chr12	112193955	112194834	MACS_peak_47357	112.93	879	ENST00000512792	ACAD10	112.93	9.93	19.08	gencode	2618	chr12:112190534-112194903+	exon sense-overlapping	ENST00000546840	RP11-162P23.2	chr12:112191694-112229222+
chr3	128598462	128598954	MACS_peak_135289	283.24	492	ENST00000505602	ACAD9	283.24	7.74	11.83	gencode	553	chr3:128598439-128603532+	exon sense-overlapping	ENST00000514336	ACAD9	chr3:128598472-128615309+
chr17	7249314	7249531	MACS_peak_76850	259.21	217	ENST00000570439	ACAP1	259.21	9.09	12.19	gencode	4898	chr17:7248650-7253547+	exon sense-overlapping	NM_014716	ACAP1	chr17:7239848-7254793+
chr17	7250752	7251044	MACS_peak_76851	879.74	292	ENST00000570439	ACAP1	879.74	25.49	11.48	gencode	4898	chr17:7248650-7253547+	exon sense-overlapping	NM_014716	ACAP1	chr17:7239848-7254793+
chr3	195006341	195006586	MACS_peak_139754	92.79	245	ENST00000466876	ACAP2	92.79	5.49	21.62	gencode	681	chr3:195006057-195012474-	exon sense-overlapping	NM_012287	ACAP2	chr3:194995465-195163817-
chr3	195047425	195047688	MACS_peak_139768	128.71	263	ENST00000471593	ACAP2	128.71	6.03	17.61	gencode	758	chr3:195047061-195057694-	exon sense-overlapping	ENST00000423531	ACAP2	chr3:195053811-195076941-
chr3	195057476	195057705	MACS_peak_139770	118.12	229	ENST00000480906	ACAP2	118.12	10.08	18.58	gencode	1802	chr3:195056628-195163772-	exon sense-overlapping	ENST00000423531	ACAP2	chr3:195053811-195076941-
chr1	1233445	1233621	MACS_peak_181	90.35	176	ENST00000493992	ACAP3	90.35	5.59	22.03	gencode	326	chr1:1233217-1233621-	exon sense-overlapping	ENST00000353662	ACAP3	chr1:1227764-1243269-
chr11	107992477	107992620	MACS_peak_36353	147.16	143	ENST00000531853	ACAT1	147.16	6.7	16.38	gencode	526	chr11:107992478-108004971+	exon sense-overlapping	ENST00000299355	ACAT1	chr11:107992294-108007666+
chr11	108009446	108009768	MACS_peak_36357	94.37	322	ENST00000534773	ACAT1	94.37	3.6	21.39	gencode	429	chr11:108009447-108010898+	exon sense-overlapping	ENST00000528370	ACAT1	chr11:108004621-108009891+
chr6	160196317	160196494	MACS_peak_172940	89.76	177	ENST00000472052	ACAT2	89.76	3.71	22.09	gencode	1641	chr6:160196318-160200078+	exon sense-overlapping	NM_001303253	ACAT2	chr6:160183511-160200144+
chr17	43210397	43210546	MACS_peak_80713	88.6	149	ENST00000586279	ACBD4	88.6	10.47	22.26	gencode	570	chr17:43209996-43213071+	exon sense-overlapping	ENST00000591859	ACBD4	chr17:43209998-43221543+
chr1	180256117	180256362	MACS_peak_13965	122.11	245	ENST00000475338	ACBD6	122.11	7.32	18.21	gencode	964	chr1:180256118-180382523-	exon sense-overlapping	NM_032360	ACBD6	chr1:180257352-180472022-
chr11	44094996	44095085	MACS_peak_31618	206.69	89	ENST00000526577	ACCS	206.69	6.9	13.6	gencode	907	chr11:44088086-44098995+	exon sense-overlapping	ENST00000432284	ACCS	chr11:44087875-44098953+
chr16	67691888	67692936	MACS_peak_73340	700.42	1048	ENST00000602622	ACD	700.42	10.58	10.7	gencode	2526	chr16:67691436-67694174-	exon sense-overlapping	ENST00000602382	ACD	chr16:67691432-67693166-
chr9	19446181	19446349	MACS_peak_195792	445.83	168	uc003znx.1	ACER2	445.83	11.85	10.25	UCSC_knowngene	1500	chr9:19397807-19451790+	exon sense-overlapping	ENST00000380376	ACER2	chr9:19408925-19446248+
chr11	76722373	76722419	MACS_peak_34758	1225.68	46	ENST00000527508	ACER3	1225.68	34.32	13.59	gencode	531	chr11:76637601-76726150+	exon sense-overlapping	ENST00000526597	ACER3	chr11:76571983-76731744+
chr14	23533313	23533889	MACS_peak_54596	321.82	576	ENST00000556052	ACIN1	321.82	4.37	11.23	gencode	746	chr14:23532641-23533913-	exon sense-overlapping	ENST00000397341	ACIN1	chr14:23527789-23540774-
chr14	23538241	23538826	MACS_peak_54597	106.76	585	ENST00000553501	ACIN1	106.76	5.2	19.74	gencode	716	chr14:23538242-23540766-	exon sense-overlapping	ENST00000397341	ACIN1	chr14:23527789-23540774-
chr17	40060785	40061043	MACS_peak_80121	1375.85	258	ENST00000588547	ACLY	1375.85	10.42	14.32	gencode	471	chr17:40060693-40061894-	exon sense-overlapping	ENST00000393896	ACLY	chr17:40023827-40075275-
chr1	55007929	55008110	MACS_peak_6161	64.93	181	ENST00000481208	ACOT11	64.93	7.31	27.47	gencode	2875	chr1:55007930-55075797+	exon sense-overlapping	NM_015547	ACOT11	chr1:55013807-55100417+
chr1	55065049	55065254	MACS_peak_6167	539.55	205	ENST00000479837	ACOT11	539.55	13.24	10.15	gencode	515	chr1:55062937-55065331+	exon sense-overlapping	NM_015547	ACOT11	chr1:55013807-55100417+
chr1	6342783	6342832	MACS_peak_615	857.94	49	ENST00000377860	ACOT7	857.94	22.33	11.34	gencode	1472	chr1:6324333-6453421-	exon sense-overlapping	ENST00000473466	ACOT7	chr1:6341190-6412309-
chr1	6354923	6355140	MACS_peak_618	456.97	217	ENST00000481175	ACOT7	456.97	7.8	10.32	gencode	748	chr1:6341313-6355564-	exon sense-overlapping	ENST00000473466	ACOT7	chr1:6341190-6412309-
chr1	6355452	6355564	MACS_peak_619	69.49	112	ENST00000481175	ACOT7	69.49	5.32	26.29	gencode	748	chr1:6341313-6355564-	exon sense-overlapping	ENST00000473466	ACOT7	chr1:6341190-6412309-
chrX	23724744	23725050	MACS_peak_206173	61.45	306	ENST00000379297	ACOT9	61.45	4.64	28.37	gencode	1295	chrX:23721794-23725317-	exon sense-overlapping	ENST00000379295	ACOT9	chrX:23721801-23784592-
chrX	23754002	23754133	MACS_peak_206182	433.94	131	ENST00000494361	ACOT9	433.94	7.06	10.32	gencode	1682	chrX:23721822-23761407-	exon sense-overlapping	ENST00000379295	ACOT9	chrX:23721801-23784592-
chr17	73949329	73949701	MACS_peak_84170	119.47	372	ENST00000589744	ACOX1	119.47	4.55	18.41	gencode	396	chr17:73949330-73951670-	exon sense-overlapping	NM_001185039	ACOX1	chr17:73937589-73975515-
chr17	73974572	73974774	MACS_peak_84174	94.58	202	ENST00000592329	ACOX1	94.58	4.03	21.36	gencode	308	chr17:73974548-73975126-	exon sense-overlapping	ENST00000576743	ACOX1	chr17:73969390-73974774-
chr3	58512192	58512399	MACS_peak_131357	392.09	207	ENST00000467738	ACOX2	392.09	16.6	10.49	gencode	1072	chr3:58490863-58512476-	exon sense-overlapping	ENST00000459701	ACOX2	chr3:58490863-58523010-
chr11	47269220	47269421	MACS_peak_32027	571.29	201	ENST00000534448	ACP2	571.29	9.27	10.31	gencode	2170	chr11:47261106-47270367-	exon sense-overlapping	ENST00000256997	ACP2	chr11:47260853-47270457-
chr3	141010429	141010443	MACS_peak_136285	64.93	14	ENST00000514263	ACPL2	64.93	5.53	27.47	gencode	289	chr3:141006201-141011158+	exon sense-overlapping	ENST00000393007	ACPL2	chr3:140993435-141013483+
chr17	48538023	48538233	MACS_peak_81579	200.15	210	ENST00000570356	ACSF2	200.15	8.64	13.83	gencode	380	chr17:48538024-48538772+	exon sense-overlapping	ENST00000506582	ACSF2	chr17:48503579-48539787+
chr17	48540148	48540402	MACS_peak_81581	182.47	254	ENST00000506052	ACSF2	182.47	5.53	14.46	gencode	701	chr17:48539600-48540402+	exon sense-overlapping	ENST00000506582	ACSF2	chr17:48503579-48539787+
chr17	48549491	48549795	MACS_peak_81584	202.28	304	ENST00000503295	ACSF2	202.28	12.59	13.72	gencode	545	chr17:48549492-48551121+	exon sense-overlapping	ENST00000541920	ACSF2	chr17:48503519-48552031+
chr17	48551185	48551628	MACS_peak_81585	606.24	443	ENST00000507792	ACSF2	606.24	8.58	10.32	gencode	716	chr17:48551186-48552135+	exon sense-overlapping	ENST00000541920	ACSF2	chr17:48503519-48552031+
chr16	89211568	89211750	MACS_peak_75552	118.35	182	ENST00000537155	ACSF3	118.35	6.91	18.55	gencode	848	chr16:89211569-89220992+	exon sense-overlapping	ENST00000317447	ACSF3	chr16:89160217-89222171+
chr16	89217089	89217325	MACS_peak_75556	204.29	236	ENST00000393145	ACSF3	204.29	6.12	13.62	gencode	7020	chr16:89213975-89220994+	exon sense-overlapping	ENST00000317447	ACSF3	chr16:89160217-89222171+
chr16	89217982	89218337	MACS_peak_75558	85.18	355	ENST00000393145	ACSF3	85.18	6	22.87	gencode	7020	chr16:89213975-89220994+	exon sense-overlapping	ENST00000317447	ACSF3	chr16:89160217-89222171+
chr16	89219155	89219376	MACS_peak_75559	121.33	221	ENST00000393145	ACSF3	121.33	4.98	18.3	gencode	7020	chr16:89213975-89220994+	exon sense-overlapping	ENST00000317447	ACSF3	chr16:89160217-89222171+
chr4	185678972	185679217	MACS_peak_149822	648.64	245	ENST00000513001	ACSL1	648.64	15.1	10.5	gencode	2796	chr4:185676754-185680030-	exon sense-overlapping	ENST00000437665	ACSL1	chr4:185678057-185729605-
chr20	33508334	33508512	MACS_peak_117527	288.63	178	ENST00000491533	ACSS2	288.63	9.19	11.71	gencode	933	chr20:33508335-33514079+	exon sense-overlapping	ENST00000336325	ACSS2	chr20:33462903-33515769+
chr20	33509450	33509635	MACS_peak_117528	75.91	185	ENST00000470315	ACSS2	75.91	7.03	24.62	gencode	623	chr20:33509451-33510169+	exon sense-overlapping	ENST00000336325	ACSS2	chr20:33462903-33515769+
chr20	33510973	33511234	MACS_peak_117529	96.48	261	ENST00000494727	ACSS2	96.48	4.74	21.09	gencode	1030	chr20:33510645-33515008+	exon sense-overlapping	ENST00000336325	ACSS2	chr20:33462903-33515769+
chr10	90699843	90700036	MACS_peak_24941	114.05	193	ENST00000596007	ACTA2-AS1	114.05	4.7	19	gencode	859	chr10:90699232-90700368+	intron sense-overlapping	ENST00000371927	STAMBPL1	chr10:90639491-90734910+
chr20	1141594	1141911	MACS_peak_115320	162.69	317	ENST00000431775	ACTG1P3	162.69	5.29	15.4	gencode	1114	chr20:1141228-1142341+	intron sense-overlapping	ENST00000246015	PSMF1	chr20:1099241-1147972+
chr3	179287854	179288179	MACS_peak_138592	119.8	325	ENST00000491202	ACTL6A	119.8	11.42	18.44	gencode	597	chr3:179280711-179288179+	exon sense-overlapping	ENST00000490364	ACTL6A	chr3:179280747-179288029+
chr14	69346580	69346825	MACS_peak_57800	205.24	245	ENST00000556432	ACTN1	205.24	4.47	13.58	gencode	558	chr14:69346581-69347839-	exon sense-overlapping	ENST00000376839	ACTN1	chr14:69341500-69444283-
chr14	69347526	69347839	MACS_peak_57801	3100	313	ENST00000556432	ACTN1	3100	16.71	15.38	gencode	558	chr14:69346581-69347839-	exon sense-overlapping	ENST00000376839	ACTN1	chr14:69341500-69444283-
chr14	69352141	69353040	MACS_peak_57803	478.99	899	ENST00000556083	ACTN1	478.99	10.76	10.27	gencode	4674	chr14:69341035-69354980-	exon sense-overlapping	ENST00000376839	ACTN1	chr14:69341500-69444283-
chr14	58666797	58667012	MACS_peak_56571	1918.85	215	ENST00000545307	ACTR10	1918.85	29.62	15.89	gencode	1602	chr14:58666798-58701478+	exon sense-overlapping	ENST00000554642	ACTR10	chr14:58690356-58701508+
chr14	58675730	58675975	MACS_peak_56576	193.58	245	ENST00000556312	ACTR10	193.58	6.07	14.06	gencode	540	chr14:58666888-58675975+	exon sense-overlapping	NM_018477	ACTR10	chr14:58666833-58702353+
chr12	100594576	100594785	MACS_peak_46221	117.17	209	NR_048568	ACTR6	117.17	5.56	18.67	RefSeq	1942	chr12:100594555-100618202+	exon sense-overlapping	ENST00000551617	ACTR6	chr12:100594629-100618135+
chr3	38516922	38517202	MACS_peak_129019	69.85	280	ENST00000461232	ACVR2B	69.85	5.93	26.21	gencode	5370	chr3:38514937-38524865+	exon sense-overlapping	NM_001106	ACVR2B	chr3:38495790-38534633+
chr3	38518733	38518985	MACS_peak_129020	157.89	252	ENST00000461232	ACVR2B	157.89	9.68	15.65	gencode	5370	chr3:38514937-38524865+	exon sense-overlapping	NM_001106	ACVR2B	chr3:38495790-38534633+
chr19	36035774	36036254	MACS_peak_93432	165.76	480	ENST00000588286	AD000090.2	165.76	7.06	15.29	gencode	3911	chr19:36032484-36036394-	natural antisense	ENST00000585510	GAPDHS	chr19:36027685-36033928+
chr15	58902495	58903454	MACS_peak_64258	93.28	959	ENST00000482945	ADAM10	93.28	5.15	21.56	gencode	2333	chr15:58889364-58913703-	exon sense-overlapping	ENST00000396140	ADAM10	chr15:58889663-59041829-
chr10	127753263	127753570	MACS_peak_27939	93.4	307	ENST00000482291	ADAM12	93.4	8.32	21.54	gencode	597	chr10:127753264-127755575-	exon sense-overlapping	NM_001288973	ADAM12	chr10:127700954-128077127-
chr10	127758955	127759201	MACS_peak_27942	2507.83	246	ENST00000467145	ADAM12	2507.83	53.37	16.45	gencode	600	chr10:127738172-127759202-	exon sense-overlapping	NM_001288973	ADAM12	chr10:127700954-128077127-
chr1	155023738	155024132	MACS_peak_11912	85.85	394	ENST00000527418	ADAM15	85.85	6.9	22.74	gencode	4508	chr1:155023422-155035251+	exon sense-overlapping	ENST00000368410	ADAM15	chr1:155023762-155035252+
chr1	155025022	155025253	MACS_peak_11913	113.24	231	ENST00000485346	ADAM15	113.24	10.87	19.05	gencode	557	chr1:155023792-155026454+	exon sense-overlapping	ENST00000368410	ADAM15	chr1:155023762-155035252+
chr5	156940431	156940513	MACS_peak_160546	55.5	82	ENST00000517951	ADAM19	55.5	7.31	30.73	gencode	2839	chr5:156822542-157002783-	exon sense-overlapping	ENST00000394020	ADAM19	chr5:156904312-157002768-
chr12	112336866	112337043	MACS_peak_47387	766.64	177	NR_036636	ADAM1A	766.64	14.61	10.78	RefSeq	2840	chr12:112336867-112339706+	intergenic
chr12	112338267	112338509	MACS_peak_47388	138.57	242	NR_036636	ADAM1A	138.57	5.4	16.96	RefSeq	2840	chr12:112336867-112339706+	intergenic
chr12	112339127	112339448	MACS_peak_47389	205.23	321	NR_036636	ADAM1A	205.23	9.73	13.58	RefSeq	2840	chr12:112336867-112339706+	intergenic
chr2	207472681	207472696	MACS_peak_112451	772.15	15	uc010ziv.3	ADAM23	772.15	16.6	10.73	UCSC_knowngene	5625	chr2:207310031-207485854+	exon sense-overlapping	ENST00000374415	ADAM23	chr2:207308591-207482566+
chr8	39026605	39027063	MACS_peak_188012	313.37	458	ENST00000518259	ADAM32	313.37	14.23	11.34	gencode	6871	chr8:38975641-39081674+	exon sense-overlapping	ENST00000399831	ADAM32	chr8:38965048-39018478+
chr10	135077327	135077369	MACS_peak_28278	1047.53	42	ENST00000559018	ADAM8	1047.53	22.33	12.55	gencode	409	chr10:135076507-135077369-	exon sense-overlapping	NM_001109	ADAM8	chr10:135075920-135090407-
chr8	38874554	38874933	MACS_peak_187988	371.48	379	ENST00000481058	ADAM9	371.48	10.44	10.72	gencode	516	chr8:38874555-38879232+	exon sense-overlapping	NM_003816	ADAM9	chr8:38854505-38962779+
chr21	28210907	28211134	MACS_peak_120308	269.25	227	ENST00000464589	ADAMTS1	269.25	5.73	12.04	gencode	4718	chr21:28208606-28214030-	exon sense-overlapping	ENST00000451462	ADAMTS1	chr21:28213439-28215859-
chr19	8654335	8654575	MACS_peak_90966	57.58	240	ENST00000596911	ADAMTS10	57.58	7.41	29.68	gencode	545	chr19:8651506-8654575-	exon sense-overlapping	ENST00000270328	ADAMTS10	chr19:8645126-8673183-
chr5	33881105	33881585	MACS_peak_151516	347.67	480	ENST00000509762	ADAMTS12	347.67	13.23	10.93	gencode	707	chr5:33880969-33891713-	exon sense-overlapping	ENST00000352040	ADAMTS12	chr5:33527286-33892046-
chr5	5303692	5303920	MACS_peak_150406	62.97	228	ENST00000433402	ADAMTS16	62.97	8.5	27.97	gencode	3227	chr5:5140581-5303920+	exon sense-overlapping	ENST00000511368	ADAMTS16	chr5:5140443-5223840+
chr7	944696	944970	MACS_peak_173609	394.24	274	ENST00000478000	ADAP1	394.24	17.39	10.56	gencode	2192	chr7:937547-945253-	exon sense-overlapping	ENST00000265846	ADAP1	chr7:937540-994333-
chr1	154572951	154574724	MACS_peak_11873	81.32	1773	ENST00000463920	ADAR	81.32	5.43	23.54	gencode	2347	chr1:154572653-154600462-	exon sense-overlapping	ENST00000529168	ADAR	chr1:154557285-154575102-
chr21	46554675	46554747	MACS_peak_121743	578.37	72	NR_027673	ADARB1	578.37	19.36	10.23	RefSeq	5073	chr21:46494493-46646478+	exon sense-overlapping	ENST00000360697	ADARB1	chr21:46591557-46646475+
chr21	46565633	46565874	MACS_peak_121744	383.32	241	ENST00000460734	ADARB1	383.32	12.65	10.6	gencode	2523	chr21:46494484-46566210+	exon sense-overlapping	ENST00000449478	ADARB1	chr21:46540815-46596041+
chr1	33547596	33547829	MACS_peak_3671	60.14	233	ENST00000484656	ADC	60.14	4.74	28.91	gencode	5848	chr1:33547260-33586131+	exon sense-overlapping	ENST00000294517	ADC	chr1:33546714-33585995+
chr1	33562307	33562557	MACS_peak_3678	123.52	250	ENST00000492521	ADC	123.52	11.85	18.05	gencode	320	chr1:33560245-33562557+	exon sense-overlapping	ENST00000294517	ADC	chr1:33546714-33585995+
chr1	227171249	227171449	MACS_peak_16996	91.52	200	ENST00000478406	ADCK3	91.52	4.39	21.81	gencode	3612	chr1:227127995-227175244+	exon sense-overlapping	ENST00000366778	ADCK3	chr1:227127987-227175245+
chr1	227171736	227171936	MACS_peak_16997	524.51	200	ENST00000478406	ADCK3	524.51	10	10.19	gencode	3612	chr1:227127995-227175244+	exon sense-overlapping	ENST00000366778	ADCK3	chr1:227127987-227175245+
chr19	41209273	41209527	MACS_peak_94459	77.09	254	ENST00000599643	ADCK4	77.09	7.95	24.41	gencode	735	chr19:41208505-41221872-	exon sense-overlapping	ENST00000450541	ADCK4	chr19:41197434-41222790-
chr19	41210589	41211352	MACS_peak_94460	68.13	763	ENST00000601451	ADCK4	68.13	6.04	26.62	gencode	1949	chr19:41210073-41222790-	exon sense-overlapping	ENST00000450541	ADCK4	chr19:41197434-41222790-
chr19	41220435	41220578	MACS_peak_94468	408.83	143	ENST00000601304	ADCK4	408.83	17.7	10.45	gencode	883	chr19:41209627-41220690-	exon sense-overlapping	ENST00000450541	ADCK4	chr19:41197434-41222790-
chr8	145597735	145597796	MACS_peak_194305	290.88	61	ENST00000529654	ADCK5	290.88	8.89	11.65	gencode	2027	chr8:145597735-145618457+	exon sense-overlapping	ENST00000308860	ADCK5	chr8:145597741-145618451+
chr5	7798449	7798713	MACS_peak_150489	102.06	264	ENST00000489501	ADCY2	102.06	6.72	20.26	gencode	9908	chr5:7793732-7827645+	exon sense-overlapping	ENST00000537121	ADCY2	chr5:7654064-7827152+
chr2	25046077	25046232	MACS_peak_98344	123.54	155	ENST00000485887	ADCY3	123.54	6.4	18.05	gencode	1002	chr2:25043115-25046232-	exon sense-overlapping	ENST00000405392	ADCY3	chr2:25042041-25064505-
chr2	25065179	25065384	MACS_peak_98353	436.87	205	ENST00000479517	ADCY3	436.87	8	10.36	gencode	604	chr2:25062876-25065461-	exon sense-overlapping	ENST00000405392	ADCY3	chr2:25042041-25064505-
chr14	24788019	24788318	MACS_peak_54734	601.09	299	ENST00000555684	ADCY4	601.09	17.51	10.36	gencode	846	chr14:24787570-24788415-	exon sense-overlapping	NM_001198568	ADCY4	chr14:24787555-24804277-
chr12	49164599	49164805	MACS_peak_42435	96.8	206	ENST00000547260	ADCY6	96.8	3.91	21.06	gencode	4758	chr12:49159977-49168279-	exon sense-overlapping	ENST00000307885	ADCY6	chr12:49160112-49177912-
chr12	49165427	49165756	MACS_peak_42436	70.69	329	ENST00000547260	ADCY6	70.69	5.41	25.9	gencode	4758	chr12:49159977-49168279-	exon sense-overlapping	ENST00000307885	ADCY6	chr12:49160112-49177912-
chr4	2877622	2878003	MACS_peak_140803	226.27	381	ENST00000540541	ADD1	226.27	5.91	12.95	gencode	546	chr4:2845716-2878132+	exon sense-overlapping	ENST00000398123	ADD1	chr4:2877623-2930250+
chr4	2883552	2883787	MACS_peak_140805	452.06	235	ENST00000534870	ADD1	452.06	7.68	10.26	gencode	795	chr4:2883327-2896409+	exon sense-overlapping	ENST00000398123	ADD1	chr4:2877623-2930250+
chr4	2900854	2901477	MACS_peak_140810	1677.1	623	ENST00000506157	ADD1	1677.1	17.26	15.37	gencode	5179	chr4:2889231-2904641+	exon sense-overlapping	ENST00000398123	ADD1	chr4:2877623-2930250+
chr4	2906490	2907000	MACS_peak_140812	957.89	510	ENST00000503169	ADD1	957.89	5.79	11.96	gencode	2394	chr4:2869602-2907448+	exon sense-overlapping	ENST00000398123	ADD1	chr4:2877623-2930250+
chr4	2909289	2909571	MACS_peak_140813	2760.63	282	ENST00000513762	ADD1	2760.63	24.16	16.27	gencode	3581	chr4:2909104-2931803+	exon sense-overlapping	ENST00000398123	ADD1	chr4:2877623-2930250+
chr4	2916486	2916767	MACS_peak_140814	290.19	281	ENST00000539149	ADD1	290.19	5.93	11.67	gencode	460	chr4:2916432-2927864+	exon sense-overlapping	ENST00000398123	ADD1	chr4:2877623-2930250+
chr4	2927740	2927864	MACS_peak_140816	119.31	124	ENST00000539149	ADD1	119.31	5.09	18.44	gencode	460	chr4:2916432-2927864+	exon sense-overlapping	ENST00000398123	ADD1	chr4:2877623-2930250+
chr10	111767984	111768139	MACS_peak_26603	274.91	155	NR_038943	ADD3-AS1	274.91	8.89	11.89	RefSeq	1280	chr10:111705317-111768139-	exon sense-overlapping	ENST00000369655	RP11-451M19.3	chr10:111705330-111713649-
chr4	99997246	99997703	MACS_peak_145797	204.82	457	ENST00000508511	ADH5	204.82	3.3	13.6	gencode	1909	chr4:99996376-100009868-	exon sense-overlapping	ENST00000503130	ADH5	chr4:99997443-100006367-
chr8	67351502	67351604	MACS_peak_189215	90.55	102	ENST00000518781	ADHFE1	90.55	12.05	21.99	gencode	821	chr8:67351503-67356916+	exon sense-overlapping	ENST00000379385	ADHFE1	chr8:67344718-67365969+
chr1	202912885	202913363	MACS_peak_15097	184.86	478	ENST00000495562	ADIPOR1	184.86	6.43	14.33	gencode	2109	chr1:202909954-202913924-	exon sense-overlapping	ENST00000367254	ADIPOR1	chr1:202912906-202927417-
chr10	88725499	88725849	MACS_peak_24671	194.01	350	ENST00000418273	ADIRF-AS1	194.01	5.45	14.04	gencode	2627	chr10:88725497-88731068-	exon sense-overlapping	ENST00000474994	MMRN2	chr10:88704121-88729238-
chr10	88726337	88727306	MACS_peak_24672	799.22	969	ENST00000609170	ADIRF-AS1	799.22	12.61	10.95	gencode	2205	chr10:88725102-88727306-	intron sense-overlapping	ENST00000474994	MMRN2	chr10:88704121-88729238-
chr10	75984295	75984351	MACS_peak_23477	928.15	56	ENST00000478611	ADK	928.15	17.81	11.65	gencode	443	chr10:75910993-75984351+	exon sense-overlapping	NM_001123	ADK	chr10:75936247-76469061+
chr11	67050598	67052093	MACS_peak_33454	72.83	1495	ENST00000533077	ADRBK1	72.83	9.1	25.45	gencode	3453	chr11:67047665-67052093+	exon sense-overlapping	ENST00000526285	ADRBK1	chr11:67033952-67054007+
chr20	60878313	60878837	MACS_peak_119519	2204.31	524	ENST00000462554	ADRM1	2204.31	16.75	16.32	gencode	735	chr20:60878314-60881790+	exon sense-overlapping	NM_001281437	ADRM1	chr20:60877952-60883918+
chr22	40745835	40746193	MACS_peak_124700	408.92	358	ENST00000466863	ADSL	408.92	6.74	10.45	gencode	686	chr22:40742522-40746327+	exon sense-overlapping	ENST00000454266	ADSL	chr22:40742532-40762618+
chr22	40754867	40755306	MACS_peak_124703	92.3	439	ENST00000477111	ADSL	92.3	4.04	21.68	gencode	592	chr22:40745887-40755306+	exon sense-overlapping	ENST00000454266	ADSL	chr22:40742532-40762618+
chr22	40757107	40757346	MACS_peak_124705	400.24	239	uc010gyb.1	ADSL	400.24	6.34	10.44	UCSC_knowngene	835	chr22:40754868-40759075+	exon sense-overlapping	ENST00000454266	ADSL	chr22:40742532-40762618+
chr22	40762243	40762502	MACS_peak_124709	3160.3	259	ENST00000423176	ADSL	3160.3	22.45	16.98	gencode	3073	chr22:40761329-40765371+	exon sense-overlapping	ENST00000454266	ADSL	chr22:40742532-40762618+
chr1	244587622	244587866	MACS_peak_18365	72.73	244	ENST00000462358	ADSS	72.73	4.16	25.47	gencode	932	chr1:244582196-244588216-	exon sense-overlapping	NM_001126	ADSS	chr1:244571794-244615436-
chr1	244593375	244593401	MACS_peak_18366	317.43	26	uc009xgr.2	ADSS	317.43	12.64	11.36	UCSC_knowngene	1305	chr1:244586137-244615436-	exon sense-overlapping	NM_001126	ADSS	chr1:244571794-244615436-
chr14	105204711	105204775	MACS_peak_60723	125.85	64	ENST00000557582	ADSSL1	125.85	5.73	17.81	gencode	2600	chr14:105203480-105213645+	exon sense-overlapping	ENST00000555674	ADSSL1	chr14:105212393-105213444+
chr15	89164695	89164949	MACS_peak_67542	436.74	254	ENST00000558327	AEN	436.74	14.42	10.29	gencode	883	chr15:89164612-89169842+	exon sense-overlapping	ENST00000379231	AEN	chr15:89164595-89174407+
chr15	89169645	89170127	MACS_peak_67545	91.51	482	ENST00000557787	AEN	91.51	6.81	21.81	gencode	1242	chr15:89164568-89170572+	exon sense-overlapping	ENST00000379231	AEN	chr15:89164595-89174407+
chr19	3057437	3057740	MACS_peak_90077	197.27	303	ENST00000585782	AES	197.27	5.78	13.91	gencode	505	chr19:3057438-3062275-	exon sense-overlapping	ENST00000586742	AES	chr19:3052981-3062881-
chr19	3060949	3061255	MACS_peak_90078	594.69	306	ENST00000586003	AES	594.69	12.03	10.32	gencode	367	chr19:3060950-3062232-	exon sense-overlapping	ENST00000586742	AES	chr19:3052981-3062881-
chr15	99442647	99442936	MACS_peak_68214	145.84	289	uc021sxi.1	AF020763	145.84	6.03	16.47	UCSC_knowngene	1765	chr15:99441845-99443609+	exon sense-overlapping	ENST00000558898	IGF1R	chr15:99433570-99454627+
chr15	99443455	99443609	MACS_peak_68215	451.44	154	uc021sxi.1	AF020763	451.44	10.22	10.27	UCSC_knowngene	1765	chr15:99441845-99443609+	exon sense-overlapping	ENST00000558898	IGF1R	chr15:99433570-99454627+
chr19	36448022	36448138	MACS_peak_93506	51	116	ENST00000588406	AF038458.4	51	4.74	32.6	gencode	262	chr19:36448023-36448284-	intergenic
chr21	41101446	41101663	MACS_peak_121313	365.97	217	ENST00000457325	AF064860.7	365.97	11.06	10.78	gencode	1542	chr21:41099682-41102607+	intergenic
chrX	110367817	110368028	MACS_peak_209675	140.05	211	uc004epb.3	AF070581	140.05	3.43	16.84	UCSC_knowngene	4939	chrX:110367493-110372431+	intron sense-overlapping	ENST00000372010	PAK3	chrX:110339588-110464159+
chr11	93800140	93800375	MACS_peak_35613	171.36	235	uc001pen.1	AF086184	171.36	7.9	14.96	UCSC_knowngene	707	chr11:93800140-93862566-	natural antisense	ENST00000436171	PANX1	chr11:93862095-93915132+
chr1	156259882	156260151	MACS_peak_12210	541.9	269	uc001fof.4	AF086351	541.9	13.48	10.22	UCSC_knowngene	404	chr1:156259882-156262810-	exon sense-overlapping	ENST00000481050	C1orf85	chr1:156262486-156263867-
chr3	99652734	99653085	MACS_peak_132705	144.78	351	uc003dtq.3	AF090939	144.78	10.67	16.47	UCSC_knowngene	2039	chr3:99652069-99654107+	intron sense-overlapping	ENST00000463526	CMSS1	chr3:99536681-99879299+
chr21	40900637	40900970	MACS_peak_121303	392.09	333	ENST00000411867	AF121897.4	392.09	17.58	10.49	gencode	3980	chr21:40897510-40901782+	intergenic
chr21	30554347	30554492	MACS_peak_120439	132.06	145	ENST00000430001	AF124730.4	132.06	6.72	17.36	gencode	327	chr21:30554348-30560116-	intergenic
chr21	16196548	16196736	MACS_peak_120047	464.18	188	ENST00000432230	AF127936.7	464.18	11.85	10.23	gencode	5842	chr21:16191164-16230029-	intergenic
chr21	16197843	16197907	MACS_peak_120048	418.72	64	ENST00000432230	AF127936.7	418.72	11.66	10.41	gencode	5842	chr21:16191164-16230029-	intergenic
chr8	10965483	10965686	MACS_peak_185795	251.46	203	ENST00000530248	AF131215.2	251.46	8.3	12.39	gencode	1939	chr8:10965298-10967236-	intron sense-overlapping	NM_173683	XKR6	chr8:10753657-11058875-
chr8	10966964	10967204	MACS_peak_185796	1391.07	240	ENST00000530248	AF131215.2	1391.07	28.45	14.31	gencode	1939	chr8:10965298-10967236-	intron sense-overlapping	NM_173683	XKR6	chr8:10753657-11058875-
chr4	190838258	190838472	MACS_peak_150096	678.52	214	ENST00000511785	AF146191.4	678.52	15.81	10.47	gencode	979	chr4:190742266-190838477-	intergenic
chrX	48557353	48557553	MACS_peak_207057	57.26	200	ENST00000416061	AF196970.3	57.26	6.27	29.77	gencode	925	chrX:48557354-48595570-	natural antisense	ENST00000453214	SUV39H1	chrX:48555149-48566694+
chrX	48797704	48797904	MACS_peak_207084	479.94	200	ENST00000330085	AF207550.1	479.94	9.86	10.26	gencode	813	chrX:48797263-48798079+	intronic antisense	ENST00000455452	OTUD5	chrX:48779483-48814451-
chr16	24931107	24931779	MACS_peak_71104	698.27	672	uc002dnd.1	AF258560	698.27	8.1	10.57	UCSC_knowngene	1686	chr16:24930719-24932404-	exon sense-overlapping	ENST00000441763	ARHGAP17	chr16:24930710-25026675-
chr17	73561729	73562406	MACS_peak_84048	115.62	677	uc002jok.3	AF289551	115.62	7.77	18.84	UCSC_knowngene	2374	chr17:73561174-73563547+	intron sense-overlapping	ENST00000577200	LLGL2	chr17:73528574-73570987+
chr17	73562571	73563111	MACS_peak_84049	180.42	540	uc002jok.3	AF289551	180.42	6.17	14.55	UCSC_knowngene	2374	chr17:73561174-73563547+	intron sense-overlapping	ENST00000577200	LLGL2	chr17:73528574-73570987+
chr13	99057280	99057545	MACS_peak_53121	1045.45	265	uc001vnl.3	AF339817	1045.45	13.38	12.56	UCSC_knowngene	6082	chr13:99053670-99059751+	intron sense-overlapping	ENST00000376586	FARP1	chr13:98795434-99102016+
chr13	99059340	99059594	MACS_peak_53123	87.12	254	uc001vnl.3	AF339817	87.12	5.14	22.53	UCSC_knowngene	6082	chr13:99053670-99059751+	intron sense-overlapping	ENST00000376586	FARP1	chr13:98795434-99102016+
chr14	105224179	105224429	MACS_peak_60728	148.36	250	uc021sel.1	AF401214	148.36	5.89	16.28	UCSC_knowngene	2232	chr14:105223760-105225991+	exon sense-overlapping	ENST00000556195	SIVA1	chr14:105220055-105225915+
chr14	105225421	105225991	MACS_peak_60729	387.25	570	uc021sel.1	AF401214	387.25	6.78	10.59	UCSC_knowngene	2232	chr14:105223760-105225991+	exon sense-overlapping	ENST00000556195	SIVA1	chr14:105220055-105225915+
chr1	144171430	144171673	MACS_peak_10688	456.48	243	uc021otn.1	AF420437	456.48	10.5	10.32	UCSC_knowngene	434	chr1:144171304-144172451+	exon sense-overlapping	ENST00000369365	NBPF8	chr1:144146812-144224481+
chr1	146216765	146217136	MACS_peak_10969	400.26	371	uc021ove.1	AF420437	400.26	13.38	10.44	UCSC_knowngene	432	chr1:146215991-146217136-	intronic antisense	NM_001039703	NBPF10	chr1:145293371-146466121+
chr4	7774366	7774910	MACS_peak_141346	295.54	544	NR_026892	AFAP1-AS1	295.54	11.48	11.59	RefSeq	6810	chr4:7755817-7780654+	natural antisense	ENST00000360265	AFAP1	chr4:7760441-7874040-
chr4	7776313	7776809	MACS_peak_141347	301.08	496	NR_026892	AFAP1-AS1	301.08	8.49	11.53	RefSeq	6810	chr4:7755817-7780654+	natural antisense	ENST00000360265	AFAP1	chr4:7760441-7874040-
chr4	7780306	7780654	MACS_peak_141350	146.47	348	NR_026892	AFAP1-AS1	146.47	8.44	16.42	RefSeq	6810	chr4:7755817-7780654+	natural antisense	ENST00000360265	AFAP1	chr4:7760441-7874040-
chr5	148681980	148682231	MACS_peak_159999	138.37	251	ENST00000508444	AFAP1L1	138.37	11.46	16.9	gencode	291	chr5:148680754-148682231+	exon sense-overlapping	NM_001146337	AFAP1L1	chr5:148651401-148721367+
chr5	148683833	148683883	MACS_peak_160000	213.86	50	ENST00000522492	AFAP1L1	213.86	10.08	13.22	gencode	871	chr5:148651458-148687176+	exon sense-overlapping	NM_001146337	AFAP1L1	chr5:148651401-148721367+
chr4	87968115	87968854	MACS_peak_145303	53.97	739	ENST00000504956	AFF1	53.97	4.66	31.22	gencode	1668	chr4:87856154-87969201+	exon sense-overlapping	ENST00000503477	AFF1	chr4:87856202-88026834+
chr4	87969057	87969201	MACS_peak_145304	63.26	144	ENST00000504956	AFF1	63.26	2.86	27.88	gencode	1668	chr4:87856154-87969201+	exon sense-overlapping	ENST00000503477	AFF1	chr4:87856202-88026834+
chr5	132262392	132262393	MACS_peak_158218	319.39	1	ENST00000465484	AFF4	319.39	15.81	11.31	gencode	1729	chr5:132262393-132299205-	exon sense-overlapping	ENST00000378595	AFF4	chr5:132227509-132299310-
chr5	132262510	132262899	MACS_peak_158219	193.87	389	ENST00000465484	AFF4	193.87	7.1	14.05	gencode	1729	chr5:132262393-132299205-	exon sense-overlapping	ENST00000378595	AFF4	chr5:132227509-132299310-
chr16	90046467	90046683	MACS_peak_75829	137.78	216	ENST00000421164	AFG3L1P	137.78	3.98	16.94	gencode	1706	chr16:90039056-90051107+	natural antisense	NM_145039	CENPBD1	chr16:90036183-90039240-
chr16	90051853	90051978	MACS_peak_75831	596.06	125	ENST00000557444	AFG3L1P	596.06	11.55	10.3	gencode	2447	chr16:90039039-90067076+	natural antisense	NM_145039	CENPBD1	chr16:90036183-90039240-
chr16	90066856	90067512	MACS_peak_75833	220.12	656	ENST00000454997	AFG3L1P	220.12	10.58	13.08	gencode	3327	chr16:90065014-90068569+	intergenic
chr17	76186894	76187141	MACS_peak_84500	176.2	247	ENST00000591538	AFMID	176.2	10.44	14.76	gencode	487	chr17:76186792-76198815+	exon sense-overlapping	ENST00000586542	AFMID	chr17:76183445-76201162+
chr4	178358467	178358673	MACS_peak_149571	185.19	206	ENST00000510955	AGA	185.19	13.04	14.31	gencode	880	chr4:178358222-178363563-	exon sense-overlapping	ENST00000502310	AGA	chr4:178354415-178360778-
chr4	178361306	178361580	MACS_peak_149574	102.06	274	ENST00000511231	AGA	102.06	8.69	20.26	gencode	546	chr4:178361196-178363563-	exon sense-overlapping	NM_000027	AGA	chr4:178351929-178363657-
chr2	236957702	236958094	MACS_peak_114599	1617.04	392	ENST00000482882	AGAP1	1617.04	26.9	15.21	gencode	864	chr2:236949395-236958475+	exon sense-overlapping	ENST00000409538	AGAP1	chr2:236578248-237035198+
chr2	236414394	236414444	MACS_peak_114426	130.66	50	NR_131900	AGAP1-IT1	130.66	7.32	17.45	RefSeq	683	chr2:236414395-236416210+	intron sense-overlapping	NM_001037131	AGAP1	chr2:236402733-237040444+
chr2	236415736	236416210	MACS_peak_114427	328.39	474	NR_131900	AGAP1-IT1	328.39	9.06	11.17	RefSeq	683	chr2:236414395-236416210+	intron sense-overlapping	NM_001037131	AGAP1	chr2:236402733-237040444+
chr12	58120747	58122025	MACS_peak_43621	481.44	1278	NR_027032	AGAP2-AS1	481.44	11.34	10.23	RefSeq	1567	chr12:58120023-58122139+	natural antisense	ENST00000328568	AGAP2	chr12:58118980-58131619-
chr7	150814722	150815249	MACS_peak_184666	817.39	527	ENST00000490839	AGAP3	817.39	14.91	11.16	gencode	592	chr7:150814479-150815249+	exon sense-overlapping	ENST00000469901	AGAP3	chr7:150784154-150815365+
chr7	150825488	150825718	MACS_peak_184671	1939.3	230	ENST00000494808	AGAP3	1939.3	34.18	16.04	gencode	487	chr7:150825420-150831621+	exon sense-overlapping	ENST00000461065	AGAP3	chr7:150831512-150841523+
chr7	150836925	150837698	MACS_peak_184677	237.19	773	ENST00000473633	AGAP3	237.19	9.14	12.7	gencode	3751	chr7:150836655-150841519+	exon sense-overlapping	ENST00000461065	AGAP3	chr7:150831512-150841523+
chr7	150838786	150839139	MACS_peak_184678	172.89	353	ENST00000473633	AGAP3	172.89	5.96	14.96	gencode	3751	chr7:150836655-150841519+	exon sense-overlapping	ENST00000461065	AGAP3	chr7:150831512-150841523+
chr10	48206526	48206756	MACS_peak_21665	312.12	230	uc001jeu.3	AGAP9	312.12	6.34	11.36	UCSC_knowngene	5362	chr10:48206527-48237508+	exon sense-overlapping	ENST00000453919	AGAP9	chr10:48189612-48237508+
chr10	48207211	48207657	MACS_peak_21666	145.37	446	uc001jeu.3	AGAP9	145.37	6.61	16.5	UCSC_knowngene	5362	chr10:48206527-48237508+	exon sense-overlapping	ENST00000453919	AGAP9	chr10:48189612-48237508+
chr2	27278549	27279332	MACS_peak_98651	633.69	783	ENST00000489683	AGBL5	633.69	7.91	10.45	gencode	1850	chr2:27274549-27279332+	exon sense-overlapping	ENST00000421915	AGBL5	chr2:27265232-27276022+
chr8	141545489	141545668	MACS_peak_193774	51.13	179	ENST00000519347	AGO2	51.13	5.65	32.21	gencode	309	chr8:141545490-141549548-	exon sense-overlapping	NM_001164623	AGO2	chr8:141541264-141645646-
chr8	141565851	141566117	MACS_peak_193783	542.14	266	ENST00000521325	AGO2	542.14	8.3	10.22	gencode	683	chr8:141565507-141566337-	exon sense-overlapping	NM_001164623	AGO2	chr8:141541264-141645646-
chr8	141636803	141636942	MACS_peak_193809	586.91	139	ENST00000518019	AGO2	586.91	19.2	10.29	gencode	421	chr8:141636584-141645645-	exon sense-overlapping	NM_001164623	AGO2	chr8:141541264-141645646-
chr1	36439045	36439193	MACS_peak_3982	241.75	148	ENST00000491443	AGO3	241.75	5.92	12.58	gencode	549	chr1:36432555-36439193+	exon sense-overlapping	ENST00000324350	AGO3	chr1:36396319-36449010+
chr9	139571478	139572008	MACS_peak_204489	61.94	530	ENST00000470861	AGPAT2	61.94	7	28.24	gencode	720	chr9:139571479-139581817-	exon sense-overlapping	ENST00000538402	AGPAT2	chr9:139567602-139581848-
chr21	45386131	45386407	MACS_peak_121594	398.89	276	ENST00000467358	AGPAT3	398.89	11.84	10.48	gencode	3955	chr21:45384810-45402258+	exon sense-overlapping	ENST00000327505	AGPAT3	chr21:45323772-45404554+
chr8	6566380	6566683	MACS_peak_185541	470.14	303	ENST00000523586	AGPAT5	470.14	17.59	10.27	gencode	468	chr8:6566381-6588264+	exon sense-overlapping	ENST00000518327	AGPAT5	chr8:6566214-6615216+
chr8	6595896	6595917	MACS_peak_185550	2209.5	21	ENST00000530716	AGPAT5	2209.5	28.27	16.33	gencode	573	chr8:6595897-6614707+	exon sense-overlapping	ENST00000518327	AGPAT5	chr8:6566214-6615216+
chr4	84515997	84516419	MACS_peak_145022	236.66	422	ENST00000513683	AGPAT9	236.66	7.28	12.7	gencode	627	chr4:84509411-84516488+	exon sense-overlapping	NM_001256421	GPAT3	chr4:84457260-84527027+
chr4	84519794	84519876	MACS_peak_145025	124.11	82	ENST00000509044	AGPAT9	124.11	5.14	17.99	gencode	667	chr4:84519682-84526292+	exon sense-overlapping	NM_001256421	GPAT3	chr4:84457260-84527027+
chr7	16840907	16841427	MACS_peak_174797	65.39	520	ENST00000468419	AGR2	65.39	3.84	27.26	gencode	585	chr7:16840908-16844623-	exon sense-overlapping	ENST00000401412	AGR2	chr7:16834298-16844611-
chr1	989059	989357	MACS_peak_136	407.66	298	ENST00000461111	AGRN	407.66	9.46	10.47	gencode	3385	chr1:987366-991492+	exon sense-overlapping	ENST00000419249	AGRN	chr1:985936-989330+
chr2	162357385	162357854	MACS_peak_108780	460.37	469	NR_077058	AHCTF1P1	460.37	17.43	10.28	RefSeq	8836	chr2:162355578-162364413-	intergenic
chr2	162358108	162359087	MACS_peak_108781	53.6	979	NR_077058	AHCTF1P1	53.6	6.79	31.33	RefSeq	8836	chr2:162355578-162364413-	intergenic
chr20	32878137	32878444	MACS_peak_117395	218.56	307	ENST00000480653	AHCY	218.56	5.23	13.14	gencode	2211	chr20:32868076-32891123-	exon sense-overlapping	NM_000687	AHCY	chr20:32868071-32891215-
chr20	32883027	32883391	MACS_peak_117398	209.58	364	ENST00000606061	AHCY	209.58	4.84	13.45	gencode	1170	chr20:32881272-32891163-	exon sense-overlapping	NM_000687	AHCY	chr20:32868071-32891215-
chr1	27879584	27879815	MACS_peak_3056	555.76	231	ENST00000487743	AHDC1	555.76	13.78	10.21	gencode	417	chr1:27878553-27879815-	exon sense-overlapping	ENST00000247087	AHDC1	chr1:27860546-27930102-
chr6	135639571	135639701	MACS_peak_170814	60.71	130	ENST00000531788	AHI1	60.71	7.03	28.59	gencode	3655	chr6:135639572-135818878-	exon sense-overlapping	ENST00000367798	AHI1	chr6:135811334-135818386-
chr7	17375268	17375666	MACS_peak_174843	512.48	398	ENST00000481944	AHR	512.48	8.68	10.2	gencode	518	chr7:17374534-17375699+	exon sense-overlapping	NM_001621	AHR	chr7:17338276-17385775+
chr5	432728	433062	MACS_peak_150189	170.08	334	ENST00000507048	AHRR	170.08	12.05	15.02	gencode	2180	chr5:432140-435224+	exon sense-overlapping	ENST00000506456	AHRR	chr5:421035-435225+
chr1	222884902	222886079	MACS_peak_16542	149.72	1177	uc001hno.3	AIDA	149.72	10.8	16.17	UCSC_knowngene	4050	chr1:222841355-222886079-	exon sense-overlapping	ENST00000355727	AIDA	chr1:222842146-222885770-
chr22	21322080	21322263	MACS_peak_122656	85.4	183	ENST00000496097	AIFM3	85.4	9.09	22.84	gencode	564	chr22:21321551-21328556+	exon sense-overlapping	ENST00000333607	AIFM3	chr22:21322090-21335610+
chr6	143486080	143486320	MACS_peak_171389	308.51	240	ENST00000470265	AIG1	308.51	7.39	11.42	gencode	572	chr6:143486081-143508951+	exon sense-overlapping	ENST00000275235	AIG1	chr6:143382038-143656667+
chr5	39022512	39022660	MACS_peak_152017	391.6	148	ENST00000503376	AIG1P1	391.6	10.85	10.51	gencode	148	chr5:39022513-39022660+	intronic antisense	ENST00000514735	RICTOR	chr5:38982000-39074491-
chr7	6052429	6052682	MACS_peak_174228	125.32	253	ENST00000415999	AIMP2	125.32	5.17	17.88	gencode	777	chr7:6048921-6054882+	exon sense-overlapping	ENST00000395236	AIMP2	chr7:6048947-6063378+
chr11	67256737	67257077	MACS_peak_33505	528.43	340	ENST00000529797	AIP	528.43	15.93	10.16	gencode	801	chr11:67250520-67257149+	exon sense-overlapping	ENST00000279146	AIP	chr11:67250512-67258574+
chr16	3238211	3238479	MACS_peak_69178	407.93	268	ENST00000576468	AJ003147.9	407.93	16.2	10.46	gencode	629	chr16:3238212-3274779+	intron sense-overlapping	ENST00000304646	OR1F1	chr16:3254247-3255188+
chr16	3241237	3241337	MACS_peak_69179	610.83	100	ENST00000576468	AJ003147.9	610.83	29.04	10.39	gencode	629	chr16:3238212-3274779+	intron sense-overlapping	ENST00000304646	OR1F1	chr16:3254247-3255188+
chr6	117896482	117897385	MACS_peak_169611	99.33	903	uc010keg.2	AJ420595	99.33	8.01	20.66	UCSC_knowngene	1066	chr6:117896483-117897548-	exon sense-overlapping	ENST00000535237	GOPC	chr6:117881432-117923681-
chr5	126890394	126890782	MACS_peak_157739	72.26	388	uc021ydd.1	AJ515158	72.26	4.03	25.59	UCSC_knowngene	1296	chr5:126889487-126890782+	exon sense-overlapping	NM_001286808	PRRC1	chr5:126853301-126890780+
chr6	136175630	136176008	MACS_peak_170870	76.88	378	uc003qgq.1	AJ606316	76.88	5.59	24.44	UCSC_knowngene	2709	chr6:136175174-136546762-	intronic antisense	ENST00000446774	PDE7B	chr6:136470224-136477213+
chr6	136333768	136333851	MACS_peak_170930	313.63	83	uc003qgq.1	AJ606316	313.63	10.38	11.33	UCSC_knowngene	2709	chr6:136175174-136546762-	intronic antisense	ENST00000446774	PDE7B	chr6:136470224-136477213+
chr6	136546675	136546761	MACS_peak_170995	125.85	86	uc003qgq.1	AJ606316	125.85	5.73	17.81	UCSC_knowngene	2709	chr6:136175174-136546762-	intronic antisense	ENST00000446774	PDE7B	chr6:136470224-136477213+
chr2	236916435	236916668	MACS_peak_114590	607.97	233	uc002vvv.3	AK000798	607.97	16.2	10.3	UCSC_knowngene	2550	chr2:236916212-236918761+	intron sense-overlapping	ENST00000409538	AGAP1	chr2:236578248-237035198+
chr2	236918235	236918477	MACS_peak_114591	357.84	242	uc002vvv.3	AK000798	357.84	9.09	10.9	UCSC_knowngene	2550	chr2:236916212-236918761+	intron sense-overlapping	ENST00000409538	AGAP1	chr2:236578248-237035198+
chr5	157167617	157167910	MACS_peak_160560	165.18	293	uc021ygr.1	AK000953	165.18	10.67	15.31	UCSC_knowngene	1116	chr5:157166795-157167910+	intergenic
chr12	129298070	129298279	MACS_peak_49002	838.19	209	uc001uhw.3	AK001057	838.19	14.09	11.31	UCSC_knowngene	1320	chr12:129297749-129299068-	intron sense-overlapping	ENST00000376740	SLC15A4	chr12:129293351-129308067-
chr12	129298712	129299068	MACS_peak_49003	57.42	356	uc001uhw.3	AK001057	57.42	10.28	29.73	UCSC_knowngene	1320	chr12:129297749-129299068-	intron sense-overlapping	ENST00000376740	SLC15A4	chr12:129293351-129308067-
chr16	72699067	72699232	MACS_peak_74158	359.14	165	uc002fcj.1	AK021563	359.14	9.47	10.86	UCSC_knowngene	832	chr16:72699068-72821759+	natural antisense	NM_001164766	ZFHX3	chr16:72816786-73092534-
chr16	67296896	67297433	MACS_peak_73264	114.65	537	uc002esn.1	AK021876	114.65	11.77	18.95	UCSC_knowngene	1857	chr16:67295831-67297687+	intron sense-overlapping	ENST00000566626	SLC9A5	chr16:67286712-67304883+
chr13	40102450	40102852	MACS_peak_50517	289.71	402	uc001uxg.3	AK021977	289.71	10.08	11.67	UCSC_knowngene	7545	chr13:40100012-40107556-	intron sense-overlapping	NM_005780	LHFP	chr13:39917029-40177356-
chr13	40106599	40106982	MACS_peak_50518	374.62	383	uc001uxg.3	AK021977	374.62	19.76	10.67	UCSC_knowngene	7545	chr13:40100012-40107556-	intron sense-overlapping	NM_005780	LHFP	chr13:39917029-40177356-
chr12	81187545	81187803	MACS_peak_45177	51	258	uc001szi.3	AK022997	51	4.74	32.6	UCSC_knowngene	3386	chr12:81186300-81189685-	intergenic
chr7	39044705	39044812	MACS_peak_176342	274.91	107	uc003tha.1	AK023033	274.91	8.69	11.89	UCSC_knowngene	718	chr7:39023850-39053161-	intronic antisense	ENST00000518318	POU6F2	chr7:39046408-39508200+
chr5	470650	472284	MACS_peak_150204	57.51	1634	uc021xvv.1	AK023178	57.51	6.91	29.7	UCSC_knowngene	2508	chr5:470571-473078-	exon sense-overlapping	ENST00000510604	CTD-2228K2.5	chr5:471362-473075-
chr12	63328217	63328609	MACS_peak_43839	55.5	392	uc001srm.3	AK024134	55.5	7.71	30.73	UCSC_knowngene	2486	chr12:63326430-63328915-	exon sense-overlapping	NM_020700	PPM1H	chr12:63037763-63328665-
chr14	76662819	76665213	MACS_peak_58762	99.14	2394	uc001xsm.3	AK025117	99.14	7.12	20.68	UCSC_knowngene	3106	chr14:76662781-76665886+	exon sense-overlapping	ENST00000553588	GPATCH2L	chr14:76647125-76662928+
chr1	36391432	36392400	MACS_peak_3976	348.78	968	uc001bzm.1	AK025726	348.78	8.24	10.9	UCSC_knowngene	3778	chr1:36391433-36395210+	intergenic
chr9	132869966	132870269	MACS_peak_203683	860.2	303	uc004bzf.3	AK026244	860.2	24.01	11.43	UCSC_knowngene	632	chr9:132869967-132870598+	intron sense-overlapping	NM_001136557	GPR107	chr9:132815985-132902448+
chr1	65155031	65155306	MACS_peak_6910	627.91	275	uc021ooi.1	AK026777	627.91	19.36	10.43	UCSC_knowngene	3755	chr1:65154982-65158736+	exon sense-overlapping	NM_001293274	CACHD1	chr1:64971597-65158741+
chr11	12239320	12239701	MACS_peak_29685	269.75	381	uc001mke.3	AK026905	269.75	13.24	12.02	UCSC_knowngene	3237	chr11:12237841-12241077+	exon sense-overlapping	ENST00000537344	MICAL2	chr11:12115543-12284466+
chr17	41381731	41382467	MACS_peak_80405	887.79	736	uc010wia.1	AK027091	887.79	8.29	11.55	UCSC_knowngene	845	chr17:41381732-41382576+	intergenic
chr1	234348656	234348876	MACS_peak_17782	751.07	220	uc001hvz.1	AK054726	751.07	17.39	10.69	UCSC_knowngene	1723	chr1:234348352-234350834-	intronic antisense	ENST00000366618	SLC35F3	chr1:234040679-234460262+
chr15	63361952	63362205	MACS_peak_64735	58.46	253	uc021sou.1	AK055197	58.46	3.78	29.43	UCSC_knowngene	2159	chr15:63361953-63364111+	exon sense-overlapping	ENST00000317516	TPM1	chr15:63340775-63362142+
chr3	160793038	160793331	MACS_peak_137627	263.91	293	uc003fdu.3	AK055323	263.91	8.69	12.09	UCSC_knowngene	4249	chr3:160792441-160796689+	intergenic
chr7	151065028	151065243	MACS_peak_184705	344.14	215	uc003wjz.1	AK055458	344.14	7.21	10.99	UCSC_knowngene	3234	chr7:151062456-151065689-	natural antisense	NM_001243351	NUB1	chr7:151038847-151075548+
chrX	135991685	135991939	MACS_peak_210897	2709.26	254	uc004fai.1	AK055694	2709.26	50.19	16.13	UCSC_knowngene	2222	chrX:135991554-136075814+	intergenic
chrX	136003668	136004443	MACS_peak_210902	445.17	775	uc004fai.1	AK055694	445.17	18.56	10.25	UCSC_knowngene	2222	chrX:135991554-136075814+	intergenic
chr12	117468193	117469212	MACS_peak_47825	745.58	1019	uc021rel.1	AK055849	745.58	11.63	10.73	UCSC_knowngene	1520	chr12:117467714-117469233+	exon sense-overlapping	NM_012174	FBXW8	chr12:117348761-117468953+
chr6	28557005	28557462	MACS_peak_164356	125.67	457	uc003nlp.1	AK056211	125.67	10.91	17.84	UCSC_knowngene	2874	chr6:28555155-28559524+	bidirectional	NM_052923	ZBED9	chr6:28539407-28555112-
chr8	54436041	54436319	MACS_peak_188612	934.85	278	uc003xrj.1	AK056897	934.85	25.29	11.65	UCSC_knowngene	2387	chr8:54427731-54436491-	intergenic
chr13	64608479	64608665	MACS_peak_51898	323.63	186	uc001vii.1	AK057471	323.63	9.48	11.21	UCSC_knowngene	1878	chr13:64560504-64650144-	intergenic
chr11	67064187	67064867	MACS_peak_33457	385.36	680	uc001okf.1	AK057681	385.36	9.09	10.64	UCSC_knowngene	1429	chr11:67064099-67065527+	intron sense-overlapping	ENST00000514166	ANKRD13D	chr11:67056873-67069956+
chr7	131155455	131155689	MACS_peak_183221	50.22	234	uc003vqv.1	AK057978	50.22	2.6	32.91	UCSC_knowngene	2964	chr7:131154743-131157706+	exon sense-overlapping	NM_001145354	MKLN1	chr7:130794855-131181398+
chr7	131156966	131157304	MACS_peak_183222	147.17	338	uc003vqv.1	AK057978	147.17	5.83	16.37	UCSC_knowngene	2964	chr7:131154743-131157706+	exon sense-overlapping	NM_001145354	MKLN1	chr7:130794855-131181398+
chr7	131157622	131157706	MACS_peak_183223	58.13	84	uc003vqv.1	AK057978	58.13	6.72	29.53	UCSC_knowngene	2964	chr7:131154743-131157706+	exon sense-overlapping	NM_001145354	MKLN1	chr7:130794855-131181398+
chr22	31833962	31834347	MACS_peak_123889	120.12	385	uc003akv.1	AK074476	120.12	7.46	18.41	UCSC_knowngene	3330	chr22:31831223-31834552+	intergenic
chr1	52303730	52304492	MACS_peak_5736	216.65	762	uc001ctg.1	AK090844	216.65	8.01	13.19	UCSC_knowngene	2762	chr1:52302637-52305398-	exon sense-overlapping	NM_001242361	NRD1	chr1:52254866-52343712-
chr7	100894898	100895601	MACS_peak_180766	602.6	703	uc010lhv.1	AK091729	602.6	22.86	10.35	UCSC_knowngene	1986	chr7:100893616-100895601-	exon sense-overlapping	ENST00000435848	FIS1	chr7:100882942-100895414-
chr5	90606837	90609046	MACS_peak_155812	202.74	2209	uc003kjy.1	AK091866	202.74	15.71	13.68	UCSC_knowngene	2672	chr5:90606838-90610219-	intergenic
chr11	63594386	63594661	MACS_peak_32761	216.78	275	uc001nxu.1	AK092098	216.78	4.75	13.19	UCSC_knowngene	3437	chr11:63591750-63595186+	exon sense-overlapping	NM_138471	C11orf84	chr11:63580846-63595190+
chr4	33893553	33893673	MACS_peak_142552	80.09	120	uc003gsm.1	AK093205	80.09	6.32	23.8	UCSC_knowngene	1979	chr4:33893554-33908510+	intergenic
chr6	133806998	133807058	MACS_peak_170709	606.42	60	uc003qef.1	AK093513	606.42	12.92	10.33	UCSC_knowngene	1802	chr6:133756216-133828795-	natural antisense	ENST00000430974	EYA4	chr6:133562489-133852551+
chr19	35516796	35517373	MACS_peak_93399	309.77	577	uc031rkg.1	AK093555	309.77	10.19	11.41	UCSC_knowngene	1826	chr19:35515548-35517373+	exon sense-overlapping	ENST00000504615	GRAMD1A	chr19:35491227-35517373+
chr3	156544991	156545449	MACS_peak_137272	54.86	458	uc003faz.1	AK094480	54.86	8.12	30.94	UCSC_knowngene	1374	chr3:156544076-156545449+	exon sense-overlapping	ENST00000470811	LEKR1	chr3:156544096-156763918+
chr2	133077970	133078234	MACS_peak_106625	436.74	264	uc002ttk.1	AK094599	436.74	15.02	10.29	UCSC_knowngene	2791	chr2:133062359-133080309+	exon sense-overlapping	NM_001304449	ZNF806	chr2:133064717-133076320+
chr5	36099472	36099951	MACS_peak_151690	375.26	479	uc003jka.1	AK094621	375.26	7.48	10.75	UCSC_knowngene	3826	chr5:36098658-36102483-	intergenic
chr5	36102058	36102361	MACS_peak_151692	793.14	303	uc003jka.1	AK094621	793.14	14.16	10.87	UCSC_knowngene	3826	chr5:36098658-36102483-	intergenic
chr19	16236133	16236556	MACS_peak_91942	583.78	423	uc021uqd.1	AK095221	583.78	8.24	10.28	UCSC_knowngene	2987	chr19:16234471-16250702-	intronic antisense	ENST00000397372	HSH2D	chr19:16244838-16269344+
chr3	119388380	119388684	MACS_peak_134125	58.79	304	uc003eda.1	AK095366	58.79	3.9	29.34	UCSC_knowngene	1220	chr3:119388381-119389600-	exon sense-overlapping	ENST00000484810	COX17	chr3:119388379-119396193-
chr7	74441696	74443603	MACS_peak_178247	111.54	1907	uc003ubp.3	AK095583	111.54	6.65	19.23	UCSC_knowngene	5002	chr7:74440309-74445630-	exon sense-overlapping	ENST00000503250	WBSCR16	chr7:74441226-74489643-
chr11	57417961	57418197	MACS_peak_32291	578.37	236	uc001nkt.1	AK096335	578.37	15.81	10.23	UCSC_knowngene	2790	chr11:57405849-57420263+	intron sense-overlapping	ENST00000529773	CLP1	chr11:57416465-57427224+
chr9	71785571	71785971	MACS_peak_198622	79.12	400	uc004ahc.1	AK096834	79.12	5.69	24.01	UCSC_knowngene	2554	chr9:71780235-71785971-	intronic antisense	ENST00000377259	TJP2	chr9:71766562-71833455+
chr14	104155776	104156174	MACS_peak_60620	240.86	398	uc001ynw.1	AK097119	240.86	6.28	12.61	UCSC_knowngene	3277	chr14:104153241-104156517+	exon sense-overlapping	ENST00000246489	KLC1	chr14:104095578-104160080+
chr19	55688451	55688648	MACS_peak_96506	648.03	197	uc031rna.1	AK097618	648.03	15.81	10.4	UCSC_knowngene	1643	chr19:55670307-55688908+	intronic antisense	ENST00000526003	DNAAF3	chr19:55673501-55677944-
chr4	120325047	120325331	MACS_peak_147014	109.05	284	uc003icx.1	AK097701	109.05	10.27	19.52	UCSC_knowngene	1821	chr4:120299287-120326770+	intergenic
chr19	52803945	52804461	MACS_peak_96199	260.48	516	uc002pyw.1	AK097759	260.48	9.76	12.22	UCSC_knowngene	1905	chr19:52803946-52848482-	intronic antisense	ENST00000335090	ZNF480	chr19:52803647-52827333+
chr5	168450630	168450642	MACS_peak_160981	221.23	12	uc003mad.1	AK098705	221.23	9.09	13.04	UCSC_knowngene	1489	chr5:168440269-168451992+	intronic antisense	ENST00000404867	SLIT3	chr5:168093713-168727713-
chr13	76431881	76432390	MACS_peak_52267	82.3	509	uc001vjx.1	AK123459	82.3	4.02	23.36	UCSC_knowngene	2039	chr13:76430773-76432811+	exon sense-overlapping	ENST00000321797	LMO7	chr13:76334570-76432808+
chr13	100147081	100148053	MACS_peak_53302	196.85	972	uc001voi.1	AK123584	196.85	14.82	13.92	UCSC_knowngene	2796	chr13:100143729-100148992-	intergenic
chr4	142245225	142245615	MACS_peak_148019	244.12	390	uc003iir.1	AK124399	244.12	11.46	12.61	UCSC_knowngene	2839	chr4:142242283-142247161-	intergenic
chr3	65364599	65365020	MACS_peak_131666	74.97	421	uc003dmq.1	AK124433	74.97	7.31	24.83	UCSC_knowngene	2185	chr3:65364375-65366559-	exon sense-overlapping	ENST00000460329	MAGI1	chr3:65346540-65583561-
chr1	224189608	224189822	MACS_peak_16644	332.53	214	uc001hog.1	AK124970	332.53	9.3	11.19	UCSC_knowngene	2669	chr1:224189609-224197818+	intergenic
chr3	50154315	50154961	MACS_peak_130412	121.97	646	uc003cyi.1	AK125500	121.97	6.19	18.23	UCSC_knowngene	2755	chr3:50153455-50193518-	intronic antisense	ENST00000413852	SEMA3F	chr3:50192524-50226507+
chr17	7762632	7763511	MACS_peak_76927	939.96	879	uc021tpi.1	AK125598	939.96	10	11.74	UCSC_knowngene	2545	chr17:7762261-7764805+	exon sense-overlapping	ENST00000570446	CYB5D1	chr17:7761348-7763092+
chr19	24102089	24103000	MACS_peak_92787	75.79	911	uc002nrp.1	AK125686	75.79	7.11	24.66	UCSC_knowngene	1585	chr19:24101883-24140732-	natural antisense	ENST00000322487	ZNF726	chr19:24097712-24118276+
chr2	70021204	70021270	MACS_peak_102079	486.36	66	uc002sft.1	AK125871	486.36	10.26	10.27	UCSC_knowngene	4285	chr2:70016684-70026080-	intronic antisense	ENST00000409920	ANXA4	chr2:69969106-70052913+
chr13	113888345	113888494	MACS_peak_54139	139.54	149	uc001vtl.1	AK126278	139.54	3.45	16.89	UCSC_knowngene	1939	chr13:113888346-113890284+	exon sense-overlapping	ENST00000326335	CUL4A	chr13:113863150-113919399+
chr13	113889179	113889651	MACS_peak_54140	375.92	472	uc001vtl.1	AK126278	375.92	8.16	10.73	UCSC_knowngene	1939	chr13:113888346-113890284+	exon sense-overlapping	ENST00000326335	CUL4A	chr13:113863150-113919399+
chr11	858676	858707	MACS_peak_28546	152.76	31	uc001lsk.1	AK126635	152.76	11.85	16.01	UCSC_knowngene	1828	chr11:856880-858707-	intronic antisense	ENST00000346501	TSPAN4	chr11:847197-866776+
chr19	1395191	1395624	MACS_peak_89758	87.1	433	uc002lsi.1	AK126693	87.1	6.7	22.53	UCSC_knowngene	3571	chr19:1392169-1396466-	natural antisense	ENST00000313408	NDUFS7	chr19:1383903-1395580+
chr8	103819685	103820007	MACS_peak_191584	648.03	322	uc003ykw.2	AK127183	648.03	23.12	10.4	UCSC_knowngene	2770	chr8:103819050-103822199+	intergenic
chr8	103820562	103820763	MACS_peak_191585	427.7	201	uc003ykw.2	AK127183	427.7	11.26	10.36	UCSC_knowngene	2770	chr8:103819050-103822199+	intergenic
chr8	103821161	103821557	MACS_peak_191586	259.69	396	uc003ykw.2	AK127183	259.69	8.05	12.25	UCSC_knowngene	2770	chr8:103819050-103822199+	intergenic
chr3	48885508	48885833	MACS_peak_130159	77.51	325	uc003cuz.1	AK127190	77.51	5.87	24.32	UCSC_knowngene	3447	chr3:48885390-48889414+	bidirectional	ENST00000296446	PRKAR2A	chr3:48787081-48885261-
chr3	195634946	195635649	MACS_peak_139853	426.23	703	uc003fvw.1	AK127609	426.23	12.44	10.38	UCSC_knowngene	2096	chr3:195634947-195638128+	natural antisense	NM_005781	TNK2	chr3:195590236-195635880-
chr18	53443957	53444181	MACS_peak_88354	749.36	224	uc002lgd.1	AK127787	749.36	15.65	10.7	UCSC_knowngene	4071	chr18:53443958-53448952-	intergenic
chr18	53445117	53445367	MACS_peak_88355	85.4	250	uc002lgd.1	AK127787	85.4	5.93	22.84	UCSC_knowngene	4071	chr18:53443958-53448952-	intergenic
chr9	14987331	14987543	MACS_peak_195510	847.09	212	uc003zln.1	AK127963	847.09	18.18	11.25	UCSC_knowngene	1944	chr9:14987300-15146399-	intergenic
chr8	590559	590868	MACS_peak_185369	825.5	309	uc003wpf.1	AK128400	825.5	25.88	11.13	UCSC_knowngene	3993	chr8:590408-594400-	intron sense-overlapping	ENST00000522706	ERICH1	chr8:564746-681197-
chr16	70723507	70724780	MACS_peak_73884	484.39	1273	uc002ezo.1	AK128439	484.39	12.7	10.27	UCSC_knowngene	3609	chr16:70721344-70724952-	exon sense-overlapping	ENST00000536184	VAC14	chr16:70721345-70734148-
chr4	83816662	83818480	MACS_peak_144925	60.39	1818	uc021xpq.1	AK128593	60.39	5.51	28.68	UCSC_knowngene	5759	chr4:83814702-83820460-	exon sense-overlapping	ENST00000503210	SEC31A	chr4:83800041-83822319-
chr6	170061578	170061850	MACS_peak_173407	63.2	272	uc003qxa.1	AK128656	63.2	4.48	27.9	UCSC_knowngene	2322	chr6:170060913-170063234-	exon sense-overlapping	ENST00000333572	WDR27	chr6:169857307-170102159-
chr18	32864483	32865046	MACS_peak_87294	74.78	563	uc002kyo.1	AK128697	74.78	10.14	24.98	UCSC_knowngene	4382	chr18:32860831-32870165-	exon sense-overlapping	ENST00000383091	ZSCAN30	chr18:32843092-32870196-
chr1	65338569	65339335	MACS_peak_6945	256.06	766	uc001dbv.3	AK128734	256.06	7.75	12.31	UCSC_knowngene	5474	chr1:65338383-65343856-	exon sense-overlapping	NM_002227	JAK1	chr1:65298906-65432187-
chrX	62649969	62650261	MACS_peak_207662	78.78	292	uc022bxz.1	AK130294	78.78	4.43	24.08	UCSC_knowngene	5086	chrX:62646438-62651523-	intergenic
chrX	62651192	62651419	MACS_peak_207663	431.04	227	uc022bxz.1	AK130294	431.04	8.22	10.38	UCSC_knowngene	5086	chrX:62646438-62651523-	intergenic
chr3	155547371	155547739	MACS_peak_137184	69.01	368	uc003fap.1	AK130481	69.01	5.42	26.41	UCSC_knowngene	1853	chr3:155546708-155548560-	exon sense-overlapping	ENST00000475842	SLC33A1	chr3:155545747-155571280-
chr1	33489865	33490168	MACS_peak_3667	948.94	303	ENST00000551979	AK2	948.94	10.93	11.89	gencode	581	chr1:33489721-33502469-	exon sense-overlapping	ENST00000467905	AK2	chr1:33476356-33502487-
chr16	21415943	21416845	MACS_peak_70804	729.63	902	uc021ten.1	AK303572	729.63	9.02	10.72	UCSC_knowngene	1235	chr16:21415570-21416917+	natural antisense	ENST00000419180	NPIPB3	chr16:21416494-21436643-
chr8	10356248	10356318	MACS_peak_185768	107.85	70	uc010lru.3	AK307207	107.85	6.72	19.59	UCSC_knowngene	1123	chr8:10340388-10405095-	intronic antisense	NM_001197020	PRSS55	chr8:10383056-10411676+
chr16	70264896	70265061	MACS_peak_73768	123.89	165	uc010cfp.1	AK308867	123.89	7.08	18.01	UCSC_knowngene	1210	chr16:70263707-70269272-	intergenic
chr5	178046493	178046891	MACS_peak_161720	495.64	398	uc021yja.1	AK309215	495.64	17.73	10.25	UCSC_knowngene	1250	chr5:178046292-178047541-	intron sense-overlapping	NM_020666	CLK4	chr5:178029665-178054054-
chr10	49294756	49294908	MACS_peak_21771	136.21	152	uc009xny.1	AK309922	136.21	11.46	17.07	UCSC_knowngene	1213	chr10:49278239-49338996-	intergenic
chr15	30917556	30917989	MACS_peak_61675	817.99	433	uc010azu.1	AK310030	817.99	20.05	11.17	UCSC_knowngene	1126	chr15:30916697-30918469+	intergenic
chr9	140449388	140450167	MACS_peak_204667	231.11	779	uc004cni.3	AK310226	231.11	7.84	12.84	UCSC_knowngene	1848	chr9:140449361-140451208-	exon sense-overlapping	ENST00000277540	DPH7	chr9:140449361-140473387-
chr3	132379028	132379789	MACS_peak_135694	1363.84	761	uc010hts.1	AK310239	1363.84	13.71	14.3	UCSC_knowngene	894	chr3:132378762-132379789+	exon sense-overlapping	ENST00000464068	UBA5	chr3:132379541-132390643+
chr1	995918	996083	MACS_peak_138	484.41	165	uc009vjs.1	AK310350	484.41	10.86	10.28	UCSC_knowngene	673	chr1:995083-997436+	intergenic
chr1	147892519	147892810	MACS_peak_11159	83.01	291	uc010paa.1	AK311108	83.01	6.81	23.25	UCSC_knowngene	1127	chr1:147874655-147893482+	intronic antisense	NM_001037501	NBPF8	chr1:147574323-148346929-
chr9	69065545	69066004	MACS_peak_198343	421.16	459	uc010mnq.2	AK311167	421.16	7.75	10.46	UCSC_knowngene	945	chr9:69065546-69106241+	intergenic
chr1	77806061	77806375	MACS_peak_7613	549.76	314	ENST00000524494	AK5	549.76	16.52	10.28	gencode	598	chr1:77763540-77806566+	exon sense-overlapping	ENST00000478407	AK5	chr1:77748764-77763541+
chr6	109980415	109980616	MACS_peak_169147	144.78	201	uc003pts.2	AK9	144.78	11.85	16.47	UCSC_knowngene	1871	chr6:109962721-110012369-	exon sense-overlapping	ENST00000341338	AK9	chr6:109849736-110012415-
chr17	55173896	55174124	MACS_peak_81881	248.14	228	ENST00000481416	AKAP1	248.14	16.4	12.5	gencode	4089	chr17:55173897-55198707+	exon sense-overlapping	ENST00000314126	AKAP1	chr17:55162553-55185374+
chr15	85923801	85924029	MACS_peak_67385	358.53	228	ENST00000560571	AKAP13	358.53	11.52	10.89	gencode	712	chr15:85923802-85925401+	exon sense-overlapping	ENST00000559362	AKAP13	chr15:85923818-86228105+
chr15	86227776	86228186	MACS_peak_67483	1145.3	410	ENST00000558092	AKAP13	1145.3	12.13	13.12	gencode	620	chr15:86226758-86228186+	exon sense-overlapping	ENST00000394510	AKAP13	chr15:86220268-86292586+
chr15	86260397	86260633	MACS_peak_67493	350.04	236	ENST00000558644	AKAP13	350.04	11.42	10.95	gencode	1403	chr15:86260383-86270480+	exon sense-overlapping	ENST00000394510	AKAP13	chr15:86220268-86292586+
chr15	86265221	86265533	MACS_peak_67496	466.01	312	ENST00000558009	AKAP13	466.01	9.2	10.3	gencode	427	chr15:86262443-86265533+	exon sense-overlapping	ENST00000394510	AKAP13	chr15:86220268-86292586+
chr19	15472283	15472633	MACS_peak_91879	59.52	350	ENST00000537303	AKAP8	59.52	7.37	29.11	gencode	1350	chr19:15472284-15490592-	exon sense-overlapping	NM_005858	AKAP8	chr19:15464332-15490612-
chr19	15479877	15480028	MACS_peak_91882	79.88	151	uc010dzz.1	AKAP8	79.88	5.16	23.84	UCSC_knowngene	1594	chr19:15471659-15484876-	exon sense-overlapping	NM_005858	AKAP8	chr19:15464332-15490612-
chr19	15480955	15480990	MACS_peak_91883	560.48	35	ENST00000599883	AKAP8	560.48	9.94	10.25	gencode	860	chr19:15480956-15490609-	exon sense-overlapping	NM_005858	AKAP8	chr19:15464332-15490612-
chr19	15484527	15484876	MACS_peak_91885	1028.24	349	ENST00000595416	AKAP8	1028.24	19.32	12.49	gencode	557	chr19:15484528-15489972-	exon sense-overlapping	NM_005858	AKAP8	chr19:15464332-15490612-
chr19	15509373	15510221	MACS_peak_91891	709.61	848	ENST00000596750	AKAP8L	709.61	14.67	10.68	gencode	906	chr19:15509374-15511163-	exon sense-overlapping	ENST00000397410	AKAP8L	chr19:15490859-15529865-
chr19	15511210	15511675	MACS_peak_91892	2367.93	465	ENST00000598292	AKAP8L	2367.93	14.24	16.62	gencode	689	chr19:15511211-15512087-	exon sense-overlapping	ENST00000397410	AKAP8L	chr19:15490859-15529865-
chr7	91669987	91670811	MACS_peak_179620	291.22	824	ENST00000493453	AKAP9	291.22	12.04	11.72	gencode	6020	chr7:91570230-91671095+	exon sense-overlapping	ENST00000358100	AKAP9	chr7:91570189-91739987+
chr7	91671981	91672209	MACS_peak_179621	152.54	228	ENST00000484815	AKAP9	152.54	5.35	16.03	gencode	671	chr7:91670018-91672457+	exon sense-overlapping	ENST00000358100	AKAP9	chr7:91570189-91739987+
chr9	117106864	117107387	MACS_peak_201750	222.76	523	ENST00000492875	AKNA	222.76	16.4	13.04	gencode	3894	chr9:117098411-117109054-	exon sense-overlapping	ENST00000223791	AKNA	chr9:117098445-117139244-
chr1	46034285	46034671	MACS_peak_5188	676.34	386	ENST00000475919	AKR1A1	676.34	10.34	10.49	gencode	630	chr1:46034286-46035719+	exon sense-overlapping	NM_001202413	AKR1A1	chr1:46016455-46035723+
chr7	134136045	134136505	MACS_peak_183494	1660.3	460	ENST00000462784	AKR1B1	1660.3	8.18	15.29	gencode	598	chr7:134136046-134143886-	exon sense-overlapping	NM_001628	AKR1B1	chr7:134127107-134143888-
chr7	134143873	134144023	MACS_peak_183497	2037.43	150	ENST00000491741	AKR1B1	2037.43	20.86	16.14	gencode	1188	chr7:134133810-134144036-	exon sense-overlapping	NM_001628	AKR1B1	chr7:134127107-134143888-
chr10	69510411	69510746	MACS_peak_22607	132.06	335	ENST00000425765	AKR1B10P1	132.06	9.88	17.36	gencode	942	chr10:69510042-69510983+	intergenic
chr7	134249853	134250085	MACS_peak_183500	264.34	232	ENST00000467156	AKR1B15	264.34	7	12.08	gencode	1989	chr7:134249540-134255226+	exon sense-overlapping	ENST00000423958	AKR1B15	chr7:134250233-134264592+
chr10	5041391	5042124	MACS_peak_19096	81.03	733	ENST00000460124	AKR1C2	81.03	8.47	23.58	gencode	2639	chr10:5031981-5046215-	exon sense-overlapping	ENST00000380753	AKR1C2	chr10:5029967-5046215-
chr10	5138418	5138769	MACS_peak_19101	110.49	351	ENST00000603312	AKR1C3	110.49	5.57	19.36	gencode	528	chr10:5138337-5139720+	exon sense-overlapping	ENST00000439082	AKR1C3	chr10:5119973-5149872+
chr10	5319090	5319257	MACS_peak_19121	267.02	167	ENST00000305623	AKR1C7P	267.02	10.27	12.03	gencode	895	chr10:5317136-5330433-	intergenic
chr10	5324845	5324861	MACS_peak_19123	383.32	16	ENST00000305623	AKR1C7P	383.32	10.47	10.6	gencode	895	chr10:5317136-5330433-	intergenic
chr10	5325747	5325750	MACS_peak_19124	197.25	3	ENST00000305623	AKR1C7P	197.25	5.58	13.91	gencode	895	chr10:5317136-5330433-	intergenic
chr1	19634453	19634756	MACS_peak_1969	55.83	303	ENST00000492217	AKR7A2	55.83	3.93	30.26	gencode	989	chr1:19634233-19638597-	exon sense-overlapping	ENST00000330072	AKR7A2	chr1:19630493-19638588-
chr1	113466501	113466769	MACS_peak_9752	74.9	268	NR_002796	AKR7A2P1	74.9	5.93	24.95	RefSeq	1324	chr1:113465972-113467295+	intronic antisense	ENST00000429288	SLC16A1	chr1:113460382-113499635-
chr1	19592653	19592898	MACS_peak_1957	617.92	245	NR_040288	AKR7L	617.92	17.19	10.35	RefSeq	2332	chr1:19592476-19600568-	intergenic
chr14	105239791	105240510	MACS_peak_60730	612.03	719	ENST00000553506	AKT1	612.03	5.32	10.38	gencode	2830	chr14:105235689-105241017-	exon sense-overlapping	ENST00000544168	AKT1	chr14:105236492-105244015-
chr14	105240799	105242309	MACS_peak_60731	736.31	1510	ENST00000557552	AKT1	736.31	7.34	10.77	gencode	8396	chr14:105235689-105244908-	exon sense-overlapping	ENST00000544168	AKT1	chr14:105236492-105244015-
chr14	105242714	105243724	MACS_peak_60732	143.48	1010	ENST00000557552	AKT1	143.48	9.58	16.56	gencode	8396	chr14:105235689-105244908-	exon sense-overlapping	ENST00000544168	AKT1	chr14:105236492-105244015-
chr14	105260430	105260598	MACS_peak_60740	749.83	168	ENST00000553797	AKT1	749.83	20.48	10.7	gencode	783	chr14:105259850-105261381-	exon sense-overlapping	ENST00000554581	AKT1	chr14:105235686-105260461-
chr19	40741796	40742292	MACS_peak_94343	74.48	496	ENST00000496089	AKT2	74.48	3.24	25.07	gencode	982	chr19:40739662-40743973-	exon sense-overlapping	ENST00000311278	AKT2	chr19:40739748-40771219-
chr19	40745729	40746017	MACS_peak_94345	103.12	288	ENST00000537834	AKT2	103.12	4.72	20.18	gencode	1402	chr19:40745497-40785237-	exon sense-overlapping	ENST00000311278	AKT2	chr19:40739748-40771219-
chr1	243776051	243776336	MACS_peak_18296	100.82	285	ENST00000492957	AKT3	100.82	5.74	20.44	gencode	672	chr1:243775785-243778448-	exon sense-overlapping	ENST00000366539	AKT3	chr1:243665065-244013430-
chr1	243850738	243850943	MACS_peak_18316	142.61	205	ENST00000491219	AKT3	142.61	9.34	16.64	gencode	562	chr1:243850739-243859018-	exon sense-overlapping	ENST00000366539	AKT3	chr1:243665065-244013430-
chr16	53528838	53529085	MACS_peak_72511	63.63	247	ENST00000563108	AKTIP	63.63	4.96	27.8	gencode	838	chr16:53528691-53537118-	exon sense-overlapping	ENST00000300245	AKTIP	chr16:53525291-53537156-
chr10	43156175	43156295	MACS_peak_21285	125.85	120	ENST00000435210	AL022344.2	125.85	7.51	17.81	gencode	1049	chr10:43156176-43157224+	intergenic
chr21	29502437	29502468	MACS_peak_120342	501.47	31	ENST00000609782	AL035610.1	501.47	12.45	10.17	gencode	763	chr21:29502438-29507891+	intergenic
chr14	101413370	101413408	MACS_peak_60205	409.79	38	ENST00000555354	AL132709.5	409.79	10.87	10.44	gencode	469	chr14:101405223-101413544+	intergenic
chr6	167357852	167358457	MACS_peak_173293	52.58	605	ENST00000356949	AL133458.1	52.58	6.72	31.7	gencode	2298	chr6:167357853-167360151-	intron sense-overlapping	ENST00000366855	RNASET2	chr6:167342992-167370099-
chr6	167360013	167360151	MACS_peak_173294	262.5	138	ENST00000356949	AL133458.1	262.5	6.17	12.15	gencode	2298	chr6:167357853-167360151-	intron sense-overlapping	ENST00000366855	RNASET2	chr6:167342992-167370099-
chr21	47016389	47016651	MACS_peak_121828	90.84	262	ENST00000424569	AL133493.2	90.84	6.32	21.94	gencode	821	chr21:47013592-47017005+	intergenic
chr11	139488	139587	MACS_peak_28352	614.45	99	uc010qvj.2	AL137655	614.45	16.89	10.37	UCSC_knowngene	2174	chr11:120811-139612-	intergenic
chr11	159454	159662	MACS_peak_28357	862.16	208	uc001lnz.2	AL137655	862.16	11.78	11.4	UCSC_knowngene	1431	chr11:141453-180341-	exon sense-overlapping	ENST00000410108	BET1L	chr11:167784-207383-
chr3	197937575	197937772	MACS_peak_140252	132.31	197	uc003fza.3	AL137655	132.31	6.75	17.39	UCSC_knowngene	2172	chr3:197937116-197955678+	intergenic
chr3	197938616	197938681	MACS_peak_140253	127.69	65	uc003fza.3	AL137655	127.69	5.92	17.73	UCSC_knowngene	2172	chr3:197937116-197955678+	intergenic
chr14	53684499	53684766	MACS_peak_56240	206.57	267	ENST00000456100	AL163953.3	206.57	9.88	13.53	gencode	562	chr14:53684430-54153976+	intergenic
chr14	53992582	53992871	MACS_peak_56273	730.15	289	ENST00000425648	AL163953.3	730.15	22.52	10.72	gencode	553	chr14:53836099-53992960+	intergenic
chr10	22183276	22183330	MACS_peak_20049	131.9	54	ENST00000366289	AL359697.1	131.9	6.48	17.37	gencode	165	chr10:22183277-22183445+	intronic antisense	NM_022365	DNAJC1	chr10:22045477-22292650-
chr16	768463	769649	MACS_peak_68700	289.73	1186	uc010bra.2	AL360260	289.73	11.63	11.67	UCSC_knowngene	2037	chr16:767619-769655+	intergenic
chr6	3267669	3268071	MACS_peak_162398	3100	402	uc003mvl.1	AL389983	3100	21.42	15.38	UCSC_knowngene	1186	chr6:3267099-3268284+	exon sense-overlapping	ENST00000380305	PSMG4	chr6:3259131-3268013+
chr1	118320841	118321128	MACS_peak_10122	231.47	287	ENST00000423940	AL390877.1	231.47	17.58	12.82	gencode	420	chr1:118320709-118321128-	intergenic
chr14	19650017	19650126	MACS_peak_54333	270.69	109	ENST00000432001	AL589743.1	270.69	7.97	11.99	gencode	768	chr14:19650018-19691922+	intergenic
chr1	249230779	249231232	MACS_peak_18802	3100	453	ENST00000430973	AL672183.2	3100	116.38	15.38	gencode	463	chr1:249230780-249231242+	intergenic
chr7	74443900	74445602	MACS_peak_178248	296.86	1702	uc003ubq.4	AL832384	296.86	11.03	11.56	UCSC_knowngene	4268	chr7:74441355-74445622+	natural antisense	ENST00000503250	WBSCR16	chr7:74441226-74489643-
chr9	116152872	116153149	MACS_peak_201622	330.24	277	ENST00000468504	ALAD	330.24	9.23	11.14	gencode	851	chr9:116152071-116163538-	exon sense-overlapping	ENST00000277315	ALAD	chr9:116150455-116163400-
chr9	116154398	116154759	MACS_peak_201623	130.13	361	ENST00000482001	ALAD	130.13	8.58	17.5	gencode	562	chr9:116153186-116154835-	exon sense-overlapping	ENST00000277315	ALAD	chr9:116150455-116163400-
chr9	116155552	116155914	MACS_peak_201624	132.3	362	ENST00000494848	ALAD	132.3	8.04	17.39	gencode	547	chr9:116155441-116163564-	exon sense-overlapping	ENST00000277315	ALAD	chr9:116150455-116163400-
chr17	19645857	19646142	MACS_peak_78161	723.66	285	ENST00000479677	ALDH3A1	723.66	4.53	10.78	gencode	2144	chr17:19641297-19651677-	exon sense-overlapping	ENST00000395555	ALDH3A1	chr17:19641297-19651654-
chr17	19646345	19646776	MACS_peak_78162	3100	431	ENST00000479677	ALDH3A1	3100	8.62	15.38	gencode	2144	chr17:19641297-19651677-	exon sense-overlapping	ENST00000395555	ALDH3A1	chr17:19641297-19651654-
chr11	67785898	67786106	MACS_peak_33548	3100	208	uc001onb.3	ALDH3B1	3100	31.92	15.38	UCSC_knowngene	4985	chr11:67783591-67796743+	exon sense-overlapping	ENST00000316367	ALDH3B1	chr11:67777790-67795607+
chr14	74537712	74538187	MACS_peak_58392	607.57	475	ENST00000554231	ALDH6A1	607.57	28.85	10.3	gencode	1323	chr14:74537403-74551195-	exon sense-overlapping	NM_001278593	ALDH6A1	chr14:74524368-74551196-
chr1	165637972	165638250	MACS_peak_12762	115.43	278	ENST00000491436	ALDH9A1	115.43	6.04	18.86	gencode	819	chr1:165637911-165649872-	exon sense-overlapping	ENST00000538148	ALDH9A1	chr1:165632048-165667545-
chr16	30078770	30079181	MACS_peak_71612	3100	411	ENST00000564521	ALDOA	3100	4.69	15.38	gencode	2534	chr16:30075755-30081778+	exon sense-overlapping	ENST00000395240	ALDOA	chr16:30077098-30081701+
chr12	34176891	34177094	MACS_peak_41376	126.02	203	ENST00000541178	ALG10	126.02	4.51	17.85	gencode	1977	chr12:34175408-34179087+	exon sense-overlapping	ENST00000538927	ALG10	chr12:34175403-34182629+
chr13	52589918	52590469	MACS_peak_51606	807.67	551	uc001vfz.2	ALG11	807.67	31.94	11.04	UCSC_knowngene	2007	chr13:52586523-52591849+	exon sense-overlapping	NM_001004127	ALG11	chr13:52586523-52603780+
chr13	52597230	52597565	MACS_peak_51608	479.36	335	ENST00000519151	ALG11	479.36	14.08	10.27	gencode	4574	chr13:52594705-52602885+	exon sense-overlapping	NM_001004127	ALG11	chr13:52586523-52603780+
chrX	110979941	110980161	MACS_peak_209707	165.84	220	ENST00000486578	ALG13	165.84	10.47	15.29	gencode	597	chrX:110970904-110980161+	exon sense-overlapping	ENST00000251943	ALG13	chrX:110924346-111003873+
chrX	110996281	110996394	MACS_peak_209712	142.39	113	ENST00000474121	ALG13	142.39	7.79	16.65	gencode	436	chrX:110988074-110996394+	exon sense-overlapping	ENST00000251943	ALG13	chrX:110924346-111003873+
chrX	111000813	111000990	MACS_peak_209714	50.25	177	ENST00000487243	ALG13	50.25	3.85	32.9	gencode	651	chrX:111000506-111003127+	exon sense-overlapping	ENST00000251943	ALG13	chrX:110924346-111003873+
chrX	110954223	110954329	MACS_peak_209692	162.4	106	ENST00000430794	ALG13-AS1	162.4	9.08	15.41	gencode	195	chrX:110949877-110954329-	intronic antisense	ENST00000251943	ALG13	chrX:110924346-111003873+
chr3	75464220	75464331	MACS_peak_132145	53.6	111	ENST00000515248	ALG1L6P	53.6	3.29	31.34	gencode	758	chr3:75464221-75471294+	intergenic
chr3	75466062	75466122	MACS_peak_132147	284.5	60	ENST00000515248	ALG1L6P	284.5	8.93	11.81	gencode	758	chr3:75464221-75471294+	intergenic
chr11	71506865	71507171	MACS_peak_33968	170.13	306	NR_073388	ALG1L9P	170.13	13.24	15.02	RefSeq	1007	chr11:71506861-71524905-	natural antisense	NM_001099653	FAM86C1	chr11:71498557-71512280+
chr11	71524388	71524462	MACS_peak_33974	60.14	74	NR_073386	ALG1L9P	60.14	5.14	28.91	RefSeq	1625	chr11:71505409-71524905-	intronic antisense	NM_001099653	FAM86C1	chr11:71498557-71512280+
chr9	101983260	101983409	MACS_peak_200578	357.67	149	NR_024532	ALG2	357.67	4.49	10.9	RefSeq	2993	chr9:101978707-101984246-	exon sense-overlapping	ENST00000319033	ALG2	chr9:101979652-101983329-
chr3	183961157	183961377	MACS_peak_138885	2324.48	220	ENST00000485912	ALG3	2324.48	28.06	16.47	gencode	995	chr3:183960247-183961377-	exon sense-overlapping	ENST00000446569	ALG3	chr3:183960362-183966723-
chr1	63877710	63877736	MACS_peak_6723	501.32	26	ENST00000603108	ALG6	501.32	8.8	10.17	gencode	1811	chr1:63836441-63902846+	exon sense-overlapping	ENST00000263440	ALG6	chr1:63836441-63902848+
chr11	111668817	111668919	MACS_peak_36611	348.85	102	ENST00000525910	ALG9	348.85	11.85	10.9	gencode	385	chr11:111657010-111680414-	exon sense-overlapping	ENST00000532425	ALG9	chr11:111652919-111709028-
chr11	111675817	111675942	MACS_peak_36613	243.79	125	ENST00000524671	ALG9	243.79	8.1	12.54	gencode	526	chr11:111657008-111680433-	exon sense-overlapping	ENST00000532425	ALG9	chr11:111652919-111709028-
chr11	111680342	111680492	MACS_peak_36614	986.08	150	ENST00000530851	ALG9	986.08	15.69	12.12	gencode	692	chr11:111680343-111739459-	exon sense-overlapping	ENST00000532425	ALG9	chr11:111652919-111709028-
chr11	111740950	111741093	MACS_peak_36625	60.69	143	ENST00000529754	ALG9	60.69	7.11	28.59	gencode	805	chr11:111728325-111742305-	exon sense-overlapping	NM_001077690	ALG9	chr11:111652919-111742305-
chr11	43904132	43904352	MACS_peak_31602	260.96	220	ENST00000527029	ALKBH3	260.96	6.67	12.2	gencode	569	chr11:43902381-43904352+	exon sense-overlapping	ENST00000378840	ALKBH3	chr11:43902395-43918890+
chr11	43940389	43940617	MACS_peak_31612	408.22	228	ENST00000529434	ALKBH3	408.22	7.62	10.45	gencode	682	chr11:43940354-43941816+	exon sense-overlapping	ENST00000529366	ALKBH3	chr11:43904127-43940592+
chr7	102100013	102100213	MACS_peak_180911	203.71	200	ENST00000498283	ALKBH4	203.71	7.04	13.64	gencode	549	chr7:102099844-102105304-	exon sense-overlapping	NM_017621	ALKBH4	chr7:102096667-102105321-
chr17	18109931	18110284	MACS_peak_77898	156.6	353	ENST00000490106	ALKBH5	156.6	7.45	15.72	gencode	2146	chr17:18109875-18113268+	exon sense-overlapping	ENST00000541285	ALKBH5	chr17:18086392-18112712+
chr2	73830367	73830565	MACS_peak_102571	793.38	198	ENST00000484298	ALMS1	793.38	31.22	10.87	gencode	6720	chr2:73679852-73830986+	exon sense-overlapping	ENST00000264448	ALMS1	chr2:73612886-73837046+
chr2	73837840	73837920	MACS_peak_102575	209.98	80	ENST00000490821	ALMS1	209.98	18.38	13.43	gencode	578	chr2:73830426-73837920+	exon sense-overlapping	ENST00000264448	ALMS1	chr2:73612886-73837046+
chr17	6913002	6913166	MACS_peak_76806	53.82	164	ENST00000406228	ALOX12	53.82	2.57	31.26	gencode	1023	chr17:6912808-6914055+	exon sense-overlapping	NM_000697	ALOX12	chr17:6899384-6914055+
chr17	6799622	6799778	MACS_peak_76798	568.6	156	ENST00000572215	ALOX12P2	568.6	19.17	10.21	gencode	537	chr17:6799495-6800125+	intronic antisense	ENST00000575889	AC027763.2	chr17:6780107-6915636-
chr17	6802709	6802809	MACS_peak_76799	96.39	100	NR_002710	ALOX12P2	96.39	6.72	21.07	RefSeq	2768	chr17:6756895-6803668+	intronic antisense	ENST00000575889	AC027763.2	chr17:6780107-6915636-
chr4	113236956	113237196	MACS_peak_146545	315.34	240	ENST00000504488	ALPK1	315.34	14.82	11.31	gencode	590	chr4:113218541-113237461+	exon sense-overlapping	NM_001102406	ALPK1	chr4:113218499-113363764+
chr4	113305317	113306002	MACS_peak_146557	197.69	685	ENST00000509688	ALPK1	197.69	18.52	13.89	gencode	2749	chr4:113218547-113306002+	exon sense-overlapping	NM_001102406	ALPK1	chr4:113218499-113363764+
chr4	113332070	113332190	MACS_peak_146573	118.65	120	ENST00000505912	ALPK1	118.65	5.99	18.51	gencode	1287	chr4:113332071-113336273+	exon sense-overlapping	NM_001102406	ALPK1	chr4:113218499-113363764+
chr4	113335488	113336135	MACS_peak_146574	132.3	647	ENST00000505912	ALPK1	132.3	10.37	17.39	gencode	1287	chr4:113332071-113336273+	exon sense-overlapping	NM_001102406	ALPK1	chr4:113218499-113363764+
chr4	113344948	113345159	MACS_peak_146577	376.01	211	ENST00000509209	ALPK1	376.01	10.74	10.73	gencode	515	chr4:113344944-113347119+	exon sense-overlapping	NM_001102406	ALPK1	chr4:113218499-113363764+
chr4	113346467	113346539	MACS_peak_146578	352.37	72	ENST00000508589	ALPK1	352.37	9.96	10.92	gencode	577	chr4:113346207-113348805+	exon sense-overlapping	NM_001102406	ALPK1	chr4:113218499-113363764+
chr4	113349193	113349267	MACS_peak_146579	507.94	74	ENST00000512847	ALPK1	507.94	11.95	10.18	gencode	580	chr4:113347662-113349267+	exon sense-overlapping	NM_001102406	ALPK1	chr4:113218499-113363764+
chr2	202606067	202606569	MACS_peak_111982	103.95	502	ENST00000482789	ALS2	103.95	6.27	20.07	gencode	2981	chr2:202605907-202645679-	exon sense-overlapping	ENST00000409632	ALS2	chr2:202626299-202645645-
chr3	46718131	46718248	MACS_peak_129715	119.74	117	ENST00000486301	ALS2CL	119.74	7.31	18.39	gencode	4431	chr3:46710487-46718945-	exon sense-overlapping	NM_001190707	ALS2CL	chr3:46710485-46735146-
chr11	46568590	46568790	MACS_peak_31867	420.92	200	ENST00000524783	AMBRA1	420.92	9.71	10.46	gencode	427	chr11:46567621-46568970-	exon sense-overlapping	ENST00000298834	AMBRA1	chr11:46417964-46612914-
chr16	2578446	2578732	MACS_peak_69054	120.74	286	ENST00000563145	AMDHD2	120.74	11.32	18.35	gencode	859	chr16:2578447-2579684+	exon sense-overlapping	ENST00000293971	AMDHD2	chr16:2570366-2579699+
chr16	56397956	56398028	MACS_peak_72687	363.27	72	ENST00000568325	AMFR	363.27	5.37	10.81	gencode	1230	chr16:56395935-56398028-	exon sense-overlapping	ENST00000492830	AMFR	chr16:56395472-56437029-
chr16	56401388	56401515	MACS_peak_72688	110.11	127	ENST00000563285	AMFR	110.11	4.04	19.4	gencode	486	chr16:56396828-56401515-	exon sense-overlapping	ENST00000492830	AMFR	chr16:56395472-56437029-
chr16	56441919	56442132	MACS_peak_72700	101.59	213	ENST00000568657	AMFR	101.59	7.82	20.32	gencode	539	chr16:56441920-56458890-	exon sense-overlapping	ENST00000563664	AMFR	chr16:56438880-56458783-
chr16	56457716	56458107	MACS_peak_72703	1432.63	391	ENST00000564283	AMFR	1432.63	48.41	14.5	gencode	550	chr16:56448233-56458107-	exon sense-overlapping	ENST00000563664	AMFR	chr16:56438880-56458783-
chr11	94599123	94599521	MACS_peak_35697	140.51	398	ENST00000537191	AMOTL1	140.51	10.03	16.81	gencode	857	chr11:94597993-94599930+	exon sense-overlapping	ENST00000317837	AMOTL1	chr11:94501508-94609918+
chr3	134085124	134085396	MACS_peak_135804	620.93	272	ENST00000506326	AMOTL2	620.93	12.94	10.45	gencode	3236	chr3:134075027-134085683-	exon sense-overlapping	ENST00000422605	AMOTL2	chr3:134074719-134093289-
chr1	110169544	110170132	MACS_peak_9540	134.86	588	ENST00000524975	AMPD2	134.86	5.64	17.15	gencode	678	chr1:110169545-110170477+	exon sense-overlapping	ENST00000369840	AMPD2	chr1:110163725-110174320+
chr1	110170704	110170932	MACS_peak_9541	56.17	228	ENST00000529299	AMPD2	56.17	5.41	30.15	gencode	588	chr1:110170391-110171157+	exon sense-overlapping	ENST00000369840	AMPD2	chr1:110163725-110174320+
chr11	10378819	10378925	MACS_peak_29471	132.06	106	ENST00000532966	AMPD3	132.06	6.13	17.36	gencode	201	chr11:10378820-10432385+	intron sense-overlapping	ENST00000532250	AMPD3	chr11:10339218-10500184+
chr3	49456403	49456636	MACS_peak_130280	98.28	233	ENST00000465925	AMT	98.28	3.99	20.81	gencode	3272	chr3:49454211-49458578-	exon sense-overlapping	ENST00000430521	AMT	chr3:49455328-49459906-
chr3	49459264	49459666	MACS_peak_130281	64.25	402	ENST00000498571	AMT	64.25	3.44	27.64	gencode	619	chr3:49459174-49459881-	exon sense-overlapping	ENST00000430521	AMT	chr3:49455328-49459906-
chr7	2814922	2815134	MACS_peak_173886	253.1	212	ENST00000433945	AMZ1	253.1	13.6	12.43	gencode	544	chr7:2804242-2815134+	intronic antisense	NM_001282441	GNA12	chr7:2767741-2854893-
chr17	66244210	66244983	MACS_peak_83576	265.34	773	ENST00000578175	AMZ2	265.34	5.81	12.06	gencode	2276	chr17:66244211-66253294+	exon sense-overlapping	ENST00000577273	AMZ2	chr17:66246328-66253262+
chr17	62968651	62968780	MACS_peak_83082	250.98	129	NR_026903	AMZ2P1	250.98	9.42	12.39	RefSeq	3442	chr17:62962668-62971703-	intergenic
chr17	62969390	62969634	MACS_peak_83083	245.06	244	NR_026903	AMZ2P1	245.06	5.96	12.6	RefSeq	3442	chr17:62962668-62971703-	intergenic
chr2	112537692	112537928	MACS_peak_105213	238.18	236	ENST00000462785	ANAPC1	238.18	5.57	12.68	gencode	2755	chr2:112526642-112538330-	exon sense-overlapping	ENST00000427997	ANAPC1	chr2:112523848-112614424-
chr2	112552394	112552617	MACS_peak_105216	170.15	223	ENST00000464695	ANAPC1	170.15	5.95	15.02	gencode	553	chr2:112549948-112552617-	exon sense-overlapping	ENST00000427997	ANAPC1	chr2:112523848-112614424-
chr2	112638086	112638426	MACS_peak_105240	83.73	340	ENST00000467878	ANAPC1	83.73	8.48	23.11	gencode	580	chr2:112638087-112641758-	exon sense-overlapping	NM_022662	ANAPC1	chr2:112525214-112641741-
chr1	52719382	52719592	MACS_peak_5790	539.55	210	ENST00000395991	ANAPC10P1	539.55	13.44	10.15	gencode	556	chr1:52719293-52719848+	intron sense-overlapping	ENST00000371591	ZFYVE9	chr1:52682052-52812358+
chr17	79857095	79857380	MACS_peak_85123	118.32	285	ENST00000573956	ANAPC11	118.32	5.3	18.56	gencode	2136	chr17:79855996-79858131+	exon sense-overlapping	ENST00000572639	ANAPC11	chr17:79849523-79858131+
chr17	79857632	79858131	MACS_peak_85124	410.87	499	ENST00000573956	ANAPC11	410.87	7.15	10.52	gencode	2136	chr17:79855996-79858131+	exon sense-overlapping	ENST00000572639	ANAPC11	chr17:79849523-79858131+
chr3	134201647	134201952	MACS_peak_135812	90.61	305	ENST00000508755	ANAPC13	90.61	6.49	21.99	gencode	686	chr3:134197320-134202095-	exon sense-overlapping	ENST00000511751	ANAPC13	chr3:134196918-134205558-
chr2	87098550	87098666	MACS_peak_103270	60.14	116	NR_037931	ANAPC1P1	60.14	6.13	28.91	RefSeq	1771	chr2:87088948-87122165+	exon sense-overlapping	ENST00000441646	AC111200.1	chr2:87089023-87092827+
chr9	140069726	140070193	MACS_peak_204593	139.35	467	ENST00000483432	ANAPC2	139.35	12.67	16.9	gencode	793	chr9:140069727-140074929-	exon sense-overlapping	NM_013366	ANAPC2	chr9:140069236-140083057-
chr9	140077577	140078066	MACS_peak_204598	118.15	489	ENST00000471131	ANAPC2	118.15	10.11	18.58	gencode	671	chr9:140076134-140078066-	exon sense-overlapping	NM_013366	ANAPC2	chr9:140069236-140083057-
chr12	121765699	121766300	MACS_peak_48257	196.43	601	ENST00000535641	ANAPC5	196.43	9.97	13.94	gencode	2627	chr12:121746135-121773412-	exon sense-overlapping	ENST00000344395	ANAPC5	chr12:121746283-121784798-
chr12	121772258	121772975	MACS_peak_48259	51.79	717	ENST00000538334	ANAPC5	51.79	5.51	31.96	gencode	6149	chr12:121764289-121772975-	exon sense-overlapping	ENST00000344395	ANAPC5	chr12:121746283-121784798-
chr12	121785348	121785684	MACS_peak_48262	52.49	336	ENST00000545801	ANAPC5	52.49	5.25	31.72	gencode	1281	chr12:121784598-121790130-	exon sense-overlapping	ENST00000344395	ANAPC5	chr12:121746283-121784798-
chr12	110834070	110834315	MACS_peak_47202	105.79	245	ENST00000546720	ANAPC7	105.79	5.89	19.84	gencode	772	chr12:110824134-110834315-	exon sense-overlapping	NM_001137664	ANAPC7	chr12:110813272-110841535-
chr1	213174127	213175576	MACS_peak_15941	145.92	1449	ENST00000473303	ANGEL2	145.92	10.35	16.46	gencode	2135	chr1:213168071-213175576-	exon sense-overlapping	ENST00000360506	ANGEL2	chr1:213165524-213189168-
chr1	63066704	63066867	MACS_peak_6674	814.75	163	ENST00000482591	ANGPTL3	814.75	18.57	11.03	gencode	373	chr1:63066705-63068051+	exon sense-overlapping	NM_014495	ANGPTL3	chr1:63063158-63071976+
chr4	114254137	114254364	MACS_peak_146682	102.06	227	ENST00000514160	ANK2	102.06	10.27	20.26	gencode	456	chr4:114254138-114257749+	exon sense-overlapping	ENST00000264366	ANK2	chr4:113970885-114302627+
chr4	114269247	114269453	MACS_peak_146687	627.91	206	ENST00000508007	ANK2	627.91	14.62	10.43	gencode	840	chr4:114268952-114286292+	exon sense-overlapping	ENST00000264366	ANK2	chr4:113970885-114302627+
chr10	61823940	61824050	MACS_peak_22373	267.02	110	ENST00000459732	ANK3	267.02	8.69	12.03	gencode	1470	chr10:61821679-61824050-	exon sense-overlapping	ENST00000373820	ANK3	chr10:61788626-61842444-
chr17	4082912	4083339	MACS_peak_76479	346.65	427	ENST00000572564	ANKFY1	346.65	9.32	10.94	gencode	2555	chr17:4081177-4083731-	exon sense-overlapping	ENST00000341657	ANKFY1	chr17:4067201-4167272-
chr17	4094532	4094630	MACS_peak_76484	1327.68	98	ENST00000573722	ANKFY1	1327.68	20.08	14.2	gencode	430	chr17:4088159-4094630-	exon sense-overlapping	ENST00000341657	ANKFY1	chr17:4067201-4167272-
chr17	4120100	4120413	MACS_peak_76493	200.46	313	ENST00000575955	ANKFY1	200.46	7.35	13.83	gencode	948	chr17:4119812-4167260-	exon sense-overlapping	ENST00000341657	ANKFY1	chr17:4067201-4167272-
chr17	4145550	4145745	MACS_peak_76504	946.17	195	ENST00000570934	ANKFY1	946.17	23.46	11.88	gencode	1881	chr17:4097756-4145745-	exon sense-overlapping	ENST00000341657	ANKFY1	chr17:4067201-4167272-
chr5	14717179	14717197	MACS_peak_150972	169.81	18	ENST00000502585	ANKH	169.81	5.87	15.03	gencode	830	chr5:14711197-14717197-	exon sense-overlapping	ENST00000535119	ANKH	chr5:14704910-14751320-
chr5	14741763	14741963	MACS_peak_150976	230.68	200	ENST00000515517	ANKH	230.68	7.69	12.85	gencode	615	chr5:14741566-14749336-	exon sense-overlapping	ENST00000535119	ANKH	chr5:14704910-14751320-
chr5	139865173	139865661	MACS_peak_159066	750.87	488	ENST00000465435	ANKHD1	750.87	10.56	10.69	gencode	977	chr5:139864345-139865661+	exon sense-overlapping	ENST00000246149	ANKHD1	chr5:139838842-139903718+
chr5	139866354	139866645	MACS_peak_159067	262.5	291	ENST00000506755	ANKHD1	262.5	5.54	12.15	gencode	522	chr5:139866152-139876132+	exon sense-overlapping	ENST00000246149	ANKHD1	chr5:139838842-139903718+
chr5	139877622	139877775	MACS_peak_159070	173.58	153	ENST00000462121	ANKHD1	173.58	6.19	14.91	gencode	782	chr5:139876235-139877775+	exon sense-overlapping	ENST00000421134	ANKHD1	chr5:139781435-139905727+
chr5	139917670	139917847	MACS_peak_159083	62.92	177	ENST00000495578	ANKHD1	62.92	6.15	27.98	gencode	718	chr5:139916634-139917847+	exon sense-overlapping	ENST00000421706	ANKHD1	chr5:139916974-139918927+
chr5	139921605	139921820	MACS_peak_159084	1320.29	215	ENST00000474060	ANKHD1-EIF4EBP3	1320.29	10.28	14.13	gencode	5446	chr5:139908411-139929154+	exon sense-overlapping	ENST00000421706	ANKHD1	chr5:139916974-139918927+
chr7	91949231	91949280	MACS_peak_179694	443.09	49	ENST00000486698	ANKIB1	443.09	11.71	10.27	gencode	438	chr7:91948736-91949280+	exon sense-overlapping	NM_019004	ANKIB1	chr7:91875548-92030698+
chr12	133311795	133312098	MACS_peak_49261	379.28	303	ENST00000538591	ANKLE2	379.28	7.91	10.67	gencode	886	chr12:133311554-133319840-	exon sense-overlapping	ENST00000337516	ANKLE2	chr12:133310602-133338451-
chr12	133313478	133313849	MACS_peak_49262	203.15	371	ENST00000505031	ANKLE2	203.15	6.88	13.66	gencode	2861	chr12:133306309-133315493-	exon sense-overlapping	ENST00000337516	ANKLE2	chr12:133310602-133338451-
chr12	133318004	133318453	MACS_peak_49264	678.92	449	ENST00000439231	ANKLE2	678.92	10.37	10.59	gencode	1725	chr12:133306819-133319144-	exon sense-overlapping	ENST00000337516	ANKLE2	chr12:133310602-133338451-
chr2	241492772	241492988	MACS_peak_115002	616.14	216	ENST00000459901	ANKMY1	616.14	10.65	10.36	gencode	3936	chr2:241462675-241494977-	exon sense-overlapping	ENST00000373320	ANKMY1	chr2:241418839-241497380-
chr5	72850789	72851033	MACS_peak_154491	225.78	244	ENST00000515249	ANKRA2	225.78	11.44	12.96	gencode	730	chr5:72848444-72851033-	exon sense-overlapping	ENST00000504641	ANKRA2	chr5:72850732-72861221-
chr16	89357379	89357591	MACS_peak_75587	182.25	212	ENST00000564553	ANKRD11	182.25	6.88	14.48	gencode	471	chr16:89357380-89379844-	exon sense-overlapping	ENST00000563291	ANKRD11	chr16:89367104-89395394-
chr16	89379724	89379969	MACS_peak_75598	166.59	245	NR_045839	ANKRD11	166.59	9.23	15.24	RefSeq	2046	chr16:89353066-89556969-	exon sense-overlapping	ENST00000562194	ANKRD11	chr16:89334941-89355086-
chr16	89383340	89383550	MACS_peak_75599	1686.49	210	ENST00000330736	ANKRD11	1686.49	15.44	15.33	gencode	8342	chr16:89334756-89383550-	exon sense-overlapping	ENST00000562194	ANKRD11	chr16:89334941-89355086-
chr12	110467094	110467440	MACS_peak_47160	90.6	346	ENST00000549826	ANKRD13A	90.6	4.37	21.99	gencode	1033	chr12:110466752-110474134+	exon sense-overlapping	ENST00000547419	ANKRD13A	chr12:110466363-110475478+
chr17	27934941	27935128	MACS_peak_78747	97.85	187	ENST00000578811	ANKRD13B	97.85	5.58	20.89	gencode	558	chr17:27926430-27935974+	exon sense-overlapping	ENST00000583728	ANKRD13B	chr17:27916787-27936140+
chr17	27936103	27936439	MACS_peak_78748	90.8	336	ENST00000578943	ANKRD13B	90.8	8.15	21.95	gencode	743	chr17:27935670-27937766+	exon sense-overlapping	ENST00000583728	ANKRD13B	chr17:27916787-27936140+
chr11	67065882	67066306	MACS_peak_33458	146.7	424	ENST00000508417	ANKRD13D	146.7	7.03	16.41	gencode	2009	chr11:67065362-67069954+	exon sense-overlapping	ENST00000514166	ANKRD13D	chr11:67056873-67069956+
chr4	73966881	73966890	MACS_peak_144349	532.09	9	ENST00000560507	ANKRD17	532.09	12.05	10.22	gencode	563	chr4:73966578-73969797-	exon sense-overlapping	ENST00000561029	ANKRD17	chr4:73968180-74124515-
chr4	73968092	73968458	MACS_peak_144350	439.84	366	ENST00000513908	ANKRD17	439.84	9.09	10.32	gencode	852	chr4:73963790-73968496-	exon sense-overlapping	ENST00000561029	ANKRD17	chr4:73968180-74124515-
chr3	197785343	197785648	MACS_peak_140234	217.25	305	NR_003291	ANKRD18DP	217.25	9.28	13.18	RefSeq	2925	chr3:197784404-197807542-	intergenic
chr3	197785950	197786176	MACS_peak_140235	85.4	226	NR_003291	ANKRD18DP	85.4	5.33	22.84	RefSeq	2925	chr3:197784404-197807542-	intergenic
chr3	197803723	197803883	MACS_peak_140237	568.6	160	NR_003291	ANKRD18DP	568.6	13.24	10.21	RefSeq	2925	chr3:197784404-197807542-	intergenic
chr3	197807186	197807239	MACS_peak_140238	436.74	53	NR_003291	ANKRD18DP	436.74	11.85	10.29	RefSeq	2925	chr3:197784404-197807542-	intergenic
chr9	95572037	95572152	MACS_peak_199783	296.67	115	NR_026868	ANKRD19P	296.67	10.33	11.56	RefSeq	2307	chr9:95571893-95600739+	intergenic
chr9	95576155	95576329	MACS_peak_199784	441.18	174	NR_026868	ANKRD19P	441.18	11.63	10.3	RefSeq	2307	chr9:95571893-95600739+	intergenic
chr9	95580599	95580672	MACS_peak_199785	60.14	73	NR_026868	ANKRD19P	60.14	3.95	28.91	RefSeq	2307	chr9:95571893-95600739+	intergenic
chr9	95599456	95600001	MACS_peak_199788	294.25	545	NR_026868	ANKRD19P	294.25	12.07	11.63	RefSeq	2307	chr9:95571893-95600739+	intergenic
chr21	15323424	15323460	MACS_peak_120004	648.03	36	NR_027270	ANKRD20A11P	648.03	14.42	10.4	RefSeq	1095	chr21:15316096-15352765-	intergenic
chr21	15326386	15326471	MACS_peak_120006	103.61	85	NR_027270	ANKRD20A11P	103.61	13.04	20.12	RefSeq	1095	chr21:15316096-15352765-	intergenic
chr21	15352022	15352118	MACS_peak_120010	688.77	96	NR_027270	ANKRD20A11P	688.77	17.39	10.52	RefSeq	1095	chr21:15316096-15352765-	intergenic
chr21	15436645	15436752	MACS_peak_120023	138.37	107	ENST00000359341	ANKRD20A18P	138.37	6.32	16.9	gencode	492	chr21:15436646-15441408+	intergenic
chr9	43065092	43065135	MACS_peak_197710	374.62	43	ENST00000417703	ANKRD20A3	374.62	10.27	10.67	gencode	1456	chr9:43064966-43091472-	exon sense-overlapping	ENST00000254835	ANKRD20A3	chr9:43089972-43133544-
chr9	43072270	43072300	MACS_peak_197711	383.32	30	ENST00000417703	ANKRD20A3	383.32	10.47	10.6	gencode	1456	chr9:43064966-43091472-	exon sense-overlapping	ENST00000254835	ANKRD20A3	chr9:43089972-43133544-
chr18	14184357	14185026	MACS_peak_86422	105.24	669	ENST00000399814	ANKRD20A5P	105.24	5.6	19.9	gencode	1942	chr18:14179096-14185368+	intergenic
chr18	14187605	14187928	MACS_peak_86423	225.41	323	uc002ksv.2	ANKRD20A5P	225.41	5.28	12.97	UCSC_knowngene	2150	chr18:14183928-14189106+	intergenic
chr18	14205146	14205226	MACS_peak_86429	91.85	80	NR_040113	ANKRD20A5P	91.85	5.53	21.76	RefSeq	3707	chr18:14179096-14227049+	intergenic
chr18	14208204	14208241	MACS_peak_86430	377.23	37	NR_040113	ANKRD20A5P	377.23	9.58	10.72	RefSeq	3707	chr18:14179096-14227049+	intergenic
chr18	14218398	14218517	MACS_peak_86435	95.44	119	NR_040113	ANKRD20A5P	95.44	6.46	21.21	RefSeq	3707	chr18:14179096-14227049+	intergenic
chr18	14219910	14220091	MACS_peak_86436	258.24	181	NR_040113	ANKRD20A5P	258.24	14.11	12.21	RefSeq	3707	chr18:14179096-14227049+	intergenic
chr18	14234730	14234796	MACS_peak_86441	668.32	66	ENST00000577614	ANKRD20A5P	668.32	21.34	10.45	gencode	870	chr18:14225566-14234796+	intergenic
chr18	14243079	14243222	MACS_peak_86443	138.37	143	ENST00000427989	ANKRD20A5P	138.37	5.93	16.9	gencode	1183	chr18:14225765-14249455+	intergenic
chr18	14244560	14244576	MACS_peak_86444	82.04	16	ENST00000427989	ANKRD20A5P	82.04	3.88	23.4	gencode	1183	chr18:14225765-14249455+	intergenic
chr9	44078560	44078634	MACS_peak_197814	55.5	74	ENST00000402318	ANKRD20A7P	55.5	4.15	30.73	gencode	2414	chr9:44076368-44118444-	intergenic
chr10	27366166	27366469	MACS_peak_20331	728.94	303	ENST00000466890	ANKRD26	728.94	12.67	10.73	gencode	724	chr10:27365952-27369649-	exon sense-overlapping	ENST00000436985	ANKRD26	chr10:27294478-27389320-
chr3	15726385	15726952	MACS_peak_127275	266.09	567	ENST00000498524	ANKRD28	266.09	6.88	12.05	gencode	4289	chr3:15725249-15838333-	exon sense-overlapping	ENST00000383777	ANKRD28	chr3:15708743-15838028-
chr18	21198504	21198752	MACS_peak_86767	92.51	248	ENST00000586511	ANKRD29	92.51	11.26	21.64	gencode	577	chr18:21198505-21199687-	exon sense-overlapping	ENST00000284207	ANKRD29	chr18:21179980-21229486-
chr18	21227233	21227961	MACS_peak_86776	74.69	728	ENST00000591280	ANKRD29	74.69	6.4	25.02	gencode	3597	chr18:21179974-21227961-	exon sense-overlapping	ENST00000284207	ANKRD29	chr18:21179980-21229486-
chr5	93954382	93954470	MACS_peak_156016	558.87	88	ENST00000508130	ANKRD32	558.87	15.41	10.17	gencode	1079	chr5:93954383-93990456+	exon sense-overlapping	ENST00000504099	ANKRD32	chr5:93954392-93966409+
chr5	94014505	94014660	MACS_peak_156026	325.62	155	ENST00000450932	ANKRD32	325.62	13.64	11.23	gencode	2318	chr5:94014104-94031576+	exon sense-overlapping	NM_032290	SLF1	chr5:93954391-94031573+
chr5	10624921	10625121	MACS_peak_150596	132.2	200	ENST00000504806	ANKRD33B	132.2	4.58	17.39	gencode	1591	chr5:10564442-10649736+	exon sense-overlapping	NM_001164440	ANKRD33B	chr5:10564435-10657928+
chr2	97913212	97913582	MACS_peak_103864	794.07	370	ENST00000421946	ANKRD36	794.07	8.13	10.97	gencode	4201	chr2:97878464-97914787+	exon sense-overlapping	ENST00000357042	ANKRD36	chr2:97911580-97918145+
chr2	98124026	98124528	MACS_peak_103888	187.26	502	ENST00000488634	ANKRD36B	187.26	9.39	14.27	gencode	1347	chr2:98109130-98128072-	exon sense-overlapping	NM_025190	ANKRD36B	chr2:98121261-98206428-
chr2	89101677	89101889	MACS_peak_103497	890.69	212	ENST00000393525	ANKRD36BP2	890.69	18.77	11.52	gencode	5395	chr2:89065385-89106126+	intergenic
chr2	96519240	96519609	MACS_peak_103637	1774.8	369	ENST00000488721	ANKRD36C	1774.8	20.18	15.4	gencode	2740	chr2:96518038-96525677-	exon sense-overlapping	ENST00000419039	ANKRD36C	chr2:96517439-96592977-
chr2	97502347	97502364	MACS_peak_103804	272.4	17	ENST00000443120	ANKRD39	272.4	8.13	11.94	gencode	4965	chr2:97502348-97523751-	exon sense-overlapping	ENST00000331001	ANKRD23	chr2:97503652-97509758-
chr8	101562755	101563359	MACS_peak_191444	149.15	604	ENST00000520713	ANKRD46	149.15	7.33	16.21	gencode	1327	chr8:101562756-101569082-	intron sense-overlapping	ENST00000358990	ANKRD46	chr8:101534885-101571987-
chr8	101568849	101569082	MACS_peak_191449	1211.88	233	ENST00000520713	ANKRD46	1211.88	20.36	13.58	gencode	1327	chr8:101562756-101569082-	intron sense-overlapping	ENST00000358990	ANKRD46	chr8:101534885-101571987-
chr6	90339009	90339195	MACS_peak_168219	184.69	186	ENST00000483473	ANKRD6	184.69	6.64	14.34	gencode	421	chr6:90338005-90339195+	exon sense-overlapping	ENST00000492158	ANKRD6	chr6:90333686-90340274+
chr22	17134758	17134966	MACS_peak_122085	63.79	208	NR_040115	ANKRD62P1-PARP4P3	63.79	4.33	27.76	RefSeq	1539	chr22:17134599-17156430-	intergenic
chr7	117854726	117854858	MACS_peak_182284	436.74	132	ENST00000477532	ANKRD7	436.74	11.26	10.29	gencode	744	chr7:117854727-117880041+	exon sense-overlapping	ENST00000357099	ANKRD7	chr7:117864712-117882785+
chr6	34973477	34973598	MACS_peak_165029	379.09	121	uc011dst.3	ANKS1A	379.09	16.37	10.68	UCSC_knowngene	6475	chr6:34857038-35059190+	exon sense-overlapping	ENST00000535627	ANKS1A	chr6:34857080-35058513+
chr12	100166545	100166784	MACS_peak_46161	119.74	239	ENST00000552472	ANKS1B	119.74	6.72	18.39	gencode	475	chr12:100166488-100169421-	exon sense-overlapping	ENST00000329257	ANKS1B	chr12:99129338-100378015-
chr16	4748928	4749361	MACS_peak_69476	381.84	433	ENST00000591185	ANKS3	381.84	17.5	10.64	gencode	2187	chr16:4746513-4750171-	exon sense-overlapping	ENST00000446014	ANKS3	chr16:4746513-4781584-
chr16	4749573	4750019	MACS_peak_69477	95.46	446	ENST00000589035	ANKS3	95.46	8.89	21.21	gencode	2210	chr16:4746513-4750304-	exon sense-overlapping	ENST00000446014	ANKS3	chr16:4746513-4781584-
chr16	4751933	4752243	MACS_peak_69479	94.99	310	ENST00000590803	ANKS3	94.99	8.53	21.3	gencode	2821	chr16:4746513-4777170-	exon sense-overlapping	ENST00000446014	ANKS3	chr16:4746513-4781584-
chr16	4779671	4780152	MACS_peak_69480	228.29	481	ENST00000590689	ANKS3	228.29	10.01	12.85	gencode	834	chr16:4779359-4784196-	exon sense-overlapping	ENST00000446014	ANKS3	chr16:4746513-4781584-
chr3	149563652	149563904	MACS_peak_136866	164.38	252	ENST00000473672	ANKUB1	164.38	7.13	15.3	gencode	817	chr3:149563574-149569444-	intronic antisense	ENST00000467977	RNF13	chr3:149531002-149678552+
chr3	149569405	149569444	MACS_peak_136869	571.82	39	ENST00000473672	ANKUB1	571.82	12.84	10.29	gencode	817	chr3:149563574-149569444-	intronic antisense	ENST00000467977	RNF13	chr3:149531002-149678552+
chr2	220098854	220100597	MACS_peak_113147	56.11	1743	ENST00000463792	ANKZF1	56.11	6.61	30.17	gencode	3245	chr2:220094560-220101373+	exon sense-overlapping	ENST00000416565	ANKZF1	chr2:220094607-220096735+
chr7	36447326	36447565	MACS_peak_176139	475.12	239	ENST00000429082	ANLN	475.12	6.5	10.31	gencode	557	chr7:36446011-36450275+	exon sense-overlapping	ENST00000428612	ANLN	chr7:36450169-36489409+
chr7	36489075	36489446	MACS_peak_176153	126.71	371	ENST00000491782	ANLN	126.71	5.26	17.81	gencode	2078	chr7:36488548-36493264+	exon sense-overlapping	ENST00000428612	ANLN	chr7:36450169-36489409+
chr3	43407328	43407558	MACS_peak_129345	945.84	230	ENST00000466658	ANO10	945.84	32.04	11.76	gencode	570	chr3:43396351-43407700-	intergenic
chr12	45740804	45741183	MACS_peak_41948	767.05	379	ENST00000551667	ANO6	767.05	8.24	10.76	gencode	567	chr12:45729332-45741291+	exon sense-overlapping	ENST00000435642	ANO6	chr12:45609876-45834187+
chr2	242162619	242162870	MACS_peak_115062	101.82	251	ENST00000459928	ANO7	101.82	4.9	20.29	gencode	2139	chr2:242157709-242164792+	exon sense-overlapping	ENST00000402430	ANO7	chr2:242128027-242162772+
chr15	69072748	69073046	MACS_peak_65577	3100	298	ENST00000486054	ANP32A	3100	11.51	15.38	gencode	2015	chr15:69071663-69073944-	exon sense-overlapping	ENST00000560303	ANP32A	chr15:69072759-69113225-
chr15	69075110	69075392	MACS_peak_65578	3100	282	ENST00000480858	ANP32A	3100	24.45	15.38	gencode	352	chr15:69075111-69076805-	exon sense-overlapping	ENST00000560303	ANP32A	chr15:69072759-69113225-
chr15	69076609	69076934	MACS_peak_65579	3100	325	ENST00000561430	ANP32A	3100	11.68	15.38	gencode	508	chr15:69076610-69080168-	exon sense-overlapping	ENST00000560303	ANP32A	chr15:69072759-69113225-
chr9	100767245	100767580	MACS_peak_200497	3100	335	ENST00000486769	ANP32B	3100	27.07	15.38	gencode	400	chr9:100760896-100767580+	exon sense-overlapping	NM_006401	ANP32B	chr9:100745489-100778224+
chr2	69329973	69330259	MACS_peak_101951	174.13	286	ENST00000463335	ANTXR1	174.13	6.52	14.88	gencode	1437	chr2:69240489-69330564+	exon sense-overlapping	ENST00000482235	ANTXR1	chr2:69302735-69362301+
chr4	80885992	80886251	MACS_peak_144770	817.73	259	ENST00000491345	ANTXR2	817.73	25.97	11.17	gencode	557	chr4:80828324-80886251-	exon sense-overlapping	NM_001286780	ANTXR2	chr4:80822771-80994626-
chr4	81000506	81000512	MACS_peak_144804	244.81	6	ENST00000514959	ANTXR2	244.81	11.25	12.6	gencode	579	chr4:80975435-81000754-	exon sense-overlapping	ENST00000295465	ANTXR2	chr4:80945807-80994477-
chr4	81018890	81019115	MACS_peak_144809	69.87	225	ENST00000506286	ANTXR2	69.87	7.4	26.1	gencode	773	chr4:80990590-81046608-	exon sense-overlapping	ENST00000295465	ANTXR2	chr4:80945807-80994477-
chr4	81046539	81046608	MACS_peak_144810	315.34	69	ENST00000506286	ANTXR2	315.34	9.29	11.31	gencode	773	chr4:80990590-81046608-	exon sense-overlapping	ENST00000295465	ANTXR2	chr4:80945807-80994477-
chr9	75774244	75774795	MACS_peak_198838	926.64	551	ENST00000468639	ANXA1	926.64	8.22	11.69	gencode	800	chr9:75766781-75774795+	exon sense-overlapping	ENST00000376911	ANXA1	chr9:75772570-75785309+
chr4	169086334	169086477	MACS_peak_149095	436.74	143	ENST00000507278	ANXA10	436.74	19.76	10.29	gencode	894	chr4:169086335-169108841+	exon sense-overlapping	NM_007193	ANXA10	chr4:169013688-169108893+
chr10	81926458	81926740	MACS_peak_24469	470.29	282	ENST00000481805	ANXA11	470.29	8.49	10.28	gencode	793	chr10:81926155-81928843-	exon sense-overlapping	ENST00000265447	ANXA11	chr10:81914880-81965328-
chr15	60646351	60646412	MACS_peak_64468	289.74	61	ENST00000558503	ANXA2	289.74	3.5	11.67	gencode	828	chr15:60646352-60690173-	exon sense-overlapping	ENST00000557904	ANXA2	chr15:60656628-60695082-
chr15	60687845	60688626	MACS_peak_64469	668.26	781	ENST00000560936	ANXA2	668.26	23.36	10.46	gencode	906	chr15:60687846-60690185-	exon sense-overlapping	ENST00000557906	ANXA2	chr15:60648118-60690185-
chr4	79503330	79503528	MACS_peak_144698	243.79	198	ENST00000510502	ANXA3	243.79	12.25	12.54	gencode	571	chr4:79472924-79503575+	exon sense-overlapping	ENST00000503570	ANXA3	chr4:79472912-79531540+
chr4	79518295	79518495	MACS_peak_144702	158.3	200	ENST00000505805	ANXA3	158.3	3.92	15.7	gencode	832	chr4:79518227-79531517+	exon sense-overlapping	ENST00000503570	ANXA3	chr4:79472912-79531540+
chr4	79524600	79524813	MACS_peak_144703	761.59	213	ENST00000503776	ANXA3	761.59	16.99	10.71	gencode	2924	chr4:79523018-79531597+	exon sense-overlapping	ENST00000503570	ANXA3	chr4:79472912-79531540+
chr2	70036860	70037131	MACS_peak_102088	344.32	271	ENST00000477632	ANXA4	344.32	7.23	10.99	gencode	3949	chr2:69947923-70052906+	exon sense-overlapping	ENST00000409920	ANXA4	chr2:69969106-70052913+
chr4	122617735	122618130	MACS_peak_147136	3100	395	ENST00000511552	ANXA5	3100	28.76	15.38	gencode	1036	chr4:122592773-122618130-	exon sense-overlapping	ENST00000501272	ANXA5	chr4:122589182-122618121-
chr5	150512654	150512884	MACS_peak_160237	260.78	230	ENST00000517707	ANXA6	260.78	6.87	12.21	gencode	603	chr5:150506006-150512884-	exon sense-overlapping	ENST00000356496	ANXA6	chr5:150480670-150537313-
chr5	150516773	150516882	MACS_peak_160239	245.05	109	ENST00000520378	ANXA6	245.05	9.93	12.59	gencode	1119	chr5:150516774-150537346-	exon sense-overlapping	ENST00000356496	ANXA6	chr5:150480670-150537313-
chr5	150518244	150518518	MACS_peak_160240	259.29	274	ENST00000520378	ANXA6	259.29	4.81	12.26	gencode	1119	chr5:150516774-150537346-	exon sense-overlapping	ENST00000356496	ANXA6	chr5:150480670-150537313-
chr5	150518777	150519008	MACS_peak_160241	160.94	231	ENST00000520378	ANXA6	160.94	8.2	15.52	gencode	1119	chr5:150516774-150537346-	exon sense-overlapping	ENST00000356496	ANXA6	chr5:150480670-150537313-
chr10	48260734	48261458	MACS_peak_21678	456.18	724	ENST00000602354	ANXA8	456.18	19.17	10.33	gencode	1213	chr10:48255300-48261706+	exon sense-overlapping	ENST00000357718	ANXA8	chr10:48255253-48271369+
chr7	36639379	36639610	MACS_peak_176155	206.57	231	NR_046764	AOAH-IT1	206.57	8.5	13.53	RefSeq	573	chr7:36637440-36639726-	intron sense-overlapping	NM_001177506	AOAH	chr7:36552549-36764154-
chr17	41020834	41021143	MACS_peak_80327	144.78	309	NR_002773	AOC4P	144.78	9.48	16.47	RefSeq	2073	chr17:41019162-41021234+	intergenic
chr2	201608946	201609102	MACS_peak_111800	709.38	156	NR_001557	AOX2P	709.38	15.21	10.57	RefSeq	3738	chr2:201560446-201658941+	intergenic
chr2	201629323	201629411	MACS_peak_111801	1151.59	88	uc031rqn.1	AOX2P	1151.59	24.5	13.15	UCSC_knowngene	4361	chr2:201560446-201658941+	intergenic
chr22	24000281	24000577	MACS_peak_122894	409.79	296	ENST00000417194	AP000347.2	409.79	16.2	10.44	gencode	5004	chr22:24000281-24035372-	natural antisense	ENST00000401461	RGL4	chr22:24030329-24041363+
chr22	24000936	24001260	MACS_peak_122895	324.63	324	ENST00000417194	AP000347.2	324.63	13.09	11.25	gencode	5004	chr22:24000281-24035372-	natural antisense	ENST00000401461	RGL4	chr22:24030329-24041363+
chr22	24001762	24002088	MACS_peak_122896	164.43	326	ENST00000417194	AP000347.2	164.43	8.22	15.3	gencode	5004	chr22:24000281-24035372-	natural antisense	ENST00000401461	RGL4	chr22:24030329-24041363+
chr22	24056372	24056529	MACS_peak_122909	221.23	157	ENST00000437294	AP000347.2	221.23	13.83	13.04	gencode	557	chr22:24056373-24059543-	intergenic
chr22	25047813	25048217	MACS_peak_123063	362.3	404	ENST00000344557	AP000356.1	362.3	15.61	10.82	gencode	551	chr22:25047814-25048364+	bidirectional	uc021wni.1	DKFZp434K191	chr22:25046353-25047058-
chr11	59333237	59333436	MACS_peak_32389	1013.39	199	ENST00000533552	AP000442.4	1013.39	29.24	12.21	gencode	769	chr11:59328619-59333547-	intergenic
chr11	70220998	70221317	MACS_peak_33846	116.84	319	ENST00000500185	AP000487.5	116.84	5.77	18.71	gencode	2602	chr11:70219516-70244594-	intronic antisense	ENST00000528853	PPFIA1	chr11:70224184-70229735+
chr11	59521866	59522145	MACS_peak_32419	730.15	279	ENST00000525337	AP000640.10	730.15	21.73	10.72	gencode	879	chr11:59520488-59522448-	intronic antisense	ENST00000300150	STX3	chr11:59480929-59570176+
chr11	86547860	86548327	MACS_peak_35338	155.91	467	ENST00000602510	AP000654.4	155.91	5.86	15.77	gencode	1192	chr11:86544110-86548657+	intergenic
chr21	37692529	37692968	MACS_peak_120996	101.98	439	ENST00000608391	AP000692.10	101.98	7.76	20.27	gencode	879	chr21:37692090-37692968-	natural antisense	NM_015358	MORC3	chr21:37692487-37748944+
chr21	37832705	37832935	MACS_peak_121025	1087.93	230	ENST00000454980	AP000695.4	1087.93	18.83	12.77	gencode	649	chr21:37818120-37833050+	natural antisense	NM_001146077	CLDN14	chr21:37832920-37948867-
chr21	37852528	37852656	MACS_peak_121029	252.26	128	ENST00000429588	AP000695.6	252.26	10.71	12.45	gencode	893	chr21:37802658-37853368+	intronic antisense	NM_001146077	CLDN14	chr21:37832920-37948867-
chr21	45751841	45752198	MACS_peak_121674	426.42	357	ENST00000448927	AP001062.7	426.42	14.99	10.38	gencode	4354	chr21:45751117-45755734+	natural antisense	NM_001271440	C21orf2	chr21:45748827-45759285-
chr21	45905459	45906113	MACS_peak_121683	107.55	654	ENST00000449713	AP001065.15	107.55	4.62	19.62	gencode	912	chr21:45905460-45910171+	intergenic
chr21	45909913	45910171	MACS_peak_121685	173.68	258	ENST00000449713	AP001065.15	173.68	6.91	14.91	gencode	912	chr21:45905460-45910171+	intergenic
chr21	45836535	45836623	MACS_peak_121677	578.37	88	ENST00000456880	AP001065.2	578.37	13.83	10.23	gencode	2056	chr21:45834478-45836623-	intronic antisense	ENST00000300481	TRPM2	chr21:45773571-45862964+
chr11	58903397	58903754	MACS_peak_32373	131.91	357	ENST00000532845	AP001258.4	131.91	11.52	17.37	gencode	516	chr11:58903398-58907588-	intergenic
chr21	38473276	38473587	MACS_peak_121084	61.61	311	ENST00000602568	AP001429.1	61.61	4.85	28.32	gencode	530	chr21:38473114-38473643+	intron sense-overlapping	ENST00000354749	TTC3	chr21:38458090-38575413+
chr21	38737956	38738234	MACS_peak_121139	76.3	278	ENST00000608783	AP001437.1	76.3	7.41	24.56	gencode	456	chr21:38737779-38738234-	intergenic
chr21	27307360	27307584	MACS_peak_120235	159.96	224	ENST00000456904	AP001442.2	159.96	6.79	15.59	gencode	669	chr21:27306373-27307584+	intronic antisense	ENST00000359726	APP	chr21:27252862-27543138-
chr21	27313622	27313741	MACS_peak_120238	421.81	119	ENST00000596385	AP001442.2	421.81	7.84	10.45	gencode	876	chr21:27306401-27313956+	intronic antisense	ENST00000359726	APP	chr21:27252862-27543138-
chr21	42813465	42813797	MACS_peak_121356	847.98	332	ENST00000411427	AP001610.5	847.98	10.97	11.36	gencode	555	chr21:42813321-42814669-	natural antisense	ENST00000288383	MX1	chr21:42803641-42831141+
chr21	44256557	44256587	MACS_peak_121441	507.9	30	ENST00000431150	AP001628.6	507.9	28.87	10.18	gencode	285	chr21:44251150-44256587-	intergenic
chr11	64096781	64096976	MACS_peak_32887	282.86	195	ENST00000447028	AP003774.1	282.86	9.48	11.77	gencode	672	chr11:64092522-64096976-	intergenic
chr21	11169719	11169841	MACS_peak_119982	474.92	122	ENST00000604142	AP003900.6	474.92	8.61	10.32	gencode	225	chr21:11169720-11183521+	intergenic
chr8	100245275	100245510	MACS_peak_191242	720.38	235	ENST00000440915	AP004290.1	720.38	20	10.8	gencode	1412	chr8:100245276-100246687-	intronic antisense	ENST00000395996	VPS13B	chr8:100025494-100889807+
chr18	15307694	15307970	MACS_peak_86493	51	276	ENST00000508721	AP005901.1	51	5.93	32.6	gencode	1181	chr18:15307662-15330281-	intergenic
chr1	228320	228714	MACS_peak_26	2737.46	394	ENST00000442116	AP006222.2	2737.46	36.34	16.14	gencode	1292	chr1:227615-234484-	intergenic
chr1	237558	237955	MACS_peak_29	269.02	397	ENST00000424587	AP006222.2	269.02	13.65	12.05	gencode	2257	chr1:236112-267253-	intergenic
chr1	257267	257485	MACS_peak_35	53.73	218	ENST00000335577	AP006222.2	53.73	3.47	31.3	gencode	510	chr1:257268-259121-	intergenic
chr22	29723669	29725037	MACS_peak_123578	536.49	1368	ENST00000482818	AP1B1	536.49	10.85	10.17	gencode	3560	chr22:29723669-29728310-	exon sense-overlapping	ENST00000356015	AP1B1	chr22:29723671-29784572-
chr22	29755661	29755948	MACS_peak_123590	346.69	287	ENST00000473606	AP1B1	346.69	8.06	10.93	gencode	560	chr22:29755662-29784518-	exon sense-overlapping	ENST00000356015	AP1B1	chr22:29723671-29784572-
chr16	71784112	71784382	MACS_peak_73983	166.03	270	ENST00000562934	AP1G1	166.03	8.11	15.28	gencode	547	chr16:71782171-71785240-	exon sense-overlapping	ENST00000393512	AP1G1	chr16:71766288-71843104-
chr16	71787472	71787784	MACS_peak_73984	65.39	312	ENST00000569044	AP1G1	65.39	5.52	27.26	gencode	355	chr16:71787473-71789958-	exon sense-overlapping	ENST00000393512	AP1G1	chr16:71766288-71843104-
chr14	24029146	24029520	MACS_peak_54641	66.31	374	ENST00000554892	AP1G2	66.31	4.49	27.04	gencode	658	chr14:24028776-24029520-	exon sense-overlapping	ENST00000308724	AP1G2	chr14:24028774-24037279-
chr14	24030720	24031624	MACS_peak_54642	653.47	904	ENST00000554554	AP1G2	653.47	11.15	10.49	gencode	2955	chr14:24028777-24033158-	exon sense-overlapping	ENST00000308724	AP1G2	chr14:24028774-24037279-
chr14	24032421	24032847	MACS_peak_54643	281.26	426	ENST00000554554	AP1G2	281.26	6.73	11.8	gencode	2955	chr14:24028777-24033158-	exon sense-overlapping	ENST00000308724	AP1G2	chr14:24028774-24037279-
chr19	16317151	16317305	MACS_peak_91952	110.83	154	ENST00000586957	AP1M1	110.83	7.14	19.31	gencode	307	chr19:16314274-16317305+	exon sense-overlapping	ENST00000429941	AP1M1	chr19:16308722-16345595+
chr19	16318846	16319073	MACS_peak_91953	986.42	227	ENST00000589991	AP1M1	986.42	12.59	12.12	gencode	625	chr19:16308724-16319073+	exon sense-overlapping	ENST00000429941	AP1M1	chr19:16308722-16345595+
chr19	16319660	16319988	MACS_peak_91954	1496.29	328	ENST00000591966	AP1M1	1496.29	20.85	14.79	gencode	542	chr19:16319661-16338445+	exon sense-overlapping	ENST00000429941	AP1M1	chr19:16308722-16345595+
chr19	16337231	16337477	MACS_peak_91962	88.78	246	ENST00000586461	AP1M1	88.78	7.27	22.24	gencode	545	chr19:16319770-16337557+	exon sense-overlapping	ENST00000429941	AP1M1	chr19:16308722-16345595+
chr19	50300196	50300819	MACS_peak_95907	81.14	623	ENST00000600199	AP2A1	81.14	6.75	23.56	gencode	2381	chr19:50270264-50300819+	exon sense-overlapping	NM_014203	AP2A1	chr19:50270180-50310369+
chr11	985383	985582	MACS_peak_28584	684.94	199	ENST00000527917	AP2A2	684.94	10.04	10.56	gencode	261	chr11:985384-986846+	exon sense-overlapping	ENST00000332231	AP2A2	chr11:925881-1010917+
chr11	988551	988827	MACS_peak_28586	543.95	276	ENST00000524952	AP2A2	543.95	12.35	10.2	gencode	490	chr11:985538-988827+	exon sense-overlapping	ENST00000332231	AP2A2	chr11:925881-1010917+
chr11	1009682	1010010	MACS_peak_28592	398.31	328	ENST00000528816	AP2A2	398.31	6.84	10.51	gencode	598	chr11:1009355-1010237+	exon sense-overlapping	ENST00000332231	AP2A2	chr11:925881-1010917+
chr3	183896644	183897098	MACS_peak_138878	1469.14	454	ENST00000466598	AP2M1	1469.14	7.88	14.67	gencode	684	chr3:183892674-183897137+	exon sense-overlapping	ENST00000292807	AP2M1	chr3:183892643-183901879+
chr3	183898872	183899473	MACS_peak_138879	3100	601	ENST00000468048	AP2M1	3100	13.56	15.38	gencode	1172	chr3:183898004-183899473+	exon sense-overlapping	ENST00000292807	AP2M1	chr3:183892643-183901879+
chr19	2110705	2112123	MACS_peak_89911	367.65	1418	ENST00000585652	AP3D1	367.65	11.14	10.81	gencode	4433	chr19:2100994-2112822-	exon sense-overlapping	ENST00000350812	AP3D1	chr19:2100995-2151539-
chr19	2112858	2113382	MACS_peak_89912	236.6	524	ENST00000592488	AP3D1	236.6	6.87	12.71	gencode	669	chr19:2112859-2114238-	exon sense-overlapping	ENST00000350812	AP3D1	chr19:2100995-2151539-
chr19	2116765	2117321	MACS_peak_89914	3100	556	ENST00000586177	AP3D1	3100	25.16	15.38	gencode	627	chr19:2116766-2118625-	exon sense-overlapping	ENST00000350812	AP3D1	chr19:2100995-2151539-
chr19	2118599	2118837	MACS_peak_89915	325.48	238	ENST00000591631	AP3D1	325.48	8.29	11.23	gencode	796	chr19:2115346-2118837-	exon sense-overlapping	ENST00000350812	AP3D1	chr19:2100995-2151539-
chr19	2132466	2132577	MACS_peak_89922	175.38	111	ENST00000591284	AP3D1	175.38	8.51	14.82	gencode	567	chr19:2132467-2164464-	exon sense-overlapping	ENST00000350812	AP3D1	chr19:2100995-2151539-
chr10	75888679	75888982	MACS_peak_23452	431.59	303	ENST00000480373	AP3M1	431.59	6.04	10.37	gencode	462	chr10:75888636-75889762-	exon sense-overlapping	NM_012095	AP3M1	chr10:75880015-75910826-
chr8	42010580	42010781	MACS_peak_188151	151.29	201	ENST00000517865	AP3M2	151.29	6.32	16.05	gencode	2778	chr8:42010511-42023297+	exon sense-overlapping	ENST00000174653	AP3M2	chr8:42010464-42028701+
chr8	42011663	42012478	MACS_peak_188152	97.19	815	ENST00000517865	AP3M2	97.19	10.88	20.99	gencode	2778	chr8:42010511-42023297+	exon sense-overlapping	ENST00000174653	AP3M2	chr8:42010464-42028701+
chr8	42013365	42013557	MACS_peak_188153	113.58	192	ENST00000523249	AP3M2	113.58	5.33	19	gencode	651	chr8:42013280-42022651+	exon sense-overlapping	ENST00000174653	AP3M2	chr8:42010464-42028701+
chr8	42019586	42019706	MACS_peak_188155	660.06	120	ENST00000521899	AP3M2	660.06	19.09	10.51	gencode	600	chr8:42019587-42024711+	exon sense-overlapping	ENST00000174653	AP3M2	chr8:42010464-42028701+
chr8	42029099	42029191	MACS_peak_188163	394.27	92	ENST00000520689	AP3M2	394.27	7.34	10.56	gencode	687	chr8:42025283-42029191+	exon sense-overlapping	ENST00000174653	AP3M2	chr8:42010464-42028701+
chr5	115230783	115230859	MACS_peak_157203	60.03	76	ENST00000507436	AP3S1	60.03	3.49	28.95	gencode	289	chr5:115202358-115230859+	exon sense-overlapping	NM_001284	AP3S1	chr5:115177619-115249778+
chr1	114444376	114444674	MACS_peak_9909	273.54	298	ENST00000472122	AP4B1	273.54	13.24	11.93	gencode	583	chr1:114442953-114444741-	exon sense-overlapping	ENST00000369564	AP4B1	chr1:114442526-114447823-
chr7	99704428	99706244	MACS_peak_180554	75.09	1816	ENST00000416938	AP4M1	75.09	9.61	24.8	gencode	3408	chr7:99699489-99706662+	exon sense-overlapping	ENST00000421755	AP4M1	chr7:99699287-99707942+
chr19	3751192	3751729	MACS_peak_90214	258.98	537	ENST00000591678	APBA3	258.98	22.92	12.19	gencode	575	chr19:3751064-3751729-	exon sense-overlapping	NM_004886	APBA3	chr19:3750771-3761673-
chr19	3754236	3754441	MACS_peak_90215	69.85	205	ENST00000588984	APBA3	69.85	4.35	26.21	gencode	1779	chr19:3750817-3754798-	exon sense-overlapping	NM_004886	APBA3	chr19:3750771-3761673-
chr19	3754982	3755306	MACS_peak_90216	436.74	324	ENST00000590064	APBA3	436.74	18.38	10.29	gencode	4250	chr19:3750877-3756270-	exon sense-overlapping	NM_004886	APBA3	chr19:3750771-3761673-
chr19	3759609	3760299	MACS_peak_90217	1640.96	690	ENST00000589934	APBA3	1640.96	36.77	15.2	gencode	725	chr19:3759610-3761568-	exon sense-overlapping	NM_004886	APBA3	chr19:3750771-3761673-
chr4	40823887	40824265	MACS_peak_143103	57.13	378	ENST00000502687	APBB2	57.13	3.68	29.82	gencode	883	chr4:40817990-40824483-	exon sense-overlapping	ENST00000504305	APBB2	chr4:40817763-40859172-
chr4	40828976	40829236	MACS_peak_143106	779.43	260	ENST00000514094	APBB2	779.43	10.1	10.8	gencode	856	chr4:40828803-40936504-	exon sense-overlapping	ENST00000504305	APBB2	chr4:40817763-40859172-
chr4	40892325	40892508	MACS_peak_143129	936.83	183	ENST00000509475	APBB2	936.83	17.38	11.75	gencode	1486	chr4:40892326-41016402-	exon sense-overlapping	ENST00000503264	APBB2	chr4:41016305-41216535-
chr20	57090434	57090796	MACS_peak_119298	66.86	362	NR_034147	APCDD1L-AS1	66.86	7.31	26.91	RefSeq	2099	chr20:57090435-57194948+	bidirectional	ENST00000425773	APCDD1L	chr20:57042696-57090187-
chr15	63569879	63570128	MACS_peak_64756	210.72	249	ENST00000559971	APH1B	210.72	9.57	13.39	gencode	1455	chr15:63569880-63598525+	exon sense-overlapping	ENST00000560353	APH1B	chr15:63569817-63598000+
chr2	68740679	68740816	MACS_peak_101912	96.51	137	ENST00000529851	APLF	96.51	6.52	21.08	gencode	2863	chr2:68694704-68806389+	exon sense-overlapping	NM_173545	APLF	chr2:68694691-68807294+
chr11	129970164	129970191	MACS_peak_37949	415.65	27	ENST00000530132	APLP2	415.65	16.72	10.43	gencode	542	chr11:129939789-129980455+	exon sense-overlapping	ENST00000533195	APLP2	chr11:129939789-129980554+
chr11	129979323	129979696	MACS_peak_37951	1475.28	373	ENST00000533532	APLP2	1475.28	8.46	14.67	gencode	584	chr11:129939789-129979718+	exon sense-overlapping	ENST00000533195	APLP2	chr11:129939789-129980554+
chr11	130010389	130010567	MACS_peak_37962	1700.01	178	ENST00000530493	APLP2	1700.01	8.6	15.4	gencode	1322	chr11:130010390-130013329+	exon sense-overlapping	NM_001142276	APLP2	chr11:129939716-130014706+
chr11	130011306	130011969	MACS_peak_37963	3100	663	ENST00000525604	APLP2	3100	9.07	15.38	gencode	1590	chr11:130011307-130014168+	exon sense-overlapping	NM_001142276	APLP2	chr11:129939716-130014706+
chr22	36653364	36653606	MACS_peak_124211	486.23	242	ENST00000475519	APOL1	486.23	11.29	10.27	gencode	600	chr22:36649179-36653606+	exon sense-overlapping	ENST00000347595	APOL1	chr22:36649181-36662207+
chr22	36632930	36633252	MACS_peak_124206	569.91	322	ENST00000476579	APOL2	569.91	11.4	10.31	gencode	583	chr22:36632931-36635285-	exon sense-overlapping	ENST00000451256	APOL2	chr22:36623388-36635573-
chr12	12966147	12966388	MACS_peak_39589	85.25	241	ENST00000534843	APOLD1	85.25	4.58	22.87	gencode	2375	chr12:12878863-12982909+	exon sense-overlapping	ENST00000544400	DDX47	chr12:12966294-12977501+
chrX	23858429	23858496	MACS_peak_206189	95.02	67	ENST00000476598	APOO	95.02	2.59	21.29	gencode	244	chrX:23851477-23858522-	exon sense-overlapping	ENST00000379220	APOO	chrX:23851481-23926057-
chr21	27269884	27270172	MACS_peak_120221	1050.09	288	ENST00000464867	APP	1050.09	6.16	12.71	gencode	816	chr21:27253825-27270295-	exon sense-overlapping	ENST00000359726	APP	chr21:27252862-27543138-
chr21	27369502	27369731	MACS_peak_120251	116.69	229	ENST00000491395	APP	116.69	5.36	18.72	gencode	619	chr21:27369503-27423334-	exon sense-overlapping	ENST00000359726	APP	chr21:27252862-27543138-
chr21	27425551	27425818	MACS_peak_120262	2565.05	267	ENST00000463070	APP	2565.05	13.2	16.47	gencode	582	chr21:27394238-27425818-	exon sense-overlapping	ENST00000359726	APP	chr21:27252862-27543138-
chr21	27461826	27462388	MACS_peak_120275	1304.65	562	ENST00000462267	APP	1304.65	11.74	13.99	gencode	667	chr21:27461827-27484400-	exon sense-overlapping	ENST00000359726	APP	chr21:27252862-27543138-
chr12	105571003	105571233	MACS_peak_46710	204.93	230	ENST00000547790	APPL2	204.93	9.23	13.59	gencode	851	chr12:105567795-105571233-	exon sense-overlapping	ENST00000546731	APPL2	chr12:105567883-105570152-
chr12	105593109	105593308	MACS_peak_46723	143.38	199	ENST00000549974	APPL2	143.38	6.81	16.57	gencode	547	chr12:105593110-105605051-	exon sense-overlapping	ENST00000553097	APPL2	chr12:105600928-105629871-
chr12	105597200	105597411	MACS_peak_46724	1433.81	211	ENST00000550648	APPL2	1433.81	18.9	14.51	gencode	529	chr12:105597201-105601767-	exon sense-overlapping	ENST00000553097	APPL2	chr12:105600928-105629871-
chr16	88877957	88878288	MACS_peak_75511	118.61	331	ENST00000562464	APRT	118.61	8.05	18.51	gencode	515	chr16:88876144-88878288-	exon sense-overlapping	ENST00000563655	APRT	chr16:88875880-88878328-
chr7	77325229	77325492	MACS_peak_178823	605.97	263	NR_038361	APTR	605.97	10	10.33	RefSeq	1978	chr7:77313168-77326662-	natural antisense	ENST00000445288	RSBN1L	chr7:77326468-77408999+
chr7	77325739	77326662	MACS_peak_178824	615.8	923	NR_038361	APTR	615.8	10.12	10.37	RefSeq	1978	chr7:77313168-77326662-	natural antisense	ENST00000445288	RSBN1L	chr7:77326468-77408999+
chr9	33024801	33025110	MACS_peak_196503	3100	309	ENST00000495360	APTX	3100	28.51	15.38	gencode	1313	chr9:32973405-33025110-	exon sense-overlapping	ENST00000309615	APTX	chr9:32972609-33001626-
chr9	67272033	67272280	MACS_peak_198164	804.05	247	NR_002817	AQP7P1	804.05	20.35	10.93	RefSeq	3180	chr9:67270215-67289492-	intergenic
chr9	67274006	67274130	MACS_peak_198165	325.3	124	ENST00000334576	AQP7P1	325.3	20.15	11.23	gencode	1375	chr9:67272038-67289492-	intergenic
chr9	69635941	69636065	MACS_peak_198416	317.5	124	ENST00000453967	AQP7P2	317.5	19.96	11.36	gencode	1041	chr9:69633978-69650004-	bidirectional	ENST00000322495	AL445665.1	chr9:69650263-69660358+
chr9	42859318	42859369	MACS_peak_197688	69.85	51	NR_026558	AQP7P3	69.85	4.35	26.21	RefSeq	564	chr9:42858152-42893137+	intergenic
chr9	42873315	42873404	MACS_peak_197691	688.77	89	ENST00000331259	AQP7P3	688.77	18.57	10.52	gencode	687	chr9:42873281-42875170+	intergenic
chr9	42875125	42875372	MACS_peak_197692	772.15	247	ENST00000428759	AQP7P3	772.15	19.96	10.73	gencode	2351	chr9:42858072-42876505+	intergenic
chr9	42883123	42883202	MACS_peak_197694	85.4	79	NR_026558	AQP7P3	85.4	4.74	22.84	RefSeq	564	chr9:42858152-42893137+	intergenic
chr9	67048130	67048373	MACS_peak_198153	847.09	243	ENST00000447083	AQP7P4	847.09	21.14	11.25	gencode	1042	chr9:67032331-67048373+	intergenic
chr5	115359116	115359346	MACS_peak_157212	923.76	230	ENST00000515454	AQPEP	923.76	21.54	11.59	gencode	806	chr5:115350117-115359346+	exon sense-overlapping	ENST00000600981	CTD-2287O16.3	chr5:115358088-115394625+
chr15	35162257	35162465	MACS_peak_62065	99.73	208	ENST00000559090	AQR	99.73	4.05	20.59	gencode	3637	chr15:35148701-35162465-	exon sense-overlapping	NM_014691	AQR	chr15:35148552-35261995-
chrX	47428857	47429056	MACS_peak_206989	601.93	199	ENST00000469505	ARAF	601.93	11.56	10.35	gencode	559	chrX:47428858-47429651+	exon sense-overlapping	NM_001256196	ARAF	chrX:47420499-47431320+
chr11	72399533	72399737	MACS_peak_34096	193.1	204	ENST00000544721	ARAP1	193.1	5.35	14.08	gencode	773	chr11:72396653-72399933-	exon sense-overlapping	ENST00000359373	ARAP1	chr11:72396114-72504644-
chr11	72406586	72406910	MACS_peak_34101	1380.84	324	ENST00000546293	ARAP1	1380.84	16.44	14.32	gencode	702	chr11:72404805-72408066-	exon sense-overlapping	ENST00000359373	ARAP1	chr11:72396114-72504644-
chr11	72407593	72408240	MACS_peak_34102	157.99	647	ENST00000465814	ARAP1	157.99	7.19	15.72	gencode	5612	chr11:72396115-72433133-	exon sense-overlapping	ENST00000359373	ARAP1	chr11:72396114-72504644-
chr11	72415039	72415552	MACS_peak_34107	205.56	513	ENST00000500163	ARAP1-AS2	205.56	13.86	13.56	gencode	1824	chr11:72411519-72416652+	intronic antisense	ENST00000427971	ARAP1	chr11:72408136-72414256-
chr4	75314355	75314965	MACS_peak_144462	3100	610	ENST00000511560	AREG	3100	20.7	15.38	gencode	763	chr4:75314356-75316249+	exon sense-overlapping	ENST00000264487	AREG	chr4:75310853-75318354+
chr4	75484114	75484724	MACS_peak_144465	3100	610	ENST00000511772	AREGB	3100	34.9	15.38	gencode	763	chr4:75484115-75486006+	exon sense-overlapping	NM_001657	AREG	chr4:75480591-75490485+
chr14	75123774	75123865	MACS_peak_58465	211.99	91	ENST00000554070	AREL1	211.99	5.86	13.32	gencode	742	chr14:75120140-75130768-	exon sense-overlapping	ENST00000556202	AREL1	chr14:75130517-75179790-
chr14	75136649	75136845	MACS_peak_58469	230.51	196	ENST00000481010	AREL1	230.51	6.41	12.86	gencode	874	chr14:75136390-75142411-	exon sense-overlapping	ENST00000490805	AREL1	chr14:75139887-75142918-
chr14	75137344	75137475	MACS_peak_58470	100.89	131	ENST00000469797	AREL1	100.89	3.17	20.43	gencode	2196	chr14:75137345-75179770-	exon sense-overlapping	ENST00000338772	AC007956.1	chr14:75158879-75179800-
chr14	75168403	75168477	MACS_peak_58477	55.75	74	ENST00000556860	AREL1	55.75	4.71	30.28	gencode	581	chr14:75158805-75179790-	exon sense-overlapping	ENST00000338772	AC007956.1	chr14:75158879-75179800-
chr1	228271193	228271213	MACS_peak_17150	118.8	20	ENST00000477451	ARF1	118.8	5.74	18.49	gencode	789	chr1:228270786-228285356+	exon sense-overlapping	NM_001024226	ARF1	chr1:228270361-228286913+
chr1	228275816	228275826	MACS_peak_17152	149.99	10	ENST00000497165	ARF1	149.99	6.3	16.15	gencode	675	chr1:228275817-228285644+	exon sense-overlapping	NM_001024226	ARF1	chr1:228270361-228286913+
chr1	228275868	228275978	MACS_peak_17153	276.92	110	ENST00000497165	ARF1	276.92	6.4	11.91	gencode	675	chr1:228275817-228285644+	exon sense-overlapping	NM_001024226	ARF1	chr1:228270361-228286913+
chr12	121282912	121283120	MACS_peak_48199	246.37	208	ENST00000392493	ARF1P2	246.37	8.66	12.55	gencode	538	chr12:121282913-121283450-	intron sense-overlapping	ENST00000536996	SPPL3	chr12:121206241-121341297-
chr12	49350767	49350988	MACS_peak_42475	3100	221	ENST00000541967	ARF3	3100	29.53	15.38	gencode	569	chr12:49334877-49350988-	exon sense-overlapping	ENST00000398092	RP11-302B13.5	chr12:49297286-49351148-
chr20	61504391	61504428	MACS_peak_119606	144.41	37	ENST00000430209	ARF4P2	144.41	6.32	16.48	gencode	526	chr20:61503602-61504428-	intergenic
chr20	61907831	61908094	MACS_peak_119649	395.88	263	ENST00000522959	ARFGAP1	395.88	11.25	10.55	gencode	556	chr20:61904154-61908094+	exon sense-overlapping	ENST00000518601	ARFGAP1	chr20:61904216-61917750+
chr20	61917520	61917725	MACS_peak_119653	140.01	205	ENST00000395285	ARFGAP1	140.01	3.76	16.84	gencode	2697	chr20:61917142-61921140+	exon sense-overlapping	ENST00000518601	ARFGAP1	chr20:61904216-61917750+
chr11	47189673	47189963	MACS_peak_32008	134.66	290	ENST00000525635	ARFGAP2	134.66	5.34	17.18	gencode	451	chr11:47189525-47190054-	exon sense-overlapping	ENST00000319543	ARFGAP2	chr11:47186832-47198424-
chr11	47193214	47193737	MACS_peak_32009	452.38	523	ENST00000526948	ARFGAP2	452.38	15.52	10.26	gencode	556	chr11:47193076-47193737-	exon sense-overlapping	ENST00000319543	ARFGAP2	chr11:47186832-47198424-
chr11	47196367	47196850	MACS_peak_32010	436.06	483	ENST00000526185	ARFGAP2	436.06	8.94	10.29	gencode	1723	chr11:47195958-47198419-	exon sense-overlapping	ENST00000319543	ARFGAP2	chr11:47186832-47198424-
chr20	62334798	62335944	MACS_peak_119727	262.35	1146	ENST00000609243	ARFRP1	262.35	16.03	12.16	gencode	5177	chr20:62330865-62337405-	exon sense-overlapping	ENST00000217224	ARFRP1	chr20:62330809-62332740-
chr20	62336995	62337405	MACS_peak_119728	905.02	410	ENST00000609243	ARFRP1	905.02	20	11.66	gencode	5177	chr20:62330865-62337405-	exon sense-overlapping	ENST00000217224	ARFRP1	chr20:62330809-62332740-
chr11	46708316	46708780	MACS_peak_31899	284.7	464	ENST00000527588	ARHGAP1	284.7	13.18	11.81	gencode	2344	chr11:46708297-46719122-	exon sense-overlapping	ENST00000525488	ARHGAP1	chr11:46702619-46718834-
chr11	46717054	46717305	MACS_peak_31902	426.64	251	ENST00000524594	ARHGAP1	426.64	9.26	10.38	gencode	920	chr11:46716633-46722165-	exon sense-overlapping	ENST00000525488	ARHGAP1	chr11:46702619-46718834-
chr4	148653414	148653606	MACS_peak_148311	189.08	192	ENST00000510379	ARHGAP10	189.08	9.82	14.18	gencode	1559	chr4:148653214-148779639+	exon sense-overlapping	NM_024605	ARHGAP10	chr4:148653453-148993927+
chr4	148782590	148782805	MACS_peak_148335	527.25	215	ENST00000506054	ARHGAP10	527.25	13.2	10.15	gencode	8188	chr4:148782134-148993927+	exon sense-overlapping	ENST00000414545	ARHGAP10	chr4:148803018-148993926+
chr4	148867389	148867785	MACS_peak_148349	129.89	396	ENST00000506020	ARHGAP10	129.89	9.88	17.53	gencode	2131	chr4:148867390-148993927+	exon sense-overlapping	ENST00000414545	ARHGAP10	chr4:148803018-148993926+
chr15	30918402	30919152	MACS_peak_61676	3100	750	ENST00000563110	ARHGAP11B	3100	18.25	15.38	gencode	2043	chr15:30918403-30977810+	exon sense-overlapping	NM_001039841	ARHGAP11B	chr15:30918879-30931013+
chr15	30938316	30938498	MACS_peak_61681	139.97	182	ENST00000563110	ARHGAP11B	139.97	7.59	16.84	gencode	2043	chr15:30918403-30977810+	exon sense-overlapping	NM_001039841	ARHGAP11B	chr15:30918879-30931013+
chr15	30977563	30977644	MACS_peak_61691	160.64	81	ENST00000563110	ARHGAP11B	160.64	4.4	15.54	gencode	2043	chr15:30918403-30977810+	exon sense-overlapping	NM_001039841	ARHGAP11B	chr15:30918879-30931013+
chr16	24966997	24967256	MACS_peak_71115	103.2	259	ENST00000572314	ARHGAP17	103.2	4.5	20.17	gencode	4966	chr16:24931213-24968857-	exon sense-overlapping	ENST00000441763	ARHGAP17	chr16:24930710-25026675-
chr16	24971231	24971302	MACS_peak_71116	146.48	71	ENST00000575656	ARHGAP17	146.48	5.01	16.42	gencode	978	chr16:24960303-24971302-	exon sense-overlapping	ENST00000441763	ARHGAP17	chr16:24930710-25026675-
chr16	24979882	24980093	MACS_peak_71118	1400.57	211	ENST00000575447	ARHGAP17	1400.57	18.03	14.26	gencode	559	chr16:24979883-25026658-	exon sense-overlapping	ENST00000441763	ARHGAP17	chr16:24930710-25026675-
chr16	24988535	24988748	MACS_peak_71123	962.65	213	ENST00000571575	ARHGAP17	962.65	16.51	11.97	gencode	530	chr16:24975605-24988777-	exon sense-overlapping	ENST00000441763	ARHGAP17	chr16:24930710-25026675-
chr10	24884816	24885811	MACS_peak_20184	406.12	995	ENST00000486374	ARHGAP21	406.12	6.96	10.46	gencode	6846	chr10:24872543-24910298-	exon sense-overlapping	ENST00000320481	ARHGAP21	chr10:24874859-24911763-
chr17	36610359	36610384	MACS_peak_79664	119.74	25	ENST00000582409	ARHGAP23	119.74	8.1	18.39	gencode	546	chr17:36609934-36614440+	exon sense-overlapping	ENST00000437668	ARHGAP23	chr17:36584730-36666372+
chr17	36647647	36647932	MACS_peak_79677	912.72	285	ENST00000581023	ARHGAP23	912.72	14.34	11.72	gencode	405	chr17:36646726-36647985+	exon sense-overlapping	ENST00000437668	ARHGAP23	chr17:36584730-36666372+
chr16	33728602	33728684	MACS_peak_72017	383.32	82	ENST00000562773	ARHGAP23P1	383.32	10.47	10.6	gencode	1937	chr16:33709886-33739491-	intergenic
chr16	33730549	33730624	MACS_peak_72018	357.38	75	ENST00000562773	ARHGAP23P1	357.38	10.08	10.82	gencode	1937	chr16:33709886-33739491-	intergenic
chr4	86491747	86492085	MACS_peak_145137	198.78	338	ENST00000505856	ARHGAP24	198.78	9.17	13.83	gencode	485	chr4:86396639-86492085+	exon sense-overlapping	ENST00000503995	ARHGAP24	chr4:86396391-86893520+
chr5	142287159	142287369	MACS_peak_159404	357.8	210	ENST00000469131	ARHGAP26	357.8	11.7	10.9	gencode	667	chr5:142287143-142434091+	exon sense-overlapping	ENST00000418236	ARHGAP26	chr5:142434004-142602759+
chr5	142544477	142544494	MACS_peak_159462	426.6	17	ENST00000486650	ARHGAP26	426.6	11.71	10.38	gencode	4752	chr5:142544478-142606050+	exon sense-overlapping	ENST00000418236	ARHGAP26	chr5:142434004-142602759+
chr17	43480990	43481462	MACS_peak_80787	304.54	472	ENST00000531735	ARHGAP27	304.54	9.29	11.45	gencode	4754	chr17:43471275-43509715-	exon sense-overlapping	ENST00000442348	ARHGAP27	chr17:43472822-43507645-
chr18	6898317	6898519	MACS_peak_85771	144.78	202	ENST00000579796	ARHGAP28	144.78	6.13	16.47	gencode	1960	chr18:6896759-6898718+	exon sense-overlapping	ENST00000262227	ARHGAP28	chr18:6788493-6898718+
chr1	161022415	161022634	MACS_peak_12512	1163.3	219	ENST00000461003	ARHGAP30	1163.3	25.88	13.27	gencode	4857	chr1:161016736-161039660-	exon sense-overlapping	NM_001025598	ARHGAP30	chr1:161016732-161039760-
chr19	36270013	36270072	MACS_peak_93476	1128.26	59	ENST00000221905	ARHGAP33	1128.26	20.55	12.99	gencode	741	chr19:36268487-36270893+	exon sense-overlapping	ENST00000007510	ARHGAP33	chr19:36266417-36279724+
chr19	47492571	47492932	MACS_peak_95406	125.76	361	ENST00000595822	ARHGAP35	125.76	7	17.82	gencode	2977	chr19:47440577-47504682+	exon sense-overlapping	NM_004491	ARHGAP35	chr19:47421933-47508333+
chr14	32544948	32545279	MACS_peak_55233	562.52	331	NR_027263	ARHGAP5-AS1	562.52	12.12	10.24	RefSeq	1281	chr14:32544625-32545905-	natural antisense	ENST00000555814	ARHGAP5	chr14:32545320-32559986+
chr19	42392822	42393047	MACS_peak_94598	1294.03	225	ENST00000600387	ARHGEF1	1294.03	26.15	14.02	gencode	2272	chr19:42387240-42394847+	exon sense-overlapping	ENST00000378152	ARHGEF1	chr19:42388437-42411606+
chr19	42393799	42394620	MACS_peak_94599	1606.58	821	ENST00000600387	ARHGEF1	1606.58	27.58	15.22	gencode	2272	chr19:42387240-42394847+	exon sense-overlapping	ENST00000378152	ARHGEF1	chr19:42388437-42411606+
chr19	42396095	42396599	MACS_peak_94600	540.33	504	ENST00000596957	ARHGEF1	540.33	10.61	10.24	gencode	570	chr19:42387291-42396599+	exon sense-overlapping	ENST00000378152	ARHGEF1	chr19:42388437-42411606+
chr19	42410090	42410487	MACS_peak_94607	224.94	397	ENST00000598444	ARHGEF1	224.94	7.22	12.99	gencode	425	chr19:42409952-42410487+	exon sense-overlapping	ENST00000378152	ARHGEF1	chr19:42388437-42411606+
chr19	42432971	42433138	MACS_peak_94611	138.37	167	ENST00000595770	ARHGEF1	138.37	10.67	16.9	gencode	663	chr19:42432972-42434302+	exon sense-overlapping	ENST00000594417	ARHGEF1	chr19:42427246-42434279+
chr8	1808059	1808350	MACS_peak_185433	417.57	291	ENST00000520972	ARHGEF10	417.57	8.61	10.42	gencode	2176	chr8:1808060-1852276+	exon sense-overlapping	ENST00000262112	ARHGEF10	chr8:1774277-1906799+
chr8	1824587	1824900	MACS_peak_185438	258.02	313	ENST00000523711	ARHGEF10	258.02	11.14	12.22	gencode	3468	chr8:1824217-1875679+	exon sense-overlapping	ENST00000262112	ARHGEF10	chr8:1774277-1906799+
chr8	1874542	1874771	MACS_peak_185453	72.18	229	ENST00000523711	ARHGEF10	72.18	5.64	25.6	gencode	3468	chr8:1824217-1875679+	exon sense-overlapping	ENST00000262112	ARHGEF10	chr8:1774277-1906799+
chr8	1893646	1894085	MACS_peak_185462	614.85	439	ENST00000523980	ARHGEF10	614.85	19.11	10.36	gencode	557	chr8:1891761-1894085+	exon sense-overlapping	ENST00000262112	ARHGEF10	chr8:1774277-1906799+
chr1	18021088	18021689	MACS_peak_1846	157.02	601	ENST00000495593	ARHGEF10L	157.02	15.61	15.7	gencode	2261	chr1:18020542-18024369+	exon sense-overlapping	ENST00000167825	ARHGEF10L	chr1:17944849-18024369+
chr1	156914820	156915020	MACS_peak_12327	113.58	200	ENST00000487682	ARHGEF11	113.58	4.24	19	gencode	4796	chr1:156904637-156915423-	exon sense-overlapping	ENST00000315174	ARHGEF11	chr1:156905438-156918806-
chr1	156915723	156915925	MACS_peak_12328	105.75	202	ENST00000461678	ARHGEF11	105.75	4.18	19.85	gencode	536	chr1:156915700-156917170-	exon sense-overlapping	ENST00000315174	ARHGEF11	chr1:156905438-156918806-
chr11	120278446	120278682	MACS_peak_37186	275.14	236	ENST00000530388	ARHGEF12	275.14	7.41	11.98	gencode	4309	chr11:120276642-120282546+	exon sense-overlapping	NM_001198665	ARHGEF12	chr11:120207618-120360645+
chr11	120317656	120317975	MACS_peak_37201	551.67	319	ENST00000525960	ARHGEF12	551.67	7.79	10.26	gencode	468	chr11:120316131-120317975+	exon sense-overlapping	NM_001198665	ARHGEF12	chr11:120207618-120360645+
chr11	120328652	120329135	MACS_peak_37207	76.88	483	ENST00000530747	ARHGEF12	76.88	4.05	24.44	gencode	1930	chr11:120328427-120338017+	exon sense-overlapping	NM_001198665	ARHGEF12	chr11:120207618-120360645+
chr11	120333257	120333406	MACS_peak_37209	112.11	149	ENST00000531616	ARHGEF12	112.11	3.38	19.17	gencode	3108	chr11:120333258-120343836+	exon sense-overlapping	NM_001198665	ARHGEF12	chr11:120207618-120360645+
chr11	120335754	120336071	MACS_peak_37210	119.7	317	ENST00000531616	ARHGEF12	119.7	4.46	18.39	gencode	3108	chr11:120333258-120343836+	exon sense-overlapping	NM_001198665	ARHGEF12	chr11:120207618-120360645+
chr1	3394438	3394682	MACS_peak_462	515.85	244	ENST00000485984	ARHGEF16	515.85	20.61	10.17	gencode	2340	chr1:3389333-3397677+	exon sense-overlapping	ENST00000378371	ARHGEF16	chr1:3383535-3397677+
chr19	7506604	7506938	MACS_peak_90799	73.52	334	ENST00000595600	ARHGEF18	73.52	5.95	25.3	gencode	560	chr19:7506605-7509315+	exon sense-overlapping	ENST00000593531	CTD-2207O23.3	chr19:7445850-7535131+
chr1	16524377	16524743	MACS_peak_1629	409.79	366	ENST00000478117	ARHGEF19	409.79	19.96	10.44	gencode	2035	chr1:16524349-16533506-	exon sense-overlapping	ENST00000441785	ARHGEF19	chr1:16532344-16533021-
chr1	155938835	155939091	MACS_peak_12142	64.75	256	ENST00000465079	ARHGEF2	64.75	4.16	27.51	gencode	693	chr1:155938600-155948904-	exon sense-overlapping	ENST00000368315	ARHGEF2	chr1:155916630-155942111-
chr1	155939764	155940854	MACS_peak_12143	374.55	1090	ENST00000487755	ARHGEF2	374.55	15.17	10.67	gencode	2176	chr1:155938011-155940854-	exon sense-overlapping	ENST00000368315	ARHGEF2	chr1:155916630-155942111-
chr12	58008087	58008564	MACS_peak_43603	509.62	477	ENST00000471370	ARHGEF25	509.62	13.81	10.17	gencode	1945	chr12:58007777-58011000+	exon sense-overlapping	NM_001111270	ARHGEF25	chr12:58003963-58011028+
chr5	73090187	73090279	MACS_peak_154540	376.56	92	ENST00000510131	ARHGEF28	376.56	17.51	10.72	gencode	280	chr5:73090188-73091343+	exon sense-overlapping	ENST00000287898	ARHGEF28	chr5:72921983-73237817+
chr5	73195454	73195695	MACS_peak_154563	172.72	241	ENST00000510312	ARHGEF28	172.72	7.1	14.96	gencode	8285	chr5:73178304-73201148+	exon sense-overlapping	ENST00000287898	ARHGEF28	chr5:72921983-73237817+
chr5	73196820	73197241	MACS_peak_154564	129.58	421	ENST00000510312	ARHGEF28	129.58	6.47	17.55	gencode	8285	chr5:73178304-73201148+	exon sense-overlapping	ENST00000287898	ARHGEF28	chr5:72921983-73237817+
chr3	57041209	57041364	MACS_peak_131170	151.29	155	ENST00000477833	ARHGEF3	151.29	10.27	16.05	gencode	757	chr3:56789009-57113357-	exon sense-overlapping	ENST00000468466	ARHGEF3	chr3:56807737-57113293-
chr7	143991210	143991256	MACS_peak_184336	51	46	uc022aoi.1	ARHGEF34P	51	4.94	32.6	UCSC_knowngene	5047	chr7:143970523-143991256-	exon sense-overlapping	ENST00000543357	ARHGEF35	chr7:143883791-143991230-
chr3	56974067	56974205	MACS_peak_131164	545.89	138	NR_046572	ARHGEF3-AS1	545.89	18.43	10.2	RefSeq	500	chr3:56974068-56994880+	intronic antisense	ENST00000468466	ARHGEF3	chr3:56807737-57113293-
chr14	21549474	21550188	MACS_peak_54452	79.64	714	ENST00000555232	ARHGEF40	79.64	9.26	23.89	gencode	3902	chr14:21538527-21555065+	exon sense-overlapping	ENST00000298693	ARHGEF40	chr14:21538527-21558036+
chr14	21553847	21554396	MACS_peak_54455	75.69	549	ENST00000555232	ARHGEF40	75.69	8.27	24.67	gencode	3902	chr14:21538527-21555065+	exon sense-overlapping	ENST00000298693	ARHGEF40	chr14:21538527-21558036+
chr14	21555422	21555622	MACS_peak_54456	173.96	200	ENST00000554514	ARHGEF40	173.96	9.17	14.88	gencode	2928	chr14:21549056-21557704+	exon sense-overlapping	ENST00000298693	ARHGEF40	chr14:21538527-21558036+
chr6	157191508	157191518	MACS_peak_172528	1163.3	10	ENST00000494260	ARID1B	1163.3	22.13	13.27	gencode	481	chr6:157150361-157191518+	exon sense-overlapping	ENST00000367148	ARID1B	chr6:157099064-157530401+
chr6	157502102	157502332	MACS_peak_172612	119.71	230	ENST00000478761	ARID1B	119.71	7.5	18.39	gencode	936	chr6:157469924-157502332+	exon sense-overlapping	ENST00000319584	ARID1B	chr6:157222507-157507754+
chr12	46233111	46233330	MACS_peak_42016	75.4	219	ENST00000480128	ARID2	75.4	4.56	24.74	gencode	3260	chr12:46230728-46236017+	exon sense-overlapping	ENST00000422737	ARID2	chr12:46123699-46287701+
chr19	964832	965270	MACS_peak_89632	2348.12	438	ENST00000585733	ARID3A	2348.12	19.08	16.45	gencode	965	chr19:959167-965270+	exon sense-overlapping	ENST00000587532	ARID3A	chr19:932509-968507+
chr19	966546	966868	MACS_peak_89633	313.67	322	ENST00000590251	ARID3A	313.67	17.71	11.33	gencode	608	chr19:966547-972064+	exon sense-overlapping	ENST00000587532	ARID3A	chr19:932509-968507+
chr19	968404	968658	MACS_peak_89634	115.46	254	ENST00000590749	ARID3A	115.46	7	18.86	gencode	473	chr19:966787-968795+	exon sense-overlapping	ENST00000587532	ARID3A	chr19:932509-968507+
chr15	74865505	74865705	MACS_peak_66243	243.79	200	ENST00000569680	ARID3B	243.79	8.1	12.54	gencode	2654	chr15:74833605-74867358+	exon sense-overlapping	ENST00000566147	ARID3B	chr15:74836691-74883749+
chr15	74883527	74884049	MACS_peak_66247	1250.78	522	ENST00000566468	ARID3B	1250.78	36.55	13.65	gencode	692	chr15:74883528-74885542+	exon sense-overlapping	ENST00000566147	ARID3B	chr15:74836691-74883749+
chr14	58820202	58820573	MACS_peak_56618	194.11	371	ENST00000469635	ARID4A	194.11	10.7	14.03	gencode	578	chr14:58820172-58827709+	exon sense-overlapping	ENST00000417477	ARID4A	chr14:58798005-58832018+
chr1	235338498	235338745	MACS_peak_17872	111.1	247	ENST00000474401	ARID4B	111.1	6.72	19.27	gencode	578	chr1:235335962-235338958-	exon sense-overlapping	NM_001206794	ARID4B	chr1:235330210-235490802-
chr1	235340192	235340218	MACS_peak_17874	63.3	26	ENST00000421364	ARID4B	63.3	4.46	27.88	gencode	5151	chr1:235331199-235491449-	exon sense-overlapping	ENST00000418304	ARID4B	chr1:235383242-235491511-
chr1	235341011	235341228	MACS_peak_17875	775.97	217	ENST00000491632	ARID4B	775.97	16.15	10.82	gencode	3823	chr1:235340931-235491483-	exon sense-overlapping	ENST00000418304	ARID4B	chr1:235383242-235491511-
chr1	235392389	235392700	MACS_peak_17892	1512.64	311	ENST00000466653	ARID4B	1512.64	15.03	14.82	gencode	2315	chr1:235391626-235491532-	exon sense-overlapping	ENST00000418304	ARID4B	chr1:235383242-235491511-
chr1	235490105	235490235	MACS_peak_17919	74.26	130	ENST00000462969	ARID4B	74.26	3.5	25.13	gencode	273	chr1:235490106-235491178-	exon sense-overlapping	ENST00000418304	ARID4B	chr1:235383242-235491511-
chr15	72862504	72862648	MACS_peak_66111	87.58	144	ENST00000565950	ARIH1	87.58	4.14	22.44	gencode	559	chr15:72858711-72873120+	exon sense-overlapping	NM_005744	ARIH1	chr15:72766667-72878896+
chr15	72872933	72873332	MACS_peak_66112	53.56	399	ENST00000566063	ARIH1	53.56	4.33	31.35	gencode	630	chr15:72872899-72875631+	exon sense-overlapping	NM_005744	ARIH1	chr15:72766667-72878896+
chr15	72874220	72874522	MACS_peak_66113	270.83	302	ENST00000563310	ARIH1	270.83	5.03	11.98	gencode	4068	chr15:72873813-72878900+	exon sense-overlapping	NM_005744	ARIH1	chr15:72766667-72878896+
chr3	48986498	48986507	MACS_peak_130171	92.77	9	ENST00000470296	ARIH2	92.77	5.14	21.62	gencode	457	chr3:48960198-48999071+	exon sense-overlapping	ENST00000420814	ARIH2	chr3:48956286-48999112+
chr3	49005848	49006088	MACS_peak_130178	94.05	240	ENST00000482342	ARIH2	94.05	4.81	21.45	gencode	441	chr3:49005767-49008146+	exon sense-overlapping	ENST00000449376	ARIH2	chr3:48956269-49021053+
chr3	49008035	49008274	MACS_peak_130179	1462.28	239	ENST00000465217	ARIH2	1462.28	19.68	14.63	gencode	588	chr3:49004639-49012128+	exon sense-overlapping	ENST00000449376	ARIH2	chr3:48956269-49021053+
chr3	93722502	93722753	MACS_peak_132482	419.43	251	ENST00000492165	ARL13B	419.43	12.57	10.48	gencode	446	chr3:93699132-93722753+	exon sense-overlapping	ENST00000478400	ARL13B	chr3:93698986-93715528+
chr3	93754208	93754285	MACS_peak_132486	315.34	77	NR_033427	ARL13B	315.34	11.85	11.31	RefSeq	3746	chr3:93698983-93774522+	exon sense-overlapping	ENST00000478400	ARL13B	chr3:93698986-93715528+
chr17	79648216	79648909	MACS_peak_85088	292.76	693	ENST00000577142	ARL16	292.76	4.51	11.67	gencode	2343	chr17:79648217-79650811-	exon sense-overlapping	ENST00000570561	ARL16	chr17:79648496-79650689-
chr17	79649865	79650624	MACS_peak_85089	241.66	759	ENST00000577142	ARL16	241.66	7.99	12.58	gencode	2343	chr17:79648217-79650811-	exon sense-overlapping	ENST00000570561	ARL16	chr17:79648496-79650689-
chr17	44387237	44387638	MACS_peak_80937	90.64	401	ENST00000572991	ARL17B	90.64	4.5	21.98	gencode	2197	chr17:44386873-44430248-	exon sense-overlapping	ENST00000570618	ARL17B	chr17:44352150-44439130-
chr11	64786042	64786400	MACS_peak_32951	278.34	358	ENST00000524585	ARL2	278.34	5.94	11.88	gencode	1228	chr11:64781643-64787057+	exon sense-overlapping	ENST00000529384	ARL2	chr11:64781652-64789656+
chr11	64789057	64789588	MACS_peak_32954	543.06	531	ENST00000529254	ARL2	543.06	7.14	10.21	gencode	601	chr11:64788988-64789588+	exon sense-overlapping	ENST00000529384	ARL2	chr11:64781652-64789656+
chr22	18586222	18586243	MACS_peak_122257	1134.27	21	ENST00000446487	ARL2BPP10	1134.27	27.62	13.09	gencode	531	chr22:18585223-18586415-	intergenic
chr10	18947198	18947426	MACS_peak_19914	979.54	228	ENST00000414939	ARL5B-AS1	979.54	28.25	12.01	gencode	637	chr10:18943793-18948167-	exon sense-overlapping	ENST00000606425	RP11-139J15.7	chr10:18931405-18944123-
chr17	37321599	37321835	MACS_peak_79769	588.19	236	ENST00000581554	ARL5C	588.19	16	10.28	gencode	2412	chr17:37321326-37323737-	exon sense-overlapping	ENST00000444555	ARL5C	chr17:37313147-37323318-
chr3	97510057	97510191	MACS_peak_132525	587.54	134	ENST00000496713	ARL6	587.54	17.78	10.28	gencode	851	chr3:97483611-97510191+	exon sense-overlapping	ENST00000462412	ARL6	chr3:97483377-97506847+
chr16	18806588	18806903	MACS_peak_70553	246.53	315	ENST00000569976	ARL6IP1	246.53	4.12	12.54	gencode	778	chr16:18806498-18812870-	exon sense-overlapping	ENST00000546206	ARL6IP1	chr16:18804269-18812746-
chr16	18809845	18810156	MACS_peak_70554	1114.88	311	ENST00000566391	ARL6IP1	1114.88	7.37	12.91	gencode	806	chr16:18809493-18812894-	exon sense-overlapping	ENST00000546206	ARL6IP1	chr16:18804269-18812746-
chr3	69150989	69151372	MACS_peak_131969	223.48	383	ENST00000470936	ARL6IP5	223.48	5.6	13.03	gencode	580	chr3:69134187-69151381+	exon sense-overlapping	ENST00000478935	ARL6IP5	chr3:69134172-69155215+
chr3	5212187	5212459	MACS_peak_126109	77.91	272	ENST00000444332	ARL8B	77.91	3.62	24.24	gencode	732	chr3:5163977-5212622+	exon sense-overlapping	ENST00000419534	ARL8B	chr3:5163981-5221490+
chr6	109229439	109229693	MACS_peak_169061	96.39	254	NR_104137	ARMC2-AS1	96.39	6.32	21.07	RefSeq	717	chr6:109229343-109245306-	intronic antisense	NM_001286609	ARMC2	chr6:109169619-109295675+
chr10	23250102	23250500	MACS_peak_20140	290.88	398	ENST00000464017	ARMC3	290.88	17.78	11.65	gencode	2432	chr10:23244125-23250656+	exon sense-overlapping	ENST00000447081	ARMC3	chr10:23217014-23250895+
chr3	137947759	137947893	MACS_peak_136108	162.6	134	ENST00000470842	ARMC8	162.6	10.02	15.4	gencode	375	chr3:137942231-137947893+	exon sense-overlapping	ENST00000461600	ARMC8	chr3:137906147-137953942+
chr3	137958145	137958370	MACS_peak_136111	87.92	225	ENST00000486832	ARMC8	87.92	6.82	22.39	gencode	3095	chr3:137956862-137965314+	exon sense-overlapping	ENST00000463485	ARMC8	chr3:137906394-137986071+
chr2	232079598	232079802	MACS_peak_114024	177.88	204	ENST00000482392	ARMC9	177.88	4.67	14.64	gencode	724	chr2:232063357-232079993+	exon sense-overlapping	ENST00000349938	ARMC9	chr2:232063260-232209914+
chr2	232123677	232123815	MACS_peak_114038	80.09	138	ENST00000467698	ARMC9	80.09	6.13	23.8	gencode	541	chr2:232123678-232143140+	exon sense-overlapping	ENST00000349938	ARMC9	chr2:232063260-232209914+
chr1	150790395	150790868	MACS_peak_11494	278.71	473	ENST00000510273	ARNT	278.71	10.79	11.87	gencode	562	chr1:150789870-150790917-	exon sense-overlapping	NM_001197325	ARNT	chr1:150782181-150849244-
chr1	150825631	150825754	MACS_peak_11507	64.92	123	ENST00000504358	ARNT	64.92	5.56	27.47	gencode	571	chr1:150812084-150849172-	exon sense-overlapping	NM_001197325	ARNT	chr1:150782181-150849244-
chr11	13402366	13402578	MACS_peak_29870	285.66	212	ENST00000472842	ARNTL	285.66	5.97	11.78	gencode	3862	chr11:13397226-13408810+	exon sense-overlapping	ENST00000361003	ARNTL	chr11:13299378-13408808+
chr7	98957156	98957361	MACS_peak_180424	65.91	205	ENST00000432786	ARPC1A	65.91	3.22	27.13	gencode	1516	chr7:98923550-98963849+	exon sense-overlapping	ENST00000432884	ARPC1A	chr7:98923521-98985787+
chr7	98961087	98961256	MACS_peak_180425	58.04	169	ENST00000477240	ARPC1A	58.04	2.73	29.56	gencode	541	chr7:98961088-98963885+	exon sense-overlapping	ENST00000432884	ARPC1A	chr7:98923521-98985787+
chr7	98983322	98983401	MACS_peak_180434	304.52	79	ENST00000432343	ARPC1B	304.52	7.76	11.45	gencode	839	chr7:98983323-98988650+	exon sense-overlapping	ENST00000414376	ARPC1B	chr7:98971882-98985798+
chr7	98984061	98984213	MACS_peak_180435	54.05	152	ENST00000493403	ARPC1B	54.05	6.56	31.2	gencode	532	chr7:98983992-98985866+	exon sense-overlapping	ENST00000414376	ARPC1B	chr7:98971882-98985798+
chr7	98991651	98992420	MACS_peak_180439	74.21	769	ENST00000491294	ARPC1B	74.21	4.12	25.14	gencode	1051	chr7:98988801-98992420+	exon sense-overlapping	ENST00000451682	ARPC1B	chr7:98972353-98992399+
chr12	110873914	110874488	MACS_peak_47207	3100	574	ENST00000467622	ARPC3	3100	7.91	15.38	gencode	1098	chr12:110872715-110875104-	exon sense-overlapping	ENST00000426440	ARPC3	chr12:110873983-110888116-
chr12	110878116	110878312	MACS_peak_47208	950.45	196	ENST00000476566	ARPC3	950.45	6.69	11.88	gencode	362	chr12:110874392-110878312-	exon sense-overlapping	ENST00000426440	ARPC3	chr12:110873983-110888116-
chr12	110883057	110883356	MACS_peak_47209	376.66	299	ENST00000475777	ARPC3	376.66	5.01	10.73	gencode	837	chr12:110882688-110888227-	exon sense-overlapping	ENST00000426440	ARPC3	chr12:110873983-110888116-
chr6	15935042	15935538	MACS_peak_163411	68.28	496	ENST00000448802	ARPC3P5	68.28	9.29	26.59	gencode	534	chr6:15935013-15935546+	intergenic
chr3	9839342	9839805	MACS_peak_126475	181.3	463	ENST00000479956	ARPC4	181.3	6.61	14.51	gencode	506	chr3:9834766-9839805+	exon sense-overlapping	ENST00000453882	ARPC4-TTLL3	chr3:9839342-9854722+
chr3	9845526	9845855	MACS_peak_126479	1366.04	329	ENST00000467289	ARPC4	1366.04	8.34	14.3	gencode	729	chr3:9834779-9845898+	exon sense-overlapping	ENST00000453882	ARPC4-TTLL3	chr3:9839342-9854722+
chr1	183602216	183602677	MACS_peak_14173	744.85	461	ENST00000462965	ARPC5	744.85	14.62	10.75	gencode	2455	chr1:183595329-183603093-	exon sense-overlapping	ENST00000367534	ARPC5	chr1:183592401-183604817-
chr11	74981973	74982240	MACS_peak_34575	879.74	267	ENST00000531012	ARRB1	879.74	24.3	11.48	gencode	1744	chr11:74981974-74985982-	exon sense-overlapping	ENST00000393505	ARRB1	chr11:74976482-75062873-
chr11	74985117	74985344	MACS_peak_34576	61.51	227	ENST00000531012	ARRB1	61.51	6.43	28.35	gencode	1744	chr11:74981974-74985982-	exon sense-overlapping	ENST00000393505	ARRB1	chr11:74976482-75062873-
chr11	75014642	75014714	MACS_peak_34579	212.74	72	ENST00000527385	ARRB1	212.74	17.39	13.28	gencode	563	chr11:74989760-75014714-	exon sense-overlapping	ENST00000393505	ARRB1	chr11:74976482-75062873-
chr11	75023159	75023199	MACS_peak_34580	793.38	40	ENST00000524400	ARRB1	793.38	16.99	10.87	gencode	593	chr11:74989721-75023199-	exon sense-overlapping	ENST00000393505	ARRB1	chr11:74976482-75062873-
chr17	4618445	4618631	MACS_peak_76547	79.76	186	ENST00000570718	ARRB2	79.76	6.98	23.87	gencode	564	chr17:4613927-4619834+	exon sense-overlapping	ENST00000571206	ARRB2	chr17:4618884-4624433+
chr17	4619706	4620357	MACS_peak_76548	1407.52	651	ENST00000571791	ARRB2	1407.52	14.56	14.3	gencode	851	chr17:4613977-4620357+	exon sense-overlapping	ENST00000571206	ARRB2	chr17:4618884-4624433+
chr17	4621389	4621625	MACS_peak_76549	485.71	236	ENST00000573886	ARRB2	485.71	5.59	10.27	gencode	665	chr17:4613986-4621665+	exon sense-overlapping	ENST00000571206	ARRB2	chr17:4618884-4624433+
chr9	140506064	140506307	MACS_peak_204677	105.38	243	ENST00000491911	ARRDC1	105.38	4.41	19.89	gencode	3185	chr9:140505903-140509811+	exon sense-overlapping	ENST00000419386	ARRDC1	chr9:140500155-140509137+
chr19	18118398	18118580	MACS_peak_92233	95.94	182	ENST00000600788	ARRDC2	95.94	4.88	21.14	gencode	459	chr19:18118049-18119786+	exon sense-overlapping	ENST00000593560	ARRDC2	chr19:18118977-18120839+
chr19	18119803	18120003	MACS_peak_92235	125.67	200	ENST00000593460	ARRDC2	125.67	3.95	17.84	gencode	3748	chr19:18118979-18124909+	exon sense-overlapping	ENST00000593560	ARRDC2	chr19:18118977-18120839+
chr19	18121107	18121538	MACS_peak_92237	272.36	431	ENST00000593460	ARRDC2	272.36	10.45	11.94	gencode	3748	chr19:18118979-18124909+	exon sense-overlapping	ENST00000593560	ARRDC2	chr19:18118977-18120839+
chr5	90716463	90716532	MACS_peak_155818	133.75	69	NR_027435	ARRDC3-AS1	133.75	10.08	17.28	RefSeq	2502	chr5:90676164-90716532+	intronic antisense	NM_020801	ARRDC3	chr5:90664541-90679149-
chr22	51065018	51065409	MACS_peak_125901	1019.23	391	ENST00000551731	ARSA	1019.23	29.26	12.36	gencode	1431	chr22:51065019-51066598-	exon sense-overlapping	NM_000487	ARSA	chr22:51061182-51066601-
chr1	231114854	231115162	MACS_peak_17424	87.99	308	ENST00000497753	ARV1	87.99	7.32	22.37	gencode	1072	chr1:231114727-231132900+	exon sense-overlapping	ENST00000366658	ARV1	chr1:231114840-231136341+
chr8	17918885	17919250	MACS_peak_186205	312.4	365	ENST00000521542	ASAH1	312.4	9.99	11.36	gencode	558	chr8:17917153-17919383-	exon sense-overlapping	ENST00000520781	ASAH1	chr8:17913961-17941879-
chr8	131124339	131124660	MACS_peak_193325	330.39	321	ENST00000520189	ASAP1	330.39	6.67	11.14	gencode	572	chr8:131088643-131124660-	exon sense-overlapping	ENST00000357668	ASAP1	chr8:131064353-131414217-
chr8	131127822	131127981	MACS_peak_193326	358.46	159	ENST00000521057	ASAP1	358.46	6.2	10.89	gencode	720	chr8:131127823-131131025-	exon sense-overlapping	ENST00000357668	ASAP1	chr8:131064353-131414217-
chr8	131220875	131220992	MACS_peak_193366	188.26	117	ENST00000518957	ASAP1	188.26	4.38	14.22	gencode	446	chr8:131207359-131226870-	exon sense-overlapping	ENST00000357668	ASAP1	chr8:131064353-131414217-
chr8	131307950	131308779	MACS_peak_193393	1509.03	829	NR_002765	ASAP1-IT1	1509.03	23.04	14.89	RefSeq	1179	chr8:131307601-131308779-	intron sense-overlapping	ENST00000357668	ASAP1	chr8:131064353-131414217-
chr8	131095935	131096138	MACS_peak_193311	203.56	203	NR_045385	ASAP1-IT2	203.56	5.86	13.64	RefSeq	2031	chr8:131094984-131097014-	intron sense-overlapping	ENST00000357668	ASAP1	chr8:131064353-131414217-
chr1	23767842	23767966	MACS_peak_2544	419.13	124	ENST00000478858	ASAP3	419.13	16.79	10.48	gencode	888	chr1:23767843-23810685-	exon sense-overlapping	ENST00000608765	ASAP3	chr1:23777972-23811061-
chr17	42253653	42253981	MACS_peak_80533	140.57	328	NR_049729	ASB16-AS1	140.57	6	16.8	RefSeq	2275	chr17:42253342-42264085-	natural antisense	NM_080863	ASB16	chr17:42248074-42256451+
chr15	101152370	101152717	MACS_peak_68371	100.14	347	ENST00000561192	ASB7	100.14	7.63	20.53	gencode	629	chr15:101149752-101152717+	exon sense-overlapping	ENST00000558747	ASB7	chr15:101142813-101189738+
chr10	73975539	73976015	MACS_peak_23080	127.15	476	ENST00000492502	ASCC1	127.15	9.04	17.77	gencode	902	chr10:73963200-73976015-	exon sense-overlapping	ENST00000394915	ASCC1	chr10:73862127-73976039-
chr10	73976775	73976892	MACS_peak_23081	95.85	117	NR_045564	ASCC1	95.85	6.75	21.16	RefSeq	2723	chr10:73855790-73976892-	exon sense-overlapping	ENST00000394915	ASCC1	chr10:73862127-73976039-
chr6	119221930	119222143	MACS_peak_169711	84.82	213	ENST00000511766	ASF1A	84.82	4.86	22.92	gencode	573	chr6:119215385-119222201+	exon sense-overlapping	NM_014034	ASF1A	chr6:119215241-119230335+
chr1	155339988	155340441	MACS_peak_11998	64.21	453	ENST00000477427	ASH1L	64.21	5.13	27.65	gencode	596	chr1:155339938-155340659-	exon sense-overlapping	ENST00000368346	ASH1L	chr1:155305059-155532484-
chr1	155531771	155532623	MACS_peak_12045	130.67	852	NR_027023	ASH1L-AS1	130.67	10.74	17.45	RefSeq	1987	chr1:155531772-155533735+	natural antisense	ENST00000368346	ASH1L	chr1:155305059-155532484-
chr1	155365800	155366193	MACS_peak_12005	251.94	393	ENST00000458371	ASH1L-IT1	251.94	9.81	12.46	gencode	448	chr1:155365801-155366769-	intron sense-overlapping	ENST00000368346	ASH1L	chr1:155305059-155532484-
chr7	65554077	65554322	MACS_peak_177523	463.59	245	ENST00000493708	ASL	463.59	6.7	10.23	gencode	885	chr7:65552680-65557908+	exon sense-overlapping	ENST00000362000	ASL	chr7:65540867-65554165+
chrX	1560952	1561210	MACS_peak_204840	430.01	258	ENST00000474865	ASMTL	430.01	8.35	10.41	gencode	851	chrX:1560485-1571765-	exon sense-overlapping	ENST00000416733	ASMTL	chrX:1522032-1571768-
chrX	1520354	1521118	MACS_peak_204819	1422.68	764	NR_026710	ASMTL-AS1	1422.68	28	14.37	RefSeq	1789	chrX:1519424-1532479+	natural antisense	ENST00000416733	ASMTL	chrX:1522032-1571768-
chrX	1531635	1531942	MACS_peak_204821	170.74	307	NR_026710	ASMTL-AS1	170.74	7.44	14.99	RefSeq	1789	chrX:1519424-1532479+	natural antisense	ENST00000416733	ASMTL	chrX:1522032-1571768-
chrX	1532268	1532479	MACS_peak_204822	89.14	211	NR_026710	ASMTL-AS1	89.14	4	22.19	RefSeq	1789	chrX:1519424-1532479+	natural antisense	ENST00000416733	ASMTL	chrX:1522032-1571768-
chrX	1532719	1533043	MACS_peak_204823	169.75	324	NR_026711	ASMTL-AS1	169.75	6.75	15.04	RefSeq	2319	chrX:1519424-1534314+	natural antisense	ENST00000416733	ASMTL	chrX:1522032-1571768-
chrY	1470354	1471118	MACS_peak_211774	1407.34	764	NR_026710	ASMTL-AS1	1407.34	26.28	14.33	RefSeq	1789	chrY:1469424-1482479+	natural antisense	NM_001173473	ASMTL	chrY:1472032-1522655-
chrY	1482268	1482479	MACS_peak_211777	97.39	211	NR_026710	ASMTL-AS1	97.39	4.05	20.96	RefSeq	1789	chrY:1469424-1482479+	natural antisense	NM_001173473	ASMTL	chrY:1472032-1522655-
chrY	1482719	1483043	MACS_peak_211778	169.75	324	NR_026711	ASMTL-AS1	169.75	6.75	15.04	RefSeq	2319	chrY:1469424-1484314+	natural antisense	NM_001173473	ASMTL	chrY:1472032-1522655-
chr19	12856190	12856464	MACS_peak_91540	86.67	274	ENST00000590633	ASNA1	86.67	5.58	22.61	gencode	592	chr19:12848311-12856464+	exon sense-overlapping	ENST00000586561	ASNA1	chr19:12848072-12856564+
chr7	97483891	97484167	MACS_peak_180203	61.75	276	ENST00000487714	ASNS	61.75	4.75	28.29	gencode	689	chr7:97481626-97484187-	exon sense-overlapping	ENST00000422745	ASNS	chr7:97481458-97501779-
chr7	97498219	97498496	MACS_peak_180211	480.77	277	ENST00000495255	ASNS	480.77	7.53	10.24	gencode	1678	chr7:97492408-97498496-	exon sense-overlapping	ENST00000414884	ASNS	chr7:97498384-97501470-
chr17	79966813	79967067	MACS_peak_85148	264.04	254	ENST00000577733	ASPSCR1	264.04	15.24	12.09	gencode	5503	chr17:79962221-79975280+	exon sense-overlapping	ENST00000580534	ASPSCR1	chr17:79935510-79975280+
chr17	79969959	79970143	MACS_peak_85149	415.39	184	ENST00000578361	ASPSCR1	415.39	8.75	10.43	gencode	590	chr17:79969960-79975279+	exon sense-overlapping	ENST00000580534	ASPSCR1	chr17:79935510-79975280+
chr11	62105361	62105810	MACS_peak_32625	84.12	449	ENST00000525496	ASRGL1	84.12	5.33	23.04	gencode	565	chr11:62104931-62105810+	exon sense-overlapping	ENST00000535727	ASRGL1	chr11:62104923-62157298+
chr9	119308250	119308419	MACS_peak_201906	392.09	169	NR_033973	ASTN2-AS1	392.09	19.56	10.49	RefSeq	1756	chr9:119266562-119324572+	intronic antisense	ENST00000313400	ASTN2	chr9:119187504-120177317-
chr12	27059234	27059417	MACS_peak_40694	107.19	183	ENST00000538016	ASUN	107.19	4.61	19.68	gencode	535	chr12:27058118-27059417-	exon sense-overlapping	ENST00000538155	ASUN	chr12:27058114-27070667-
chr12	27081635	27081989	MACS_peak_40701	114.96	354	ENST00000538748	ASUN	114.96	5.92	18.91	gencode	386	chr12:27081187-27081989-	exon sense-overlapping	ENST00000537336	ASUN	chr12:27081649-27091259-
chr20	31017140	31017723	MACS_peak_117205	145.68	583	ENST00000470145	ASXL1	145.68	5.87	16.48	gencode	1073	chr20:30954187-31017723+	exon sense-overlapping	ENST00000306058	ASXL1	chr20:30947550-31027121+
chr10	89519457	89519493	MACS_peak_24842	93.43	36	uc009xth.1	ATAD1	93.43	3.41	21.54	UCSC_knowngene	2755	chr10:89512875-89574369-	exon sense-overlapping	ENST00000328142	ATAD1	chr10:89512874-89574639-
chr8	124392768	124393112	MACS_peak_192787	258.64	344	ENST00000530065	ATAD2	258.64	6.53	12.2	gencode	411	chr8:124384902-124393154-	exon sense-overlapping	ENST00000521903	ATAD2	chr8:124332742-124428590-
chr2	24011071	24011233	MACS_peak_98177	792.99	162	ENST00000478885	ATAD2B	792.99	19.65	10.87	gencode	631	chr2:24008625-24011233-	exon sense-overlapping	ENST00000238789	ATAD2B	chr2:23971534-24149984-
chr1	1425529	1426051	MACS_peak_227	403.19	522	ENST00000474481	ATAD3B	403.19	18.45	10.48	gencode	3367	chr1:1419949-1431581+	exon sense-overlapping	NM_031921	ATAD3B	chr1:1407164-1431582+
chr1	212791468	212791899	MACS_peak_15888	278.56	431	ENST00000465155	ATF3	278.56	12	11.87	gencode	1626	chr1:212782012-212792589+	exon sense-overlapping	ENST00000366983	ATF3	chr1:212788364-212792897+
chr17	74221831	74222468	MACS_peak_84227	236.4	637	ENST00000433309	ATF4P3	236.4	11.38	12.71	gencode	1056	chr17:74221832-74222887-	intron sense-overlapping	ENST00000319945	RNF157	chr17:74140421-74236389-
chr17	74222798	74222887	MACS_peak_84228	66.7	89	ENST00000433309	ATF4P3	66.7	9.68	26.95	gencode	1056	chr17:74221832-74222887-	intron sense-overlapping	ENST00000319945	RNF157	chr17:74140421-74236389-
chr11	113661637	113662088	MACS_peak_36728	292.83	451	ENST00000438498	ATF4P4	292.83	20.35	11.67	gencode	1049	chr11:113661040-113662088+	intergenic
chr6	32088364	32088679	MACS_peak_164762	245.11	315	ENST00000485314	ATF6B	245.11	7.5	12.59	gencode	1020	chr6:32088286-32095544-	exon sense-overlapping	NM_001136153	ATF6B	chr6:32083045-32096017-
chr6	32093818	32094029	MACS_peak_164763	1422.37	211	ENST00000468502	ATF6B	1422.37	21.34	14.36	gencode	564	chr6:32093819-32095995-	exon sense-overlapping	NM_001136153	ATF6B	chr6:32083045-32096017-
chr6	32095447	32095544	MACS_peak_164764	863.88	97	ENST00000485314	ATF6B	863.88	17.79	11.4	gencode	1020	chr6:32088286-32095544-	exon sense-overlapping	NM_001136153	ATF6B	chr6:32083045-32096017-
chr12	14619264	14619464	MACS_peak_39753	118.99	200	ENST00000535179	ATF7IP	118.99	4.85	18.47	gencode	746	chr12:14619044-14629088+	exon sense-overlapping	ENST00000540793	ATF7IP	chr12:14576695-14651181+
chr16	10479917	10480117	MACS_peak_69663	171.36	200	ENST00000562396	ATF7IP2	171.36	9.68	14.96	gencode	1681	chr16:10479918-10481598+	exon sense-overlapping	ENST00000543967	ATF7IP2	chr16:10479916-10576343+
chr5	115176514	115177520	MACS_peak_157188	557.4	1006	ENST00000513322	ATG12	557.4	11.65	10.18	gencode	1558	chr5:115167209-115177520-	exon sense-overlapping	NM_001277783	ATG12	chr5:115163894-115177548-
chr11	46680942	46681155	MACS_peak_31891	204.23	213	ENST00000534610	ATG13	204.23	5.36	13.62	gencode	1655	chr11:46639132-46681579+	exon sense-overlapping	ENST00000395549	ATG13	chr11:46639341-46678741+
chr11	72532525	72532784	MACS_peak_34143	599.68	259	ENST00000544490	ATG16L2	599.68	10.71	10.39	gencode	3731	chr11:72525472-72540678+	exon sense-overlapping	ENST00000534905	ATG16L2	chr11:72525451-72554719+
chr11	72533522	72533969	MACS_peak_34144	138.08	447	ENST00000536995	ATG16L2	138.08	10.48	16.92	gencode	4577	chr11:72532933-72540678+	exon sense-overlapping	ENST00000534905	ATG16L2	chr11:72525451-72554719+
chr11	72534842	72535166	MACS_peak_34145	823.87	324	ENST00000439504	ATG16L2	823.87	14.79	11.13	gencode	3841	chr11:72525464-72540680+	exon sense-overlapping	ENST00000534905	ATG16L2	chr11:72525451-72554719+
chr11	64681292	64681958	MACS_peak_32938	202.73	666	ENST00000461701	ATG2A	202.73	10.18	13.69	gencode	2031	chr11:64680083-64684678-	exon sense-overlapping	ENST00000418259	ATG2A	chr11:64662018-64680867-
chr3	112277034	112277264	MACS_peak_133477	668.89	230	ENST00000488910	ATG3	668.89	15.97	10.55	gencode	681	chr3:112276985-112280704-	exon sense-overlapping	ENST00000492886	ATG3	chr3:112256993-112280893-
chr2	242593960	242594417	MACS_peak_115166	324.39	457	ENST00000475195	ATG4B	324.39	9.42	11.26	gencode	762	chr2:242577108-242594417+	exon sense-overlapping	ENST00000396411	ATG4B	chr2:242577108-242611796+
chr2	242607673	242608100	MACS_peak_115173	258.3	427	ENST00000475693	ATG4B	258.3	8.32	12.21	gencode	2237	chr2:242607674-242613264+	exon sense-overlapping	ENST00000396411	ATG4B	chr2:242577108-242611796+
chr2	242609975	242610197	MACS_peak_115175	686.79	222	ENST00000494132	ATG4B	686.79	16.2	10.55	gencode	828	chr2:242609976-242611332+	exon sense-overlapping	ENST00000396411	ATG4B	chr2:242577108-242611796+
chr19	10657539	10657929	MACS_peak_91160	842.34	390	ENST00000590096	ATG4D	842.34	21.31	11.3	gencode	1282	chr19:10654593-10659710+	exon sense-overlapping	ENST00000540862	ATG4D	chr19:10655686-10664093+
chr6	106649952	106650152	MACS_peak_168793	55.99	200	ENST00000475645	ATG5	55.99	2.84	30.19	gencode	2659	chr6:106632351-106650304-	exon sense-overlapping	NM_001286106	ATG5	chr6:106632352-106773310-
chr3	11390096	11390221	MACS_peak_126669	88.48	125	ENST00000460291	ATG7	88.48	4.2	22.29	gencode	951	chr3:11383674-11390221+	exon sense-overlapping	NM_001136031	ATG7	chr3:11314010-11599139+
chr3	11404286	11404570	MACS_peak_126674	179.05	284	ENST00000467121	ATG7	179.05	8.77	14.62	gencode	488	chr3:11402055-11404570+	exon sense-overlapping	NM_001136031	ATG7	chr3:11314010-11599139+
chr2	220091590	220091657	MACS_peak_113145	236.67	67	ENST00000412355	ATG9A	236.67	7.21	12.7	gencode	574	chr2:220089868-220094358-	exon sense-overlapping	ENST00000409422	ATG9A	chr2:220085169-220094351-
chr11	290677	291364	MACS_peak_28384	205.56	687	ENST00000474221	ATHL1	205.56	8.84	13.56	gencode	4418	chr11:289135-295678+	exon sense-overlapping	ENST00000397660	ATHL1	chr11:293679-294732+
chr11	291613	291863	MACS_peak_28385	58.95	250	ENST00000474221	ATHL1	58.95	4.1	29.29	gencode	4418	chr11:289135-295678+	exon sense-overlapping	ENST00000397660	ATHL1	chr11:293679-294732+
chr2	216211481	216211882	MACS_peak_112840	194.76	401	ENST00000467388	ATIC	194.76	4.45	14	gencode	714	chr2:216203492-216211963+	exon sense-overlapping	ENST00000426233	ATIC	chr2:216200745-216214021+
chr2	38525072	38525717	MACS_peak_99597	143.36	645	ENST00000477642	ATL2	143.36	8.05	16.57	gencode	764	chr2:38525073-38527460-	exon sense-overlapping	ENST00000332337	ATL2	chr2:38523011-38603366-
chr11	108093829	108095402	MACS_peak_36379	282.49	1573	ENST00000530958	ATM	282.49	9.79	11.78	gencode	5718	chr11:108093830-108107261+	exon sense-overlapping	ENST00000452508	ATM	chr11:108093843-108239829+
chr11	108157904	108158088	MACS_peak_36396	101.9	184	ENST00000533733	ATM	101.9	6.18	20.28	gencode	1731	chr11:108157905-108161394+	exon sense-overlapping	ENST00000452508	ATM	chr11:108093843-108239829+
chr11	108167700	108167963	MACS_peak_36401	96.48	263	ENST00000533690	ATM	96.48	5.21	21.09	gencode	3354	chr11:108167701-108204635+	exon sense-overlapping	ENST00000452508	ATM	chr11:108093843-108239829+
chr11	108199747	108199968	MACS_peak_36412	143.27	221	ENST00000525537	ATM	143.27	9.08	16.58	gencode	586	chr11:108198121-108199968+	exon sense-overlapping	ENST00000452508	ATM	chr11:108093843-108239829+
chr11	108206571	108206777	MACS_peak_36416	240.64	206	ENST00000525056	ATM	240.64	8.96	12.62	gencode	657	chr11:108203504-108206880+	exon sense-overlapping	ENST00000452508	ATM	chr11:108093843-108239829+
chr11	108224482	108224607	MACS_peak_36422	95.8	125	ENST00000527181	ATM	95.8	6.96	21.16	gencode	740	chr11:108224483-108236465+	exon sense-overlapping	ENST00000452508	ATM	chr11:108093843-108239829+
chr12	7050536	7051220	MACS_peak_38971	55.79	684	ENST00000537488	ATN1	55.79	7.38	30.27	gencode	899	chr12:7048270-7051220+	exon sense-overlapping	NM_001007026	ATN1	chr12:7033626-7051484+
chr2	86000116	86000384	MACS_peak_103129	228.68	268	ENST00000463422	ATOH8	228.68	10.47	12.84	gencode	3099	chr2:85981770-86002336+	exon sense-overlapping	NM_032827	ATOH8	chr2:85980909-86018506+
chr4	47514784	47514863	MACS_peak_143398	456.64	79	ENST00000507889	ATP10D	456.64	7	10.32	gencode	566	chr4:47487314-47514863+	exon sense-overlapping	ENST00000504445	ATP10D	chr4:47487316-47549581+
chr13	113512131	113512722	MACS_peak_54106	75.71	591	ENST00000459908	ATP11A	75.71	5.19	24.67	gencode	4516	chr13:113439459-113515112+	exon sense-overlapping	ENST00000283558	ATP11A	chr13:113344643-113532608+
chr13	113532604	113532773	MACS_peak_54111	1115.83	169	ENST00000493489	ATP11A	1115.83	19.37	12.93	gencode	583	chr13:113527817-113532773+	exon sense-overlapping	ENST00000283558	ATP11A	chr13:113344643-113532608+
chr19	19756682	19757878	MACS_peak_92524	688.74	1196	ENST00000467160	ATP13A1	688.74	27.39	10.52	gencode	2431	chr19:19756007-19758520-	exon sense-overlapping	ENST00000291503	ATP13A1	chr19:19756009-19772925-
chr19	19766124	19766463	MACS_peak_92527	122.47	339	ENST00000473243	ATP13A1	122.47	6.34	18.16	gencode	4729	chr19:19756012-19767541-	exon sense-overlapping	ENST00000291503	ATP13A1	chr19:19756009-19772925-
chr19	19767694	19767958	MACS_peak_92528	2027.67	264	ENST00000492774	ATP13A1	2027.67	24.62	16.2	gencode	482	chr19:19767695-19770554-	exon sense-overlapping	ENST00000291503	ATP13A1	chr19:19756009-19772925-
chr1	17312957	17313451	MACS_peak_1785	104.76	494	ENST00000466561	ATP13A2	104.76	7.97	19.96	gencode	1851	chr1:17312454-17318353-	exon sense-overlapping	ENST00000452699	ATP13A2	chr1:17312453-17338423-
chr1	17326951	17327151	MACS_peak_1790	125.06	200	ENST00000463860	ATP13A2	125.06	4.22	17.9	gencode	1639	chr1:17321982-17327342-	exon sense-overlapping	ENST00000452699	ATP13A2	chr1:17312453-17338423-
chr1	116944175	116944496	MACS_peak_10025	51.39	321	ENST00000479960	ATP1A1	51.39	5.05	32.11	gencode	611	chr1:116943752-116944655+	exon sense-overlapping	ENST00000440951	ATP1A1	chr1:116942093-116952883+
chr1	116941621	116941936	MACS_peak_10024	470.93	315	NR_027645	ATP1A1-AS1	470.93	4.64	10.28	RefSeq	668	chr1:116941622-116961197-	natural antisense	ENST00000440951	ATP1A1	chr1:116942093-116952883+
chr1	116948487	116948770	MACS_peak_10027	128.74	283	NR_024124	ATP1A1-AS1	128.74	4.74	17.61	RefSeq	1552	chr1:116947336-116961197-	intronic antisense	ENST00000440951	ATP1A1	chr1:116942093-116952883+
chr1	116961080	116961213	MACS_peak_10028	357.38	133	NR_027646	ATP1A1-AS1	357.38	10.08	10.82	RefSeq	562	chr1:116935487-116961244-	natural antisense	ENST00000440951	ATP1A1	chr1:116942093-116952883+
chr19	42489014	42489216	MACS_peak_94622	144.78	202	ENST00000485672	ATP1A3	144.78	6.13	16.47	gencode	963	chr19:42488413-42489494-	exon sense-overlapping	ENST00000602133	ATP1A3	chr19:42470934-42498231-
chr3	141637093	141637183	MACS_peak_136373	540.56	90	ENST00000492725	ATP1B3-AS1	540.56	6.28	10.23	gencode	376	chr3:141637094-141637863-	intronic antisense	ENST00000462082	ATP1B3	chr3:141595697-141645024+
chr16	28903717	28903980	MACS_peak_71436	243.79	263	ENST00000564470	ATP2A1	243.79	15.02	12.54	gencode	467	chr16:28900218-28905540+	exon sense-overlapping	NM_001286075	ATP2A1	chr16:28891364-28915830+
chr16	28890809	28891218	MACS_peak_71435	514.16	409	NR_046287	ATP2A1-AS1	514.16	22.52	10.18	RefSeq	591	chr16:28890278-28891242-	natural antisense	ENST00000562185	ATP2A1	chr16:28890564-28893901+
chr1	203696522	203696882	MACS_peak_15165	225.12	360	ENST00000466407	ATP2B4	225.12	7.02	12.98	gencode	388	chr1:203693089-203696882+	exon sense-overlapping	ENST00000341360	ATP2B4	chr1:203651937-203709447+
chr18	43669394	43669698	MACS_peak_87769	201.95	304	ENST00000589611	ATP5A1	201.95	5.68	13.74	gencode	995	chr18:43669395-43672164-	exon sense-overlapping	ENST00000589252	ATP5A1	chr18:43667393-43678261-
chr9	41029856	41030086	MACS_peak_197549	114.81	230	ENST00000440061	ATP5A1P1	114.81	13.44	18.94	gencode	1283	chr9:41028804-41030086+	intergenic
chr9	66059060	66059527	MACS_peak_198077	197.25	467	ENST00000411918	ATP5A1P10	197.25	8.98	13.91	gencode	1279	chr9:66058843-66060121+	intergenic
chr9	43401038	43401315	MACS_peak_197725	83.06	277	ENST00000433223	ATP5A1P5	83.06	11.33	23.25	gencode	1329	chr9:43399987-43401315+	intergenic
chr9	44560013	44560285	MACS_peak_197827	114.81	272	ENST00000454088	ATP5A1P6	114.81	13.44	18.94	gencode	1348	chr9:44558938-44560285+	intergenic
chr9	46998212	46998897	MACS_peak_198026	290.84	685	ENST00000453978	ATP5A1P7	290.84	13.7	11.65	gencode	1279	chr9:46998213-46999491+	intergenic
chr9	41799258	41799495	MACS_peak_197562	409.79	237	ENST00000423669	ATP5A1P8	409.79	13.44	10.44	gencode	1298	chr9:41799259-41800556-	intergenic
chr9	41799975	41800303	MACS_peak_197563	251.46	328	ENST00000423669	ATP5A1P8	251.46	13.44	12.39	gencode	1298	chr9:41799259-41800556-	intergenic
chr9	39654221	39654469	MACS_peak_197413	357.32	248	ENST00000412467	ATP5A1P9	357.32	11.22	10.82	gencode	1321	chr9:39654198-39655518-	intergenic
chr9	39654833	39655157	MACS_peak_197414	612.18	324	ENST00000412467	ATP5A1P9	612.18	17.25	10.39	gencode	1321	chr9:39654198-39655518-	intergenic
chr9	39655465	39655518	MACS_peak_197415	114.19	53	ENST00000412467	ATP5A1P9	114.19	8	19	gencode	1321	chr9:39654198-39655518-	intergenic
chr19	1242271	1243353	MACS_peak_89724	50.94	1082	ENST00000592624	ATP5D	50.94	10.23	32.62	gencode	1587	chr19:1241767-1243353+	exon sense-overlapping	ENST00000591660	ATP5D	chr19:1241819-1244785+
chr13	52173356	52173596	MACS_peak_51555	1007.49	240	ENST00000433775	ATP5F1P1	1007.49	22.93	12.2	gencode	569	chr13:52172552-52173596+	intron sense-overlapping	NM_052950	WDFY2	chr13:52158484-52336171+
chr17	46970215	46970471	MACS_peak_81386	320.13	256	ENST00000513781	ATP5G1	320.13	7.18	11.29	gencode	759	chr17:46970216-46973223+	exon sense-overlapping	ENST00000503641	ATP5G1	chr17:46970159-46973233+
chr3	172546581	172546966	MACS_peak_138277	311.05	385	ENST00000430660	ATP5G1P4	311.05	14.62	11.38	gencode	441	chr3:172546526-172546966-	intergenic
chr17	73035303	73035516	MACS_peak_83930	1377.36	213	ENST00000580649	ATP5H	1377.36	7.03	14.26	gencode	2191	chr17:73034958-73037293-	exon sense-overlapping	NM_001003785	ATP5H	chr17:73034955-73043074-
chr17	73035930	73036482	MACS_peak_83931	505.68	552	ENST00000580649	ATP5H	505.68	5.86	10.19	gencode	2191	chr17:73034958-73037293-	exon sense-overlapping	NM_001003785	ATP5H	chr17:73034955-73043074-
chr17	73038091	73038372	MACS_peak_83932	1246	281	ENST00000582341	ATP5H	1246	8.18	13.62	gencode	979	chr17:73037527-73038756-	exon sense-overlapping	NM_001003785	ATP5H	chr17:73034955-73043074-
chr21	27097008	27097661	MACS_peak_120205	645.23	653	ENST00000486002	ATP5J	645.23	7.64	10.43	gencode	876	chr21:27097009-27107215-	exon sense-overlapping	ENST00000400094	ATP5J	chr21:27096791-27107215-
chr7	99057708	99058012	MACS_peak_180463	113.55	304	ENST00000481899	ATP5J2	113.55	4.37	19.01	gencode	738	chr7:99056563-99058122-	exon sense-overlapping	ENST00000449683	ATP5J2	chr7:99055813-99063790-
chr11	118277455	118277812	MACS_peak_36987	952.32	357	ENST00000527186	ATP5L	952.32	7.31	11.9	gencode	1582	chr11:118276842-118280325+	exon sense-overlapping	ENST00000524422	ATP5L	chr11:118272347-118302211+
chr21	35279460	35279757	MACS_peak_120808	328.93	297	ENST00000491703	ATP5O	328.93	4.89	11.16	gencode	2839	chr21:35275757-35288072-	exon sense-overlapping	ENST00000418933	ATP5O	chr21:35275760-35281399-
chr21	35286753	35286961	MACS_peak_120810	105.22	208	ENST00000491703	ATP5O	105.22	5.21	19.9	gencode	2839	chr21:35275757-35288072-	exon sense-overlapping	ENST00000418933	ATP5O	chr21:35275760-35281399-
chr21	35287448	35288072	MACS_peak_120811	213.17	624	ENST00000491703	ATP5O	213.17	5.56	13.27	gencode	2839	chr21:35275757-35288072-	exon sense-overlapping	ENST00000418933	ATP5O	chr21:35275760-35281399-
chr5	81604677	81605080	MACS_peak_155381	452.03	403	ENST00000508366	ATP6AP1L	452.03	17.78	10.26	gencode	3524	chr5:81604678-81682796+	exon sense-overlapping	ENST00000439350	ATP6AP1L	chr5:81601166-81614147+
chr17	40622136	40622384	MACS_peak_80222	61.63	248	ENST00000588629	ATP6V0A1	61.63	3.43	28.31	gencode	1797	chr17:40610876-40623457+	exon sense-overlapping	ENST00000537728	ATP6V0A1	chr17:40610896-40673412+
chr17	40665459	40665996	MACS_peak_80235	723.03	537	ENST00000588806	ATP6V0A1	723.03	11.54	10.78	gencode	842	chr17:40665460-40673177+	exon sense-overlapping	ENST00000537728	ATP6V0A1	chr17:40610896-40673412+
chr12	124241281	124241481	MACS_peak_48741	360.47	200	ENST00000543687	ATP6V0A2	360.47	7.35	10.85	gencode	1421	chr12:124240874-124243234+	exon sense-overlapping	ENST00000534943	ATP6V0A2	chr12:124234543-124242562+
chr16	67477001	67477244	MACS_peak_73295	158.06	243	ENST00000567170	ATP6V0D1	158.06	4.51	15.72	gencode	590	chr16:67472748-67477310-	exon sense-overlapping	ENST00000540149	ATP6V0D1	chr16:67472379-67515020-
chr16	67479783	67479868	MACS_peak_73297	165.64	85	ENST00000564191	ATP6V0D1	165.64	6.87	15.29	gencode	853	chr16:67472991-67514989-	exon sense-overlapping	ENST00000540149	ATP6V0D1	chr16:67472379-67515020-
chr2	71184988	71185202	MACS_peak_102244	782.75	214	ENST00000463380	ATP6V1B1	782.75	17.39	10.8	gencode	574	chr2:71184901-71187096+	exon sense-overlapping	ENST00000412314	ATP6V1B1	chr2:71163051-71192531+
chr2	71175356	71175409	MACS_peak_102242	500.82	53	NR_110273	ATP6V1B1-AS1	500.82	10.78	10.17	RefSeq	944	chr2:71169143-71175741-	exon sense-overlapping	ENST00000606025	AC007040.11	chr2:71166448-71222466-
chr8	20071801	20072045	MACS_peak_186512	103.08	244	ENST00000523482	ATP6V1B2	103.08	3.96	20.18	gencode	6907	chr8:20054914-20079200+	exon sense-overlapping	ENST00000519667	ATP6V1B2	chr8:20054950-20068926+
chr8	20072267	20072907	MACS_peak_186513	67.97	640	ENST00000523482	ATP6V1B2	67.97	4.1	26.66	gencode	6907	chr8:20054914-20079200+	exon sense-overlapping	ENST00000519667	ATP6V1B2	chr8:20054950-20068926+
chr8	104075362	104075498	MACS_peak_191620	98.42	136	ENST00000521671	ATP6V1C1	98.42	5.48	20.78	gencode	517	chr8:104063345-104075498+	exon sense-overlapping	ENST00000395862	ATP6V1C1	chr8:104033291-104085279+
chr8	104076817	104077039	MACS_peak_191621	330.13	222	ENST00000518959	ATP6V1C1	330.13	7.67	11.14	gencode	553	chr8:104076788-104081053+	exon sense-overlapping	ENST00000395862	ATP6V1C1	chr8:104033291-104085279+
chr14	67815608	67815821	MACS_peak_57504	1449.95	213	ENST00000555335	ATP6V1D	1449.95	15	14.62	gencode	585	chr14:67815572-67826511-	exon sense-overlapping	ENST00000553408	ATP6V1D	chr14:67802905-67817386-
chr22	18077294	18077559	MACS_peak_122134	153.92	265	ENST00000473248	ATP6V1E1	153.92	7.06	15.93	gencode	832	chr22:18075435-18078058-	exon sense-overlapping	ENST00000413576	ATP6V1E1	chr22:18077305-18111499-
chr22	18095741	18096086	MACS_peak_122140	481.99	345	ENST00000460085	ATP6V1E1	481.99	7.05	10.23	gencode	558	chr22:18095742-18111515-	exon sense-overlapping	ENST00000413576	ATP6V1E1	chr22:18077305-18111499-
chr22	18102226	18102294	MACS_peak_122141	182.54	68	ENST00000481365	ATP6V1E1	182.54	6.54	14.46	gencode	692	chr22:18080767-18102294-	exon sense-overlapping	ENST00000413576	ATP6V1E1	chr22:18077305-18111499-
chr2	46768814	46769317	MACS_peak_100472	288.21	503	ENST00000524249	ATP6V1E2	288.21	12.1	11.72	gencode	857	chr2:46717889-46769317-	exon sense-overlapping	ENST00000522587	ATP6V1E2	chr2:46739006-46769696-
chr9	117350056	117350398	MACS_peak_201788	906.52	342	ENST00000473413	ATP6V1G1	906.52	16.96	11.66	gencode	470	chr9:117350057-117354959+	exon sense-overlapping	NM_004888	ATP6V1G1	chr9:117349994-117361152+
chr10	35447233	35447275	MACS_peak_21058	331.97	42	ENST00000438388	ATP6V1G1P4	331.97	15.41	11.11	gencode	335	chr10:35447234-35447568+	intron sense-overlapping	ENST00000333809	CREM	chr10:35426710-35501883+
chr8	54652151	54652183	MACS_peak_188619	670.54	32	ENST00000522159	ATP6V1H	670.54	13.07	10.54	gencode	423	chr8:54628233-54652183-	exon sense-overlapping	ENST00000520188	ATP6V1H	chr8:54628233-54752521-
chr8	54668942	54669216	MACS_peak_188622	72.58	274	ENST00000521707	ATP6V1H	72.58	5.62	25.51	gencode	598	chr8:54668822-54684625-	exon sense-overlapping	ENST00000520188	ATP6V1H	chr8:54628233-54752521-
chrX	77166152	77166332	MACS_peak_208678	791.77	180	NR_104109	ATP7A	791.77	15.27	10.88	RefSeq	5549	chrX:77166153-77305892+	exon sense-overlapping	ENST00000341514	ATP7A	chrX:77166199-77305892+
chr13	52538909	52539138	MACS_peak_51604	153.43	229	ENST00000483772	ATP7B	153.43	15.09	15.96	gencode	723	chr13:52538910-52548111-	exon sense-overlapping	ENST00000400370	ATP7B	chr13:52508822-52585547-
chr13	33052177	33052377	MACS_peak_50129	117.09	200	ENST00000437678	ATP8A2P2	117.09	3.79	18.68	gencode	1568	chr13:33051411-33052978+	intronic antisense	ENST00000399396	N4BP2L2	chr13:33006930-33112936-
chr1	154302890	154303093	MACS_peak_11845	751.88	203	ENST00000368490	ATP8B2	751.88	9.75	10.8	gencode	473	chr1:154298081-154303178+	exon sense-overlapping	ENST00000341822	ATP8B2	chr1:154301275-154314264+
chr1	154303962	154304154	MACS_peak_11846	58.01	192	ENST00000514107	ATP8B2	58.01	6.33	29.57	gencode	218	chr1:154303963-154304455+	exon sense-overlapping	ENST00000341822	ATP8B2	chr1:154301275-154314264+
chr18	76914501	76914555	MACS_peak_89355	90.84	54	ENST00000588772	ATP9B	90.84	8.89	21.94	gencode	453	chr18:76914502-76954608+	exon sense-overlapping	ENST00000586672	ATP9B	chr18:76829406-76914529+
chr18	76954431	76954608	MACS_peak_89362	138.96	177	ENST00000588772	ATP9B	138.96	7.95	16.92	gencode	453	chr18:76914502-76954608+	exon sense-overlapping	ENST00000586672	ATP9B	chr18:76829406-76914529+
chr18	77037105	77037268	MACS_peak_89373	150.77	163	uc002lmy.1	ATP9B	150.77	5.65	16.09	UCSC_knowngene	1923	chr18:76847307-77037268+	exon sense-overlapping	ENST00000586672	ATP9B	chr18:76829406-76914529+
chr18	77066985	77067355	MACS_peak_89380	732.7	370	ENST00000591518	ATP9B	732.7	24.5	10.81	gencode	568	chr18:77063604-77067440+	exon sense-overlapping	ENST00000589326	ATP9B	chr18:77067112-77092998+
chr18	77120541	77121205	MACS_peak_89396	249.05	664	ENST00000490210	ATP9B	249.05	14.77	12.47	gencode	7353	chr18:76873310-77124284+	exon sense-overlapping	ENST00000543761	ATP9B	chr18:77090080-77138141+
chr18	77123355	77123679	MACS_peak_89398	119.12	324	ENST00000490210	ATP9B	119.12	6.4	18.46	gencode	7353	chr18:76873310-77124284+	exon sense-overlapping	ENST00000543761	ATP9B	chr18:77090080-77138141+
chr1	47130213	47131036	MACS_peak_5387	540.78	823	ENST00000460928	ATPAF1	540.78	20.13	10.22	gencode	869	chr1:47130214-47133774-	exon sense-overlapping	ENST00000526821	ATPAF1	chr1:47100751-47131044-
chr17	17927937	17928144	MACS_peak_77861	70.7	207	ENST00000496852	ATPAF2	70.7	6.73	25.9	gencode	1662	chr17:17921576-17928945-	exon sense-overlapping	ENST00000444058	ATPAF2	chr17:17925059-17942523-
chr17	17942194	17942511	MACS_peak_77864	1612.19	317	ENST00000497871	ATPAF2	1612.19	30.79	15.25	gencode	633	chr17:17931425-17942515-	exon sense-overlapping	ENST00000444058	ATPAF2	chr17:17925059-17942523-
chr3	142218472	142218944	MACS_peak_136499	244.14	472	ENST00000507620	ATR	244.14	11.08	12.61	gencode	837	chr3:142215239-142218944-	exon sense-overlapping	ENST00000383101	ATR	chr3:142168080-142297668-
chrX	76889912	76890194	MACS_peak_208623	174.12	282	ENST00000460639	ATRX	174.12	5.37	14.88	gencode	424	chrX:76889913-76891547-	exon sense-overlapping	ENST00000373344	ATRX	chrX:76760356-77041702-
chr6	16485365	16485837	MACS_peak_163485	130.34	472	ENST00000473388	ATXN1	130.34	7.27	17.48	gencode	1569	chr6:16485366-16761691-	exon sense-overlapping	NM_000332	ATXN1	chr6:16299343-16761721-
chr6	16737647	16737958	MACS_peak_163550	89.95	311	ENST00000467008	ATXN1	89.95	4.96	22.08	gencode	3362	chr6:16737082-16761707-	exon sense-overlapping	NM_000332	ATXN1	chr6:16299343-16761721-
chr6	16738494	16738702	MACS_peak_163551	70.15	208	ENST00000467008	ATXN1	70.15	2.78	26.04	gencode	3362	chr6:16737082-16761707-	exon sense-overlapping	NM_000332	ATXN1	chr6:16299343-16761721-
chr6	16739132	16740149	MACS_peak_163552	89.84	1017	ENST00000467008	ATXN1	89.84	5.41	22.08	gencode	3362	chr6:16737082-16761707-	exon sense-overlapping	NM_000332	ATXN1	chr6:16299343-16761721-
chr6	16750206	16750323	MACS_peak_163555	115.41	117	ENST00000483591	ATXN1	115.41	5.22	18.86	gencode	892	chr6:16432795-16750323-	exon sense-overlapping	NM_000332	ATXN1	chr6:16299343-16761721-
chr22	46136248	46136605	MACS_peak_125376	85.54	357	ENST00000483549	ATXN10	85.54	4.51	22.79	gencode	778	chr22:46114303-46136680+	exon sense-overlapping	ENST00000435026	ATXN10	chr22:46125321-46219157+
chr12	111895017	111895304	MACS_peak_47286	1101.33	287	ENST00000551551	ATXN2	1101.33	14.01	12.87	gencode	1256	chr12:111893993-111896205-	exon sense-overlapping	ENST00000389153	ATXN2	chr12:111890018-112036626-
chr12	111908361	111908645	MACS_peak_47292	410.46	284	ENST00000482777	ATXN2	410.46	8.13	10.52	gencode	4369	chr12:111890255-111908645-	exon sense-overlapping	ENST00000389153	ATXN2	chr12:111890018-112036626-
chr12	111922912	111923135	MACS_peak_47297	58.59	223	ENST00000552323	ATXN2	58.59	6.15	29.39	gencode	430	chr12:111922913-111924618-	exon sense-overlapping	ENST00000389153	ATXN2	chr12:111890018-112036626-
chr14	92547296	92547405	MACS_peak_59505	283.11	109	NR_028458	ATXN3	283.11	9.58	11.83	RefSeq	6826	chr14:92524896-92572965-	exon sense-overlapping	ENST00000429774	ATXN3	chr14:92524896-92572965-
chr3	63965827	63966032	MACS_peak_131646	322.16	205	ENST00000475897	ATXN7	322.16	5.23	11.22	gencode	918	chr3:63953483-63966339+	exon sense-overlapping	ENST00000398590	ATXN7	chr3:63850233-63989129+
chr3	63973734	63974150	MACS_peak_131648	743.1	416	ENST00000466529	ATXN7	743.1	14.91	10.76	gencode	758	chr3:63967863-63974150+	exon sense-overlapping	ENST00000398590	ATXN7	chr3:63850233-63989129+
chr3	63976185	63976430	MACS_peak_131649	56.6	245	ENST00000477516	ATXN7	56.6	4.63	30.02	gencode	723	chr3:63976186-63981553+	exon sense-overlapping	ENST00000398590	ATXN7	chr3:63850233-63989129+
chr1	110028239	110028456	MACS_peak_9510	282.86	217	ENST00000497545	ATXN7L2	282.86	9.48	11.77	gencode	4375	chr1:110028168-110035349+	exon sense-overlapping	NM_153340	ATXN7L2	chr1:110026561-110035420+
chr1	110030139	110030426	MACS_peak_9511	613.67	287	ENST00000463678	ATXN7L2	613.67	16.6	10.38	gencode	3022	chr1:110026101-110035326+	exon sense-overlapping	NM_153340	ATXN7L2	chr1:110026561-110035420+
chr1	110031508	110032275	MACS_peak_9512	139.12	767	ENST00000497545	ATXN7L2	139.12	11.66	16.91	gencode	4375	chr1:110028168-110035349+	exon sense-overlapping	NM_153340	ATXN7L2	chr1:110026561-110035420+
chr1	110033803	110034435	MACS_peak_9513	626.29	632	ENST00000497545	ATXN7L2	626.29	16.92	10.44	gencode	4375	chr1:110028168-110035349+	exon sense-overlapping	NM_153340	ATXN7L2	chr1:110026561-110035420+
chr9	94105265	94105515	MACS_peak_199616	117.66	250	ENST00000475023	AUH	117.66	8.37	18.62	gencode	641	chr9:94104997-94118403-	exon sense-overlapping	ENST00000422391	AUH	chr9:94056665-94124177-
chr1	1309623	1310170	MACS_peak_210	1229.81	547	ENST00000489799	AURKAIP1	1229.81	13.32	13.58	gencode	695	chr1:1309624-1310524-	exon sense-overlapping	ENST00000338370	AURKAIP1	chr1:1309110-1310537-
chr17	8110057	8110685	MACS_peak_76976	1607.64	628	ENST00000584561	AURKB	1607.64	7.86	15.23	gencode	1010	chr17:8109837-8113877-	exon sense-overlapping	ENST00000535053	AURKB	chr17:8108189-8113542-
chr7	32571226	32571933	MACS_peak_175798	136.61	707	ENST00000459629	AVL9	136.61	13.95	17.04	gencode	7937	chr7:32535133-32578881+	exon sense-overlapping	ENST00000404479	AVL9	chr7:32535322-33078516+
chr7	32577783	32577998	MACS_peak_175802	247.11	215	ENST00000459629	AVL9	247.11	4.78	12.53	gencode	7937	chr7:32535133-32578881+	exon sense-overlapping	ENST00000404479	AVL9	chr7:32535322-33078516+
chr7	32619818	32619868	MACS_peak_175816	65.78	50	ENST00000470500	AVL9	65.78	4.87	27.15	gencode	531	chr7:32619819-32623779+	exon sense-overlapping	ENST00000409301	AVL9	chr7:32535138-32625778+
chr12	29434289	29434475	MACS_peak_41035	392.09	186	uc001riu.1	AX746523	392.09	18.38	10.49	UCSC_knowngene	2380	chr12:29433351-29470781-	natural antisense	ENST00000551451	FAR2	chr12:29302036-29450011+
chr12	29446070	29446473	MACS_peak_41038	677.6	403	uc001riu.1	AX746523	677.6	20.67	10.47	UCSC_knowngene	2380	chr12:29433351-29470781-	natural antisense	ENST00000551451	FAR2	chr12:29302036-29450011+
chrX	16854263	16854479	MACS_peak_205652	456.46	216	uc004cxr.1	AX746622	456.46	10.14	10.32	UCSC_knowngene	2128	chrX:16853681-16855808+	exon sense-overlapping	NM_001168683	TXLNG	chrX:16804555-16862642+
chrX	16855589	16855808	MACS_peak_205653	413.72	219	uc004cxr.1	AX746622	413.72	10.68	10.45	UCSC_knowngene	2128	chrX:16853681-16855808+	exon sense-overlapping	NM_001168683	TXLNG	chrX:16804555-16862642+
chr15	50786129	50786616	MACS_peak_63499	751.68	487	uc001zyo.1	AX746640	751.68	11.88	10.8	UCSC_knowngene	2526	chr15:50784503-50787028-	natural antisense	ENST00000433963	USP8	chr15:50716579-50793276+
chr20	47242413	47242613	MACS_peak_118763	151.29	200	uc021wer.1	AX746653	151.29	6.32	16.05	UCSC_knowngene	2654	chr20:47240793-47243446-	exon sense-overlapping	ENST00000396220	PREX1	chr20:47240793-47444420-
chr2	131594453	131594567	MACS_peak_106432	185.19	114	uc002trx.1	AX746725	185.19	8.1	14.31	UCSC_knowngene	2824	chr2:131588551-131594567-	bidirectional	ENST00000409359	ARHGEF4	chr2:131595028-131704803+
chr19	2213338	2214685	MACS_peak_89950	469.75	1347	uc002lvd.1	AX746733	469.75	14.52	10.28	UCSC_knowngene	2738	chr19:2212028-2215564-	natural antisense	ENST00000586024	DOT1L	chr19:2213589-2215866+
chr9	100441157	100441422	MACS_peak_200469	64.24	265	uc004axt.1	AX746764	64.24	3.22	27.64	UCSC_knowngene	1839	chr9:100440045-100441883-	intron sense-overlapping	NM_000380	XPA	chr9:100437191-100459691-
chr10	133810356	133810557	MACS_peak_28190	510.92	201	uc001lkw.1	AX746857	510.92	12.45	10.14	UCSC_knowngene	3109	chr10:133810242-133813350+	intergenic
chr19	39840439	39840583	MACS_peak_94192	78.54	144	uc002olc.1	AX746869	78.54	5.1	24.11	UCSC_knowngene	2690	chr19:39840440-39843129+	exon sense-overlapping	NM_018028	SAMD4B	chr19:39833099-39875537+
chr19	39841270	39841492	MACS_peak_94193	99.02	222	uc002olc.1	AX746869	99.02	3.11	20.7	UCSC_knowngene	2690	chr19:39840440-39843129+	exon sense-overlapping	NM_018028	SAMD4B	chr19:39833099-39875537+
chr7	8385453	8385745	MACS_peak_174480	533.58	292	uc003sru.1	AX746880	533.58	15.91	10.2	UCSC_knowngene	3100	chr7:8384553-8387652+	intergenic
chr3	124492366	124494079	MACS_peak_134776	153.85	1713	uc003ehp.1	AX747081	153.85	11.4	15.93	UCSC_knowngene	3584	chr3:124491779-124495362-	exon sense-overlapping	ENST00000481591	ITGB5	chr3:124485077-124540305-
chr19	48285436	48285707	MACS_peak_95570	76.16	271	uc002pho.1	AX747088	76.16	5.65	24.58	UCSC_knowngene	2503	chr19:48285437-48287939+	exon sense-overlapping	ENST00000509570	SEPW1	chr19:48281842-48287941+
chr14	100609235	100609485	MACS_peak_60117	282.86	250	uc001ygw.1	AX747103	282.86	11.06	11.77	UCSC_knowngene	2317	chr14:100608256-100610572+	exon sense-overlapping	ENST00000402714	EVL	chr14:100437786-100610573+
chr14	100610022	100610381	MACS_peak_60118	106.78	359	uc001ygw.1	AX747103	106.78	5.84	19.73	UCSC_knowngene	2317	chr14:100608256-100610572+	exon sense-overlapping	ENST00000402714	EVL	chr14:100437786-100610573+
chr3	111443278	111443481	MACS_peak_133385	302.55	203	uc021xcj.1	AX747104	302.55	6	11.5	UCSC_knowngene	3171	chr3:111442570-111445740+	intron sense-overlapping	NM_001185106	PLCXD2	chr3:111393523-111565294+
chr3	111443907	111444419	MACS_peak_133386	92.77	512	uc021xcj.1	AX747104	92.77	6.64	21.62	UCSC_knowngene	3171	chr3:111442570-111445740+	intron sense-overlapping	NM_001185106	PLCXD2	chr3:111393523-111565294+
chr3	183528071	183530275	MACS_peak_138824	314.82	2204	uc021xie.1	AX747114	314.82	11.17	11.31	UCSC_knowngene	3185	chr3:183527225-183530409+	exon sense-overlapping	NM_018023	YEATS2	chr3:183415606-183530413+
chr1	144834439	144834642	MACS_peak_10758	169.9	203	uc001elu.1	AX747132	169.9	5.56	15.03	UCSC_knowngene	896	chr1:144833913-144834808-	intronic antisense	NM_001277444	NBPF9	chr1:144614959-145370304+
chr1	145374325	145374528	MACS_peak_10847	91.75	203	uc001enh.1	AX747132	91.75	3.56	21.77	UCSC_knowngene	896	chr1:145373799-145374694-	intronic antisense	NM_001039703	NBPF10	chr1:145293371-146466121+
chr7	150819681	150820726	MACS_peak_184668	748.28	1045	uc003wji.1	AX747175	748.28	37.74	10.72	UCSC_knowngene	2326	chr7:150818401-150820726+	exon sense-overlapping	ENST00000468796	AGAP3	chr7:150815296-150819880+
chr7	44043644	44044934	MACS_peak_176687	70.47	1290	uc003tjg.1	AX747182	70.47	7.93	25.97	UCSC_knowngene	1866	chr7:44043645-44047465-	natural antisense	NM_175064	SPDYE1	chr7:44040489-44049723+
chr2	53991701	53992017	MACS_peak_100764	65.06	316	uc002rxj.1	AX747197	65.06	7.46	27.33	UCSC_knowngene	1920	chr2:53990098-53992017-	intron sense-overlapping	ENST00000406053	GPR75-ASB3	chr2:53759810-53992686-
chr1	25629717	25629964	MACS_peak_2743	251.59	247	uc001bkd.1	AX747205	251.59	9.33	12.46	UCSC_knowngene	2415	chr1:25629229-25631643-	intron sense-overlapping	ENST00000561867	C1orf63	chr1:25573167-25664591-
chr1	25630278	25630562	MACS_peak_2744	1682.56	284	uc001bkd.1	AX747205	1682.56	35	15.38	UCSC_knowngene	2415	chr1:25629229-25631643-	intron sense-overlapping	ENST00000561867	C1orf63	chr1:25573167-25664591-
chr5	151137393	151138175	MACS_peak_160266	618.94	782	uc003lul.1	AX747215	618.94	16.76	10.45	UCSC_knowngene	2163	chr5:151136013-151138175-	exon sense-overlapping	ENST00000522710	ATOX1	chr5:151125607-151138217-
chr2	176992728	176993050	MACS_peak_110020	617.92	322	uc002ukl.1	AX747372	617.92	22.52	10.35	UCSC_knowngene	641	chr2:176992555-176993195-	intergenic
chr9	132099855	132100084	MACS_peak_203550	74.9	229	uc004bxt.1	AX747401	74.9	5.14	24.95	UCSC_knowngene	1772	chr9:132098803-132100574+	intergenic
chr2	222437225	222437390	MACS_peak_113275	85.4	165	uc002vms.1	AX747413	85.4	6.52	22.84	UCSC_knowngene	1949	chr2:222437226-222439174+	natural antisense	ENST00000409938	EPHA4	chr2:222290621-222438922-
chr2	222438445	222438962	MACS_peak_113276	191.75	517	uc002vms.1	AX747413	191.75	13.83	14.07	UCSC_knowngene	1949	chr2:222437226-222439174+	natural antisense	ENST00000409938	EPHA4	chr2:222290621-222438922-
chr9	129566121	129566505	MACS_peak_203004	51	384	uc004bqk.1	AX747444	51	7.11	32.6	UCSC_knowngene	2479	chr9:129565474-129567952-	natural antisense	NM_001135776	ZBTB43	chr9:129567285-129600487+
chr9	129567179	129567524	MACS_peak_203005	102.06	345	uc004bqk.1	AX747444	102.06	8.89	20.26	UCSC_knowngene	2479	chr9:129565474-129567952-	natural antisense	NM_001135776	ZBTB43	chr9:129567285-129600487+
chr11	66136272	66136865	MACS_peak_33243	185.47	593	uc001ohw.1	AX747485	185.47	13.08	14.37	UCSC_knowngene	2583	chr11:66135747-66138329+	natural antisense	ENST00000311161	SLC29A2	chr11:66129992-66139570-
chr11	66137091	66137906	MACS_peak_33244	305.4	815	uc001ohw.1	AX747485	305.4	9.23	11.43	UCSC_knowngene	2583	chr11:66135747-66138329+	natural antisense	ENST00000311161	SLC29A2	chr11:66129992-66139570-
chr17	74493069	74493339	MACS_peak_84292	653.48	270	uc002jrt.3	AX747521	653.48	15.06	10.49	UCSC_knowngene	2016	chr17:74492856-74494871-	intron sense-overlapping	ENST00000389760	RHBDF2	chr17:74466976-74497508-
chr17	74493560	74494402	MACS_peak_84293	898.41	842	uc002jrt.3	AX747521	898.41	19.27	11.61	UCSC_knowngene	2016	chr17:74492856-74494871-	intron sense-overlapping	ENST00000389760	RHBDF2	chr17:74466976-74497508-
chr11	880999	881229	MACS_peak_28555	50.38	230	uc001lsq.1	AX747537	50.38	2.81	32.84	UCSC_knowngene	609	chr11:880867-881475-	intron sense-overlapping	ENST00000323541	CHID1	chr11:867357-914682-
chr11	881476	882024	MACS_peak_28556	427.12	548	uc001lsr.1	AX747537	427.12	12.3	10.37	UCSC_knowngene	701	chr11:881476-882176-	intron sense-overlapping	ENST00000323541	CHID1	chr11:867357-914682-
chr8	143761935	143762546	MACS_peak_194059	103.41	611	uc022bce.1	AX747544	103.41	9.26	20.14	UCSC_knowngene	2530	chr8:143760855-143763384-	natural antisense	ENST00000513264	PSCA	chr8:143761875-143763188+
chr8	12436885	12437155	MACS_peak_185950	503.54	270	uc003wwb.1	AX747590	503.54	14.84	10.24	UCSC_knowngene	2984	chr8:12435815-12438798+	intergenic
chr1	184728909	184729347	MACS_peak_14238	182.95	438	uc001gqz.1	AX747662	182.95	7.71	14.42	UCSC_knowngene	2868	chr1:184727266-184730133+	intergenic
chr1	112939856	112940125	MACS_peak_9696	228.68	269	uc001eby.1	AX747733	228.68	10.47	12.84	UCSC_knowngene	2559	chr1:112938881-112941439+	exon sense-overlapping	ENST00000441739	CTTNBP2NL	chr1:112939141-112998928+
chr7	44115336	44116650	MACS_peak_176712	262.37	1314	uc003tka.1	AX747737	262.37	10.86	12.15	UCSC_knowngene	2555	chr7:44115337-44117891-	exon sense-overlapping	NM_001284331	POLM	chr7:44111661-44122139-
chr7	44117247	44117891	MACS_peak_176713	274.68	644	uc003tka.1	AX747737	274.68	21.14	11.9	UCSC_knowngene	2555	chr7:44115337-44117891-	exon sense-overlapping	NM_001284331	POLM	chr7:44111661-44122139-
chr19	35660276	35660784	MACS_peak_93412	2571.76	508	uc002nyj.1	AX747741	2571.76	9.06	16.23	UCSC_knowngene	3027	chr19:35657758-35660784+	exon sense-overlapping	ENST00000392217	FXYD5	chr19:35654938-35660784+
chr1	1467951	1468473	MACS_peak_238	86.46	522	uc001agc.1	AX747755	86.46	9.29	22.64	UCSC_knowngene	2616	chr1:1467449-1470064+	exon sense-overlapping	NM_001170535	ATAD3A	chr1:1447523-1470067+
chr1	1469257	1470046	MACS_peak_239	64.9	789	uc001agc.1	AX747755	64.9	4.65	27.48	UCSC_knowngene	2616	chr1:1467449-1470064+	exon sense-overlapping	NM_001170535	ATAD3A	chr1:1447523-1470067+
chr1	21604152	21604353	MACS_peak_2256	510.83	201	uc001ben.1	AX747766	510.83	10.97	10.14	UCSC_knowngene	2326	chr1:21602543-21604868-	intron sense-overlapping	ENST00000436918	ECE1	chr1:21546387-21616957-
chr14	24034664	24035813	MACS_peak_54644	177.53	1149	uc001wko.1	AX747770	177.53	8.04	14.66	UCSC_knowngene	3243	chr14:24030306-24037282+	natural antisense	ENST00000308724	AP1G2	chr14:24028774-24037279-
chr18	72175354	72175643	MACS_peak_89108	928.64	289	uc002llp.1	AX747775	928.64	22.21	11.65	UCSC_knowngene	2566	chr18:72174302-72176867+	exon sense-overlapping	ENST00000579847	CNDP2	chr18:72163542-72188366+
chr22	31498294	31498528	MACS_peak_123845	2068.81	234	uc003ajp.1	AX747817	2068.81	27.33	16.21	UCSC_knowngene	2608	chr22:31497862-31500743+	exon sense-overlapping	ENST00000404574	SMTN	chr22:31489344-31500609+
chr6	159220737	159220981	MACS_peak_172865	142.59	244	uc003qrv.1	AX747826	142.59	5.34	16.64	UCSC_knowngene	2212	chr6:159219682-159221893-	intron sense-overlapping	ENST00000392177	EZR	chr6:159187928-159239265-
chr6	159221434	159221667	MACS_peak_172866	92.15	233	uc003qrv.1	AX747826	92.15	4.24	21.7	UCSC_knowngene	2212	chr6:159219682-159221893-	intron sense-overlapping	ENST00000392177	EZR	chr6:159187928-159239265-
chr2	96080882	96081337	MACS_peak_103606	101.48	455	uc002sut.1	AX747836	101.48	7.88	20.33	UCSC_knowngene	1590	chr2:96080756-96082345+	intergenic
chr12	47600793	47601048	MACS_peak_42272	89.85	255	uc001rpo.1	AX747844	89.85	5.13	22.08	UCSC_knowngene	2073	chr12:47599682-47601754-	intronic antisense	ENST00000546455	PCED1B	chr12:47473386-47630443+
chr11	3062009	3062183	MACS_peak_28766	105.82	174	uc001lxi.1	AX747870	105.82	3.7	19.84	UCSC_knowngene	2664	chr11:3050624-3062490+	natural antisense	ENST00000401769	CARS	chr11:3022160-3078632-
chr4	1147266	1147489	MACS_peak_140480	91.92	223	uc003gcl.1	AX747945	91.92	4.85	21.74	UCSC_knowngene	2165	chr4:1145160-1147489+	intergenic
chr22	44383816	44384091	MACS_peak_125231	887.16	275	uc021wqy.1	AX747952	887.16	19.71	11.54	UCSC_knowngene	2099	chr22:44383786-44385884+	exon sense-overlapping	ENST00000396202	SAMM50	chr22:44351426-44392405+
chr22	44384776	44385055	MACS_peak_125232	261.64	279	uc021wqy.1	AX747952	261.64	5.64	12.18	UCSC_knowngene	2099	chr22:44383786-44385884+	exon sense-overlapping	ENST00000396202	SAMM50	chr22:44351426-44392405+
chr1	164610271	164610530	MACS_peak_12727	157.89	259	uc001gcu.1	AX748175	157.89	8.3	15.65	UCSC_knowngene	1864	chr1:164595273-164651720+	exon sense-overlapping	ENST00000560641	PBX1	chr1:164595243-164816338+
chr22	36730923	36732334	MACS_peak_124236	303.43	1411	uc003apj.1	AX748195	303.43	7.37	11.48	UCSC_knowngene	1411	chr22:36730924-36732334-	intron sense-overlapping	ENST00000401701	MYH9	chr22:36721078-36761157-
chr2	233594100	233594671	MACS_peak_114239	187.28	571	uc002vtm.1	AX748196	187.28	12.02	14.27	UCSC_knowngene	2350	chr2:233593258-233595607+	intron sense-overlapping	ENST00000373566	GIGYF2	chr2:233562015-233725285+
chr1	23855154	23855368	MACS_peak_2560	945.97	214	uc001bhf.1	AX748204	945.97	19.56	11.77	UCSC_knowngene	2178	chr1:23853365-23855542+	intronic antisense	NM_004091	E2F2	chr1:23832920-23857712-
chr2	17936873	17937223	MACS_peak_97897	128.11	350	uc002rcs.1	AX748233	128.11	5.55	17.69	UCSC_knowngene	2612	chr2:17935162-17937773+	exon sense-overlapping	ENST00000524465	GEN1	chr2:17935414-17946194+
chr3	11578366	11578584	MACS_peak_126732	510.92	218	uc003bwe.1	AX748267	510.92	13.63	10.14	UCSC_knowngene	2429	chr3:11577723-11580151+	intron sense-overlapping	NM_001136031	ATG7	chr3:11314010-11599139+
chr3	11579142	11579398	MACS_peak_126733	2059.11	256	uc003bwe.1	AX748267	2059.11	39.71	16.16	UCSC_knowngene	2429	chr3:11577723-11580151+	intron sense-overlapping	NM_001136031	ATG7	chr3:11314010-11599139+
chr9	72935563	72935848	MACS_peak_198723	301.54	285	uc004ahs.1	AX748336	301.54	7.41	11.53	UCSC_knowngene	2707	chr9:72935053-72937759+	intron sense-overlapping	NM_015110	SMC5	chr9:72873878-72969789+
chr16	11031071	11031281	MACS_peak_69731	348.85	210	uc002dam.1	AX748339	348.85	10.47	10.9	UCSC_knowngene	2128	chr16:11029866-11031993-	intron sense-overlapping	NM_014015	DEXI	chr16:11022748-11036257-
chrX	74544166	74545022	MACS_peak_208562	90.67	856	uc004ecf.1	AX748371	90.67	10.96	21.97	UCSC_knowngene	2109	chrX:74544124-74546232+	intergenic
chr17	19193319	19193859	MACS_peak_78088	1386.22	540	uc002gvi.1	AX748411	1386.22	20.84	14.3	UCSC_knowngene	1931	chr17:19192083-19194013+	intron sense-overlapping	ENST00000395620	EPN2	chr17:19185268-19238507+
chr3	9802952	9803455	MACS_peak_126461	467.26	503	uc003bsv.1	AX748417	467.26	10.08	10.3	UCSC_knowngene	2690	chr3:9802398-9805087+	intron sense-overlapping	ENST00000352937	OGG1	chr3:9792776-9808421+
chr16	339439	339803	MACS_peak_68578	129.55	364	ENST00000461023	AXIN1	129.55	11.26	17.55	gencode	6340	chr16:337440-396322-	exon sense-overlapping	ENST00000457798	AXIN1	chr16:338190-343536-
chr16	343311	343718	MACS_peak_68579	126.62	407	ENST00000461023	AXIN1	126.62	7.57	17.82	gencode	6340	chr16:337440-396322-	exon sense-overlapping	ENST00000457798	AXIN1	chr16:338190-343536-
chr19	41749520	41749769	MACS_peak_94535	988.78	249	ENST00000599659	AXL	988.78	5.35	12.13	gencode	1708	chr19:41725284-41749769+	exon sense-overlapping	ENST00000301178	AXL	chr19:41725108-41767671+
chrX	10981955	10982063	MACS_peak_205279	1451.62	108	uc004cuh.3	AY660577	1451.62	45.84	14.63	UCSC_knowngene	824	chrX:10981491-11125110-	intergenic
chrX	11125100	11125110	MACS_peak_205305	267.02	10	uc004cuh.3	AY660577	267.02	8.5	12.03	UCSC_knowngene	824	chrX:10981491-11125110-	intergenic
chr3	169859692	169859958	MACS_peak_137959	91.09	266	uc003fgn.1	AY940074	91.09	3.76	21.86	UCSC_knowngene	1559	chr3:169858400-169859958-	intron sense-overlapping	ENST00000466189	PHC3	chr3:169854322-169899537-
chr3	28373886	28373928	MACS_peak_128143	485.81	42	ENST00000470234	AZI2	485.81	6.4	10.27	gencode	329	chr3:28373182-28373928-	exon sense-overlapping	ENST00000414162	AZI2	chr3:28373860-28390415-
chr3	183014530	183014804	MACS_peak_138750	124.27	274	ENST00000462559	B3GNT5	124.27	5.31	17.97	gencode	2748	chr3:183005268-183016292+	natural antisense	ENST00000328913	MCF2L2	chr3:182895831-183146063-
chr17	80904754	80905020	MACS_peak_85362	59.96	266	ENST00000571301	B3GNTL1	59.96	7.3	28.97	gencode	3324	chr17:80901672-80907824-	exon sense-overlapping	ENST00000576599	B3GNTL1	chr17:80901667-81007042-
chr17	80906169	80906381	MACS_peak_85364	1093.14	212	uc021ufx.1	B3GNTL1	1093.14	17.54	12.75	UCSC_knowngene	2397	chr17:80905008-80907404-	intron sense-overlapping	ENST00000576599	B3GNTL1	chr17:80901667-81007042-
chr17	80906892	80907824	MACS_peak_85365	512.75	932	ENST00000571301	B3GNTL1	512.75	12.88	10.2	gencode	3324	chr17:80901672-80907824-	exon sense-overlapping	ENST00000576599	B3GNTL1	chr17:80901667-81007042-
chr1	161145663	161146474	MACS_peak_12533	456.75	811	ENST00000470882	B4GALT3	456.75	12.84	10.32	gencode	3178	chr1:161141101-161147210-	exon sense-overlapping	NM_001199873	B4GALT3	chr1:161141100-161147758-
chr3	118955699	118955918	MACS_peak_134073	441.2	219	ENST00000480814	B4GALT4	441.2	9.78	10.29	gencode	2107	chr3:118930626-118955918-	exon sense-overlapping	ENST00000459778	B4GALT4	chr3:118948927-118959754-
chr3	118959045	118959199	MACS_peak_134075	428.21	154	ENST00000479308	B4GALT4	428.21	11.95	10.43	gencode	452	chr3:118955062-118959242-	exon sense-overlapping	ENST00000459778	B4GALT4	chr3:118948927-118959754-
chr3	118949024	118949204	MACS_peak_134071	797.73	180	NR_046574	B4GALT4-AS1	797.73	7.43	10.97	RefSeq	544	chr3:118945333-119009513+	intronic antisense	ENST00000471675	B4GALT4	chr3:118930589-118948900-
chr5	177035582	177036015	MACS_peak_161651	185.6	433	ENST00000515353	B4GALT7	185.6	7.53	14.37	gencode	2439	chr5:177034366-177037329+	exon sense-overlapping	NM_007255	B4GALT7	chr5:177027119-177037346+
chr21	30723954	30724134	MACS_peak_120468	2095.4	180	NR_027655	BACH1	2095.4	33.7	16.41	RefSeq	2778	chr21:30677525-30734217+	exon sense-overlapping	ENST00000422809	BACH1	chr21:30699450-31003071+
chr21	30733422	30733564	MACS_peak_120473	168.03	142	NR_027655	BACH1	168.03	7.06	15.15	RefSeq	2778	chr21:30677525-30734217+	exon sense-overlapping	ENST00000422809	BACH1	chr21:30699450-31003071+
chr21	30745686	30746001	MACS_peak_120476	229.24	315	NR_046564	BACH1-IT2	229.24	8.76	12.88	RefSeq	802	chr21:30744821-30746300+	intron sense-overlapping	ENST00000422809	BACH1	chr21:30699450-31003071+
chr21	30872492	30872507	MACS_peak_120506	549.19	15	ENST00000429843	BACH1-IT3	549.19	22.13	10.19	gencode	406	chr21:30868367-30872706+	intron sense-overlapping	ENST00000422809	BACH1	chr21:30699450-31003071+
chr9	33256798	33257041	MACS_peak_196535	785.09	243	ENST00000468274	BAG1	785.09	10.55	10.9	gencode	935	chr9:33255862-33257669-	exon sense-overlapping	NM_001172415	BAG1	chr9:33252470-33264759-
chr9	33258917	33259228	MACS_peak_196536	1760.34	311	ENST00000379701	BAG1	1760.34	10.51	15.33	gencode	1977	chr9:33255023-33260439-	exon sense-overlapping	ENST00000473781	BAG1	chr9:33258917-33264557-
chr9	33260424	33260486	MACS_peak_196537	93.51	62	ENST00000467389	BAG1	93.51	3.5	21.53	gencode	1173	chr9:33255023-33260486-	exon sense-overlapping	ENST00000473781	BAG1	chr9:33258917-33264557-
chr15	40733364	40733467	MACS_peak_62417	259.21	103	NR_125372	BAHD1	259.21	12.45	12.19	RefSeq	2767	chr15:40733350-40760441+	exon sense-overlapping	ENST00000416165	BAHD1	chr15:40733411-40760441+
chr15	40757371	40757634	MACS_peak_62426	57.23	263	ENST00000561464	BAHD1	57.23	4.16	29.78	gencode	590	chr15:40757109-40758203+	exon sense-overlapping	ENST00000416165	BAHD1	chr15:40733411-40760441+
chr17	79079051	79079251	MACS_peak_84958	58.35	200	ENST00000576995	BAIAP2	58.35	3.85	29.46	gencode	3689	chr17:79078886-79083172+	exon sense-overlapping	ENST00000392411	BAIAP2	chr17:79008950-79089778+
chr17	79079723	79079946	MACS_peak_84959	299.24	223	ENST00000576995	BAIAP2	299.24	16.13	11.58	gencode	3689	chr17:79078886-79083172+	exon sense-overlapping	ENST00000392411	BAIAP2	chr17:79008950-79089778+
chr17	79080544	79080822	MACS_peak_84960	206.19	278	ENST00000576995	BAIAP2	206.19	11.65	13.54	gencode	3689	chr17:79078886-79083172+	exon sense-overlapping	ENST00000392411	BAIAP2	chr17:79008950-79089778+
chr17	79082109	79082736	MACS_peak_84961	523.87	627	ENST00000576995	BAIAP2	523.87	23	10.2	gencode	3689	chr17:79078886-79083172+	exon sense-overlapping	ENST00000392411	BAIAP2	chr17:79008950-79089778+
chr17	79004590	79006537	MACS_peak_84941	149.52	1947	NR_026857	BAIAP2-AS1	149.52	7.67	16.18	RefSeq	4421	chr17:79002933-79008519-	bidirectional	ENST00000392411	BAIAP2	chr17:79008950-79089778+
chr17	79006899	79007198	MACS_peak_84942	791.3	299	NR_026857	BAIAP2-AS1	791.3	26.06	10.87	RefSeq	4421	chr17:79002933-79008519-	bidirectional	ENST00000392411	BAIAP2	chr17:79008950-79089778+
chr17	79008177	79008373	MACS_peak_84943	96.04	196	ENST00000577066	BAIAP2-AS1	96.04	11.79	21.13	gencode	4462	chr17:79002933-79008373-	bidirectional	ENST00000392411	BAIAP2	chr17:79008950-79089778+
chr7	97984353	97984661	MACS_peak_180288	493.51	308	ENST00000473569	BAIAP2L1	493.51	7.81	10.29	gencode	639	chr7:97946549-97984738-	exon sense-overlapping	NM_018842	BAIAP2L1	chr7:97920962-98030427-
chr16	88104723	88104941	MACS_peak_75399	445.83	218	ENST00000481948	BANP	445.83	12.45	10.25	gencode	1730	chr16:88104679-88110924+	exon sense-overlapping	ENST00000286122	BANP	chr16:87985038-88110921+
chr3	52436794	52437314	MACS_peak_130770	3100	520	ENST00000466093	BAP1	3100	18.83	15.38	gencode	1127	chr3:52436040-52437567-	exon sense-overlapping	ENST00000296288	BAP1	chr3:52435042-52443930-
chr3	52439125	52439669	MACS_peak_130771	144.61	544	ENST00000490804	BAP1	144.61	7.45	16.47	gencode	870	chr3:52437719-52439669-	exon sense-overlapping	ENST00000296288	BAP1	chr3:52435042-52443930-
chr3	52440646	52440923	MACS_peak_130772	241.44	277	ENST00000471532	BAP1	241.44	8.2	12.58	gencode	1052	chr3:52439827-52442063-	exon sense-overlapping	ENST00000296288	BAP1	chr3:52435042-52443930-
chr1	212871686	212871925	MACS_peak_15897	243.79	239	ENST00000478275	BATF3	243.79	9.68	12.54	gencode	2357	chr1:212859760-212872097-	exon sense-overlapping	NM_018664	BATF3	chr1:212859759-212873327-
chr19	49458071	49458856	MACS_peak_95752	489.69	785	ENST00000502487	BAX	489.69	9.83	10.25	gencode	1346	chr19:49458072-49464961+	exon sense-overlapping	ENST00000391871	BAX	chr19:49458137-49465052+
chr14	35240572	35240865	MACS_peak_55346	200.18	293	ENST00000554391	BAZ1A	200.18	8.02	13.83	gencode	640	chr14:35240381-35242932-	exon sense-overlapping	ENST00000382422	BAZ1A	chr14:35221938-35344138-
chr14	35249294	35249516	MACS_peak_55350	485.46	222	ENST00000556314	BAZ1A	485.46	11.41	10.27	gencode	500	chr14:35249295-35253131-	exon sense-overlapping	ENST00000382422	BAZ1A	chr14:35221938-35344138-
chr14	35254982	35255297	MACS_peak_55353	1079.92	315	ENST00000555273	BAZ1A	1079.92	11.96	12.72	gencode	729	chr14:35249383-35255297-	exon sense-overlapping	ENST00000382422	BAZ1A	chr14:35221938-35344138-
chr12	56998368	56999111	MACS_peak_43428	1700.65	743	ENST00000551759	BAZ2A	1700.65	12.84	15.37	gencode	833	chr12:56998024-56999651-	exon sense-overlapping	ENST00000179765	BAZ2A	chr12:56989380-57030163-
chr12	56999503	56999847	MACS_peak_43429	3100	344	ENST00000548578	BAZ2A	3100	14.29	15.38	gencode	1002	chr12:56999012-57000196-	exon sense-overlapping	ENST00000179765	BAZ2A	chr12:56989380-57030163-
chr2	160261163	160261421	MACS_peak_108534	245.57	258	ENST00000472953	BAZ2B	245.57	9.48	12.58	gencode	4206	chr2:160260883-160292064-	exon sense-overlapping	ENST00000343439	BAZ2B	chr2:160175490-160473059-
chr2	160276290	160276378	MACS_peak_108537	239.56	88	ENST00000482501	BAZ2B	239.56	9.04	12.64	gencode	520	chr2:160257110-160276378-	exon sense-overlapping	ENST00000294905	BAZ2B	chr2:160242885-160257161-
chr2	160289267	160290481	MACS_peak_108542	830.64	1214	ENST00000472953	BAZ2B	830.64	15.5	11.25	gencode	4206	chr2:160260883-160292064-	exon sense-overlapping	ENST00000343439	BAZ2B	chr2:160175490-160473059-
chr2	160316089	160316292	MACS_peak_108549	1387.88	203	ENST00000483316	BAZ2B	1387.88	21.24	14.3	gencode	6838	chr2:160314835-160472961-	exon sense-overlapping	ENST00000343439	BAZ2B	chr2:160175490-160473059-
chr2	160411953	160412050	MACS_peak_108575	64.55	97	ENST00000552327	BAZ2B	64.55	4.74	27.56	gencode	454	chr2:160411954-160471935-	exon sense-overlapping	ENST00000343439	BAZ2B	chr2:160175490-160473059-
chr2	160551123	160551445	MACS_peak_108592	793.38	322	NR_110586	BAZ2B	793.38	26.28	10.87	RefSeq	2529	chr2:160549707-160568946-	bidirectional	ENST00000421037	MARCH7	chr2:160569018-160599722+
chr19	47725640	47725825	MACS_peak_95458	85.4	185	ENST00000601438	BBC3	85.4	6.32	22.84	gencode	1745	chr19:47724081-47725825-	exon sense-overlapping	NM_001127240	BBC3	chr19:47724079-47736023-
chr10	112661102	112661540	MACS_peak_26687	151.2	438	ENST00000605265	BBIP1	151.2	5.35	16.06	gencode	4712	chr10:112659992-112664703-	exon sense-overlapping	ENST00000436562	BBIP1	chr10:112659987-112678915-
chr11	27238959	27239027	MACS_peak_30549	64.37	68	NR_125766	BBOX1-AS1	64.37	4.38	27.6	RefSeq	943	chr11:27084530-27241660-	intronic antisense	ENST00000525090	BBOX1	chr11:27076764-27149218+
chr11	27241233	27241627	MACS_peak_30550	267.89	394	NR_125766	BBOX1-AS1	267.89	15.23	12.09	RefSeq	943	chr11:27084530-27241660-	intronic antisense	ENST00000525090	BBOX1	chr11:27076764-27149218+
chr15	73027453	73027986	MACS_peak_66124	385.65	533	ENST00000562219	BBS4	385.65	15.42	10.64	gencode	1004	chr15:73015171-73027986+	exon sense-overlapping	ENST00000566197	BBS4	chr15:73024023-73029864+
chr2	170338760	170338950	MACS_peak_109234	668.32	190	ENST00000469980	BBS5	668.32	23.51	10.45	gencode	593	chr2:170335990-170339220+	exon sense-overlapping	ENST00000392663	BBS5	chr2:170335993-170363165+
chr7	33430208	33430260	MACS_peak_175927	192.24	52	ENST00000496029	BBS9	192.24	8.89	14.06	gencode	650	chr7:33423366-33430260+	exon sense-overlapping	ENST00000354265	BBS9	chr7:33169152-33645680+
chr7	33573599	33573799	MACS_peak_175939	102.06	200	ENST00000495426	BBS9	102.06	5.14	20.26	gencode	481	chr7:33545194-33573982+	exon sense-overlapping	ENST00000354265	BBS9	chr7:33169152-33645680+
chr7	100770384	100771201	MACS_peak_180742	1491.19	817	uc003uxs.3	BC005927	1491.19	9.95	14.78	UCSC_knowngene	817	chr7:100770385-100771201+	exon sense-overlapping	ENST00000445463	SERPINE1	chr7:100770379-100782546+
chr7	66742731	66742880	MACS_peak_177787	644	149	uc003tvp.3	BC006435	644	13.36	10.44	UCSC_knowngene	383	chr7:66742732-66743114-	intergenic
chr19	58379383	58379975	MACS_peak_96842	585.52	592	uc021vcr.1	BC011243	585.52	17.17	10.28	UCSC_knowngene	964	chr19:58379177-58380140+	intronic antisense	ENST00000595295	ZNF814	chr19:58369498-58400189-
chr20	3868559	3868923	MACS_peak_115639	180.12	364	uc002wjz.2	BC012193	180.12	10.41	14.56	UCSC_knowngene	1316	chr20:3867916-3869231-	bidirectional	ENST00000495692	PANK2	chr20:3869581-3899436+
chr20	3869396	3869596	MACS_peak_115640	150.09	200	uc002wka.1	BC012193	150.09	5.06	16.14	UCSC_knowngene	493	chr20:3869232-3869724-	natural antisense	ENST00000495692	PANK2	chr20:3869581-3899436+
chr14	100747101	100748835	MACS_peak_60135	84.01	1734	uc001ygz.2	BC014138	84.01	6.57	23.06	UCSC_knowngene	2376	chr14:100746749-100749124+	intergenic
chr9	37507935	37508751	MACS_peak_197160	83.17	816	uc004aaa.3	BC014180	83.17	5.18	23.23	UCSC_knowngene	4793	chr9:37505587-37510379+	intergenic
chr19	24132881	24133028	MACS_peak_92791	1514.73	147	uc002nrq.3	BC015383	1514.73	25.88	14.81	UCSC_knowngene	914	chr19:24132382-24135238-	intergenic
chr12	124968242	124968988	MACS_peak_48848	1814.75	746	uc001ugl.3	BC017209	1814.75	57.29	15.44	UCSC_knowngene	4179	chr12:124968243-124972421+	natural antisense	ENST00000356219	NCOR2	chr12:124808962-125020149-
chr12	124970887	124971138	MACS_peak_48849	1751.18	251	uc001ugl.3	BC017209	1751.18	27.5	15.26	UCSC_knowngene	4179	chr12:124968243-124972421+	natural antisense	ENST00000356219	NCOR2	chr12:124808962-125020149-
chr14	19911927	19912067	MACS_peak_54368	82.27	140	uc001vvu.3	BC017398	82.27	5.85	23.37	UCSC_knowngene	1388	chr14:19911928-19913315-	intergenic
chr11	124268585	124268644	MACS_peak_37469	670.31	59	uc001qab.3	BC018065	670.31	29.04	10.54	UCSC_knowngene	994	chr11:124252959-124276646-	exon sense-overlapping	ENST00000354597	OR8B3	chr11:124266278-124267264-
chr7	72693860	72694143	MACS_peak_177948	64.54	283	uc003txt.3	BC018166	64.54	5.98	27.56	UCSC_knowngene	549	chr7:72693843-72698885-	intergenic
chr7	72698637	72698885	MACS_peak_177949	421.48	248	uc003txt.3	BC018166	421.48	11.42	10.45	UCSC_knowngene	549	chr7:72693843-72698885-	intergenic
chr9	37911531	37911733	MACS_peak_197225	1852.19	202	uc004aaw.1	BC021061	1852.19	14.16	15.54	UCSC_knowngene	1418	chr9:37910721-37912138-	intergenic
chr9	131644006	131644206	MACS_peak_203472	274.91	200	uc004bwk.3	BC022468	274.91	8.69	11.89	UCSC_knowngene	937	chr9:131643375-131644311-	exon sense-overlapping	NM_001122671	CCBL1	chr9:131595392-131644354-
chr13	33222890	33223144	MACS_peak_50154	174	254	uc001uuq.3	BC026240	174	7.73	14.89	UCSC_knowngene	1863	chr13:33222891-33224753+	exon sense-overlapping	NM_015032	PDS5B	chr13:33160564-33352158+
chr20	4122910	4123586	MACS_peak_115672	107.26	676	uc021wad.1	BC027448	107.26	6.52	19.67	UCSC_knowngene	2274	chr20:4100589-4124836+	intergenic
chr20	4124507	4124805	MACS_peak_115673	604.25	298	uc021wad.1	BC027448	604.25	18.23	10.34	UCSC_knowngene	2274	chr20:4100589-4124836+	intergenic
chr16	88709698	88710480	MACS_peak_75460	704.97	782	uc002flc.1	BC028224	704.97	10.61	10.62	UCSC_knowngene	2391	chr16:88709699-88712089-	exon sense-overlapping	ENST00000565588	CYBA	chr16:88709922-88713233-
chr12	121837960	121838194	MACS_peak_48264	700.46	234	uc001uan.3	BC029038	700.46	28.16	10.7	UCSC_knowngene	1199	chr12:121837961-121839159+	exon sense-overlapping	ENST00000392464	RNF34	chr12:121837947-121868389+
chr12	121838463	121839034	MACS_peak_48265	90.12	571	uc001uan.3	BC029038	90.12	11.66	22.05	UCSC_knowngene	1199	chr12:121837961-121839159+	exon sense-overlapping	ENST00000392464	RNF34	chr12:121837947-121868389+
chr1	142890213	142890670	MACS_peak_10472	259.84	457	uc001ejd.1	BC029473	259.84	9.05	12.24	UCSC_knowngene	1112	chr1:142804899-142890670-	intergenic
chr5	139780098	139780304	MACS_peak_159037	101.74	206	uc003lfn.3	BC030152	101.74	4.46	20.3	UCSC_knowngene	915	chr5:139780099-139781013-	bidirectional	ENST00000421134	ANKHD1	chr5:139781435-139905727+
chr5	139780653	139780964	MACS_peak_159038	455.14	311	uc003lfn.3	BC030152	455.14	15.92	10.35	UCSC_knowngene	915	chr5:139780099-139781013-	bidirectional	ENST00000421134	ANKHD1	chr5:139781435-139905727+
chr17	34136485	34137887	MACS_peak_79326	280.3	1402	uc002hkb.3	BC030591	280.3	10.48	11.83	UCSC_knowngene	2103	chr17:34136486-34138588+	exon sense-overlapping	ENST00000587272	TAF15	chr17:34136488-34149761+
chr8	32785487	32785611	MACS_peak_187734	289.35	124	uc003xjb.3	BC034319	289.35	11.55	11.69	UCSC_knowngene	838	chr8:32785488-32902373+	intergenic
chr18	14090149	14090373	MACS_peak_86402	520.41	224	uc002kss.3	BC034578	520.41	14.03	10.13	UCSC_knowngene	1085	chr18:14089934-14091018+	intergenic
chr10	51729785	51730335	MACS_peak_22049	65.49	550	uc001jiv.1	BC035067	65.49	7.22	27.24	UCSC_knowngene	2389	chr10:51729786-51734610+	exon sense-overlapping	NM_001290117	TIMM23B	chr10:51371379-51734610+
chr3	119855174	119855190	MACS_peak_134206	383.32	16	uc003edp.3	BC035247	383.32	10.47	10.6	UCSC_knowngene	969	chr3:119813742-119855630+	bidirectional	NM_001146156	GSK3B	chr3:119540802-119813264-
chr6	129804751	129804809	MACS_peak_170401	520.41	58	uc003qbq.3	BC035400	520.41	22.33	10.13	UCSC_knowngene	2657	chr6:129800758-129873731-	natural antisense	ENST00000421865	LAMA2	chr6:129204342-129837714+
chr6	129854060	129854114	MACS_peak_170405	539.55	54	uc003qbq.3	BC035400	539.55	14.82	10.15	UCSC_knowngene	2657	chr6:129800758-129873731-	natural antisense	ENST00000421865	LAMA2	chr6:129204342-129837714+
chr6	29895846	29896046	MACS_peak_164427	51	200	uc003noi.3	BC035647	51	3.75	32.6	UCSC_knowngene	2518	chr6:29894106-29897504+	intergenic
chr1	33496720	33497005	MACS_peak_3669	273.41	285	uc001bwn.3	BC036308	273.41	10.97	11.93	UCSC_knowngene	1680	chr1:33452676-33498070+	intronic antisense	ENST00000467905	AK2	chr1:33476356-33502487-
chr1	91297586	91297753	MACS_peak_8294	144.78	167	uc001dnt.1	BC036441	144.78	10.67	16.47	UCSC_knowngene	2986	chr1:91295104-91301718-	intergenic
chr20	46130674	46130957	MACS_peak_118715	428.4	283	uc010ghu.1	BC036778	428.4	15.49	10.43	UCSC_knowngene	2528	chr20:46130675-46133202+	exon sense-overlapping	ENST00000341724	NCOA3	chr20:46130601-46285621+
chr1	84543767	84544743	MACS_peak_7842	1712.64	976	uc001djh.1	BC037304	1712.64	45.94	15.36	UCSC_knowngene	2715	chr1:84543636-84546350+	exon sense-overlapping	ENST00000370689	PRKACB	chr1:84543745-84704181+
chr9	132342329	132342595	MACS_peak_203577	826.59	266	uc004bya.1	BC037833	826.59	13.75	11.24	UCSC_knowngene	2449	chr9:132337688-132346835+	intergenic
chr9	132346477	132346835	MACS_peak_203579	60	358	uc004bya.1	BC037833	60	3.61	28.96	UCSC_knowngene	2449	chr9:132337688-132346835+	intergenic
chr1	151766620	151766878	MACS_peak_11685	206.57	258	uc001eze.3	BC038201	206.57	9.88	13.53	UCSC_knowngene	992	chr1:151763318-151766878+	natural antisense	ENST00000368822	TDRKH	chr1:151745970-151763892-
chr17	45995817	45995938	MACS_peak_81284	114.29	121	uc002imm.3	BC038442	114.29	4.71	18.99	UCSC_knowngene	1715	chr17:45976151-45995938-	intronic antisense	NM_003110	SP2	chr17:45973516-46006323+
chr7	115849781	115849998	MACS_peak_182079	146.06	217	uc003vhn.1	BC040208	146.06	4.93	16.45	UCSC_knowngene	2280	chr7:115849286-115851565-	natural antisense	ENST00000455989	TES	chr7:115850593-115890342+
chr7	115850522	115851565	MACS_peak_182080	3100	1043	uc003vhn.1	BC040208	3100	40.15	15.38	UCSC_knowngene	2280	chr7:115849286-115851565-	natural antisense	ENST00000455989	TES	chr7:115850593-115890342+
chr14	81688166	81688517	MACS_peak_59064	529.96	351	uc001xvj.3	BC040628	529.96	22.33	10.13	UCSC_knowngene	1126	chr14:81687562-81688800+	natural antisense	NM_201595	GTF2A1	chr14:81641796-81687575-
chr3	197371037	197371236	MACS_peak_140137	180.06	199	uc021xjv.1	BC040733	180.06	15.02	14.56	UCSC_knowngene	1061	chr3:197371038-197373038+	intergenic
chr3	197372529	197372896	MACS_peak_140139	113.74	367	uc021xjv.1	BC040733	113.74	9.88	18.99	UCSC_knowngene	1061	chr3:197371038-197373038+	intergenic
chr13	113399806	113400158	MACS_peak_54081	957.13	352	uc001vsk.3	BC041346	957.13	32.6	11.83	UCSC_knowngene	2192	chr13:113399763-113409007-	intronic antisense	ENST00000283558	ATP11A	chr13:113344643-113532608+
chr6	134167075	134167089	MACS_peak_170739	102.06	14	uc003qeg.1	BC041459	102.06	5.14	20.26	UCSC_knowngene	2960	chr6:133823390-134210120-	natural antisense	ENST00000430974	EYA4	chr6:133562489-133852551+
chr1	155607184	155607283	MACS_peak_12054	202.71	99	uc001flf.3	BC041646	202.71	9.89	13.69	UCSC_knowngene	1288	chr1:155596546-155618335-	intronic antisense	ENST00000452804	MSTO1	chr1:155579979-155718153+
chr16	33299590	33299865	MACS_peak_72008	185.19	275	uc002edq.3	BC041879	185.19	9.48	14.31	UCSC_knowngene	2514	chr16:33298268-33319211-	intergenic
chr4	113106828	113107693	MACS_peak_146523	118.26	865	uc003iai.3	BC041964	118.26	9.9	18.57	UCSC_knowngene	4098	chr4:113106437-113110534+	exon sense-overlapping	NM_152400	C4orf32	chr4:113066553-113110237+
chr3	122600057	122600320	MACS_peak_134532	212.5	263	uc003efx.1	BC042374	212.5	6.3	13.29	UCSC_knowngene	949	chr3:122597948-122600320-	natural antisense	NM_032839	DIRC2	chr3:122513901-122599986+
chr10	120873037	120873209	MACS_peak_27292	645.27	172	uc001ldx.3	BC042590	645.27	16.29	10.43	UCSC_knowngene	1768	chr10:120871442-120873209+	intron sense-overlapping	NM_001303111	FAM45A	chr10:120863577-120897496+
chr6	36126608	36126718	MACS_peak_165169	298.97	110	uc003olu.3	BC042825	298.97	9.09	11.51	UCSC_knowngene	1099	chr6:36125845-36163947-	bidirectional	ENST00000339717	BRPF3	chr6:36164743-36200367+
chr6	36147419	36147484	MACS_peak_165172	267.02	65	uc003olu.3	BC042825	267.02	8.5	12.03	UCSC_knowngene	1099	chr6:36125845-36163947-	bidirectional	ENST00000339717	BRPF3	chr6:36164743-36200367+
chr6	36163813	36163947	MACS_peak_165173	248.58	134	uc003olu.3	BC042825	248.58	8.89	12.49	UCSC_knowngene	1099	chr6:36125845-36163947-	bidirectional	ENST00000339717	BRPF3	chr6:36164743-36200367+
chr9	103115342	103115567	MACS_peak_200718	515.63	225	uc004bau.3	BC042955	515.63	16.69	10.17	UCSC_knowngene	1958	chr9:103115343-103156150+	bidirectional	ENST00000537512	TEX10	chr9:103091846-103115165-
chr9	103155464	103156121	MACS_peak_200725	266.71	657	uc004bau.3	BC042955	266.71	14.42	12.04	UCSC_knowngene	1958	chr9:103115343-103156150+	bidirectional	ENST00000537512	TEX10	chr9:103091846-103115165-
chr12	27547356	27547406	MACS_peak_40794	267	50	uc001rhx.3	BC043511	267	6.67	12.03	UCSC_knowngene	804	chr12:27542722-27599558-	natural antisense	ENST00000457040	ARNTL2	chr12:27521228-27573658+
chr14	73710725	73710783	MACS_peak_58246	118.89	58	uc001xnx.3	BC044305	118.89	8.01	18.48	UCSC_knowngene	1683	chr14:73710726-73712687-	natural antisense	ENST00000381166	PAPLN	chr14:73704205-73741345+
chr14	73712231	73712687	MACS_peak_58248	188.58	456	uc001xnx.3	BC044305	188.58	10.08	14.2	UCSC_knowngene	1683	chr14:73710726-73712687-	natural antisense	ENST00000381166	PAPLN	chr14:73704205-73741345+
chr7	138943165	138943522	MACS_peak_183833	111.25	357	uc022amp.1	BC045656	111.25	6.56	19.25	UCSC_knowngene	3492	chr7:138940643-138944134-	natural antisense	ENST00000483726	UBN2	chr7:138943265-138962460+
chr7	138943846	138944134	MACS_peak_183834	119.64	288	uc022amp.1	BC045656	119.64	4.95	18.4	UCSC_knowngene	3492	chr7:138940643-138944134-	natural antisense	ENST00000483726	UBN2	chr7:138943265-138962460+
chr17	43296292	43296528	MACS_peak_80734	230.97	236	uc002iil.3	BC045769	230.97	6.81	12.85	UCSC_knowngene	1556	chr17:43295637-43299132-	bidirectional	ENST00000328118	FMNL1	chr17:43299292-43324681+
chr8	19451233	19451454	MACS_peak_186450	357.38	221	uc003wzi.3	BC048103	357.38	11.06	10.82	UCSC_knowngene	3755	chr8:19448176-19451930-	exon sense-overlapping	NM_001130518	CSGALNACT1	chr8:19261672-19460056-
chr14	65453947	65454353	MACS_peak_57224	306.85	406	uc001xib.3	BC052775	306.85	14.53	11.39	UCSC_knowngene	2045	chr14:65453948-65455992+	intron sense-overlapping	ENST00000553743	CHURC1-FNTB	chr14:65390754-65482393+
chr1	142888758	142888797	MACS_peak_10471	107.21	39	uc001ejb.3	BC053679	107.21	6.04	19.67	UCSC_knowngene	1801	chr1:142803224-142888797-	intergenic
chr20	62694543	62695476	MACS_peak_119839	136.42	933	uc021wgr.1	BC056407	136.42	11.51	17.06	UCSC_knowngene	933	chr20:62694544-62695476+	exon sense-overlapping	ENST00000339217	TCEA2	chr20:62694590-62701988+
chr21	37711071	37711269	MACS_peak_121001	279.32	198	uc021wiz.1	BC058002	279.32	7.49	11.85	UCSC_knowngene	730	chr21:37711072-37711801+	exon sense-overlapping	NM_015358	MORC3	chr21:37692487-37748944+
chr12	110939418	110940052	MACS_peak_47229	3130.22	634	uc001trc.1	BC064974	3130.22	19.55	18.06	UCSC_knowngene	1828	chr12:110939419-110941246+	exon sense-overlapping	ENST00000409425	RAD9B	chr12:110940096-110969891+
chr12	110940260	110940673	MACS_peak_47230	134.72	413	uc001trc.1	BC064974	134.72	8.25	17.17	UCSC_knowngene	1828	chr12:110939419-110941246+	exon sense-overlapping	ENST00000409425	RAD9B	chr12:110940096-110969891+
chr1	145004780	145005281	MACS_peak_10789	292.04	501	uc001emi.4	BC065231	292.04	10.57	11.7	UCSC_knowngene	507	chr1:145004781-145005287+	intron sense-overlapping	NM_001277444	NBPF9	chr1:144614959-145370304+
chr9	66699511	66699951	MACS_peak_198113	407.15	440	uc004aej.3	BC065763	407.15	12.12	10.46	UCSC_knowngene	1242	chr9:66688086-66699951-	intergenic
chr2	54753349	54753952	MACS_peak_100880	121.96	603	uc021vhp.1	BC067268	121.96	4.26	18.23	UCSC_knowngene	3102	chr2:54752737-54755838+	exon sense-overlapping	ENST00000389980	SPTBN1	chr2:54684398-54856341+
chr2	54754732	54755162	MACS_peak_100881	523.38	430	uc021vhp.1	BC067268	523.38	17.34	10.21	UCSC_knowngene	3102	chr2:54752737-54755838+	exon sense-overlapping	ENST00000389980	SPTBN1	chr2:54684398-54856341+
chr10	104005258	104005684	MACS_peak_26220	100.69	426	uc001kuv.1	BC068543	100.69	8.94	20.46	UCSC_knowngene	2533	chr10:104005259-104007791+	exon sense-overlapping	NM_001199378	GBF1	chr10:104005255-104142656+
chr10	104006571	104006797	MACS_peak_26221	383.32	226	uc001kuv.1	BC068543	383.32	11.85	10.6	UCSC_knowngene	2533	chr10:104005259-104007791+	exon sense-overlapping	NM_001199378	GBF1	chr10:104005255-104142656+
chr2	232571009	232571210	MACS_peak_114081	3100	201	uc002vsa.3	BC069004	3100	8.61	15.38	UCSC_knowngene	1312	chr2:232570399-232571710-	exon sense-overlapping	ENST00000595658	MGC4771	chr2:232571517-232571621-
chr10	74884921	74885250	MACS_peak_23237	275.1	329	uc001jtm.3	BC069792	275.1	7.61	11.98	UCSC_knowngene	632	chr10:74884659-74885290-	natural antisense	NM_001283014	NUDT13	chr10:74870133-74891586+
chr2	131196857	131197051	MACS_peak_106400	72.11	194	uc002trh.4	BC069809	72.11	9.54	25.62	UCSC_knowngene	2210	chr2:131193235-131198988-	intergenic
chr11	83012870	83012883	MACS_peak_35108	1415.6	13	uc001pag.3	BC070093	1415.6	37.54	14.29	UCSC_knowngene	2643	chr11:82997171-83134559+	natural antisense	NM_001286116	CCDC90B	chr11:82970135-82997450-
chr1	143424874	143425287	MACS_peak_10559	571.57	413	uc001ejn.1	BC070106	571.57	15.95	10.3	UCSC_knowngene	1888	chr1:143424333-143467651-	intergenic
chr1	143426004	143426080	MACS_peak_10560	85.82	76	uc001ejn.1	BC070106	85.82	5.15	22.74	UCSC_knowngene	1888	chr1:143424333-143467651-	intergenic
chr10	29922602	29923175	MACS_peak_20506	716.58	573	uc001iuv.1	BC070247	716.58	14.24	10.67	UCSC_knowngene	1280	chr10:29922603-29923882-	exon sense-overlapping	NM_021738	SVIL	chr10:29746277-29923901-
chr9	69633348	69633390	MACS_peak_198415	85.4	42	uc004afu.3	BC070322	85.4	6.72	22.84	UCSC_knowngene	1305	chr9:69633349-69651314-	intronic antisense	ENST00000322495	AL445665.1	chr9:69650263-69660358+
chr21	9752852	9752915	MACS_peak_119886	501.97	63	uc011abu.2	BC071797	501.97	14.11	10.26	UCSC_knowngene	1202	chr21:9711935-9769227+	intergenic
chr21	9761849	9761920	MACS_peak_119890	303.99	71	uc011abu.2	BC071797	303.99	15.12	11.48	UCSC_knowngene	1202	chr21:9711935-9769227+	intergenic
chr21	9765963	9766127	MACS_peak_119892	482.11	164	uc011abu.2	BC071797	482.11	21.64	10.23	UCSC_knowngene	1202	chr21:9711935-9769227+	intergenic
chr21	9767496	9767562	MACS_peak_119893	206.57	66	uc011abu.2	BC071797	206.57	8.83	13.53	UCSC_knowngene	1202	chr21:9711935-9769227+	intergenic
chr7	72438646	72438691	MACS_peak_177889	173.48	45	uc003twv.3	BC073780	173.48	10.31	14.92	UCSC_knowngene	2256	chr7:72438647-72443632-	exon sense-overlapping	ENST00000285805	TRIM74	chr7:72430016-72439997-
chr7	75026208	75026252	MACS_peak_178393	188.27	44	uc003uda.3	BC073780	188.27	10.67	14.21	UCSC_knowngene	2258	chr7:75021265-75026252+	exon sense-overlapping	ENST00000430211	TRIM73	chr7:75025030-75040279+
chr2	162196052	162196646	MACS_peak_108757	100.61	594	uc002ubv.4	BC073897	100.61	8.49	20.47	UCSC_knowngene	620	chr2:162196027-162196646-	intronic antisense	ENST00000437630	PSMD14	chr2:162165111-162226630+
chr12	58006711	58007256	MACS_peak_43601	388.23	545	uc001spc.3	BC073932	388.23	14.04	10.59	UCSC_knowngene	2083	chr12:58006122-58011828-	natural antisense	NM_001111270	ARHGEF25	chr12:58003963-58011028+
chr17	35289408	35289994	MACS_peak_79413	325.06	586	uc002hng.1	BC084573	325.06	17.19	11.24	UCSC_knowngene	1462	chr17:35289409-35293921-	bidirectional	NM_005568	LHX1	chr17:35294772-35301915+
chr7	76181042	76181984	MACS_peak_178626	259.24	942	uc003ufr.3	BC090058	259.24	8.46	12.26	UCSC_knowngene	1983	chr7:76178658-76182447+	intron sense-overlapping	ENST00000419923	UPK3B	chr7:76139745-76648340+
chr15	85747743	85749037	MACS_peak_67371	64.19	1294	uc002blo.2	BC096759	64.19	8.89	27.66	UCSC_knowngene	2408	chr15:85747588-85777989-	intergenic
chr3	160285456	160286458	MACS_peak_137594	187	1002	uc003fdp.1	BC125159	187	12.39	14.29	UCSC_knowngene	1578	chr3:160285457-160287034+	intergenic
chr2	96481800	96482481	MACS_peak_103624	63.71	681	uc021vlg.1	BC126153	63.71	12.98	27.78	UCSC_knowngene	2360	chr2:96480122-96482481-	intergenic
chr13	64577482	64577601	MACS_peak_51890	102.7	119	uc001vij.1	BC128161	102.7	5.11	20.23	UCSC_knowngene	442	chr13:64564229-64608670-	intergenic
chr8	23153365	23153681	MACS_peak_186771	128.64	316	uc003xdg.1	BC128546	128.64	4.48	17.63	UCSC_knowngene	1219	chr8:23152463-23153681+	exon sense-overlapping	ENST00000265806	R3HCC1	chr8:23145421-23153792+
chr10	80929360	80929620	MACS_peak_24315	58.34	260	uc009xrv.1	BC128552	58.34	4.08	29.47	UCSC_knowngene	1439	chr10:80928943-80930381-	intronic antisense	NM_020338	ZMIZ1	chr10:80828792-81076285+
chr10	80929964	80930231	MACS_peak_24316	408.77	267	uc009xrv.1	BC128552	408.77	10.43	10.45	UCSC_knowngene	1439	chr10:80928943-80930381-	intronic antisense	NM_020338	ZMIZ1	chr10:80828792-81076285+
chr3	169896380	169896883	MACS_peak_137973	127.16	503	uc003fgr.1	BC131773	127.16	6.38	17.77	UCSC_knowngene	2391	chr3:169895950-169898340-	exon sense-overlapping	ENST00000465896	PHC3	chr3:169868395-169899524-
chr3	195435275	195435496	MACS_peak_139823	329.68	221	uc011btd.1	BC144457	329.68	6.67	11.15	UCSC_knowngene	2391	chr3:195426822-195435676+	intergenic
chr17	17929464	17929795	MACS_peak_77862	861.31	331	uc010cps.1	BC150162	861.31	15.88	11.41	UCSC_knowngene	698	chr17:17929386-17930083-	exon sense-overlapping	ENST00000444058	ATPAF2	chr17:17925059-17942523-
chr19	45322080	45322501	MACS_peak_95012	246.42	421	ENST00000589558	BCAM	246.42	9.48	12.55	gencode	611	chr19:45321788-45322501+	exon sense-overlapping	ENST00000589651	BCAM	chr19:45312328-45323852+
chr1	156627086	156627549	MACS_peak_12280	58.82	463	ENST00000496038	BCAN	58.82	7.08	29.33	gencode	1871	chr1:156626521-156629324+	exon sense-overlapping	NM_021948	BCAN	chr1:156611740-156629324+
chr7	107227990	107228397	MACS_peak_181506	362.1	407	ENST00000466094	BCAP29	362.1	14.76	10.83	gencode	793	chr7:107220703-107228397+	exon sense-overlapping	ENST00000379117	BCAP29	chr7:107220900-107259891+
chr7	107234399	107234653	MACS_peak_181509	175.27	254	ENST00000486326	BCAP29	175.27	4.69	14.82	gencode	512	chr7:107220696-107234653+	exon sense-overlapping	ENST00000379117	BCAP29	chr7:107220900-107259891+
chr7	107253776	107253878	MACS_peak_181515	53.74	102	ENST00000442065	BCAP29	53.74	4.21	31.3	gencode	812	chr7:107220711-107253878+	exon sense-overlapping	ENST00000379117	BCAP29	chr7:107220900-107259891+
chrX	152986326	152986612	MACS_peak_211402	94.64	286	ENST00000468947	BCAP31	94.64	4.37	21.35	gencode	409	chrX:152981022-152986612-	exon sense-overlapping	ENST00000416815	BCAP31	chrX:152968445-152989568-
chr16	75268786	75270035	MACS_peak_74451	805.72	1249	ENST00000563038	BCAR1	805.72	12.72	11.04	gencode	2692	chr16:75262935-75270401-	exon sense-overlapping	ENST00000546196	BCAR1	chr16:75262929-75299113-
chr16	75271080	75271329	MACS_peak_74452	107.66	249	ENST00000564170	BCAR1	107.66	5.55	19.61	gencode	552	chr16:75270594-75271329-	exon sense-overlapping	ENST00000546196	BCAR1	chr16:75262929-75299113-
chr16	75283462	75283650	MACS_peak_74458	58.15	188	ENST00000563700	BCAR1	58.15	3.85	29.53	gencode	576	chr16:75276953-75284002-	exon sense-overlapping	ENST00000546196	BCAR1	chr16:75262929-75299113-
chr1	94033296	94033598	MACS_peak_8662	116.86	302	ENST00000538653	BCAR3	116.86	5.86	18.71	gencode	900	chr1:94027678-94033684-	exon sense-overlapping	NM_001261408	BCAR3	chr1:94027343-94312706-
chr17	59322576	59322732	MACS_peak_82483	98.45	156	ENST00000592702	BCAS3	98.45	8.25	20.78	gencode	2094	chr17:59322577-59470192+	exon sense-overlapping	ENST00000408905	BCAS3	chr17:58756819-59470192+
chr17	59469195	59470182	MACS_peak_82511	65.84	987	ENST00000588720	BCAS3	65.84	7.71	27.15	gencode	4556	chr17:59465637-59470192+	exon sense-overlapping	ENST00000408905	BCAS3	chr17:58756819-59470192+
chr19	49310256	49310468	MACS_peak_95723	238.05	212	ENST00000595376	BCAT2	238.05	9.07	12.67	gencode	2254	chr19:49302067-49311049-	exon sense-overlapping	ENST00000593515	BCAT2	chr19:49298357-49310331-
chr12	50225741	50225757	MACS_peak_42653	185.19	16	ENST00000551146	BCDIN3D-AS1	185.19	6.92	14.31	gencode	813	chr12:50222376-50226249+	bidirectional	NM_001037806	NCKAP5L	chr12:50184929-50222208-
chr12	50234231	50234473	MACS_peak_42656	55.5	242	NR_027499	BCDIN3D-AS1	55.5	4.74	30.73	RefSeq	3109	chr12:50222326-50234937+	natural antisense	NM_181708	BCDIN3D	chr12:50229826-50236912-
chr2	60778002	60778014	MACS_peak_101189	243.79	12	ENST00000489516	BCL11A	243.79	8.1	12.54	gencode	1508	chr2:60678916-60778049-	exon sense-overlapping	ENST00000358510	BCL11A	chr2:60687409-60780566-
chr19	45250961	45251385	MACS_peak_95005	1241.67	424	ENST00000403534	BCL3	1241.67	46.54	13.59	gencode	1714	chr19:45250962-45262743+	exon sense-overlapping	ENST00000444487	BCL3	chr19:45254578-45262720+
chr19	45261510	45262098	MACS_peak_95009	96.27	588	ENST00000403534	BCL3	96.27	5.92	21.08	gencode	1714	chr19:45250962-45262743+	exon sense-overlapping	ENST00000444487	BCL3	chr19:45254578-45262720+
chr12	122481791	122482271	MACS_peak_48365	344.31	480	ENST00000432926	BCL7A	344.31	19.17	10.99	gencode	871	chr12:122459884-122482277+	exon sense-overlapping	NM_001024808	BCL7A	chr12:122459792-122499950+
chr7	72954211	72954569	MACS_peak_177990	349.84	358	ENST00000493671	BCL7B	349.84	7.16	10.95	gencode	1802	chr7:72950686-72954898-	exon sense-overlapping	NM_001197244	BCL7B	chr7:72950683-72972065-
chr7	72971370	72971602	MACS_peak_177993	144.53	232	NR_036682	BCL7B	144.53	10.34	16.48	RefSeq	1712	chr7:72950683-72971602-	exon sense-overlapping	NM_001197244	BCL7B	chr7:72950683-72972065-
chr11	118795946	118796317	MACS_peak_37065	2066.37	371	ENST00000526143	BCL9L	2066.37	38.66	16.23	gencode	5514	chr11:118768455-118796317-	exon sense-overlapping	ENST00000532899	BCL9L	chr11:118778979-118789613-
chr13	50760067	50760206	MACS_peak_51395	439.35	139	uc001vel.1	BCMS	439.35	19.96	10.32	UCSC_knowngene	534	chr13:50760016-51066897+	intergenic
chr11	112065327	112065478	MACS_peak_36683	171.36	151	ENST00000460924	BCO2	171.36	8.1	14.96	gencode	2880	chr11:112046233-112088864+	exon sense-overlapping	ENST00000525175	BCO2	chr11:112084565-112088842+
chrX	129115712	129115759	MACS_peak_210429	151.29	47	ENST00000607874	BCORL1	151.29	6.32	16.05	gencode	468	chrX:129115083-129139293+	exon sense-overlapping	ENST00000218147	BCORL1	chrX:129116586-129191638+
chrX	129144483	129144639	MACS_peak_210437	162.11	156	ENST00000488135	BCORL1	162.11	7.16	15.43	gencode	857	chrX:129115139-129147154+	exon sense-overlapping	ENST00000218147	BCORL1	chrX:129116586-129191638+
chr22	22979652	22979906	MACS_peak_122838	153.71	254	uc002zwm.3	BCR	153.71	15.41	15.94	UCSC_knowngene	1500	chr22:22979653-22981152+	intergenic
chr22	23626053	23626285	MACS_peak_122872	464.18	232	ENST00000466076	BCR	464.18	23.12	10.23	gencode	495	chr22:23625975-23629360+	exon sense-overlapping	ENST00000427791	BCR	chr22:23596147-23627301+
chr22	23632372	23632746	MACS_peak_122876	61.59	374	ENST00000487968	BCR	61.59	6	28.33	gencode	2870	chr22:23625396-23633318+	exon sense-overlapping	ENST00000427791	BCR	chr22:23596147-23627301+
chr22	23644801	23645050	MACS_peak_122879	1464.97	249	ENST00000471452	BCR	1464.97	40.5	14.63	gencode	638	chr22:23637228-23645050+	exon sense-overlapping	NM_004327	BCR	chr22:23522552-23660224+
chr22	23651660	23651849	MACS_peak_122880	65.81	189	ENST00000436990	BCR	65.81	8.5	27.15	gencode	4188	chr22:23651661-23660221+	exon sense-overlapping	NM_004327	BCR	chr22:23522552-23660224+
chr22	23654898	23655111	MACS_peak_122882	285.45	213	ENST00000458056	BCR	285.45	9.27	11.79	gencode	778	chr22:23654575-23656882+	exon sense-overlapping	NM_004327	BCR	chr22:23522552-23660224+
chr2	219526966	219527402	MACS_peak_113077	219.67	436	ENST00000460579	BCS1L	219.67	6.65	13.09	gencode	985	chr2:219526574-219528137+	exon sense-overlapping	ENST00000426649	BCS1L	chr2:219526673-219528165+
chr2	47560774	47560974	MACS_peak_100587	243.79	200	ENST00000418539	BCYRN1	243.79	8.1	12.54	gencode	13458	chr2:47558199-47571656+	intergenic
chr2	47561750	47562688	MACS_peak_100588	3100	938	ENST00000418539	BCYRN1	3100	294.12	15.38	gencode	13458	chr2:47558199-47571656+	intergenic
chr2	47565579	47565877	MACS_peak_100589	79.68	298	ENST00000418539	BCYRN1	79.68	6	23.88	gencode	13458	chr2:47558199-47571656+	intergenic
chr3	197260747	197261027	MACS_peak_140110	221.23	280	ENST00000495285	BDH1	221.23	14.62	13.04	gencode	3214	chr3:197255181-197261027-	exon sense-overlapping	ENST00000431056	BDH1	chr3:197259283-197300194-
chr4	104019939	104020169	MACS_peak_146077	719.74	230	ENST00000464039	BDH2	719.74	17.78	10.69	gencode	2781	chr4:104000636-104020965-	exon sense-overlapping	ENST00000504285	BDH2	chr4:104007663-104020986-
chr5	70791000	70791235	MACS_peak_154294	232.61	235	ENST00000508157	BDP1	232.61	6.75	12.77	gencode	3403	chr5:70790292-70807177+	exon sense-overlapping	ENST00000380675	BDP1	chr5:70751442-70863649+
chr17	40966541	40967032	MACS_peak_80317	88.32	491	ENST00000589492	BECN1	88.32	6.32	22.31	gencode	597	chr17:40965921-40967032-	exon sense-overlapping	ENST00000438274	BECN1	chr17:40962326-40976305-
chr17	40970804	40971083	MACS_peak_80319	273.25	279	ENST00000543382	BECN1	273.25	7.83	11.94	gencode	2504	chr17:40962432-40976305-	exon sense-overlapping	ENST00000438274	BECN1	chr17:40962326-40976305-
chr17	40972425	40972859	MACS_peak_80321	179.19	434	ENST00000591307	BECN1	179.19	5.23	14.61	gencode	744	chr17:40972369-40976271-	exon sense-overlapping	ENST00000438274	BECN1	chr17:40962326-40976305-
chr10	81443147	81443709	MACS_peak_24399	187.36	562	NR_027512	BEND3P3	187.36	9.73	14.27	RefSeq	5923	chr10:81442731-81448650+	intergenic
chr11	61726126	61726637	MACS_peak_32605	362.62	511	ENST00000524877	BEST1	362.62	15.81	10.82	gencode	5772	chr11:61717832-61731766+	exon sense-overlapping	ENST00000301774	BEST1	chr11:61717535-61730816+
chr7	93594146	93594372	MACS_peak_179928	573.39	226	ENST00000357520	BET1	573.39	14.44	10.28	gencode	3586	chr7:93592074-93633667-	exon sense-overlapping	ENST00000425626	BET1	chr7:93625343-93633694-
chr7	93605278	93605412	MACS_peak_179932	793.38	134	ENST00000357520	BET1	793.38	16.4	10.87	gencode	3586	chr7:93592074-93633667-	exon sense-overlapping	ENST00000425626	BET1	chr7:93625343-93633694-
chr3	5021646	5022093	MACS_peak_126094	444.41	447	ENST00000467610	BHLHE40	444.41	9.96	10.26	gencode	1366	chr3:5021122-5024953+	exon sense-overlapping	NM_003670	BHLHE40	chr3:5021097-5026865+
chr10	60380608	60380661	MACS_peak_22291	163.76	53	ENST00000476684	BICC1	163.76	10.92	15.34	gencode	813	chr10:60380609-60410627+	exon sense-overlapping	NM_001080512	BICC1	chr10:60272904-60591197+
chr22	18222114	18222434	MACS_peak_122162	557.98	320	ENST00000494097	BID	557.98	12.15	10.17	gencode	2429	chr22:18217988-18223960-	exon sense-overlapping	ENST00000342111	BID	chr22:18218265-18257178-
chr2	127822349	127822376	MACS_peak_106082	60.17	27	ENST00000466111	BIN1	60.17	5.82	28.74	gencode	887	chr2:127807958-127822504-	exon sense-overlapping	ENST00000376113	BIN1	chr2:127805603-127864577-
chr8	22481734	22481992	MACS_peak_186678	313.95	258	ENST00000520489	BIN3	313.95	11.04	11.33	gencode	3589	chr8:22477949-22484055-	exon sense-overlapping	ENST00000399977	BIN3	chr8:22478288-22502317-
chr8	22491925	22491992	MACS_peak_186684	166.98	67	ENST00000522687	BIN3	166.98	5.1	15.21	gencode	659	chr8:22481743-22526638-	exon sense-overlapping	ENST00000399977	BIN3	chr8:22478288-22502317-
chr8	22494102	22494410	MACS_peak_186685	734.32	308	ENST00000518366	BIN3	734.32	15.82	10.77	gencode	470	chr8:22494103-22526604-	exon sense-overlapping	ENST00000399977	BIN3	chr8:22478288-22502317-
chr17	76212632	76212862	MACS_peak_84510	161.5	230	ENST00000589892	BIRC5	161.5	8.04	15.48	gencode	747	chr17:76212508-76219937+	exon sense-overlapping	ENST00000587746	BIRC5	chr17:76210466-76219060+
chr2	32626230	32626487	MACS_peak_99216	449.76	257	ENST00000466527	BIRC6	449.76	5.55	10.27	gencode	585	chr2:32613879-32626487+	exon sense-overlapping	NM_016252	BIRC6	chr2:32582096-32843965+
chr15	91290619	91290879	MACS_peak_67832	159.5	260	ENST00000559282	BLM	159.5	11.85	15.64	gencode	866	chr15:91290620-91293190+	exon sense-overlapping	NM_000057	BLM	chr15:91260558-91358692+
chr15	91333727	91334074	MACS_peak_67841	51.02	347	ENST00000560559	BLM	51.02	4.81	32.26	gencode	747	chr15:91333519-91337587+	exon sense-overlapping	NM_000057	BLM	chr15:91260558-91358692+
chr15	91337284	91337484	MACS_peak_67842	62.96	200	ENST00000558825	BLM	62.96	3.3	27.97	gencode	1683	chr15:91337031-91358591+	exon sense-overlapping	NM_000057	BLM	chr15:91260558-91358692+
chr15	91352000	91352077	MACS_peak_67845	74.9	77	ENST00000560821	BLM	74.9	7.11	24.95	gencode	1024	chr15:91352001-91358859+	exon sense-overlapping	NM_000057	BLM	chr15:91260558-91358692+
chr17	28577054	28577288	MACS_peak_78859	361.42	234	ENST00000578795	BLMH	361.42	7.82	10.83	gencode	2079	chr17:28575223-28577301-	exon sense-overlapping	ENST00000394819	BLMH	chr17:28575850-28618867-
chr17	28612410	28612557	MACS_peak_78867	59.11	147	ENST00000579325	BLMH	59.11	3.29	29.26	gencode	585	chr17:28600783-28612557-	exon sense-overlapping	ENST00000394819	BLMH	chr17:28575850-28618867-
chr17	28618220	28618526	MACS_peak_78871	364.1	306	ENST00000577290	BLMH	364.1	7.92	10.79	gencode	586	chr17:28616432-28619012-	exon sense-overlapping	ENST00000394819	BLMH	chr17:28575850-28618867-
chr12	56110075	56110501	MACS_peak_43257	2174.6	426	NR_037656	BLOC1S1	2174.6	26.91	16.41	RefSeq	853	chr12:56110076-56113491+	exon sense-overlapping	ENST00000549147	BLOC1S1	chr12:56109822-56113871+
chr6	8027611	8027632	MACS_peak_162863	383.32	21	ENST00000244777	BLOC1S5	383.32	10.47	10.6	gencode	2445	chr6:8014211-8064626-	exon sense-overlapping	ENST00000539054	TXNDC5	chr6:7881483-8026646-
chr7	43810733	43810769	MACS_peak_176633	125.4	36	ENST00000453612	BLVRA	125.4	12.84	17.87	gencode	757	chr7:43810734-43831446+	exon sense-overlapping	ENST00000424330	BLVRA	chr7:43803790-43832366+
chr7	43830847	43831133	MACS_peak_176638	285.67	286	ENST00000453612	BLVRA	285.67	11.85	11.78	gencode	757	chr7:43810734-43831446+	exon sense-overlapping	ENST00000424330	BLVRA	chr7:43803790-43832366+
chr7	43840007	43840171	MACS_peak_176640	603.99	164	ENST00000486984	BLVRA	603.99	18.07	10.35	gencode	324	chr7:43840008-43843434+	exon sense-overlapping	NM_000712	BLVRA	chr7:43798272-43846941+
chr19	40964061	40964364	MACS_peak_94410	62.02	303	ENST00000601346	BLVRB	62.02	3.4	28.22	gencode	676	chr19:40953710-40964364-	exon sense-overlapping	ENST00000595483	BLVRB	chr19:40953696-40971652-
chr14	69334729	69335064	MACS_peak_57797	1146.14	335	ENST00000553776	BLZF2P	1146.14	26.97	13.12	gencode	1130	chr14:69334574-69336668-	intergenic
chr8	22034436	22034652	MACS_peak_186596	179.05	216	NR_033403	BMP1	179.05	11.54	14.62	RefSeq	3872	chr8:22022653-22069840+	exon sense-overlapping	ENST00000354870	BMP1	chr8:22022653-22069837+
chr8	22037209	22037342	MACS_peak_186598	320.05	133	ENST00000523457	BMP1	320.05	15.5	11.29	gencode	535	chr8:22037210-22049847+	exon sense-overlapping	ENST00000354870	BMP1	chr8:22022653-22069837+
chr4	79772045	79772210	MACS_peak_144722	57.44	165	ENST00000505725	BMP2K	57.44	5.2	29.72	gencode	566	chr4:79772046-79786927+	exon sense-overlapping	ENST00000502613	BMP2K	chr4:79780778-79837526+
chr4	79786710	79786927	MACS_peak_144726	161.25	217	ENST00000505725	BMP2K	161.25	6.93	15.5	gencode	566	chr4:79772046-79786927+	exon sense-overlapping	ENST00000502613	BMP2K	chr4:79780778-79837526+
chr10	88603162	88603267	MACS_peak_24651	174.61	105	ENST00000480152	BMPR1A	174.61	13.04	14.85	gencode	421	chr10:88598696-88649874+	exon sense-overlapping	NM_004329	BMPR1A	chr10:88516396-88684945+
chr10	46751425	46751565	MACS_peak_21518	53.07	140	ENST00000374336	BMS1P1	53.07	4.56	31.52	gencode	1332	chr10:46749775-46761198-	intergenic
chr10	46754678	46754867	MACS_peak_21519	71.33	189	ENST00000374336	BMS1P1	71.33	4.54	25.78	gencode	1332	chr10:46749775-46761198-	intergenic
chr10	46759949	46760098	MACS_peak_21522	507.14	149	ENST00000374336	BMS1P1	507.14	15	10.19	gencode	1332	chr10:46749775-46761198-	intergenic
chr10	46760994	46761205	MACS_peak_21523	343.7	211	ENST00000445221	BMS1P1	343.7	15.63	11.01	gencode	4073	chr10:46737612-46761205-	intergenic
chr9	67327774	67327949	MACS_peak_198186	137.91	175	ENST00000443754	BMS1P10	137.91	7.73	16.93	gencode	1120	chr9:67327775-67334983-	intergenic
chr9	67328367	67328440	MACS_peak_198187	246.76	73	ENST00000443754	BMS1P10	246.76	10.87	12.54	gencode	1120	chr9:67327775-67334983-	intergenic
chr9	67330889	67331070	MACS_peak_198190	203.59	181	ENST00000443754	BMS1P10	203.59	7.94	13.64	gencode	1120	chr9:67327775-67334983-	intergenic
chr9	67334094	67334266	MACS_peak_198192	99.73	172	ENST00000443754	BMS1P10	99.73	10.08	20.59	gencode	1120	chr9:67327775-67334983-	intergenic
chr9	69721266	69721447	MACS_peak_198427	267.02	181	ENST00000442351	BMS1P11	267.02	10.67	12.03	gencode	885	chr9:69718152-69721729-	intergenic
chr9	70083600	70083775	MACS_peak_198483	99.37	175	ENST00000428213	BMS1P12	99.37	4.32	20.65	gencode	706	chr9:70083601-70087216-	intergenic
chr9	70334348	70334523	MACS_peak_198514	94.82	175	ENST00000417301	BMS1P13	94.82	4.22	21.32	gencode	885	chr9:70334349-70337925-	intergenic
chr9	42812099	42812274	MACS_peak_197680	119.63	175	ENST00000416720	BMS1P14	119.63	6.03	18.4	gencode	762	chr9:42808660-42812274+	intergenic
chr10	47228925	47229150	MACS_peak_21606	96.93	225	ENST00000532854	BMS1P2	96.93	4.65	21.03	gencode	1858	chr10:47228366-47241942-	exon sense-overlapping	ENST00000413193	AGAP10	chr10:47191844-47239738-
chr22	22652492	22652576	MACS_peak_122820	1236.9	84	NR_027293	BMS1P20	1236.9	14.74	13.63	RefSeq	2011	chr22:22652463-22677324+	intergenic
chr22	22657588	22657662	MACS_peak_122821	123.73	74	NR_027293	BMS1P20	123.73	8.12	18.02	RefSeq	2011	chr22:22652463-22677324+	intergenic
chr22	22658307	22658479	MACS_peak_122822	736.68	172	NR_027293	BMS1P20	736.68	14.19	10.76	RefSeq	2011	chr22:22652463-22677324+	intergenic
chr10	75476872	75476950	MACS_peak_23359	56.14	78	ENST00000441263	BMS1P4	56.14	6.25	30.15	gencode	1332	chr10:75476873-75488338-	intergenic
chr10	48909507	48909608	MACS_peak_21727	287.39	101	ENST00000425187	BMS1P5	287.39	17.58	11.74	gencode	2431	chr10:48901102-48922972-	intergenic
chr10	48922186	48922255	MACS_peak_21732	100.39	69	ENST00000436180	BMS1P5	100.39	6.76	20.49	gencode	759	chr10:48903540-48942646-	intergenic
chr10	48922650	48922972	MACS_peak_21733	135.89	322	ENST00000425187	BMS1P5	135.89	7.69	17.1	gencode	2431	chr10:48901102-48922972-	intergenic
chr10	48949735	48949865	MACS_peak_21741	1133.08	130	NR_003611	BMS1P5	1133.08	20	13.08	RefSeq	4235	chr10:48927374-48952629-	intergenic
chr10	48950761	48950972	MACS_peak_21742	265.94	211	ENST00000449800	BMS1P5	265.94	12.83	12.06	gencode	4074	chr10:48927373-48950972-	intergenic
chr10	47228188	47228392	MACS_peak_21605	191.57	204	NR_024495	BMS1P6	191.57	3.67	14.08	RefSeq	4704	chr10:47225571-47243511-	exon sense-overlapping	ENST00000413193	AGAP10	chr10:47191844-47239738-
chr10	48200200	48200425	MACS_peak_21661	260.01	225	NR_024495	BMS1P6	260.01	9.29	12.24	RefSeq	4704	chr10:48185839-48203780+	exon sense-overlapping	ENST00000453919	AGAP9	chr10:48189612-48237508+
chr10	48200958	48201162	MACS_peak_21662	591.74	204	NR_024495	BMS1P6	591.74	5.86	10.34	RefSeq	4704	chr10:48185839-48203780+	exon sense-overlapping	ENST00000453919	AGAP9	chr10:48189612-48237508+
chr10	49260525	49260586	MACS_peak_21762	53.83	61	ENST00000458344	BMS1P7	53.83	2.8	31.26	gencode	1318	chr10:49256241-49268060-	intergenic
chr10	49267870	49268060	MACS_peak_21763	429.68	190	ENST00000458344	BMS1P7	429.68	24.1	10.43	gencode	1318	chr10:49256241-49268060-	intergenic
chr9	66960894	66961075	MACS_peak_198140	91.43	181	ENST00000457640	BMS1P9	91.43	11.06	21.82	gencode	885	chr9:66960613-66964189+	intergenic
chr14	28733778	28734902	MACS_peak_54919	685.59	1124	ENST00000550043	BNIP3P1	685.59	29.12	10.54	gencode	1585	chr14:28733596-28735180+	intergenic
chr3	112998412	112998480	MACS_peak_133525	185.19	68	ENST00000463971	BOC	185.19	6.92	14.31	gencode	573	chr3:112998413-112999904+	exon sense-overlapping	ENST00000355385	BOC	chr3:112931375-113006303+
chr4	13579205	13579452	MACS_peak_141585	1452.83	247	ENST00000505343	BOD1L1	1452.83	11.76	14.72	gencode	1202	chr4:13571410-13579825-	exon sense-overlapping	ENST00000507943	BOD1L1	chr4:13571130-13582672-
chr4	13594108	13594457	MACS_peak_141595	235.11	349	ENST00000511119	BOD1L1	235.11	8.62	12.69	gencode	2049	chr4:13583854-13595144-	exon sense-overlapping	NM_148894	BOD1L1	chr4:13570366-13629328-
chr4	13615129	13615285	MACS_peak_141603	1458.37	156	ENST00000482713	BOD1L1	1458.37	14.88	14.66	gencode	4367	chr4:13615130-13629325-	exon sense-overlapping	NM_148894	BOD1L1	chr4:13570366-13629328-
chr4	13627771	13627936	MACS_peak_141608	54.11	165	uc010ids.1	BOD1L1	54.11	4.43	31.18	UCSC_knowngene	4531	chr4:13612558-13629328-	exon sense-overlapping	NM_148894	BOD1L1	chr4:13570366-13629328-
chr2	74372315	74372614	MACS_peak_102671	119.52	299	ENST00000477685	BOLA3	119.52	5.9	18.41	gencode	667	chr2:74362528-74372635-	exon sense-overlapping	NM_001035505	BOLA3	chr2:74362528-74375039-
chr2	74373291	74373543	MACS_peak_102672	153.26	252	ENST00000484655	BOLA3	153.26	6.65	15.97	gencode	2982	chr2:74362528-74375039-	exon sense-overlapping	NM_001035505	BOLA3	chr2:74362528-74375039-
chr2	74374776	74375039	MACS_peak_102673	877.03	263	ENST00000484655	BOLA3	877.03	7.61	11.51	gencode	2982	chr2:74362528-74375039-	exon sense-overlapping	NM_001035505	BOLA3	chr2:74362528-74375039-
chr8	145488905	145489448	MACS_peak_194281	2231.89	543	ENST00000525016	BOP1	2231.89	10.83	16.31	gencode	734	chr8:145488533-145489448-	exon sense-overlapping	ENST00000526552	BOP1	chr8:145487963-145515055-
chr17	65887936	65888150	MACS_peak_83532	438	214	ENST00000579173	BPTF	438	7.07	10.34	gencode	770	chr17:65887568-65889672+	exon sense-overlapping	ENST00000321892	BPTF	chr17:65821780-65980494+
chr17	65889336	65889841	MACS_peak_83534	160.94	505	ENST00000467104	BPTF	160.94	4.1	15.51	gencode	550	chr17:65889337-65890194+	exon sense-overlapping	ENST00000321892	BPTF	chr17:65821780-65980494+
chr17	65962572	65962772	MACS_peak_83553	60.33	200	ENST00000578307	BPTF	60.33	4.76	28.7	gencode	2121	chr17:65961139-65978667+	exon sense-overlapping	ENST00000321892	BPTF	chr17:65821780-65980494+
chr7	140534359	140534672	MACS_peak_184090	160.88	313	ENST00000469930	BRAF	160.88	6.6	15.52	gencode	1058	chr7:140533861-140624509-	exon sense-overlapping	NM_004333	BRAF	chr7:140433813-140624564-
chr7	2577514	2578985	MACS_peak_173828	1773.22	1471	ENST00000467558	BRAT1	1773.22	24.92	15.37	gencode	4440	chr7:2577515-2594081-	exon sense-overlapping	NM_152743	BRAT1	chr7:2577444-2595392-
chr19	15355333	15355765	MACS_peak_91831	1319.68	432	ENST00000594066	BRD4	1319.68	13.49	14.15	gencode	587	chr19:15355334-15357429-	exon sense-overlapping	NM_058243	BRD4	chr19:15348301-15391262-
chr19	15367774	15368126	MACS_peak_91840	2353.95	352	ENST00000594842	BRD4	2353.95	23.67	16.51	gencode	408	chr19:15367019-15368126-	exon sense-overlapping	ENST00000360016	BRD4	chr19:15363803-15443356-
chr16	50383368	50383534	MACS_peak_72371	292.94	166	ENST00000401491	BRD7	292.94	7.07	11.67	gencode	1338	chr16:50382934-50402831-	exon sense-overlapping	NM_001173984	BRD7	chr16:50352929-50402845-
chr3	159818614	159819557	MACS_peak_137539	272.15	943	ENST00000331842	BRD7P2	272.15	10.85	11.95	gencode	1969	chr3:159818478-159820661+	intergenic
chr5	137496579	137496924	MACS_peak_158674	124.97	345	ENST00000460746	BRD8	124.97	5.89	17.91	gencode	475	chr5:137495264-137496924-	exon sense-overlapping	ENST00000402931	BRD8	chr5:137492571-137514322-
chr5	137501516	137501914	MACS_peak_158677	220.51	398	ENST00000483805	BRD8	220.51	6.49	13.06	gencode	543	chr5:137500711-137501914-	exon sense-overlapping	ENST00000402931	BRD8	chr5:137492571-137514322-
chr5	137506418	137506601	MACS_peak_158680	1962.94	183	ENST00000515254	BRD8	1962.94	15.79	16.13	gencode	557	chr5:137506419-137514318-	exon sense-overlapping	ENST00000402931	BRD8	chr5:137492571-137514322-
chr5	137513061	137513356	MACS_peak_158683	1587.61	295	ENST00000471437	BRD8	1587.61	18.71	15.12	gencode	547	chr5:137512853-137514327-	exon sense-overlapping	ENST00000402931	BRD8	chr5:137492571-137514322-
chr5	137514284	137514484	MACS_peak_158684	549.4	200	ENST00000432618	BRD8	549.4	12.64	10.27	gencode	956	chr5:137504952-137514642-	exon sense-overlapping	ENST00000402931	BRD8	chr5:137492571-137514322-
chr5	879292	879430	MACS_peak_150269	60.53	138	ENST00000483234	BRD9	60.53	3.53	28.64	gencode	2211	chr5:863856-879430-	exon sense-overlapping	ENST00000323510	BRD9	chr5:863851-889814-
chr5	881945	882192	MACS_peak_150271	112.84	247	ENST00000495794	BRD9	112.84	5.1	19.1	gencode	4865	chr5:863856-890161-	exon sense-overlapping	ENST00000323510	BRD9	chr5:863851-889814-
chr5	892201	892637	MACS_peak_150276	3100	436	ENST00000489816	BRD9	3100	31.17	15.38	gencode	3170	chr5:863860-892637-	exon sense-overlapping	ENST00000323510	BRD9	chr5:863851-889814-
chr2	28117399	28117722	MACS_peak_98799	62.22	323	ENST00000492702	BRE	62.22	5.7	28.18	gencode	616	chr2:28113630-28117935+	exon sense-overlapping	ENST00000379629	BRE	chr2:28117412-28456182+
chr2	28152698	28153228	MACS_peak_98803	241.49	530	ENST00000496951	BRE	241.49	9.41	12.58	gencode	738	chr2:28113654-28153228+	exon sense-overlapping	ENST00000379629	BRE	chr2:28117412-28456182+
chr2	28113137	28113384	MACS_peak_98797	102.06	247	NR_028308	BRE-AS1	102.06	6.32	20.26	RefSeq	1667	chr2:28112323-28113981-	exon sense-overlapping	ENST00000444339	RBKS	chr2:28032166-28113217-
chr2	28113621	28113877	MACS_peak_98798	164.56	256	NR_028308	BRE-AS1	164.56	5.25	15.3	RefSeq	1667	chr2:28112323-28113981-	exon sense-overlapping	ENST00000444339	RBKS	chr2:28032166-28113217-
chr14	105685487	105685764	MACS_peak_60815	269.72	277	ENST00000547374	BRF1	269.72	14.46	12.02	gencode	3809	chr14:105675626-105688157-	exon sense-overlapping	ENST00000379932	BRF1	chr14:105675766-105713530-
chr7	97936826	97937162	MACS_peak_180273	149.08	336	ENST00000485422	BRI3	149.08	6.79	16.22	gencode	480	chr7:97935834-97937162+	natural antisense	NM_018842	BAIAP2L1	chr7:97920962-98030427-
chr5	34919944	34920178	MACS_peak_151659	91.86	234	ENST00000510834	BRIX1	91.86	4.98	21.75	gencode	2380	chr5:34915821-34922030+	exon sense-overlapping	NM_018321	BRIX1	chr5:34915820-34925787+
chr11	66108244	66108804	MACS_peak_33233	3100	560	ENST00000534617	BRMS1	3100	30.82	15.38	gencode	905	chr11:66108245-66112550-	exon sense-overlapping	ENST00000524699	BRMS1	chr11:66104810-66109592-
chr11	66112442	66112590	MACS_peak_33234	3100	148	ENST00000529544	BRMS1	3100	18.06	15.38	gencode	447	chr11:66109420-66112596-	exon sense-overlapping	ENST00000524699	BRMS1	chr11:66104810-66109592-
chr14	36334927	36335153	MACS_peak_55499	57.7	226	ENST00000548758	BRMS1L	57.7	5.43	29.66	gencode	1077	chr14:36295663-36335257+	exon sense-overlapping	ENST00000543183	BRMS1L	chr14:36295647-36340066+
chr6	36177977	36178305	MACS_peak_165180	199.77	328	ENST00000441123	BRPF3	199.77	7.45	13.86	gencode	5380	chr6:36168183-36200567+	exon sense-overlapping	ENST00000339717	BRPF3	chr6:36164743-36200367+
chr19	55814513	55814776	MACS_peak_96542	551.44	263	ENST00000586626	BRSK1	551.44	24.9	10.26	gencode	540	chr19:55814514-55816035+	exon sense-overlapping	ENST00000326848	BRSK1	chr19:55813602-55823901+
chr21	40650422	40650704	MACS_peak_121270	125.09	282	ENST00000496759	BRWD1	125.09	7.55	17.9	gencode	377	chr21:40650423-40652133-	exon sense-overlapping	ENST00000380800	BRWD1	chr21:40565743-40685516-
chr21	40687683	40687741	MACS_peak_121283	64.93	58	NR_046655	BRWD1-AS1	64.93	5.53	27.47	RefSeq	691	chr21:40687633-40695144+	bidirectional	uc021wjg.2	BRWD1-IT2	chr21:40685861-40686888-
chrX	79972681	79973258	MACS_peak_208744	98.24	577	ENST00000497335	BRWD3	98.24	8.17	20.82	gencode	959	chrX:79972382-79975069-	exon sense-overlapping	NM_153252	BRWD3	chrX:79924987-80065233-
chr11	62460125	62460269	MACS_peak_32665	105.72	144	ENST00000526426	BSCL2	105.72	5.6	19.85	gencode	353	chr11:62459882-62462184-	exon sense-overlapping	ENST00000403098	BSCL2	chr11:62457753-62460221-
chr1	32852021	32852496	MACS_peak_3565	385.12	475	ENST00000533084	BSDC1	385.12	14.79	10.64	gencode	564	chr1:32852022-32860032-	exon sense-overlapping	ENST00000413080	BSDC1	chr1:32830707-32860034-
chr1	32859201	32859741	MACS_peak_3567	303.37	540	ENST00000531222	BSDC1	303.37	12.57	11.49	gencode	562	chr1:32859202-32860026-	exon sense-overlapping	ENST00000413080	BSDC1	chr1:32830707-32860034-
chr19	580378	580695	MACS_peak_89551	1393.71	317	ENST00000572899	BSG	1393.71	6.03	14.29	gencode	580	chr19:572596-580695+	exon sense-overlapping	ENST00000573216	BSG	chr19:572572-581376+
chr3	49588092	49588308	MACS_peak_130299	510.92	216	NR_038866	BSN-AS2	510.92	13.44	10.14	RefSeq	2603	chr3:49586739-49591799-	bidirectional	NM_003458	BSN	chr3:49591922-49708982+
chr19	17515181	17515346	MACS_peak_92169	870.85	165	ENST00000533098	BST2	870.85	15.96	11.52	gencode	459	chr19:17514050-17515346-	exon sense-overlapping	NM_004335	BST2	chr19:17513748-17516457-
chr10	93741839	93742172	MACS_peak_25143	91.85	333	ENST00000476401	BTAF1	91.85	5.91	21.75	gencode	522	chr10:93740277-93742172+	exon sense-overlapping	NM_003972	BTAF1	chr10:93683736-93790080+
chr1	45276331	45276394	MACS_peak_5118	170.13	63	ENST00000475105	BTBD19	170.13	13.04	15.02	gencode	505	chr1:45276332-45279122+	exon sense-overlapping	ENST00000409335	BTBD19	chr1:45274195-45279598+
chr1	45280505	45280972	MACS_peak_5119	372.97	467	ENST00000485668	BTBD19	372.97	18.06	10.7	gencode	2659	chr1:45274268-45281257+	exon sense-overlapping	ENST00000409335	BTBD19	chr1:45274195-45279598+
chr19	1989688	1990200	MACS_peak_89889	138.36	512	ENST00000587225	BTBD2	138.36	5.17	16.9	gencode	1070	chr19:1989689-1991273-	exon sense-overlapping	ENST00000587825	BTBD2	chr19:1987207-1997423-
chr19	1990715	1990959	MACS_peak_89890	249.92	244	ENST00000587225	BTBD2	249.92	8.38	12.43	gencode	1070	chr19:1989689-1991273-	exon sense-overlapping	ENST00000587825	BTBD2	chr19:1987207-1997423-
chr14	93721855	93721880	MACS_peak_59629	76.09	25	ENST00000554644	BTBD7	76.09	6.47	24.59	gencode	2891	chr14:93721856-93760963-	exon sense-overlapping	ENST00000393170	BTBD7	chr14:93708384-93760495-
chr14	93723143	93723701	MACS_peak_59630	91.62	558	ENST00000554644	BTBD7	91.62	8.87	21.8	gencode	2891	chr14:93721856-93760963-	exon sense-overlapping	ENST00000393170	BTBD7	chr14:93708384-93760495-
chr3	15642893	15643401	MACS_peak_127252	272.35	508	ENST00000417015	BTD	272.35	8.2	11.94	gencode	541	chr3:15642894-15676963+	exon sense-overlapping	ENST00000427382	BTD	chr3:15642848-15677122+
chr3	15674097	15674316	MACS_peak_127258	340.38	219	ENST00000467027	BTD	340.38	11.46	11.01	gencode	561	chr3:15643308-15677121+	exon sense-overlapping	ENST00000427382	BTD	chr3:15642848-15677122+
chr5	72794958	72795476	MACS_peak_154487	787.42	518	ENST00000512257	BTF3	787.42	9.51	10.9	gencode	887	chr5:72794256-72795476+	exon sense-overlapping	ENST00000507081	BTF3	chr5:72794335-72801018+
chr2	159860410	159860978	MACS_peak_108432	73.4	568	ENST00000392326	BTF3L4P2	73.4	5.95	25.33	gencode	712	chr2:159860287-159861065+	intron sense-overlapping	ENST00000454300	TANC1	chr2:159825146-160089166+
chr8	71185707	71186072	MACS_peak_189430	357.15	365	ENST00000519620	BTF3P12	357.15	13.55	10.82	gencode	469	chr8:71185604-71186072+	intronic antisense	ENST00000520416	NCOA2	chr8:71128956-71314822-
chr2	55662436	55662705	MACS_peak_101022	206.57	269	ENST00000457252	BTF3P5	206.57	9.88	13.53	gencode	467	chr2:55662292-55662758-	intergenic
chr6	26428132	26428335	MACS_peak_164127	259.21	203	NR_027795	BTN2A3P	259.21	9.09	12.19	RefSeq	2483	chr6:26421619-26430816+	intergenic
chr6	26430977	26431160	MACS_peak_164128	1007.23	183	uc011dkl.1	BTN2A3P	1007.23	16.22	12.21	UCSC_knowngene	1789	chr6:26422317-26431841+	intergenic
chr6	26431499	26431995	MACS_peak_164129	180.27	496	ENST00000466808	BTN2A3P	180.27	9.32	14.55	gencode	2559	chr6:26422347-26432611+	intergenic
chr6	26432204	26432611	MACS_peak_164130	299.88	407	ENST00000466808	BTN2A3P	299.88	14.68	11.57	gencode	2559	chr6:26422347-26432611+	intergenic
chr6	26368217	26368957	MACS_peak_164113	102.93	740	ENST00000528222	BTN3A2	102.93	8.15	20.2	gencode	885	chr6:26365436-26368957+	exon sense-overlapping	ENST00000356386	BTN3A2	chr6:26365459-26378546+
chr6	26373079	26373345	MACS_peak_164115	438.73	266	ENST00000604202	BTN3A2	438.73	11.09	10.33	gencode	3009	chr6:26372921-26375929+	exon sense-overlapping	ENST00000356386	BTN3A2	chr6:26365459-26378546+
chr6	26374710	26374935	MACS_peak_164116	78.11	225	ENST00000604202	BTN3A2	78.11	4.24	24.2	gencode	3009	chr6:26372921-26375929+	exon sense-overlapping	ENST00000356386	BTN3A2	chr6:26365459-26378546+
chr6	26445325	26446213	MACS_peak_164135	109.69	888	ENST00000480110	BTN3A3	109.69	6.38	19.45	gencode	4547	chr6:26440736-26453642+	exon sense-overlapping	ENST00000339789	BTN3A3	chr6:26440700-26453642+
chr10	103221720	103221794	MACS_peak_26069	554.47	74	ENST00000475200	BTRC	554.47	10.74	10.22	gencode	527	chr10:103113826-103281469+	exon sense-overlapping	ENST00000370183	BTRC	chr10:103114291-103285840+
chr10	103310455	103310655	MACS_peak_26087	483.59	200	ENST00000493877	BTRC	483.59	8.66	10.29	gencode	772	chr10:103295141-103310948+	exon sense-overlapping	NM_001256856	BTRC	chr10:103113790-103317078+
chr2	111418984	111419566	MACS_peak_105068	74.65	582	ENST00000477481	BUB1	74.65	4.1	25.02	gencode	831	chr2:111418933-111425142-	exon sense-overlapping	NM_001278616	BUB1	chr2:111395275-111435684-
chr15	40477526	40477843	MACS_peak_62380	205.08	317	ENST00000557848	BUB1B	205.08	6.62	13.58	gencode	633	chr15:40477527-40488935+	exon sense-overlapping	ENST00000412359	BUB1B	chr15:40453268-40513239+
chr15	40492238	40492522	MACS_peak_62382	216.21	284	ENST00000558972	BUB1B	216.21	8.27	13.21	gencode	630	chr15:40492239-40498475+	exon sense-overlapping	ENST00000412359	BUB1B	chr15:40453268-40513239+
chr15	40509617	40509868	MACS_peak_62386	283.89	251	ENST00000558151	BUB1B	283.89	7.35	11.83	gencode	439	chr15:40509618-40512845+	exon sense-overlapping	ENST00000412359	BUB1B	chr15:40453268-40513239+
chr7	99008686	99008869	MACS_peak_180447	668.33	183	ENST00000473447	BUD31	668.33	10.15	10.54	gencode	480	chr7:99006708-99008869+	exon sense-overlapping	ENST00000403633	BUD31	chr7:99006264-99017239+
chr6	105617480	105617714	MACS_peak_168752	318.33	234	NR_037157	BVES-AS1	318.33	9.69	11.34	RefSeq	1725	chr6:105585562-105617819+	intronic antisense	ENST00000429112	POPDC3	chr6:105606456-105607996-
chr9	39768209	39768402	MACS_peak_197440	272.72	193	ENST00000448922	BX088645.3	272.72	9.64	11.94	gencode	532	chr9:39722430-39817308-	intergenic
chr9	39796151	39796260	MACS_peak_197448	304.75	109	ENST00000448922	BX088645.3	304.75	11.93	11.45	gencode	532	chr9:39722430-39817308-	intergenic
chr9	39817223	39817308	MACS_peak_197454	279.47	85	ENST00000448922	BX088645.3	279.47	11.53	11.85	gencode	532	chr9:39722430-39817308-	intergenic
chr15	67157253	67157490	MACS_peak_65339	392.09	237	uc002aqi.3	BX538221	392.09	12.65	10.49	UCSC_knowngene	2373	chr15:67156989-67159361+	intergenic
chr1	101547096	101547144	MACS_peak_9245	144.78	48	uc001dua.3	BX538249	144.78	11.46	16.47	UCSC_knowngene	2019	chr1:101491409-101552819+	bidirectional	NM_001077394	DPH5	chr1:101455180-101491362-
chr5	58567936	58568012	MACS_peak_152975	165.5	76	uc003jsd.1	BX641110	165.5	5.44	15.29	UCSC_knowngene	3720	chr5:58567937-58571656-	exon sense-overlapping	NM_001197220	PDE4D	chr5:58264866-58571945-
chr5	58569754	58569981	MACS_peak_152976	304.41	227	uc003jsd.1	BX641110	304.41	8.23	11.46	UCSC_knowngene	3720	chr5:58567937-58571656-	exon sense-overlapping	NM_001197220	PDE4D	chr5:58264866-58571945-
chr3	129107127	129107897	MACS_peak_135366	277.66	770	uc003emc.2	BX641154	277.66	8.89	11.89	UCSC_knowngene	3178	chr3:129106260-129109437-	intergenic
chr1	145016485	145016496	MACS_peak_10792	558.87	11	uc001emj.3	BX647792	558.87	22.33	10.17	UCSC_knowngene	704	chr1:145013719-145018395+	intron sense-overlapping	NM_001277444	NBPF9	chr1:144614959-145370304+
chr12	9727976	9728202	MACS_peak_39202	761.59	226	uc001qwb.1	BX647938	761.59	17.98	10.71	UCSC_knowngene	7863	chr12:9709910-9728864+	intergenic
chr22	19429647	19429906	MACS_peak_122366	114.11	259	uc002zpj.2	BX648073	114.11	4.65	19	UCSC_knowngene	2363	chr22:19429056-19431418-	exon sense-overlapping	NM_001166242	C22orf39	chr22:19428410-19435755-
chr2	132455902	132456134	MACS_peak_106607	290.51	232	uc002tte.3	BX648270	290.51	9.82	11.66	UCSC_knowngene	4566	chr2:132442470-132457442+	intergenic
chr18	8831457	8831986	MACS_peak_85946	240.78	529	uc002knt.3	BX648455	240.78	9.33	12.62	UCSC_knowngene	2856	chr18:8829921-8832776+	exon sense-overlapping	ENST00000306285	SOGA2	chr18:8717369-8832775+
chr6	168362915	168363751	MACS_peak_173366	2188.04	836	uc021zin.1	BX649158	2188.04	33.24	16.41	UCSC_knowngene	3018	chr6:168362690-168365707+	exon sense-overlapping	ENST00000344191	MLLT4	chr6:168227641-168363341+
chr6	41899441	41899568	MACS_peak_165634	50.81	127	ENST00000372996	BYSL	50.81	4.47	32.69	gencode	1299	chr6:41895173-41900734+	exon sense-overlapping	NM_004053	BYSL	chr6:41888965-41900784+
chr7	16725529	16725862	MACS_peak_174780	61.49	333	ENST00000480517	BZW2	61.49	3.66	28.36	gencode	2101	chr7:16700839-16727179+	exon sense-overlapping	ENST00000405202	BZW2	chr7:16685820-16746106+
chr10	103649170	103649382	MACS_peak_26167	185.54	212	ENST00000495001	C10orf76	185.54	5.41	14.37	gencode	2464	chr10:103605356-103649493-	exon sense-overlapping	NM_024541	C10orf76	chr10:103605356-103815932-
chr11	8949077	8949255	MACS_peak_29168	1013.39	178	ENST00000528998	C11orf16	1013.39	22.13	12.21	gencode	565	chr11:8948647-8954494-	exon sense-overlapping	ENST00000525780	C11orf16	chr11:8941623-8954535-
chr11	68035425	68035719	MACS_peak_33598	194.84	294	ENST00000529339	C11orf24	194.84	6.98	14	gencode	603	chr11:68035208-68039415-	exon sense-overlapping	ENST00000527280	C11orf24	chr11:68031160-68039457-
chr11	76169226	76169595	MACS_peak_34681	132.72	369	ENST00000528826	C11orf30	132.72	7.21	17.37	gencode	3199	chr11:76156091-76172059+	exon sense-overlapping	ENST00000343878	C11orf30	chr11:76156069-76262586+
chr11	76207258	76207650	MACS_peak_34696	424.64	392	ENST00000427574	C11orf30	424.64	6.84	10.41	gencode	2415	chr11:76155967-76208275+	exon sense-overlapping	ENST00000343878	C11orf30	chr11:76156069-76262586+
chr11	76253095	76253411	MACS_peak_34709	63.24	316	ENST00000534573	C11orf30	63.24	5.01	27.89	gencode	542	chr11:76253095-76255527+	exon sense-overlapping	ENST00000343878	C11orf30	chr11:76156069-76262586+
chr11	76255302	76255912	MACS_peak_34710	499.12	610	ENST00000531641	C11orf30	499.12	6.66	10.19	gencode	1439	chr11:76237523-76255912+	exon sense-overlapping	ENST00000343878	C11orf30	chr11:76156069-76262586+
chr11	57509280	57509893	MACS_peak_32311	559.04	613	ENST00000533321	C11orf31	559.04	5.75	10.26	gencode	1454	chr11:57508985-57510529+	exon sense-overlapping	ENST00000388857	C11orf31	chr11:57509044-57510129+
chr11	560000	560143	MACS_peak_28442	454.75	143	ENST00000492515	C11orf35	454.75	10.56	10.25	gencode	608	chr11:558476-560143-	exon sense-overlapping	ENST00000441853	C11orf35	chr11:556926-560730-
chr11	46969576	46969715	MACS_peak_31953	1414.04	139	ENST00000526424	C11orf49	1414.04	38.14	14.3	gencode	556	chr11:46958330-47125362+	exon sense-overlapping	ENST00000526827	C11orf49	chr11:47074012-47181362+
chr11	47159195	47159588	MACS_peak_31993	304.73	393	ENST00000532840	C11orf49	304.73	12.33	11.45	gencode	719	chr11:46958311-47159588+	exon sense-overlapping	ENST00000526827	C11orf49	chr11:47074012-47181362+
chr11	47175945	47176022	MACS_peak_31999	147.04	77	ENST00000525953	C11orf49	147.04	9.1	16.38	gencode	526	chr11:47175946-47179530+	exon sense-overlapping	ENST00000526827	C11orf49	chr11:47074012-47181362+
chr11	47177387	47177503	MACS_peak_32001	126.39	116	ENST00000529980	C11orf49	126.39	5.2	17.83	gencode	477	chr11:47159247-47177503+	exon sense-overlapping	ENST00000526827	C11orf49	chr11:47074012-47181362+
chr11	16765782	16766231	MACS_peak_29991	1911.63	449	ENST00000525106	C11orf58	1911.63	14.36	15.76	gencode	549	chr11:16765783-16769743+	exon sense-overlapping	ENST00000524439	C11orf58	chr11:16760191-16776453+
chr11	16769445	16769704	MACS_peak_29992	128.42	259	ENST00000524461	C11orf58	128.42	3.65	17.64	gencode	2040	chr11:16768251-16776893+	exon sense-overlapping	ENST00000524439	C11orf58	chr11:16760191-16776453+
chr11	101918198	101918379	MACS_peak_35914	199.36	181	ENST00000530659	C11orf70	199.36	7.51	13.8	gencode	1261	chr11:101918199-101954150+	exon sense-overlapping	ENST00000526781	C11orf70	chr11:101918186-101952166+
chr11	66563568	66563768	MACS_peak_33341	62.15	200	ENST00000527352	C11orf80	62.15	2.84	28.19	gencode	770	chr11:66563368-66571639+	exon sense-overlapping	ENST00000346672	C11orf80	chr11:66512207-66610799+
chr12	53697494	53697632	MACS_peak_43082	50.06	138	ENST00000551670	C12orf10	50.06	2.43	32.98	gencode	1132	chr12:53693534-53697632+	exon sense-overlapping	ENST00000547864	C12orf10	chr12:53696952-53700955+
chr12	53699479	53699844	MACS_peak_43083	132.73	365	ENST00000550199	C12orf10	132.73	6.84	17.37	gencode	813	chr12:53699480-53700892+	exon sense-overlapping	ENST00000547864	C12orf10	chr12:53696952-53700955+
chr12	88437426	88437647	MACS_peak_45371	147.02	221	ENST00000548511	C12orf29	147.02	3.69	16.39	gencode	3079	chr12:88429529-88442234+	exon sense-overlapping	NM_001009894	C12orf29	chr12:88429268-88443937+
chr12	4634237	4634438	MACS_peak_38739	58.55	201	ENST00000535887	C12orf4	58.55	2.66	29.4	gencode	568	chr12:4634101-4639061-	exon sense-overlapping	ENST00000541014	C12orf4	chr12:4626258-4647670-
chr12	40302009	40302102	MACS_peak_41557	274.91	93	ENST00000468200	C12orf40	274.91	11.06	11.89	gencode	3061	chr12:40020020-40302102+	exon sense-overlapping	ENST00000398716	C12orf40	chr12:40019972-40078052+
chr12	52463759	52464267	MACS_peak_42968	171.1	508	ENST00000552544	C12orf44	171.1	8.02	14.96	gencode	837	chr12:52463760-52467687+	exon sense-overlapping	ENST00000548915	C12orf44	chr12:52463804-52470740+
chr12	64668787	64669073	MACS_peak_43943	640.87	286	ENST00000541802	C12orf56	640.87	16.06	10.46	gencode	716	chr12:64664465-64679857-	exon sense-overlapping	NM_001099676	C12orf56	chr12:64660763-64784345-
chr12	123738193	123739580	MACS_peak_48636	233.07	1387	ENST00000425637	C12orf65	233.07	12.26	12.75	gencode	1632	chr12:123717984-123741509+	exon sense-overlapping	ENST00000429587	C12orf65	chr12:123737937-123742118+
chr12	105747286	105747364	MACS_peak_46738	74.24	78	ENST00000548336	C12orf75	74.24	8.33	25.14	gencode	802	chr12:105747287-105764981+	exon sense-overlapping	ENST00000549934	C12orf75	chr12:105724646-105764458+
chr12	105759584	105759816	MACS_peak_46744	223.11	232	ENST00000546866	C12orf75	223.11	7.82	13.03	gencode	768	chr12:105724631-105760242+	exon sense-overlapping	ENST00000549893	C12orf75	chr12:105724488-105789875+
chr14	52466429	52466591	MACS_peak_56148	89.35	162	ENST00000553707	C14orf166	89.35	3.09	22.16	gencode	822	chr14:52464643-52466591+	exon sense-overlapping	ENST00000553362	C14orf166	chr14:52460444-52471420+
chr14	104381204	104381526	MACS_peak_60656	761.75	322	ENST00000554528	C14orf2	761.75	5.6	10.81	gencode	526	chr14:104381098-104387903-	exon sense-overlapping	ENST00000553430	C14orf2	chr14:104378847-104387866-
chr14	45374500	45374700	MACS_peak_55731	492.32	200	ENST00000555826	C14orf28	492.32	11.92	10.31	gencode	3498	chr14:45369617-45376459+	exon sense-overlapping	ENST00000557112	C14orf28	chr14:45366538-45374772+
chr14	105963622	105964314	MACS_peak_60895	151.89	692	ENST00000551538	C14orf80	151.89	9.09	16.07	gencode	4437	chr14:105960491-105965566+	exon sense-overlapping	ENST00000334656	C14orf80	chr14:105957440-105965551+
chr14	23476043	23476332	MACS_peak_54582	184.59	289	ENST00000556896	C14orf93	184.59	13.89	14.35	gencode	571	chr14:23468330-23476332-	exon sense-overlapping	ENST00000299088	C14orf93	chr14:23456110-23479360-
chr15	83680125	83680346	MACS_peak_67129	924.91	221	ENST00000505341	C15orf40	924.91	18.21	11.7	gencode	1881	chr15:83674050-83680346-	exon sense-overlapping	ENST00000510873	C15orf40	chr15:83657858-83680356-
chr15	40630948	40631191	MACS_peak_62394	301.35	243	ENST00000558912	C15orf52	301.35	9.29	11.53	gencode	2790	chr15:40628760-40632839-	exon sense-overlapping	ENST00000397536	C15orf52	chr15:40623653-40630334-
chr15	40632105	40632632	MACS_peak_62395	858.96	527	ENST00000558912	C15orf52	858.96	17.16	11.45	gencode	2790	chr15:40628760-40632839-	exon sense-overlapping	ENST00000397536	C15orf52	chr15:40623653-40630334-
chr16	22086614	22087020	MACS_peak_70883	111.91	406	ENST00000562186	C16orf52	111.91	8.56	19.2	gencode	605	chr16:22019632-22092118+	exon sense-overlapping	ENST00000562695	C16orf52	chr16:22019604-22087377+
chr16	31504298	31504554	MACS_peak_71873	126.6	256	ENST00000568491	C16orf58	126.6	6.99	17.82	gencode	2422	chr16:31500815-31505059-	exon sense-overlapping	ENST00000430477	C16orf58	chr16:31504797-31519705-
chr16	31505037	31505246	MACS_peak_71874	292.38	209	ENST00000541442	C16orf58	292.38	5.31	11.69	gencode	1056	chr16:31504776-31519705-	exon sense-overlapping	ENST00000430477	C16orf58	chr16:31504797-31519705-
chr16	19580565	19580913	MACS_peak_70677	1047.1	348	ENST00000537186	C16orf62	1047.1	18.87	12.57	gencode	520	chr16:19567042-19584485+	exon sense-overlapping	ENST00000513947	C16orf62	chr16:19567048-19629403+
chr16	19590720	19590910	MACS_peak_70681	836.32	190	ENST00000562446	C16orf62	836.32	27.45	11.33	gencode	541	chr16:19590721-19592943+	exon sense-overlapping	ENST00000448695	C16orf62	chr16:19590307-19712006+
chr16	19620311	19620344	MACS_peak_70689	147.39	33	ENST00000539322	C16orf62	147.39	10.95	16.35	gencode	1300	chr16:19566737-19620344+	exon sense-overlapping	ENST00000448695	C16orf62	chr16:19590307-19712006+
chr16	19663676	19663946	MACS_peak_70702	64.25	270	ENST00000544275	C16orf62	64.25	5.28	27.64	gencode	566	chr16:19659169-19664013+	exon sense-overlapping	ENST00000448695	C16orf62	chr16:19590307-19712006+
chr16	67153997	67154077	MACS_peak_73213	392.09	80	ENST00000569626	C16orf70	392.09	11.85	10.49	gencode	2835	chr16:67153998-67170211+	exon sense-overlapping	ENST00000563853	C16orf70	chr16:67143861-67178279+
chr16	67168091	67168340	MACS_peak_73217	70.73	249	ENST00000569626	C16orf70	70.73	3.67	25.9	gencode	2835	chr16:67153998-67170211+	exon sense-overlapping	ENST00000563853	C16orf70	chr16:67143861-67178279+
chr16	58148713	58149361	MACS_peak_72943	607.18	648	ENST00000562622	C16orf80	607.18	7.57	10.31	gencode	1605	chr16:58147510-58163275-	exon sense-overlapping	ENST00000565880	C16orf80	chr16:58149305-58163265-
chr16	58150577	58150832	MACS_peak_72944	645.93	255	ENST00000567660	C16orf80	645.93	9.93	10.42	gencode	731	chr16:58150462-58163272-	exon sense-overlapping	ENST00000565880	C16orf80	chr16:58149305-58163265-
chr16	67701156	67701394	MACS_peak_73348	520.41	238	ENST00000445068	C16orf86	520.41	15.02	10.13	gencode	1314	chr16:67700740-67702660+	exon sense-overlapping	ENST00000602365	C16orf86	chr16:67700793-67702118+
chr16	30772518	30772627	MACS_peak_71740	50.37	109	ENST00000543128	C16orf93	50.37	2.57	32.85	gencode	1829	chr16:30768752-30773542-	exon sense-overlapping	ENST00000535476	C16orf93	chr16:30768746-30771045-
chr17	6918380	6918629	MACS_peak_76808	55.07	249	ENST00000549857	C17orf49	55.07	4.08	30.87	gencode	2343	chr17:6918073-6920844+	exon sense-overlapping	ENST00000546760	C17orf49	chr17:6918072-6920825+
chr17	80403289	80403836	MACS_peak_85246	58.01	547	ENST00000578941	C17orf62	58.01	5.21	29.58	gencode	1079	chr17:80403127-80408705-	exon sense-overlapping	ENST00000577436	C17orf62	chr17:80401536-80407481-
chr17	80405916	80407985	MACS_peak_85247	230.57	2069	ENST00000585044	C17orf62	230.57	11.98	12.86	gencode	4327	chr17:80400520-80407985-	exon sense-overlapping	ENST00000577436	C17orf62	chr17:80401536-80407481-
chr17	79513426	79513467	MACS_peak_85045	551.82	41	ENST00000545865	C17orf70	551.82	18.94	10.26	gencode	689	chr17:79511030-79514229-	exon sense-overlapping	ENST00000425898	C17orf70	chr17:79506912-79515524-
chr17	3725246	3725524	MACS_peak_76402	614.65	278	ENST00000574379	C17orf85	614.65	11.19	10.37	gencode	918	chr17:3721557-3725750-	exon sense-overlapping	ENST00000158149	C17orf85	chr17:3714460-3749540-
chr17	3726149	3726192	MACS_peak_76403	134.4	43	ENST00000577169	C17orf85	134.4	5.43	17.21	gencode	645	chr17:3725798-3729411-	exon sense-overlapping	ENST00000158149	C17orf85	chr17:3714460-3749540-
chr17	3728063	3728344	MACS_peak_76404	965.29	281	ENST00000575815	C17orf85	965.29	15.58	11.97	gencode	4096	chr17:3714822-3732585-	exon sense-overlapping	ENST00000158149	C17orf85	chr17:3714460-3749540-
chr17	79213367	79213743	MACS_peak_84987	1062.87	376	ENST00000573090	C17orf89	1062.87	23.96	12.72	gencode	741	chr17:79213111-79215014+	exon sense-overlapping	ENST00000576002	C17orf89	chr17:79213411-79215079+
chr18	33552847	33553303	MACS_peak_87351	211.17	456	ENST00000587719	C18orf21	211.17	12.37	13.37	gencode	581	chr18:33552644-33553303+	exon sense-overlapping	NM_001201474	C18orf21	chr18:33552588-33559250+
chr19	1278775	1279248	MACS_peak_89734	62.02	473	ENST00000585716	C19orf24	62.02	6.48	28.22	gencode	520	chr19:1277870-1279248+	exon sense-overlapping	ENST00000469144	C19orf24	chr19:1275945-1279227+
chr19	1476314	1476484	MACS_peak_89787	278.96	170	ENST00000592486	C19orf25	278.96	13.7	11.86	gencode	2314	chr19:1474171-1476484-	exon sense-overlapping	ENST00000427685	C19orf25	chr19:1474154-1479215-
chr19	40829912	40830137	MACS_peak_94371	370.17	225	ENST00000582734	C19orf47	370.17	14.9	10.76	gencode	1977	chr19:40826986-40830591-	exon sense-overlapping	ENST00000577617	C19orf47	chr19:40826970-40832330-
chr19	40847692	40847797	MACS_peak_94377	658.15	105	NR_046202	C19orf47	658.15	17.58	10.42	RefSeq	2152	chr19:40826967-40854316-	exon sense-overlapping	ENST00000577617	C19orf47	chr19:40826970-40832330-
chr19	51304496	51304606	MACS_peak_96070	281.42	110	ENST00000596554	C19orf48	281.42	5.02	11.79	gencode	727	chr19:51301922-51305871-	exon sense-overlapping	ENST00000593287	C19orf48	chr19:51301577-51307852-
chr19	36250248	36250892	MACS_peak_93472	72.32	644	ENST00000600988	C19orf55	72.32	3.92	25.58	gencode	2697	chr19:36249100-36253929+	exon sense-overlapping	ENST00000301165	C19orf55	chr19:36249057-36256077+
chr19	36259305	36260766	MACS_peak_93474	1546.38	1461	ENST00000535581	C19orf55	1546.38	19.21	14.89	gencode	3607	chr19:36249085-36260766+	exon sense-overlapping	ENST00000301165	C19orf55	chr19:36249057-36256077+
chr19	18699804	18700493	MACS_peak_92326	74.62	689	ENST00000597371	C19orf60	74.62	8.24	25.03	gencode	1081	chr19:18699619-18703137+	exon sense-overlapping	ENST00000595490	C19orf60	chr19:18700412-18703146+
chr19	18702815	18703138	MACS_peak_92328	278.59	323	ENST00000595077	C19orf60	278.59	7.79	11.87	gencode	2465	chr19:18700682-18703146+	exon sense-overlapping	ENST00000595490	C19orf60	chr19:18700412-18703146+
chr19	10202265	10203780	MACS_peak_91061	125.83	1515	ENST00000586730	C19orf66	125.83	8.45	17.81	gencode	1655	chr19:10202266-10203920+	exon sense-overlapping	ENST00000397881	C19orf66	chr19:10197528-10203918+
chr19	5679397	5679774	MACS_peak_90574	343.98	377	ENST00000590075	C19orf70	343.98	6.15	11	gencode	773	chr19:5679055-5680521-	exon sense-overlapping	ENST00000587589	C19orf70	chr19:5678926-5680499-
chr2	68273119	68273537	MACS_peak_101860	85.69	418	ENST00000485709	C1D	85.69	8.97	22.76	gencode	842	chr2:68269964-68290126-	exon sense-overlapping	ENST00000407324	C1D	chr2:68269341-68290114-
chr10	32800263	32800581	MACS_peak_20748	389.12	318	ENST00000426049	C1DP1	389.12	11	10.57	gencode	402	chr10:32800264-32800665-	intronic antisense	ENST00000535327	CCDC7	chr10:32740549-32807361+
chr1	38148317	38149207	MACS_peak_4142	278.37	890	ENST00000609516	C1orf109	278.37	6.05	11.88	gencode	2622	chr1:38147243-38149864-	exon sense-overlapping	ENST00000358011	C1orf109	chr1:38147242-38156192-
chr1	169773346	169773521	MACS_peak_13113	141.75	175	ENST00000472795	C1orf112	141.75	5.92	16.7	gencode	919	chr1:169763871-169773521+	exon sense-overlapping	ENST00000359326	C1orf112	chr1:169764190-169823221+
chr1	231374423	231374934	MACS_peak_17443	61.7	511	ENST00000471936	C1orf131	61.7	5.25	28.3	gencode	2657	chr1:231372442-231376933-	exon sense-overlapping	ENST00000318906	C1orf131	chr1:231359509-231376916-
chr1	207975774	207976105	MACS_peak_15588	286.96	331	ENST00000608023	C1orf132	286.96	11	11.75	gencode	15145	chr1:207974863-208042495-	intergenic
chr1	207979069	207979343	MACS_peak_15589	391.89	274	ENST00000608023	C1orf132	391.89	8.45	10.5	gencode	15145	chr1:207974863-208042495-	intergenic
chr1	207981304	207981550	MACS_peak_15591	52.48	246	ENST00000608023	C1orf132	52.48	3.47	31.72	gencode	15145	chr1:207974863-208042495-	intergenic
chr1	207985338	207985705	MACS_peak_15592	127.79	367	ENST00000608023	C1orf132	127.79	7.33	17.72	gencode	15145	chr1:207974863-208042495-	intergenic
chr1	207988790	207989035	MACS_peak_15593	118.25	245	ENST00000487977	C1orf132	118.25	5.48	18.57	gencode	3197	chr1:207986905-207996048-	intergenic
chr1	207990581	207990672	MACS_peak_15594	260.04	91	ENST00000415882	C1orf132	260.04	8.1	12.24	gencode	584	chr1:207990582-208042495-	intergenic
chr1	1018973	1019231	MACS_peak_143	118.15	258	ENST00000487177	C1orf159	118.15	6.79	18.58	gencode	3315	chr1:1017205-1023016-	exon sense-overlapping	ENST00000294576	C1orf159	chr1:1017198-1051736-
chr1	1019674	1019886	MACS_peak_144	668.32	212	ENST00000487177	C1orf159	668.32	20.15	10.45	gencode	3315	chr1:1017205-1023016-	exon sense-overlapping	ENST00000294576	C1orf159	chr1:1017198-1051736-
chr1	1022518	1023016	MACS_peak_146	402.56	498	ENST00000487177	C1orf159	402.56	20.55	10.49	gencode	3315	chr1:1017205-1023016-	exon sense-overlapping	ENST00000294576	C1orf159	chr1:1017198-1051736-
chr1	3807132	3807806	MACS_peak_525	647.31	674	ENST00000474140	C1orf174	647.31	11.59	10.41	gencode	3499	chr1:3805689-3816857-	exon sense-overlapping	NM_207356	C1orf174	chr1:3805697-3816857-
chr1	230991413	230991613	MACS_peak_17416	648.03	200	ENST00000519360	C1orf198	648.03	26.87	10.4	gencode	527	chr1:230979583-230991880-	exon sense-overlapping	ENST00000427697	C1orf198	chr1:230972866-231005062-
chr1	184561358	184561382	MACS_peak_14210	568.6	24	ENST00000489143	C1orf21	568.6	14.23	10.21	gencode	426	chr1:184509127-184561382+	exon sense-overlapping	NM_030806	C1orf21	chr1:184356150-184598155+
chr1	186386517	186386720	MACS_peak_14377	658.37	203	ENST00000461662	C1orf27	658.37	9.82	10.52	gencode	503	chr1:186386509-186388365+	exon sense-overlapping	ENST00000432021	C1orf27	chr1:186348918-186388208+
chr1	156386478	156386993	MACS_peak_12224	69.04	515	ENST00000608007	C1orf61	69.04	5.53	26.4	gencode	3138	chr1:156374042-156387231-	exon sense-overlapping	ENST00000310027	C1orf61	chr1:156374053-156399205-
chr1	25579630	25580013	MACS_peak_2737	267.02	383	ENST00000450820	C1orf63	267.02	16.4	12.03	gencode	970	chr1:25579605-25594376-	exon sense-overlapping	ENST00000568701	C1orf63	chr1:25573068-25594406-
chr1	25663561	25664656	MACS_peak_2748	333.79	1095	ENST00000473314	C1orf63	333.79	8.82	11.16	gencode	3034	chr1:25568747-25664656-	exon sense-overlapping	ENST00000417642	C1orf63	chr1:25568747-25573945-
chr1	156264155	156264783	MACS_peak_12212	110.95	628	ENST00000479084	C1orf85	110.95	5.38	19.3	gencode	906	chr1:156263309-156264783-	exon sense-overlapping	ENST00000481050	C1orf85	chr1:156262486-156263867-
chr1	2121018	2121605	MACS_peak_370	719.86	587	ENST00000497675	C1orf86	719.86	20.55	10.8	gencode	4478	chr1:2120983-2125547-	exon sense-overlapping	ENST00000378545	C1orf86	chr1:2120990-2130427-
chr1	2124929	2125349	MACS_peak_373	958.19	420	ENST00000497675	C1orf86	958.19	25.59	11.96	gencode	4478	chr1:2120983-2125547-	exon sense-overlapping	ENST00000378545	C1orf86	chr1:2120990-2130427-
chr17	5337999	5338286	MACS_peak_76685	55.43	287	ENST00000573406	C1QBP	55.43	3.55	30.75	gencode	767	chr17:5337985-5342475-	exon sense-overlapping	ENST00000570805	C1QBP	chr17:5336339-5352150-
chr17	5342161	5342475	MACS_peak_76686	444.97	314	ENST00000573406	C1QBP	444.97	7.67	10.26	gencode	767	chr17:5337985-5342475-	exon sense-overlapping	ENST00000570805	C1QBP	chr17:5336339-5352150-
chr17	77020943	77021002	MACS_peak_84628	236.2	59	ENST00000582295	C1QTNF1	236.2	10.27	12.65	gencode	517	chr17:77020251-77021134+	exon sense-overlapping	ENST00000339142	C1QTNF1	chr17:77020253-77045869+
chr22	37581296	37581505	MACS_peak_124297	386.69	209	ENST00000493023	C1QTNF6	386.69	10.17	10.61	gencode	3296	chr22:37576211-37581988-	exon sense-overlapping	ENST00000255836	C1QTNF6	chr22:37578130-37578845-
chr12	7241434	7242085	MACS_peak_39000	239.15	651	ENST00000540394	C1R	239.15	7.36	12.64	gencode	2103	chr12:7241206-7245037-	exon sense-overlapping	ENST00000535233	C1R	chr12:7241206-7245068-
chr12	7242722	7242954	MACS_peak_39001	263.69	232	ENST00000543851	C1R	263.69	5.52	12.1	gencode	476	chr12:7242244-7242954-	exon sense-overlapping	ENST00000535233	C1R	chr12:7241206-7245068-
chr12	7261166	7261543	MACS_peak_39007	419.04	377	uc010sgb.1	C1RL-AS1	419.04	8.49	10.49	UCSC_knowngene	2086	chr12:7261167-7273623+	intronic antisense	ENST00000545280	C1RL	chr12:7246303-7261793-
chr12	7264611	7264660	MACS_peak_39008	72.49	49	NR_026947	C1RL-AS1	72.49	3.44	25.54	RefSeq	5402	chr12:7260904-7274447+	intronic antisense	ENST00000545280	C1RL	chr12:7246303-7261793-
chr12	7269139	7271273	MACS_peak_39011	1256.67	2134	NR_026947	C1RL-AS1	1256.67	16.11	13.69	RefSeq	5402	chr12:7260904-7274447+	intronic antisense	ENST00000545280	C1RL	chr12:7246303-7261793-
chr12	7272095	7272149	MACS_peak_39012	56.69	54	NR_026947	C1RL-AS1	56.69	3.01	29.97	RefSeq	5402	chr12:7260904-7274447+	intronic antisense	ENST00000545280	C1RL	chr12:7246303-7261793-
chr12	7169778	7170112	MACS_peak_38996	795.43	334	ENST00000488701	C1S	795.43	7.4	10.96	gencode	634	chr12:7168048-7170112+	exon sense-overlapping	ENST00000402681	C1S	chr12:7167989-7178264+
chr12	7171212	7171696	MACS_peak_38997	152.35	484	ENST00000495053	C1S	152.35	4.87	16.05	gencode	766	chr12:7171213-7173202+	exon sense-overlapping	ENST00000402681	C1S	chr12:7167989-7178264+
chr12	7173120	7173617	MACS_peak_38998	168.96	497	ENST00000473545	C1S	168.96	7.31	15.09	gencode	557	chr12:7172544-7173617+	exon sense-overlapping	ENST00000402681	C1S	chr12:7167989-7178264+
chr20	32251627	32251836	MACS_peak_117308	374.62	209	ENST00000607738	C20orf144	374.62	10.87	10.67	gencode	2254	chr20:32251172-32253425+	exon sense-overlapping	NM_080825	C20orf144	chr20:32250092-32251721+
chr20	34110836	34110962	MACS_peak_117654	290.88	126	NR_026933	C20orf173	290.88	9.88	11.65	RefSeq	2121	chr20:34108570-34117481-	exon sense-overlapping	ENST00000246199	C20orf173	chr20:34114799-34117448-
chr20	3277208	3277596	MACS_peak_115545	132.06	388	ENST00000498079	C20orf194	132.06	11.26	17.36	gencode	2152	chr20:3276140-3296737-	exon sense-overlapping	ENST00000453730	C20orf194	chr20:3233026-3321608-
chr20	3296381	3296712	MACS_peak_115548	257.4	331	ENST00000498079	C20orf194	257.4	14.68	12.25	gencode	2152	chr20:3276140-3296737-	exon sense-overlapping	ENST00000453730	C20orf194	chr20:3233026-3321608-
chr21	45553587	45554036	MACS_peak_121646	58.84	449	ENST00000495007	C21orf33	58.84	7.16	29.32	gencode	1215	chr21:45553498-45564894+	exon sense-overlapping	ENST00000389690	C21orf33	chr21:45553661-45561299+
chr21	45560131	45560486	MACS_peak_121649	58.84	355	ENST00000480786	C21orf33	58.84	6.17	29.32	gencode	807	chr21:45553556-45560486+	exon sense-overlapping	ENST00000389690	C21orf33	chr21:45553661-45561299+
chr21	33976434	33976673	MACS_peak_120646	164.5	239	ENST00000483315	C21orf59	164.5	5.94	15.3	gencode	1872	chr21:33974120-33976823-	exon sense-overlapping	ENST00000382549	C21orf59	chr21:33973977-33984896-
chr22	42085237	42085308	MACS_peak_124946	229.97	71	ENST00000472110	C22orf46	229.97	6.51	12.86	gencode	815	chr22:42084943-42089855+	exon sense-overlapping	NM_001142964	C22orf46	chr22:42086547-42094140+
chr21	43321547	43321858	MACS_peak_121399	147.37	311	ENST00000467074	C2CD2	147.37	7.71	16.35	gencode	1952	chr21:43321062-43346781-	exon sense-overlapping	ENST00000449165	C2CD2	chr21:43305221-43321761-
chr11	118983695	118984058	MACS_peak_37099	617.92	363	ENST00000525598	C2CD2L	617.92	25.49	10.35	gencode	5931	chr11:118981297-118987831+	exon sense-overlapping	ENST00000528586	C2CD2L	chr11:118981767-118987831+
chr11	73819099	73819188	MACS_peak_34369	369.25	89	ENST00000366334	C2CD3	369.25	10.08	10.77	gencode	727	chr11:73818921-73820537-	exon sense-overlapping	NM_001286577	C2CD3	chr11:73723759-73882064-
chr11	73824734	73824937	MACS_peak_34370	251.39	203	ENST00000415191	C2CD3	251.39	7.58	12.39	gencode	2587	chr11:73824246-73882002-	exon sense-overlapping	ENST00000535954	C2CD3	chr11:73872479-73882255-
chr11	73844469	73844675	MACS_peak_34374	303.26	206	ENST00000436679	C2CD3	303.26	9.92	11.49	gencode	1134	chr11:73840219-73844675-	exon sense-overlapping	ENST00000539061	C2CD3	chr11:73839575-73882029-
chr2	85838866	85839189	MACS_peak_103106	750.83	323	ENST00000423181	C2orf68	750.83	15.26	10.69	gencode	976	chr2:85835690-85839189-	exon sense-overlapping	ENST00000409734	C2orf68	chr2:85837343-85839155-
chr2	200820090	200820217	MACS_peak_111670	349.18	127	ENST00000491721	C2orf69	349.18	17.54	10.96	gencode	1034	chr2:200776029-200820658+	exon sense-overlapping	ENST00000392290	C2orf47	chr2:200820326-200828848+
chr2	233742505	233742935	MACS_peak_114277	379.97	430	ENST00000467665	C2orf82	379.97	18.18	10.66	gencode	2782	chr2:233740509-233743414+	exon sense-overlapping	ENST00000409230	C2orf82	chr2:233734342-233741116+
chr19	6682152	6682426	MACS_peak_90718	355.46	274	ENST00000599899	C3	355.46	9.37	10.84	gencode	1992	chr19:6677852-6683371-	exon sense-overlapping	ENST00000596548	C3	chr19:6680170-6685049-
chr19	6697354	6697726	MACS_peak_90724	669.1	372	ENST00000594005	C3	669.1	23.04	10.55	gencode	418	chr19:6696625-6697726-	exon sense-overlapping	NM_000064	C3	chr19:6677846-6720693-
chr19	6702481	6702773	MACS_peak_90726	156.02	292	ENST00000602053	C3	156.02	11.06	15.76	gencode	621	chr19:6697673-6702883-	exon sense-overlapping	NM_000064	C3	chr19:6677846-6720693-
chr3	62307611	62307876	MACS_peak_131598	300.47	265	ENST00000491323	C3orf14	300.47	7.78	11.56	gencode	928	chr3:62304747-62308194+	exon sense-overlapping	ENST00000465142	C3orf14	chr3:62304707-62317010+
chr3	155521839	155521962	MACS_peak_137180	425.62	123	ENST00000486435	C3orf33	425.62	15.3	10.39	gencode	864	chr3:155481576-155524040-	exon sense-overlapping	ENST00000534941	C3orf33	chr3:155480401-155524055-
chr3	111847886	111848222	MACS_peak_133440	178.24	336	uc003dyr.1	C3orf52	178.24	7.19	14.67	UCSC_knowngene	3722	chr3:111830301-111849851+	exon sense-overlapping	ENST00000264848	C3orf52	chr3:111805196-111837057+
chr3	12556432	12556515	MACS_peak_126881	135.17	83	ENST00000567514	C3orf83	135.17	5.91	17.14	gencode	798	chr3:12556433-12602558-	exon sense-overlapping	NM_001195279	MKRN2OS	chr3:12581280-12586963-
chr6	31968526	31968929	MACS_peak_164736	90.02	403	ENST00000458633	C4A-AS1	90.02	9.48	22.07	gencode	2095	chr6:31967753-31971298-	natural antisense	NM_001002029	C4B	chr6:31949834-31970458+
chr6	32001263	32001666	MACS_peak_164742	90.02	403	ENST00000415626	C4B-AS1	90.02	9.48	22.07	gencode	2095	chr6:32000490-32004035-	natural antisense	NM_001002029	C4B	chr6:31982572-32003195+
chr5	31545764	31545821	MACS_peak_151322	209.43	57	ENST00000504464	C5orf22	209.43	7.34	13.45	gencode	914	chr5:31532423-31545821+	exon sense-overlapping	ENST00000355907	C5orf22	chr5:31532373-31555154+
chr5	37125345	37125542	MACS_peak_151810	62.05	197	ENST00000509849	C5orf42	62.05	5.48	28.21	gencode	7392	chr5:37107080-37213724-	exon sense-overlapping	ENST00000274258	C5orf42	chr5:37106330-37249530-
chr5	37142534	37142741	MACS_peak_151814	509.43	207	ENST00000505121	C5orf42	509.43	8.36	10.17	gencode	510	chr5:37138804-37142743-	exon sense-overlapping	ENST00000274258	C5orf42	chr5:37106330-37249530-
chr5	37157769	37157875	MACS_peak_151818	309.05	106	ENST00000510830	C5orf42	309.05	10.14	11.42	gencode	459	chr5:37157770-37162756-	exon sense-overlapping	ENST00000274258	C5orf42	chr5:37106330-37249530-
chr5	37176010	37176089	MACS_peak_151825	868.82	79	ENST00000511781	C5orf42	868.82	20.75	11.41	gencode	705	chr5:37169634-37176201-	exon sense-overlapping	ENST00000274258	C5orf42	chr5:37106330-37249530-
chr5	179271151	179271325	MACS_peak_161826	249.73	174	ENST00000520900	C5orf45	249.73	11.49	12.44	gencode	702	chr5:179267590-179271325-	exon sense-overlapping	ENST00000403396	C5orf45	chr5:179261436-179285860-
chr5	179274356	179274981	MACS_peak_161828	117.18	625	ENST00000519318	C5orf45	117.18	13.33	18.67	gencode	848	chr5:179274357-179285808-	exon sense-overlapping	ENST00000403396	C5orf45	chr5:179261436-179285860-
chr5	179278145	179278424	MACS_peak_161830	128.4	279	ENST00000517338	C5orf45	128.4	10.87	17.64	gencode	548	chr5:179278093-179285806-	exon sense-overlapping	ENST00000403396	C5orf45	chr5:179261436-179285860-
chr5	131785341	131785622	MACS_peak_158119	63.79	281	ENST00000461203	C5orf56	63.79	6.52	27.75	gencode	521	chr5:131746673-131785683+	exon sense-overlapping	ENST00000337752	C5orf56	chr5:131746673-131798059+
chr6	151773658	151773896	MACS_peak_172205	62.53	238	ENST00000483931	C6orf211	62.53	5.43	28.08	gencode	742	chr6:151773659-151785701+	exon sense-overlapping	NM_001286562	ARMT1	chr6:151773393-151791234+
chr6	71277118	71277362	MACS_peak_166968	179.53	244	ENST00000468640	C6orf57	179.53	8.55	14.6	gencode	332	chr6:71276620-71277362+	exon sense-overlapping	NM_145267	SDHAF4	chr6:71276625-71298606+
chr7	99754561	99754724	MACS_peak_180567	115.23	163	ENST00000472061	C7orf43	115.23	3.79	18.88	gencode	356	chr7:99754562-99755075-	exon sense-overlapping	ENST00000419841	C7orf43	chr7:99752447-99755382-
chr7	134852483	134852722	MACS_peak_183551	186.23	239	ENST00000481410	C7orf49	186.23	5.64	14.33	gencode	976	chr7:134851096-134852931-	exon sense-overlapping	ENST00000430372	C7orf49	chr7:134850581-134855547-
chr7	1065664	1066275	MACS_peak_173622	280.44	611	ENST00000465681	C7orf50	280.44	14.97	11.83	gencode	2621	chr7:1064138-1067988-	exon sense-overlapping	ENST00000412051	C7orf50	chr7:1036652-1067975-
chr7	1067893	1067988	MACS_peak_173623	205.53	95	uc021zyn.1	C7orf50	205.53	16.6	13.56	UCSC_knowngene	289	chr7:1049586-1067988-	exon sense-overlapping	ENST00000397098	C7orf50	chr7:1036642-1177876-
chr7	1166892	1167024	MACS_peak_173647	2238.78	132	ENST00000488073	C7orf50	2238.78	34.49	16.32	gencode	853	chr7:1037130-1167024-	exon sense-overlapping	ENST00000397098	C7orf50	chr7:1036642-1177876-
chr7	139025290	139025365	MACS_peak_183849	151.29	75	NR_073058	C7orf55	151.29	12.25	16.05	RefSeq	1083	chr7:139025196-139031065+	exon sense-overlapping	NM_001244584	C7orf55-LUC7L2	chr7:139025878-139108203+
chr7	139097296	139097571	MACS_peak_183867	1750.54	275	ENST00000463912	C7orf55-LUC7L2	1750.54	15.66	15.25	gencode	2382	chr7:139059419-139097571+	exon sense-overlapping	ENST00000263545	C7orf55-LUC7L2	chr7:139059160-139108198+
chr7	139101865	139102475	MACS_peak_183868	961.43	610	ENST00000482860	C7orf55-LUC7L2	961.43	16.51	11.96	gencode	2599	chr7:139100871-139107902+	exon sense-overlapping	ENST00000263545	C7orf55-LUC7L2	chr7:139059160-139108198+
chr7	135377193	135377443	MACS_peak_183635	92.8	250	ENST00000422968	C7orf73	92.8	5.67	21.62	gencode	2004	chr7:135347312-135378166+	exon sense-overlapping	NM_001130929	C7orf73	chr7:135347221-135361160+
chr8	146277850	146278322	MACS_peak_194451	1610.22	472	ENST00000524395	C8orf33	1610.22	14.53	15.22	gencode	1125	chr8:146277851-146279824+	exon sense-overlapping	NM_023080	C8orf33	chr8:146277824-146281416+
chr8	67406778	67406911	MACS_peak_189218	2248.62	133	ENST00000488582	C8orf46	2248.62	42.28	16.31	gencode	536	chr8:67406779-67408729+	exon sense-overlapping	ENST00000480005	C8orf46	chr8:67405862-67426275+
chr8	86131181	86131584	MACS_peak_190221	107.62	403	ENST00000518786	C8orf59	107.62	4.59	19.62	gencode	827	chr8:86130855-86132623-	exon sense-overlapping	ENST00000518562	C8orf59	chr8:86126737-86132650-
chr8	124251298	124251626	MACS_peak_192764	419.64	328	ENST00000518996	C8orf76	419.64	14.39	10.48	gencode	836	chr8:124243644-124251626-	exon sense-overlapping	ENST00000357082	ZHX1-C8ORF76	chr8:124238431-124279627-
chr9	131588260	131588712	MACS_peak_203455	58.05	452	ENST00000466556	C9orf114	58.05	7.49	29.56	gencode	926	chr9:131588261-131592058-	exon sense-overlapping	NM_016390	C9orf114	chr9:131581930-131592100-
chr9	131591013	131591156	MACS_peak_203456	261.58	143	ENST00000466556	C9orf114	261.58	12.02	12.19	gencode	926	chr9:131588261-131592058-	exon sense-overlapping	NM_016390	C9orf114	chr9:131581930-131592100-
chr9	130476337	130477811	MACS_peak_203158	128.38	1474	ENST00000464092	C9orf117	128.38	7.18	17.65	gencode	2708	chr9:130474616-130478281+	exon sense-overlapping	ENST00000373293	C9orf117	chr9:130474169-130478175+
chr9	139887091	139887695	MACS_peak_204549	180.1	604	ENST00000488678	C9orf142	180.1	8.18	14.56	gencode	760	chr9:139886915-139887850+	exon sense-overlapping	NM_183241	C9orf142	chr9:139886870-139888428+
chr9	97521930	97522999	MACS_peak_200007	106.78	1069	uc011lui.2	C9orf3	106.78	8.07	19.73	UCSC_knowngene	1335	chr9:97488951-97535450+	exon sense-overlapping	ENST00000427193	C9orf3	chr9:97522444-97525693+
chr9	97818551	97818814	MACS_peak_200077	239.82	263	ENST00000468164	C9orf3	239.82	9.56	12.64	gencode	849	chr9:97818552-97849200+	exon sense-overlapping	ENST00000425634	C9orf3	chr9:97766415-97845227+
chr9	97822975	97823269	MACS_peak_200080	53.98	294	ENST00000478603	C9orf3	53.98	5.63	31.22	gencode	802	chr9:97766199-97823269+	exon sense-overlapping	ENST00000425634	C9orf3	chr9:97766415-97845227+
chr9	140512385	140512811	MACS_peak_204679	101.66	426	ENST00000496793	C9orf37	101.66	6.88	20.31	gencode	1424	chr9:140510201-140513358-	bidirectional	ENST00000334856	EHMT1	chr9:140513444-140686572+
chr9	132595725	132596170	MACS_peak_203610	3176.94	445	ENST00000461762	C9orf78	3176.94	25.36	17.07	gencode	2390	chr9:132590707-132596826-	exon sense-overlapping	NM_016520	C9orf78	chr9:132589564-132597572-
chr9	74533340	74533471	MACS_peak_198788	271.17	131	uc010mov.2	C9orf85	271.17	13.88	11.98	UCSC_knowngene	2386	chr9:74526423-74599390+	exon sense-overlapping	ENST00000377031	C9orf85	chr9:74526461-74598166+
chr9	74556720	74556748	MACS_peak_198793	244.91	28	ENST00000473252	C9orf85	244.91	17.39	12.6	gencode	678	chr9:74526557-74586534+	exon sense-overlapping	ENST00000377031	C9orf85	chr9:74526461-74598166+
chr9	95872173	95872222	MACS_peak_199807	169.47	49	ENST00000488630	C9orf89	169.47	14.17	15.07	gencode	2690	chr9:95872174-95875565+	exon sense-overlapping	NM_032310	C9orf89	chr9:95858450-95875565+
chr9	95872555	95874221	MACS_peak_199808	193.75	1666	ENST00000488630	C9orf89	193.75	14.78	14.05	gencode	2690	chr9:95872174-95875565+	exon sense-overlapping	NM_032310	C9orf89	chr9:95858450-95875565+
chr15	63632220	63632644	MACS_peak_64775	211.53	424	ENST00000558287	CA12	211.53	4.81	13.35	gencode	561	chr15:63632221-63634273-	exon sense-overlapping	NM_001218	CA12	chr15:63615730-63674309-
chrX	15782765	15782974	MACS_peak_205577	79.25	209	ENST00000380319	CA5B	79.25	4.08	23.98	gencode	652	chrX:15756433-15783034+	exon sense-overlapping	ENST00000454127	CA5B	chrX:15768093-15802658+
chrX	15792391	15792451	MACS_peak_205581	151.29	60	ENST00000496188	CA5B	151.29	6.32	16.05	gencode	515	chrX:15792392-15793754+	exon sense-overlapping	ENST00000454127	CA5B	chrX:15768093-15802658+
chrX	15694416	15694508	MACS_peak_205560	623.27	92	ENST00000380331	CA5BP1	623.27	20.94	10.45	gencode	654	chrX:15694417-15715583+	exon sense-overlapping	ENST00000498004	CA5B	chrX:15706953-15782788+
chrX	15720904	15721019	MACS_peak_205566	298.58	115	NR_026551	CA5BP1	298.58	10.39	11.52	RefSeq	994	chrX:15693039-15721474+	exon sense-overlapping	ENST00000498004	CA5B	chrX:15706953-15782788+
chrX	15721353	15721789	MACS_peak_205567	552.74	436	ENST00000380334	CA5BP1	552.74	14.91	10.25	gencode	1264	chrX:15693669-15721847+	exon sense-overlapping	ENST00000498004	CA5B	chrX:15706953-15782788+
chr2	231643767	231643977	MACS_peak_113950	317.32	210	ENST00000484398	CAB39	317.32	5.85	11.36	gencode	552	chr2:231643721-231655693+	exon sense-overlapping	NM_001130849	CAB39	chr2:231578263-231685790+
[truncated: 12,600 more rows]

## Sheet: ac4C-RIP-2
Acetylated RNA sites: ac4C-RIP-2 vs Input-2 Column A ~ E: the coordinates of the Acetylated RNA sites in bed format, please ref http://genome.ucsc.edu/FAQ/FAQformat.html#format1. Column F: the length of the Acetylated RNA sites Column G ~ H: the transcript id and gene symbol of Acetylated RNA. Column I ~ K: the enrichment results calculated by MACS. Column L ~ R: the annotation of the Acetylated …
Acetylation sites					Acetylated RNA			enrichment information			Annotations
chrom	txStart	txEnd	PeakID	score	Peak_length	transcript_id	GeneName	-10*log10(pvalue)	fold_enrichment	FDR	source	RNAlength	coordinates	relationship	Associated_gene_acc	Associated_gene_name	Associated_gene_coordinates
chr19	58861310	58861635	MACS_peak_89149	407.03	325	uc002qsf.2	A1BG	407.03	13.86	8.98	UCSC_knowngene	3419	chr19:58859832-58874214-	exon sense-overlapping	ENST00000595763	ZNF497	chr19:58868805-58874191-
chr19	58862756	58863135	MACS_peak_89150	309.5	379	ENST00000595014	A1BG	309.5	8.39	9.97	gencode	2301	chr19:58858224-58864857-	exon sense-overlapping	ENST00000600966	A1BG	chr19:58861960-58864495-
chr19	58859124	58859210	MACS_peak_89148	656.19	86	uc002qse.3	A1BG-AS1	656.19	12.83	8.19	UCSC_knowngene	1718	chr19:58859117-58866549+	intronic antisense	ENST00000600966	A1BG	chr19:58861960-58864495-
chr19	58863708	58864410	MACS_peak_89151	1137.62	702	NR_015380	A1BG-AS1	1137.62	37.17	9	RefSeq	2175	chr19:58863336-58866549+	natural antisense	ENST00000600966	A1BG	chr19:58861960-58864495-
chr19	58864686	58864840	MACS_peak_89152	154.18	154	uc002qse.3	A1BG-AS1	154.18	7.62	13.87	UCSC_knowngene	1718	chr19:58859117-58866549+	intronic antisense	ENST00000600966	A1BG	chr19:58861960-58864495-
chr19	58865283	58866549	MACS_peak_89153	1283.06	1266	uc002qse.3	A1BG-AS1	1283.06	13.46	9.52	UCSC_knowngene	1718	chr19:58859117-58866549+	intronic antisense	ENST00000600966	A1BG	chr19:58861960-58864495-
chr12	9221344	9221674	MACS_peak_35697	483.8	330	ENST00000495709	A2M	483.8	22.03	8.54	gencode	509	chr12:9220308-9221674-	exon sense-overlapping	ENST00000543436	A2M	chr12:9220260-9244008-
chr12	9218751	9218845	MACS_peak_35696	110.63	94	NR_026971	A2M-AS1	110.63	6.47	16.57	RefSeq	2187	chr12:9217773-9220651+	natural antisense	ENST00000543436	A2M	chr12:9220260-9244008-
chr12	8987257	8987469	MACS_peak_35684	104.75	212	ENST00000537546	A2ML1	104.75	6.06	17.14	gencode	560	chr12:8976109-8987531+	exon sense-overlapping	NM_144670	A2ML1	chr12:8975150-9029381+
chr22	43091151	43091555	MACS_peak_114623	839.5	404	ENST00000483026	A4GALT	839.5	19.89	8.36	gencode	515	chr22:43089977-43091639-	exon sense-overlapping	ENST00000249005	A4GALT	chr22:43088127-43091639-
chr12	53702745	53703065	MACS_peak_39285	51.41	320	ENST00000546572	AAAS	51.41	3.59	25.81	gencode	582	chr12:53702746-53703646-	exon sense-overlapping	ENST00000547757	AAAS	chr12:53702944-53715365-
chr12	53708205	53708633	MACS_peak_39286	91.13	428	ENST00000546393	AAAS	91.13	9.24	18.49	gencode	832	chr12:53702941-53708911-	exon sense-overlapping	ENST00000547757	AAAS	chr12:53702944-53715365-
chr12	53714348	53715041	MACS_peak_39287	1763.61	693	ENST00000552876	AAAS	1763.61	10.88	11.07	gencode	2016	chr12:53701241-53715041-	exon sense-overlapping	ENST00000547757	AAAS	chr12:53702944-53715365-
chr5	178199429	178199508	MACS_peak_147994	924.32	79	NR_024035	AACSP1	924.32	16.77	8.55	RefSeq	2175	chr5:178191864-178203277-	intergenic
chr5	178224531	178224603	MACS_peak_147998	1468.73	72	ENST00000503486	AACSP1	1468.73	27.28	10.03	gencode	2822	chr5:178191862-178245436-	intergenic
chr15	67546566	67546992	MACS_peak_59672	901.74	426	ENST00000561229	AAGAB	901.74	15.25	8.5	gencode	529	chr15:67529056-67546992-	exon sense-overlapping	ENST00000560362	AAGAB	chr15:67524186-67535209-
chr2	69870008	69870406	MACS_peak_93726	897.57	398	ENST00000495239	AAK1	897.57	10.95	8.49	gencode	567	chr2:69870009-69871092-	exon sense-overlapping	ENST00000406297	AAK1	chr2:69708188-69870849-
chr11	77552075	77552275	MACS_peak_31852	288.09	200	ENST00000531855	AAMDC	288.09	7.88	10.21	gencode	458	chr11:77532188-77552301+	exon sense-overlapping	ENST00000304716	AAMDC	chr11:77532201-77611760+
chr16	70294946	70295259	MACS_peak_67497	296.96	313	ENST00000567490	AARS	296.96	4.47	10.14	gencode	533	chr16:70292927-70295316-	exon sense-overlapping	ENST00000565361	AARS	chr16:70288293-70296264-
chr16	70298860	70299418	MACS_peak_67499	417.9	558	ENST00000566969	AARS	417.9	6	8.94	gencode	610	chr16:70296376-70299418-	exon sense-overlapping	NM_001605	AARS	chr16:70286297-70323412-
chr17	41103816	41104152	MACS_peak_73637	53.5	336	ENST00000587023	AARSD1	53.5	6.09	25.23	gencode	539	chr17:41102543-41104152-	exon sense-overlapping	ENST00000409103	PTGES3L-AARSD1	chr17:41102563-41132010-
chr17	41108044	41108577	MACS_peak_73640	296.83	533	ENST00000483774	AARSD1	296.83	7.4	10.15	gencode	928	chr17:41108045-41109549-	exon sense-overlapping	ENST00000409103	PTGES3L-AARSD1	chr17:41102563-41132010-
chr17	41113019	41113368	MACS_peak_73641	1477.17	349	ENST00000492036	AARSD1	1477.17	17.88	10.08	gencode	566	chr17:41112959-41116483-	exon sense-overlapping	ENST00000409103	PTGES3L-AARSD1	chr17:41102563-41132010-
chr11	105962193	105962423	MACS_peak_33092	1507.44	230	ENST00000534152	AASDHPPT	1507.44	10.68	10.26	gencode	5145	chr11:105962194-105969426+	exon sense-overlapping	ENST00000524411	AASDHPPT	chr11:105946969-105965381+
chr17	35376249	35376371	MACS_peak_72818	121.76	122	ENST00000588486	AATF	121.76	5.24	15.74	gencode	474	chr17:35376250-35414171+	exon sense-overlapping	ENST00000589579	AATF	chr17:35345957-35378453+
chr6	136693681	136693922	MACS_peak_156327	739.43	241	uc003qhb.3	AB073649	739.43	14.52	8.14	UCSC_knowngene	2906	chr6:136692056-136694961-	exon sense-overlapping	NM_001198608	MAP7	chr6:136663419-136847351-
chr1	149578198	149578457	MACS_peak_10305	132.35	259	uc009wle.2	AB074166	132.35	5.08	15.06	UCSC_knowngene	4851	chr1:149577755-149582605+	intergenic
chr6	155572433	155572550	MACS_peak_157655	78.72	117	uc021zhg.1	AB075492	78.72	6.12	20.2	UCSC_knowngene	2631	chr6:155572434-155575064-	natural antisense	ENST00000318981	TIAM2	chr6:155411423-155578857+
chr20	30309411	30311076	MACS_peak_107140	3100	1665	NR_131907	ABALON	3100	9.16	13.51	RefSeq	1903	chr20:30309310-30311212+	natural antisense	ENST00000376062	BCL2L1	chr20:30252255-30310400-
chr2	243160379	243160723	MACS_peak_105446	347.93	344	ENST00000605759	ABC7-43041300I9.1	347.93	12.47	9.53	gencode	454	chr2:243160372-243160825-	intergenic
chr9	107606050	107606353	MACS_peak_183458	459.74	303	uc010mti.1	ABCA1	459.74	13.31	8.71	UCSC_knowngene	553	chr9:107606051-107606603-	intron sense-overlapping	NM_005502	ABCA1	chr9:107543284-107690527-
chr9	139904777	139905189	MACS_peak_186811	1440.01	412	ENST00000479446	ABCA2	1440.01	14.7	9.91	gencode	6295	chr9:139901694-139912671-	exon sense-overlapping	ENST00000265662	ABCA2	chr9:139901686-139922740-
chr9	139912117	139912527	MACS_peak_186814	368.83	410	ENST00000466707	ABCA2	368.83	6.85	9.32	gencode	555	chr9:139912014-139912670-	exon sense-overlapping	ENST00000265662	ABCA2	chr9:139901686-139922740-
chr16	2333909	2333973	MACS_peak_62985	3004.18	64	ENST00000569062	ABCA3	3004.18	31.21	13.21	gencode	900	chr16:2331394-2333973-	exon sense-overlapping	ENST00000382381	ABCA3	chr16:2325882-2390747-
chr17	67244402	67244601	MACS_peak_76711	372.18	199	ENST00000586601	ABCA5	372.18	17.79	9.28	gencode	1149	chr17:67243517-67245282-	exon sense-overlapping	ENST00000392677	ABCA5	chr17:67240576-67323323-
chr2	220078995	220079670	MACS_peak_103539	70.73	675	ENST00000497882	ABCB6	70.73	5.23	21.46	gencode	3008	chr2:220074494-220080607-	exon sense-overlapping	ENST00000439002	ABCB6	chr2:220074494-220083672-
chrX	74282162	74282366	MACS_peak_190395	254.91	204	ENST00000490858	ABCB7	254.91	5.71	10.78	gencode	530	chrX:74273299-74282462-	exon sense-overlapping	NM_001271696	ABCB7	chrX:74273007-74376175-
chrX	74291343	74291539	MACS_peak_190397	149.09	196	ENST00000534570	ABCB7	149.09	5.97	14.18	gencode	805	chrX:74285043-74293737-	exon sense-overlapping	NM_001271696	ABCB7	chrX:74273007-74376175-
chr7	150730203	150730329	MACS_peak_168701	594.07	126	ENST00000462605	ABCB8	594.07	13.85	8.22	gencode	560	chr7:150725537-150730329+	exon sense-overlapping	ENST00000356058	ABCB8	chr7:150725549-150742649+
chr7	150732686	150733253	MACS_peak_168702	577.07	567	ENST00000470645	ABCB8	577.07	13.92	8.23	gencode	1722	chr7:150725537-150739117+	exon sense-overlapping	ENST00000356058	ABCB8	chr7:150725549-150742649+
chr7	150736836	150737066	MACS_peak_168704	781.34	230	ENST00000482899	ABCB8	781.34	13.37	8.17	gencode	3743	chr7:150734775-150742649+	exon sense-overlapping	ENST00000356058	ABCB8	chr7:150725549-150742649+
chr16	16199256	16199288	MACS_peak_64245	143.6	32	ENST00000572053	ABCC1	143.6	4.17	14.46	gencode	744	chr16:16196540-16208926+	exon sense-overlapping	ENST00000345148	ABCC1	chr16:16043434-16236931+
chr16	16200447	16200730	MACS_peak_64246	126.85	283	ENST00000574761	ABCC1	126.85	3.97	15.39	gencode	996	chr16:16200383-16215960+	exon sense-overlapping	ENST00000345148	ABCC1	chr16:16043434-16236931+
chr6	43402358	43402665	MACS_peak_151793	131.58	307	ENST00000443426	ABCC10	131.58	10.38	15.13	gencode	774	chr6:43395594-43402894+	exon sense-overlapping	ENST00000372515	ABCC10	chr6:43395104-43409635+
chr17	48720909	48720978	MACS_peak_74805	121.93	69	ENST00000513511	ABCC3	121.93	8.08	15.73	gencode	1042	chr17:48712175-48736729+	exon sense-overlapping	ENST00000515707	ABCC3	chr17:48712138-48713276+
chr17	48736542	48736729	MACS_peak_74812	1102.19	187	ENST00000502426	ABCC3	1102.19	8.4	8.91	gencode	5326	chr17:48712262-48769063+	exon sense-overlapping	ENST00000513745	ABCC3	chr17:48750976-48755463+
chr17	48750332	48750530	MACS_peak_74817	246.13	198	ENST00000510633	ABCC3	246.13	5.86	10.94	gencode	856	chr17:48750333-48753451+	exon sense-overlapping	ENST00000513745	ABCC3	chr17:48750976-48755463+
chr17	48755104	48755580	MACS_peak_74820	96.33	476	ENST00000502426	ABCC3	96.33	3.62	17.95	gencode	5326	chr17:48712262-48769063+	exon sense-overlapping	ENST00000513745	ABCC3	chr17:48750976-48755463+
chr17	48765771	48765836	MACS_peak_74827	107.38	65	ENST00000504586	ABCC3	107.38	3.18	16.91	gencode	383	chr17:48764774-48765836+	exon sense-overlapping	NM_003786	ABCC3	chr17:48712218-48769063+
chr13	95695573	95695990	MACS_peak_48044	255.16	417	ENST00000484109	ABCC4	255.16	9.48	10.78	gencode	532	chr13:95695574-95696583-	exon sense-overlapping	ENST00000412704	ABCC4	chr13:95672083-95953687-
chr13	95728108	95728273	MACS_peak_48052	860.24	165	ENST00000467685	ABCC4	860.24	34.56	8.38	gencode	697	chr13:95726470-95728273-	exon sense-overlapping	ENST00000412704	ABCC4	chr13:95672083-95953687-
chr11	17418357	17418811	MACS_peak_27434	547.63	454	ENST00000527905	ABCC8	547.63	24.25	8.28	gencode	4283	chr11:17418358-17498366-	exon sense-overlapping	ENST00000528374	ABCC8	chr11:17417468-17426085-
chr1	94945777	94946113	MACS_peak_8059	527.69	336	ENST00000493416	ABCD3	527.69	10.34	8.31	gencode	623	chr1:94945778-94953347+	exon sense-overlapping	ENST00000394233	ABCD3	chr1:94883933-94984219+
chr14	74755249	74755506	MACS_peak_53186	470.57	257	ENST00000484380	ABCD4	470.57	8.05	8.59	gencode	1823	chr14:74754514-74756656-	exon sense-overlapping	ENST00000298816	ABCD4	chr14:74753273-74769672-
chr14	74761595	74761901	MACS_peak_53188	125.76	306	ENST00000489678	ABCD4	125.76	5.41	15.48	gencode	3008	chr14:74760757-74764772-	exon sense-overlapping	ENST00000298816	ABCD4	chr14:74753273-74769672-
chr14	74765763	74765775	MACS_peak_53190	251.95	12	ENST00000493427	ABCD4	251.95	10.39	10.84	gencode	736	chr14:74765764-74769698-	exon sense-overlapping	ENST00000298816	ABCD4	chr14:74753273-74769672-
chr6	30546124	30546271	MACS_peak_150517	3100	147	ENST00000542772	ABCF1	3100	12.78	13.51	gencode	223	chr6:30545904-30546271+	exon sense-overlapping	ENST00000396515	ABCF1	chr6:30539170-30559307+
chr3	183905193	183905549	MACS_peak_127218	83.21	356	ENST00000473311	ABCF3	83.21	6.32	19.57	gencode	2844	chr3:183903964-183911800+	exon sense-overlapping	ENST00000292808	ABCF3	chr3:183903962-183911793+
chr3	183907175	183907545	MACS_peak_127220	126.67	370	ENST00000489719	ABCF3	126.67	6.27	15.4	gencode	569	chr3:183906597-183907668+	exon sense-overlapping	ENST00000292808	ABCF3	chr3:183903962-183911793+
chr3	183908609	183908815	MACS_peak_127221	487.54	206	ENST00000466742	ABCF3	487.54	6.5	8.51	gencode	2331	chr3:183907618-183911794+	exon sense-overlapping	ENST00000292808	ABCF3	chr3:183903962-183911793+
chr2	27353071	27353284	MACS_peak_90708	178.29	213	ENST00000496739	ABHD1	178.29	4.06	12.89	gencode	457	chr2:27352983-27353555+	exon sense-overlapping	NM_032604	ABHD1	chr2:27346657-27353680+
chr19	1879742	1880114	MACS_peak_82327	862.08	372	ENST00000588598	ABHD17A	862.08	13.46	8.37	gencode	5623	chr19:1876976-1883799-	exon sense-overlapping	ENST00000590661	ABHD17A	chr19:1876978-1881584-
chr1	214779218	214779422	MACS_peak_14731	504.53	204	ENST00000503096	ABHD17AP3	504.53	16.08	8.47	gencode	1137	chr1:214778813-214782183-	intronic antisense	NM_016343	CENPF	chr1:214776532-214837914+
chr22	21022303	21022508	MACS_peak_112241	1840.13	205	ENST00000411545	ABHD17AP4	1840.13	32.54	11.19	gencode	909	chr22:21022124-21025272-	intergenic
chr22	21024748	21024775	MACS_peak_112242	329.35	27	ENST00000411545	ABHD17AP4	329.35	8.49	9.71	gencode	909	chr22:21022124-21025272-	intergenic
chr22	22469235	22469638	MACS_peak_112430	449.21	403	ENST00000333131	ABHD17AP5	449.21	23.65	8.75	gencode	900	chr22:22469236-22472374-	intergenic
chr14	23072505	23072890	MACS_peak_49626	140.45	385	ENST00000539344	ABHD4	140.45	5.06	14.59	gencode	986	chr14:23067209-23073161+	exon sense-overlapping	ENST00000216327	ABHD4	chr14:23067176-23078788+
chr3	43759159	43759349	MACS_peak_118508	144.33	190	ENST00000463153	ABHD5	144.33	8.6	14.4	gencode	631	chr3:43759160-43775863+	exon sense-overlapping	ENST00000413300	ABHD5	chr3:43753199-43760098+
chr2	204247969	204248019	MACS_peak_102703	325.65	50	ENST00000376135	ABI2	325.65	5.98	9.77	gencode	568	chr2:204193182-204248019+	exon sense-overlapping	ENST00000261016	ABI2	chr2:204193118-204292671+
chr1	179086287	179086487	MACS_peak_12734	101.9	200	ENST00000504324	ABL2	101.9	2.64	17.41	gencode	1875	chr1:179085987-179112211-	exon sense-overlapping	ENST00000408940	ABL2	chr1:179068463-179112179-
chr10	116225276	116225586	MACS_peak_24671	445.44	310	ENST00000466400	ABLIM1	445.44	8.1	8.78	gencode	448	chr10:116225224-116228024-	exon sense-overlapping	ENST00000277895	ABLIM1	chr10:116195797-116418057-
chr5	148579902	148580119	MACS_peak_146267	1106.67	217	ENST00000515796	ABLIM3	1106.67	19.6	8.89	gencode	530	chr5:148563112-148580183+	exon sense-overlapping	ENST00000326685	ABLIM3	chr5:148521046-148640105+
chr17	915085	915384	MACS_peak_69530	478.22	299	ENST00000572585	ABR	478.22	8.32	8.56	gencode	3776	chr17:906767-915829-	exon sense-overlapping	ENST00000571797	ABR	chr17:908975-915160-
chr17	942778	942837	MACS_peak_69542	1244.97	59	ENST00000571022	ABR	1244.97	30.52	9.35	gencode	551	chr17:912978-942837-	exon sense-overlapping	ENST00000571797	ABR	chr17:908975-915160-
chr17	953219	953421	MACS_peak_69544	249.94	202	ENST00000574875	ABR	249.94	3.91	10.88	gencode	239	chr17:953220-953813-	exon sense-overlapping	ENST00000574437	ABR	chr17:909031-1029090-
chr17	986508	986867	MACS_peak_69556	279.68	359	ENST00000573325	ABR	279.68	6.55	10.34	gencode	471	chr17:986509-995016-	exon sense-overlapping	ENST00000570441	ABR	chr17:975973-1018676-
chr3	127394881	127395237	MACS_peak_123746	1427.28	356	ENST00000464431	ABTB1	1427.28	29.19	9.85	gencode	5061	chr3:127394329-127399754+	exon sense-overlapping	ENST00000468137	ABTB1	chr3:127392953-127399756+
chr22	19435648	19435848	MACS_peak_112040	1947.14	200	ENST00000431090	AC000068.5	1947.14	26.84	11.6	gencode	2097	chr22:19435416-19437628+	natural antisense	ENST00000360834	UFD1L	chr22:19437464-19466738-
chr22	19779953	19780568	MACS_peak_112079	153.57	615	ENST00000424559	AC000089.3	153.57	8.58	13.91	gencode	801	chr22:19779817-19780617+	intronic antisense	ENST00000403325	GNB1L	chr22:19775938-19842366-
chr7	89898222	89898251	MACS_peak_163995	282.34	29	ENST00000420245	AC002064.4	282.34	9.5	10.33	gencode	289	chr7:89895348-89899530-	intronic antisense	ENST00000316089	C7orf63	chr7:89874488-89940375+
chr7	116122869	116122957	MACS_peak_166471	148.15	88	ENST00000446355	AC002066.1	148.15	5.46	14.17	gencode	514	chr7:115878314-116139519-	intronic antisense	ENST00000393484	TES	chr7:115890489-115892792+
chr7	93407352	93407718	MACS_peak_164380	288.09	366	ENST00000457396	AC002075.3	288.09	14.35	10.21	gencode	676	chr7:93407151-93407826+	intron sense-overlapping	ENST00000455502	GNGT1	chr7:93220885-93540387+
chr7	93299137	93299389	MACS_peak_164367	116.63	252	ENST00000425207	AC002075.4	116.63	8.69	16.11	gencode	252	chr7:93299138-93299389-	intronic antisense	ENST00000455502	GNGT1	chr7:93220885-93540387+
chr16	30546356	30546645	MACS_peak_65564	52.72	289	ENST00000457283	AC002310.12	52.72	4.85	25.44	gencode	1445	chr16:30546073-30548465+	intronic antisense	ENST00000568114	AC002310.13	chr16:30545548-30569600-
chr19	36239029	36239117	MACS_peak_85768	164.65	88	ENST00000585365	AC002398.11	164.65	2.99	13.44	gencode	585	chr19:36237958-36239189-	natural antisense	NM_001281532	PSENEN	chr19:36236478-36238056+
chr19	36242937	36243380	MACS_peak_85770	113.12	443	ENST00000591091	AC002398.11	113.12	6.35	16.41	gencode	1712	chr19:36238126-36244316-	natural antisense	ENST00000587751	LIN37	chr19:36239686-36243141+
chr7	107383648	107383848	MACS_peak_165892	80.01	200	ENST00000440971	AC002467.7	80.01	7.41	19.99	gencode	651	chr7:107383407-107385026-	intronic antisense	ENST00000415884	CBLL1	chr7:107384600-107399016+
chr7	22611248	22611937	MACS_peak_160003	589.48	689	ENST00000442252	AC002480.5	589.48	15.69	8.23	gencode	1282	chr7:22611226-22701411-	intron sense-overlapping	ENST00000439708	STEAP1B	chr7:22532296-22672544-
chr17	68014671	68014724	MACS_peak_76737	62.06	53	ENST00000587325	AC002539.1	62.06	4.85	23.08	gencode	725	chr17:68014252-68069423-	natural antisense	ENST00000591891	KCNJ16	chr17:68049570-68128334+
chr19	36664469	36664755	MACS_peak_85870	52.72	286	ENST00000591692	AC002984.2	52.72	4.85	25.44	gencode	448	chr19:36664308-36664755-	intergenic
chr7	17337975	17338083	MACS_peak_159771	51.15	108	ENST00000415246	AC003075.4	51.15	2.87	25.89	gencode	596	chr7:17325903-17338083-	bidirectional	NM_001621	AHR	chr7:17338276-17385775+
chr7	93652144	93652219	MACS_peak_164402	687.98	75	ENST00000415536	AC003092.1	687.98	13.34	8.17	gencode	639	chr7:93652145-93694035+	intergenic
chr7	93690452	93690582	MACS_peak_164405	819.87	130	ENST00000438538	AC003092.1	819.87	19.62	8.32	gencode	743	chr7:93690453-93695973+	intergenic
chr17	40422777	40423182	MACS_peak_73519	154.84	405	ENST00000597755	AC003104.1	154.84	5.32	13.89	gencode	855	chr17:40422535-40423389-	intron sense-overlapping	ENST00000415845	STAT5B	chr17:40375481-40428725-
chr22	17898369	17898580	MACS_peak_111824	407.51	211	ENST00000455617	AC004019.10	407.51	10.11	8.97	gencode	1132	chr22:17897744-17898875+	intron sense-overlapping	ENST00000342247	CECR2	chr22:17840837-18018834+
chr4	114135136	114135578	MACS_peak_134246	1005.55	442	ENST00000539199	AC004057.1	1005.55	7.33	8.73	gencode	442	chr4:114135137-114135578-	intronic antisense	ENST00000264366	ANK2	chr4:113970885-114302627+
chr4	110613159	110613227	MACS_peak_134039	1028.96	68	ENST00000608733	AC004067.5	1028.96	12.58	8.8	gencode	700	chr4:110613160-110613859+	intronic antisense	NM_001226	CASP6	chr4:110609785-110624629-
[truncated: 14,389 more rows]

## Sheet: ac4C-RIP-1_n_ac4C-RIP-2
Acetylated RNA sites: ac4C-RIP-1 vs Input-1_n_ ac4C-RIP-2 vs Input-2 Column A ~ E: the coordinates of the Acetylated RNA sites in bed format, please ref http://genome.ucsc.edu/FAQ/FAQformat.html#format1. Column F: the length of the Acetylated RNA sites Column G ~ H: the transcript id and gene symbol of Acetylated RNA. Column I ~ K: the enrichment results calculated by MACS. Column L ~ R: the anno…
[truncated: 5,821 more rows]
