# Supplementary material for: N4-acetylcytidine modifies primary microRNAs for processing in cancer cells
Source: Cell Mol Life Sci. 2024 Feb 3;81(1):73. doi: 10.1007/s00018-023-05107-w (PMC10838262; doi:10.1007/s00018-023-05107-w)
Supplement: Supplementary file 5 — Supplementary file5 (XLSX 35 KB) [file 18_2023_5107_MOESM5_ESM.xlsx]

## Sheet: ac4C-RIP-seq
pre-miRNAs				ac4C-RIP-seq
chr.pre	start.pre	end.pre	id.pre	chr.peak	start.peak	end.peak	id.peak	sample.id.peak	overlap.length with pri-miRNA	ac4c-RIP-1_n_ac4c-RIP-2 overlap.replication
chr22	45717806	45717888	let-7b	chr22	45718251	45718307	MACS_peak_114829	ac4c-RIP-2	56	No
chr3	52234262	52234345	let-7g	chr3	52233225	52233456	MACS_peak_130728	ac4c-RIP-1	194	Yes
chr3	52234262	52234345	let-7g	chr3	52233225	52233456	MACS_peak_119781	ac4c-RIP-2	194	Yes
chr11	65111051	65111137	mir-10392	chr11	65111022	65111308	MACS_peak_33018	ac4c-RIP-1	286	No
chrX	153126424	153126882	mir-105-1	chrX	153126968	153128349	MACS_peak_193000	ac4c-RIP-2	914	No
chrX	153128995	153129075	mir-105-2	chrX	153128931	153129424	MACS_peak_211423	ac4c-RIP-1	493	Yes
chrX	153128995	153129075	mir-105-2	chrX	153128931	153128996	MACS_peak_193001	ac4c-RIP-2	65	Yes
chr19	10292782	10292862	mir-1181	chr19	10292717	10292753	MACS_peak_91092	ac4c-RIP-1	36	Yes
chr19	10292782	10292862	mir-1181	chr19	10292716	10292753	MACS_peak_83486	ac4c-RIP-2	37	Yes
chr7	99811549	99811641	mir-12119	chr7	99811357	99811429	MACS_peak_165010	ac4c-RIP-2	72	No
chr15	73007569	73007638	mir-12135	chr15	73007654	73007743	MACS_peak_66117	ac4c-RIP-1	89	No
chr16	2040194	2040283	mir-1225	chr16	2041124	2041273	MACS_peak_68914	ac4c-RIP-1	149	No
chr19	2234063	2234150	mir-1227	chr19	2234658	2234901	MACS_peak_82417	ac4c-RIP-2	243	No
chr19	2234063	2234150	mir-1227	chr19	2233147	2234060	MACS_peak_89959	ac4c-RIP-1	913	Yes
chr19	2234063	2234150	mir-1227	chr19	2233266	2234060	MACS_peak_82416	ac4c-RIP-2	794	Yes
chr1	201839483	201839574	mir-1231	chr1	201839748	201839986	MACS_peak_13760	ac4c-RIP-2	238	No
chr19	10441446	10441528	mir-1238	chr19	10441135	10441202	MACS_peak_91122	ac4c-RIP-1	67	Yes
chr19	10441446	10441528	mir-1238	chr19	10441135	10441202	MACS_peak_83513	ac4c-RIP-2	67	Yes
chr12	9086871	9086955	mir-1244-3	chr12	9086303	9086608	MACS_peak_39137	ac4c-RIP-1	305	No
chr12	9086871	9086955	mir-1244-3	chr12	9085158	9085946	MACS_peak_39136	ac4c-RIP-1	75	Yes
chr12	9086871	9086955	mir-1244-3	chr12	9085158	9085946	MACS_peak_35690	ac4c-RIP-2	75	Yes
chr5	176940945	176941030	mir-1271	chr5	176940353	176940848	MACS_peak_161629	ac4c-RIP-1	495	Yes
chr5	176940945	176941030	mir-1271	chr5	176940353	176940848	MACS_peak_147892	ac4c-RIP-2	495	Yes
chr22	40696509	40696562	mir-1281	chr22	40696458	40696491	MACS_peak_124684	ac4c-RIP-1	33	Yes
chr22	40696509	40696562	mir-1281	chr22	40696458	40696590	MACS_peak_114223	ac4c-RIP-2	132	Yes
chr10	61613199	61613290	mir-1296	chr10	61612310	61612460	MACS_peak_22356	ac4c-RIP-1	150	No
chr15	101420254	101420391	mir-1302-10	chr15	101420080	101420280	MACS_peak_68390	ac4c-RIP-1	200	No
chr1	30366	30503	mir-1302-2	chr1	29320	29370	MACS_peak_5	ac4c-RIP-2	4	No
chr8	10967863	10967933	mir-1322	chr8	10966964	10967204	MACS_peak_185796	ac4c-RIP-1	240	Yes
chr8	10967863	10967933	mir-1322	chr8	10967161	10967236	MACS_peak_169771	ac4c-RIP-2	75	Yes
chr6	52284125	52284243	mir-133b	chr6	52284993	52285271	MACS_peak_166369	ac4c-RIP-1	250	No
chr17	30534515	30534600	mir-144	chr17	30533928	30534132	MACS_peak_79128	ac4c-RIP-1	204	yes
chr17	30534515	30534600	mir-144	chr17	30534263	30534478	MACS_peak_72509	ac4c-RIP-2	215	No
chr17	30534515	30534600	mir-144	chr17	30533928	30533942	MACS_peak_72508	ac4c-RIP-2	14	yes
chr14	100593418	100593501	mir-154	chr14	100593043	100593060	MACS_peak_54783	ac4c-RIP-2	17	No
chr19	1816160	1816239	mir-1909	chr19	1816092	1816568	MACS_peak_89849	ac4c-RIP-1	476	No
chr19	1816160	1816239	mir-1909	chr19	1815244	1815530	MACS_peak_89848	ac4c-RIP-1	286	No
chr11	65123665	65123774	mir-192	chr11	65123308	65123552	MACS_peak_33021	ac4c-RIP-1	244	No
chr11	65123883	65123967	mir-194-2	chr11	65123308	65123552	MACS_peak_33021	ac4c-RIP-1	244	No
chr1	1232483	1232572	mir-200a	chr1	1233445	1233621	MACS_peak_181	ac4c-RIP-1	127	Yes
chr1	1232483	1232572	mir-200a	chr1	1233564	1233645	MACS_peak_180	ac4c-RIP-2	8	Yes
chr1	1232483	1232572	mir-200a	chr1	1231804	1231903	MACS_peak_179	ac4c-RIP-2	99	No
chr1	1231724	1231818	mir-200b	chr1	1231804	1231903	MACS_peak_179	ac4c-RIP-2	99	No
chr4	124586104	124586152	mir-2054	chr4	124585263	124585501	MACS_peak_147343	ac4c-RIP-1	238	No
chr4	124586104	124586152	mir-2054	chr4	124586637	124586844	MACS_peak_147344	ac4c-RIP-1	207	No
chr17	61763905	61763976	mir-21	chr17	61762921	61762950	MACS_peak_82868	ac4c-RIP-1	29	No
chr15	30772829	30772938	mir-211	chr15	30772944	30773157	MACS_peak_61645	ac4c-RIP-1	213	No
chr15	58878984	58879063	mir-2116	chr15	58879705	58879734	MACS_peak_58601	ac4c-RIP-2	29	No
chr17	45367440	45367519	mir-2117	chr17	45367046	45367142	MACS_peak_81146	ac4c-RIP-1	96	No
chr17	45367440	45367519	mir-2117	chr17	45368319	45368651	MACS_peak_81148	ac4c-RIP-1	200	Yes
chr17	45367440	45367519	mir-2117	chr17	45368319	45368331	MACS_peak_74382	ac4c-RIP-2	12	Yes
chr2	55761815	55761924	mir-216a	chr2	55761008	55761096	MACS_peak_101031	ac4c-RIP-1	88	No
chr2	55761815	55761924	mir-216a	chr2	55762847	55763047	MACS_peak_101032	ac4c-RIP-1	77	Yes
chr2	55761815	55761924	mir-216a	chr2	55762847	55763047	MACS_peak_92806	ac4c-RIP-2	77	yes
chr2	55755832	55755941	mir-217	chr2	55756013	55756128	MACS_peak_101028	ac4c-RIP-1	115	Yes
chr2	55755832	55755941	mir-217	chr2	55756013	55756128	MACS_peak_92801	ac4c-RIP-2	115	Yes
chr4	20526652	20526761	mir-218-1	chr4	20525636	20525800	MACS_peak_142015	ac4c-RIP-1	148	No
chr6	33240058	33240167	mir-219a-1	chr6	33239908	33240503	MACS_peak_164836	ac4c-RIP-1	595	Yes
chr6	33240058	33240167	mir-219a-1	chr6	33239908	33240503	MACS_peak_150814	ac4c-RIP-2	595	Yes
chr2	238443083	238443163	mir-2467	chr2	238443206	238443290	MACS_peak_104953	ac4c-RIP-2	84	No
chr9	125023639	125023728	mir-2861	chr9	125023695	125023787	MACS_peak_202232	ac4c-RIP-1	92	No
chr7	131192700	131192780	mir-29b-1	chr7	131193754	131194344	MACS_peak_183231	ac4c-RIP-1	26	Yes
chr7	131192700	131192780	mir-29b-1	chr7	131193762	131194344	MACS_peak_167414	ac4c-RIP-2	18	Yes
chr10	96116056	96116140	mir-3085	chr10	96116930	96117972	MACS_peak_25431	ac4c-RIP-1	210	Yes
chr10	96116056	96116140	mir-3085	chr10	96116930	96117972	MACS_peak_23210	ac4c-RIP-2	210	Yes
chr10	96116056	96116140	mir-3085	chr10	96116291	96116348	MACS_peak_23209	ac4c-RIP-2	57	No
chr8	133788277	133788364	mir-30b	chr8	133787653	133787891	MACS_peak_193504	ac4c-RIP-1	238	Yes
chr8	133788277	133788364	mir-30b	chr8	133787628	133787891	MACS_peak_176701	ac4c-RIP-2	263	yes
chr6	32782135	32782202	mir-3135b	chr6	32781583	32781788	MACS_peak_150768	ac4c-RIP-2	205	No
chr6	32782135	32782202	mir-3135b	chr6	32782240	32782378	MACS_peak_164794	ac4c-RIP-1	138	No
chr6	32782135	32782202	mir-3135b	chr6	32782820	32782938	MACS_peak_164795	ac4c-RIP-1	118	No
chr6	32782135	32782202	mir-3135b	chr6	32782010	32782211	MACS_peak_150769	ac4c-RIP-2	201	No
chr3	195413777	195413851	mir-3137	chr3	195413287	195413489	MACS_peak_139821	ac4c-RIP-1	202	No
chr11	46430255	46430339	mir-3160-1	chr11	46430062	46430256	MACS_peak_28943	ac4c-RIP-2	194	No
chr11	46430257	46430337	mir-3160-2	chr11	46430062	46430256	MACS_peak_28943	ac4c-RIP-2	194	No
chr16	14817363	14817456	mir-3180-1	chr16	14817048	14817156	MACS_peak_70035	ac4c-RIP-1	108	Yes
chr16	14817363	14817456	mir-3180-1	chr16	14817048	14817156	MACS_peak_63993	ac4c-RIP-2	108	yes
chr16	16216022	16216109	mir-3180-2	chr16	16215831	16216031	MACS_peak_70313	ac4c-RIP-1	200	Yes
chr16	16216022	16216109	mir-3180-2	chr16	16215831	16216031	MACS_peak_64252	ac4c-RIP-2	200	Yes
chr12	53837613	53837692	mir-3198-2	chr12	53836478	53836705	MACS_peak_39298	ac4c-RIP-2	92	No
chr12	53837613	53837692	mir-3198-2	chr12	53837174	53837753	MACS_peak_39299	ac4c-RIP-2	579	Yes
chr12	53837613	53837692	mir-3198-2	chr12	53837174	53837875	MACS_peak_43094	ac4c-RIP-1	701	Yes
chr19	46206025	46206097	mir-320e	chr19	46205055	46205172	MACS_peak_87502	ac4c-RIP-2	117	No
chr14	100589882	100589963	mir-323b	chr14	100589891	100589939	MACS_peak_54782	ac4c-RIP-2	48	No
chr17	7319978	7320060	mir-324	chr17	7320244	7320571	MACS_peak_76866	ac4c-RIP-1	327	No
chr16	67168418	67168492	mir-328	chr16	67168091	67168340	MACS_peak_73217	ac4c-RIP-1	249	Yes
chr16	67168418	67168492	mir-328	chr16	67168135	67168336	MACS_peak_66935	ac4c-RIP-2	201	Yes
chr5	38557400	38557459	mir-3650	chr5	38556904	38557121	MACS_peak_139010	ac4c-RIP-2	217	No
chr16	14813860	14813924	mir-3670-1	chr16	14813946	14814091	MACS_peak_70034	ac4c-RIP-1	145	Yes
chr16	14813860	14813924	mir-3670-1	chr16	14813946	14814091	MACS_peak_63992	ac4c-RIP-2	145	yes
chr8	1852959	1853026	mir-3674	chr8	1851446	1852047	MACS_peak_185447	ac4c-RIP-1	88	no
chr8	1852959	1853026	mir-3674	chr8	1853736	1853882	MACS_peak_185448	ac4c-RIP-1	146	Yes
chr8	1852959	1853026	mir-3674	chr8	1853736	1853882	MACS_peak_169436	ac4c-RIP-2	146	Yes
chr16	2220712	2220771	mir-3677	chr16	2221264	2221383	MACS_peak_68986	ac4c-RIP-1	119	Yes
chr16	2220712	2220771	mir-3677	chr16	2221264	2221383	MACS_peak_62952	ac4c-RIP-2	119	Yes
chr16	2220712	2220771	mir-3677	chr16	2220614	2220731	MACS_peak_62951	ac4c-RIP-2	117	No
chr16	21494728	21494814	mir-3680-1	chr16	21494952	21495108	MACS_peak_70810	ac4c-RIP-1	156	No
chr16	21494728	21494814	mir-3680-1	chr16	21495692	21495856	MACS_peak_64694	ac4c-RIP-2	122	No
chr14	100599261	100599330	mir-369	chr14	100599055	100599116	MACS_peak_60114	ac4c-RIP-1	61	Yes
chr14	100599261	100599330	mir-369	chr14	100599055	100599116	MACS_peak_54786	ac4c-RIP-2	61	Yes
chr19	53284422	53284488	mir-371a	chr19	53283995	53284202	MACS_peak_96253	ac4c-RIP-1	207	No
chr19	53284422	53284488	mir-371a	chr19	53284403	53284630	MACS_peak_88490	ac4c-RIP-2	227	No
chr19	53284424	53284489	mir-371b	chr19	53283995	53284202	MACS_peak_96253	ac4c-RIP-1	207	No
chr19	53284424	53284489	mir-371b	chr19	53284403	53284630	MACS_peak_88490	ac4c-RIP-2	227	No
chr19	53284637	53284703	mir-372	chr19	53283995	53284202	MACS_peak_96253	ac4c-RIP-1	207	No
chr19	53284637	53284703	mir-372	chr19	53284403	53284630	MACS_peak_88490	ac4c-RIP-2	227	No
chr19	53285452	53285520	mir-373	chr19	53284403	53284630	MACS_peak_88490	ac4c-RIP-2	178	No
chr14	100573732	100573811	mir-376a-2	chr14	100572496	100572754	MACS_peak_54779	ac4c-RIP-2	22	No
chr14	100573353	100573418	mir-376c	chr14	100572496	100572754	MACS_peak_54779	ac4c-RIP-2	258	No
chr14	100595713	100595781	mir-377	chr14	100594855	100595085	MACS_peak_60112	ac4c-RIP-1	230	Yes
chr14	100595713	100595781	mir-377	chr14	100595899	100596021	MACS_peak_60113	ac4c-RIP-1	122	No
chr14	100595713	100595781	mir-377	chr14	100594855	100595085	MACS_peak_54784	ac4c-RIP-2	230	Yes
chr22	41527218	41527293	mir-378i	chr22	41527447	41527637	MACS_peak_124809	ac4c-RIP-1	190	No
chr12	123051862	123051987	mir-3908	chr12	123052883	123052919	MACS_peak_48479	ac4c-RIP-1	36	No
chr1	247038665	247038758	mir-3916	chr1	247039338	247039489	MACS_peak_17095	ac4c-RIP-2	151	No
chr1	25579871	25579963	mir-3917	chr1	25579630	25580013	MACS_peak_2737	ac4c-RIP-1	383	No
chr6	158343629	158343721	mir-3918	chr6	158342562	158342693	MACS_peak_172675	ac4c-RIP-1	64	No
chr9	125023554	125023644	mir-3960	chr9	125023695	125023787	MACS_peak_202232	ac4c-RIP-1	92	No
chr14	100598963	100599041	mir-409	chr14	100599055	100599116	MACS_peak_60114	ac4c-RIP-1	61	Yes
chr14	100598963	100599041	mir-409	chr14	100599055	100599116	MACS_peak_54786	ac4c-RIP-2	61	Yes
chr14	100599575	100599654	mir-410	chr14	100599055	100599116	MACS_peak_60114	ac4c-RIP-1	61	Yes
chr14	100599575	100599654	mir-410	chr14	100599055	100599116	MACS_peak_54786	ac4c-RIP-2	61	Yes
chr14	100599110	100599200	mir-412	chr14	100599055	100599116	MACS_peak_60114	ac4c-RIP-1	61	Yes
chr14	100599110	100599200	mir-412	chr14	100599055	100599116	MACS_peak_54786	ac4c-RIP-2	61	Yes
chr15	63578731	63578820	mir-422a	chr15	63578819	63578827	MACS_peak_64760	ac4c-RIP-1	8	No
chr15	63578731	63578820	mir-422a	chr15	63579708	63579745	MACS_peak_64761	ac4c-RIP-1	37	No
chr2	10052487	10052544	mir-4261	chr2	10053287	10053485	MACS_peak_89604	ac4c-RIP-2	198	No
chr2	238396821	238396904	mir-4269	chr2	238395861	238396080	MACS_peak_104934	ac4c-RIP-2	219	No
chr3	15454732	15454801	mir-4270	chr3	15455527	15455669	MACS_peak_127205	ac4c-RIP-1	142	No
chr1	1233625	1233707	mir-429	chr1	1233445	1233621	MACS_peak_181	ac4c-RIP-1	176	Yes
chr1	1233625	1233707	mir-429	chr1	1233564	1233645	MACS_peak_180	ac4c-RIP-2	81	Yes
chr19	48805540	48805611	mir-4324	chr19	48806357	48806602	MACS_peak_87901	ac4c-RIP-2	245	No
chrX	151999750	151999854	mir-4330	chrX	151999251	151999278	MACS_peak_211329	ac4c-RIP-1	27	Yes
chrX	151999750	151999854	mir-4330	chrX	151999541	151999661	MACS_peak_211330	ac4c-RIP-1	120	Yes
chrX	151999750	151999854	mir-4330	chrX	151999251	151999298	MACS_peak_192915	ac4c-RIP-2	47	Yes
chrX	151999750	151999854	mir-4330	chrX	151999550	151999661	MACS_peak_192916	ac4c-RIP-2	111	Yes
chrX	151999750	151999854	mir-4330	chrX	152000177	152000244	MACS_peak_192917	ac4c-RIP-2	67	No
chr1	24697012	24697095	mir-4425	chr1	24695664	24696329	MACS_peak_2641	ac4c-RIP-1	317	No
chr9	20411150	20411240	mir-4473	chr9	20410558	20410668	MACS_peak_195815	ac4c-RIP-1	110	No
chr11	119039998	119040077	mir-4492	chr11	119039741	119039941	MACS_peak_37105	ac4c-RIP-1	200	No
chr11	123510732	123510804	mir-4493	chr11	123509861	123510126	MACS_peak_34110	ac4c-RIP-2	265	No
chr17	30534351	30534422	mir-451a	chr17	30533928	30534132	MACS_peak_79128	ac4c-RIP-1	204	yes
chr17	30534351	30534422	mir-451a	chr17	30534263	30534478	MACS_peak_72509	ac4c-RIP-2	215	No
chr17	30534351	30534422	mir-451a	chr17	30533928	30533942	MACS_peak_72508	ac4c-RIP-2	14	yes
chr17	30534353	30534420	mir-451b	chr17	30533928	30534132	MACS_peak_79128	ac4c-RIP-1	204	yes
chr17	30534353	30534420	mir-451b	chr17	30534263	30534478	MACS_peak_72509	ac4c-RIP-2	215	No
chr17	30534353	30534420	mir-451b	chr17	30533928	30533942	MACS_peak_72508	ac4c-RIP-2	14	yes
chr17	8283627	8283686	mir-4521	chr17	8282914	8283254	MACS_peak_77014	ac4c-RIP-1	340	Yes
chr17	8283627	8283686	mir-4521	chr17	8282915	8283254	MACS_peak_70532	ac4c-RIP-2	339	Yes
chr6	16141325	16141393	mir-4639	chr6	16141855	16142041	MACS_peak_163416	ac4c-RIP-1	186	No
chr9	6007826	6007904	mir-4665	chr9	6007194	6007952	MACS_peak_195108	ac4c-RIP-1	758	Yes
chr9	6007826	6007904	mir-4665	chr9	6007194	6007948	MACS_peak_178237	ac4c-RIP-2	754	yes
chr9	35608097	35608162	mir-4667	chr9	35608156	35608279	MACS_peak_179898	ac4c-RIP-2	123	No
chr9	35608097	35608162	mir-4667	chr9	35608858	35608946	MACS_peak_179899	ac4c-RIP-2	88	No
chr9	131504024	131504085	mir-4669	chr9	131503813	131503933	MACS_peak_203434	ac4c-RIP-1	120	No
chr9	131504024	131504085	mir-4669	chr9	131504900	131505024	MACS_peak_185775	ac4c-RIP-2	124	No
chr10	70961272	70961343	mir-4676	chr10	70962254	70962275	MACS_peak_22821	ac4c-RIP-1	21	No
chr11	65868839	65868898	mir-4690	chr11	65868307	65868345	MACS_peak_30238	ac4c-RIP-2	38	No
chr11	73072485	73072547	mir-4692	chr11	73073477	73073779	MACS_peak_31218	ac4c-RIP-2	70	No
chr11	134028609	134028686	mir-4697	chr11	134028223	134028390	MACS_peak_38192	ac4c-RIP-1	167	Yes
chr11	134028609	134028686	mir-4697	chr11	134028223	134028388	MACS_peak_34790	ac4c-RIP-2	165	Yes
chr14	64868399	64868465	mir-4708	chr14	64867510	64867595	MACS_peak_57146	ac4c-RIP-1	85	No
chr17	40669586	40669640	mir-4727	chr17	40670368	40670985	MACS_peak_73560	ac4c-RIP-2	272	No
chr17	41570243	41570309	mir-4728	chr17	41570048	41570408	MACS_peak_80435	ac4c-RIP-1	360	Yes
chr17	41570243	41570309	mir-4728	chr17	41570048	41570408	MACS_peak_73734	ac4c-RIP-2	360	Yes
chr17	30534637	30534712	mir-4732	chr17	30533928	30534132	MACS_peak_79128	ac4c-RIP-1	204	No
chr17	30534637	30534712	mir-4732	chr17	30534263	30534478	MACS_peak_72509	ac4c-RIP-2	215	No
chr17	30534637	30534712	mir-4732	chr17	30533928	30533942	MACS_peak_72508	ac4c-RIP-2	14	No
chr19	4445981	4446051	mir-4746	chr19	4446142	4448734	MACS_peak_90349	ac4c-RIP-1	909	Yes
chr19	4932675	4932728	mir-4747	chr19	4932752	4932968	MACS_peak_90431	ac4c-RIP-1	216	Yes
chr19	4932675	4932728	mir-4747	chr19	4932752	4932968	MACS_peak_82863	ac4c-RIP-2	216	Yes
chr19	10669578	10669659	mir-4748	chr19	10670034	10670384	MACS_peak_91167	ac4c-RIP-1	350	Yes
chr19	10669578	10669659	mir-4748	chr19	10670034	10670384	MACS_peak_83565	ac4c-RIP-2	350	yes
chr19	49351334	49351394	mir-4749	chr19	49351156	49351282	MACS_peak_95735	ac4c-RIP-1	126	No
chr19	57875402	57875490	mir-4754	chr19	57874934	57875251	MACS_peak_88939	ac4c-RIP-2	317	No
chr19	57875402	57875490	mir-4754	chr19	57875452	57875793	MACS_peak_88940	ac4c-RIP-2	341	No
chr19	57875402	57875490	mir-4754	chr19	57876123	57876628	MACS_peak_88941	ac4c-RIP-2	367	No
chr22	45717686	45717777	mir-4763	chr22	45718251	45718307	MACS_peak_114829	ac4c-RIP-2	56	No
chr3	48606761	48606847	mir-4793	chr3	48607566	48607874	MACS_peak_130069	ac4c-RIP-1	281	Yes
chr3	48606761	48606847	mir-4793	chr3	48607566	48607874	MACS_peak_119164	ac4c-RIP-2	281	Yes
chr3	197567007	197567077	mir-4797	chr3	197566191	197566247	MACS_peak_128391	ac4c-RIP-2	56	No
chr5	72873640	72873713	mir-4803	chr5	72873680	72873987	MACS_peak_154499	ac4c-RIP-1	307	yes
chr5	72873640	72873713	mir-4803	chr5	72873680	72873827	MACS_peak_141363	ac4c-RIP-2	147	yes
chr14	100589082	100589154	mir-485	chr14	100589891	100589939	MACS_peak_54782	ac4c-RIP-2	48	No
chr14	100402723	100402811	mir-493	chr14	100402503	100402671	MACS_peak_54756	ac4c-RIP-2	168	No
chr14	100594236	100594337	mir-496	chr14	100594855	100595085	MACS_peak_60112	ac4c-RIP-1	230	Yes
chr14	100594236	100594337	mir-496	chr14	100594855	100595085	MACS_peak_54784	ac4c-RIP-2	230	Yes
chr20	36361973	36362094	mir-499a	chr20	36361280	36361469	MACS_peak_117963	ac4c-RIP-1	189	Yes
chr20	36361973	36362094	mir-499a	chr20	36361280	36361469	MACS_peak_107960	ac4c-RIP-2	189	Yes
chr20	36361997	36362069	mir-499b	chr20	36361280	36361469	MACS_peak_117963	ac4c-RIP-1	189	Yes
chr20	36361997	36362069	mir-499b	chr20	36361280	36361469	MACS_peak_107960	ac4c-RIP-2	189	Yes
chr19	53209015	53209101	mir-517a	chr19	53208015	53208922	MACS_peak_96242	ac4c-RIP-1	907	No
chr19	53217823	53217889	mir-517b	chr19	53217303	53217394	MACS_peak_96245	ac4c-RIP-1	91	No
chr19	53238060	53238154	mir-517c	chr19	53238253	53238276	MACS_peak_96250	ac4c-RIP-1	23	Yes
chr19	53238060	53238154	mir-517c	chr19	53238253	53238287	MACS_peak_88489	ac4c-RIP-2	34	Yes
chr12	124431001	124431113	mir-5188	chr12	124430503	124431148	MACS_peak_48750	ac4c-RIP-1	645	Yes
chr12	124431001	124431113	mir-5188	chr12	124431041	124431320	MACS_peak_44400	ac4c-RIP-2	279	yes
chr19	53227753	53227837	mir-518a-1	chr19	53226804	53227413	MACS_peak_96247	ac4c-RIP-1	609	Yes
chr19	53227753	53227837	mir-518a-1	chr19	53227085	53227531	MACS_peak_88483	ac4c-RIP-2	446	Yes
chr19	53227753	53227837	mir-518a-1	chr19	53227742	53227917	MACS_peak_88484	ac4c-RIP-2	175	No
chr19	53231624	53231710	mir-518d	chr19	53232057	53232084	MACS_peak_88486	ac4c-RIP-2	27	No
chr19	53226585	53226672	mir-518e	chr19	53226804	53227413	MACS_peak_96247	ac4c-RIP-1	609	Yes
chr19	53226585	53226672	mir-518e	chr19	53227085	53227531	MACS_peak_88483	ac4c-RIP-2	446	Yes
chr1	201750380	201750499	mir-5191	chr1	201751311	201751997	MACS_peak_14935	ac4c-RIP-1	188	Yes
chr1	201750380	201750499	mir-5191	chr1	201749548	201749687	MACS_peak_13730	ac4c-RIP-2	139	No
chr1	201750380	201750499	mir-5191	chr1	201751337	201751997	MACS_peak_13731	ac4c-RIP-2	162	Yes
chr19	53210094	53210181	mir-519d	chr19	53210644	53210738	MACS_peak_96243	ac4c-RIP-1	94	No
chr19	53176687	53176770	mir-519e	chr19	53177434	53177506	MACS_peak_96237	ac4c-RIP-1	72	No
chr19	53216843	53216929	mir-520d	chr19	53217303	53217394	MACS_peak_96245	ac4c-RIP-1	91	No
chr19	53239259	53239346	mir-520h	chr19	53238253	53238276	MACS_peak_96250	ac4c-RIP-1	17	Yes
chr19	53239259	53239346	mir-520h	chr19	53238253	53238287	MACS_peak_88489	ac4c-RIP-2	28	Yes
chr19	53207749	53207835	mir-524	chr19	53208015	53208922	MACS_peak_96242	ac4c-RIP-1	820	No
chr19	53194280	53194364	mir-525	chr19	53193695	53193776	MACS_peak_96240	ac4c-RIP-1	81	No
chr14	100598158	100598241	mir-541	chr14	100599055	100599116	MACS_peak_60114	ac4c-RIP-1	61	Yes
chr14	100598158	100598241	mir-541	chr14	100599055	100599116	MACS_peak_54786	ac4c-RIP-2	61	Yes
chrX	38164642	38164733	mir-548aj-2	chrX	38163887	38164023	MACS_peak_188496	ac4c-RIP-2	136	No
chrX	107396584	107396666	mir-548an	chrX	107396876	107397080	MACS_peak_191264	ac4c-RIP-2	204	No
chr17	41141148	41141257	mir-548bc	chr17	41141357	41141556	MACS_peak_73648	ac4c-RIP-2	199	No
chr3	168834066	168834161	mir-551b	chr3	168833170	168834527	MACS_peak_126259	ac4c-RIP-2	1357	No
chr3	44820396	44820489	mir-564	chr3	44819638	44819683	MACS_peak_129525	ac4c-RIP-1	45	Yes
chr3	44820396	44820489	mir-564	chr3	44819606	44819640	MACS_peak_118644	ac4c-RIP-2	34	Yes
chr5	56213023	56213099	mir-5687	chr5	56213090	56213175	MACS_peak_139748	ac4c-RIP-2	85	No
chr5	56213023	56213099	mir-5687	chr5	56212641	56212972	MACS_peak_152778	ac4c-RIP-1	331	No
chr14	66975138	66975213	mir-5694	chr14	66975776	66975972	MACS_peak_57362	ac4c-RIP-1	196	No
chr14	66975138	66975213	mir-5694	chr14	66975055	66975309	MACS_peak_57361	ac4c-RIP-1	254	Yes
chr14	66975138	66975213	mir-5694	chr14	66975094	66975296	MACS_peak_52187	ac4c-RIP-2	202	Yes
chr1	9907323	9907400	mir-5697	chr1	9908399	9908992	MACS_peak_1001	ac4c-RIP-1	1	No
chr4	24518569	24518667	mir-573	chr4	24519220	24519275	MACS_peak_142215	ac4c-RIP-1	55	No
chr5	32394272	32394369	mir-579	chr5	32395264	32395410	MACS_peak_151372	ac4c-RIP-1	105	Yes
chr5	32394272	32394369	mir-579	chr5	32395264	32395410	MACS_peak_138482	ac4c-RIP-2	105	Yes
chr7	128441807	128441906	mir-593	chr7	128441239	128441563	MACS_peak_182766	ac4c-RIP-1	324	Yes
chr7	128441807	128441906	mir-593	chr7	128441239	128441488	MACS_peak_167011	ac4c-RIP-2	249	yes
chr8	11177697	11177793	mir-598	chr8	11177222	11177504	MACS_peak_169790	ac4c-RIP-2	282	No
chr10	99215228	99215327	mir-608	chr10	99215358	99215540	MACS_peak_23433	ac4c-RIP-2	182	No
chr19	44933397	44933447	mir-6088	chr19	44933569	44934368	MACS_peak_87224	ac4c-RIP-2	799	No
chr16	3435381	3435469	mir-6126	chr16	3434487	3434941	MACS_peak_63194	ac4c-RIP-2	454	No
chr12	57125380	57125476	mir-616	chr12	57125363	57125518	MACS_peak_43447	ac4c-RIP-1	155	No
chr22	22468439	22468534	mir-650	chr22	22469235	22469638	MACS_peak_112430	ac4c-RIP-2	299	No
chr16	15040218	15040288	mir-6511b-2	chr16	15039693	15039838	MACS_peak_70086	ac4c-RIP-1	145	No
chr19	12829670	12829726	mir-6515	chr19	12829842	12829992	MACS_peak_83928	ac4c-RIP-2	150	No
chr3	120365717	120365801	mir-6529	chr3	120365845	120365899	MACS_peak_134299	ac4c-RIP-1	54	No
chr22	37448235	37448334	mir-658	chr22	37449104	37449248	MACS_peak_113811	ac4c-RIP-2	144	No
chr22	37451641	37451738	mir-659	chr22	37452359	37452451	MACS_peak_124293	ac4c-RIP-1	92	No
chr16	720183	720277	mir-662	chr16	720122	720357	MACS_peak_68681	ac4c-RIP-1	235	No
chr16	720183	720277	mir-662	chr16	721093	721312	MACS_peak_68682	ac4c-RIP-1	184	Yes
chr16	720183	720277	mir-662	chr16	720773	721149	MACS_peak_62671	ac4c-RIP-2	376	Yes
chr14	100588921	100588986	mir-668	chr14	100589891	100589939	MACS_peak_54782	ac4c-RIP-2	48	No
chr11	118773291	118773370	mir-6716	chr11	118771327	118773617	MACS_peak_33768	ac4c-RIP-2	1326	No
chr11	209336	209406	mir-6743	chr11	207510	208938	MACS_peak_28366	ac4c-RIP-1	602	Yes
chr11	209336	209406	mir-6743	chr11	207592	208938	MACS_peak_25901	ac4c-RIP-2	602	Yes
chr11	209336	209406	mir-6743	chr11	209523	210000	MACS_peak_25902	ac4c-RIP-2	477	No
chr12	57118905	57118967	mir-6758	chr12	57118745	57119066	MACS_peak_43446	ac4c-RIP-1	321	Yes
chr12	57118905	57118967	mir-6758	chr12	57118745	57119066	MACS_peak_39628	ac4c-RIP-2	321	Yes
chr16	50258705	50258764	mir-6771	chr16	50259008	50259196	MACS_peak_72341	ac4c-RIP-1	188	Yes
chr16	50258705	50258764	mir-6771	chr16	50259008	50259196	MACS_peak_66140	ac4c-RIP-2	188	Yes
chr17	44630716	44630783	mir-6780a	chr17	44629898	44629984	MACS_peak_74262	ac4c-RIP-2	86	No
chr6	43466804	43466882	mir-6780b	chr6	43466660	43466838	MACS_peak_165926	ac4c-RIP-1	178	Yes
chr6	43466804	43466882	mir-6780b	chr6	43466660	43466838	MACS_peak_151804	ac4c-RIP-2	178	Yes
chr17	47037001	47037067	mir-6784	chr17	47035994	47036078	MACS_peak_81395	ac4c-RIP-1	77	Yes
chr17	47037001	47037067	mir-6784	chr17	47035917	47036078	MACS_peak_74614	ac4c-RIP-2	77	Yes
chr19	2235830	2235927	mir-6789	chr19	2235585	2235989	MACS_peak_89960	ac4c-RIP-1	404	Yes
chr19	2235830	2235927	mir-6789	chr19	2234658	2234901	MACS_peak_82417	ac4c-RIP-2	71	No
chr19	2235830	2235927	mir-6789	chr19	2235620	2235989	MACS_peak_82418	ac4c-RIP-2	369	Yes
chr19	6392910	6392972	mir-6790	chr19	6392994	6393291	MACS_peak_90698	ac4c-RIP-1	297	Yes
chr19	6392910	6392972	mir-6790	chr19	6391912	6391985	MACS_peak_83102	ac4c-RIP-2	73	No
chr19	6392910	6392972	mir-6790	chr19	6392994	6393265	MACS_peak_83103	ac4c-RIP-2	271	Yes
chr19	6736701	6736767	mir-6791	chr19	6736602	6736863	MACS_peak_90739	ac4c-RIP-1	261	No
chr19	6736701	6736767	mir-6791	chr19	6735502	6735715	MACS_peak_83147	ac4c-RIP-2	14	No
chr19	6736701	6736767	mir-6791	chr19	6737015	6737301	MACS_peak_83149	ac4c-RIP-2	286	No
chr19	6736701	6736767	mir-6791	chr19	6737467	6737614	MACS_peak_90740	ac4c-RIP-1	147	No
chr19	39879206	39879267	mir-6796	chr19	39880119	39880401	MACS_peak_86485	ac4c-RIP-2	148	No
chr19	58038917	58039008	mir-6807	chr19	58038831	58038974	MACS_peak_88972	ac4c-RIP-2	143	No
chr22	20127163	20127228	mir-6816	chr22	20127242	20127432	MACS_peak_122492	ac4c-RIP-1	190	No
chr7	44012167	44012230	mir-6837	chr7	44012230	44012292	MACS_peak_176673	ac4c-RIP-1	62	No
chr7	44012167	44012230	mir-6837	chr7	44012808	44012922	MACS_peak_176674	ac4c-RIP-1	114	No
chr9	33467871	33467937	mir-6851	chr9	33466909	33466985	MACS_peak_196576	ac4c-RIP-1	76	No
chr9	35710679	35710744	mir-6852	chr9	35711591	35711789	MACS_peak_196899	ac4c-RIP-1	153	Yes
chr9	35710679	35710744	mir-6852	chr9	35711591	35711789	MACS_peak_179911	ac4c-RIP-2	153	Yes
chr9	35732925	35732998	mir-6853	chr9	35732071	35732202	MACS_peak_179916	ac4c-RIP-2	131	No
chr9	35732925	35732998	mir-6853	chr9	35732609	35732898	MACS_peak_179917	ac4c-RIP-2	289	No
chr15	101433319	101433386	mir-6859-3	chr15	101434158	101434358	MACS_peak_62359	ac4c-RIP-2	200	No
chr9	130289717	130289780	mir-6877	chr9	130289472	130289601	MACS_peak_203093	ac4c-RIP-1	129	Yes
chr9	130289717	130289780	mir-6877	chr9	130289472	130289601	MACS_peak_185451	ac4c-RIP-2	129	Yes
chr19	6389627	6389692	mir-6885	chr19	6389454	6389648	MACS_peak_90696	ac4c-RIP-1	194	Yes
chr19	6389627	6389692	mir-6885	chr19	6389454	6389648	MACS_peak_83101	ac4c-RIP-2	194	Yes
chr8	143353381	143353449	mir-6893	chr8	143352381	143352664	MACS_peak_194004	ac4c-RIP-1	283	Yes
chr8	143353381	143353449	mir-6893	chr8	143352223	143352913	MACS_peak_177147	ac4c-RIP-2	532	Yes
chr12	112721308	112721372	mir-7106	chr12	112721047	112721106	MACS_peak_47481	ac4c-RIP-1	59	no
chr12	112721308	112721372	mir-7106	chr12	112720913	112721048	MACS_peak_43251	ac4c-RIP-2	135	no
chr19	2434916	2435002	mir-7108	chr19	2433823	2434103	MACS_peak_89990	ac4c-RIP-1	187	Yes
chr19	2434916	2435002	mir-7108	chr19	2433823	2434103	MACS_peak_82454	ac4c-RIP-2	187	Yes
chr3	48541469	48541544	mir-711	chr3	48540625	48540626	MACS_peak_130049	ac4c-RIP-1	1	No
chr11	64574377	64574432	mir-7155	chr11	64574482	64574570	MACS_peak_29986	ac4c-RIP-2	88	No
chrX	153128004	153128112	mir-767	chrX	153128931	153129424	MACS_peak_211423	ac4c-RIP-1	181	Yes
chrX	153128004	153128112	mir-767	chrX	153126968	153128349	MACS_peak_193000	ac4c-RIP-2	1345	No
chrX	153128004	153128112	mir-767	chrX	153128931	153128996	MACS_peak_193001	ac4c-RIP-2	65	Yes
chr19	45515674	45515791	mir-769	chr19	45515306	45515534	MACS_peak_95058	ac4c-RIP-1	228	Yes
chr19	45515674	45515791	mir-769	chr19	45515207	45515534	MACS_peak_87327	ac4c-RIP-2	327	Yes
chr14	100386053	100386150	mir-770	chr14	100387125	100387214	MACS_peak_60092	ac4c-RIP-1	25	No
chr2	175324115	175324173	mir-7704	chr2	175324605	175324813	MACS_peak_100666	ac4c-RIP-2	208	No
chr14	64318908	64318968	mir-7855	chr14	64319682	64319861	MACS_peak_57058	ac4c-RIP-1	179	No
chr19	54611759	54611826	mir-7975	chr19	54611332	54611551	MACS_peak_88607	ac4c-RIP-2	219	No
chr14	105173831	105173895	mir-8071-2	chr14	105174627	105175069	MACS_peak_60712	ac4c-RIP-1	268	Yes
chr14	105173831	105173895	mir-8071-2	chr14	105174627	105175069	MACS_peak_55375	ac4c-RIP-2	268	Yes
chr14	105173831	105173895	mir-8071-2	chr14	105173589	105173899	MACS_peak_60711	ac4c-RIP-1	310	Yes
chr14	105173831	105173895	mir-8071-2	chr14	105173589	105174038	MACS_peak_55374	ac4c-RIP-2	449	Yes
chr19	44254504	44254568	mir-8085	chr19	44254743	44254899	MACS_peak_94824	ac4c-RIP-1	156	Yes
chr19	44254504	44254568	mir-8085	chr19	44254743	44254899	MACS_peak_87080	ac4c-RIP-2	156	Yes
chr11	27493423	27493500	mir-8087	chr11	27493277	27493299	MACS_peak_30594	ac4c-RIP-1	22	No
chr11	27493423	27493500	mir-8087	chr11	27493664	27493793	MACS_peak_30595	ac4c-RIP-1	129	No
chr11	27493423	27493500	mir-8087	chr11	27493994	27494334	MACS_peak_30596	ac4c-RIP-1	340	Yes
chr11	27493423	27493500	mir-8087	chr11	27493992	27494334	MACS_peak_27887	ac4c-RIP-2	342	Yes
chr6	30616555	30616640	mir-877	chr6	30617334	30617406	MACS_peak_164542	ac4c-RIP-1	72	Yes
chr6	30616555	30616640	mir-877	chr6	30617334	30617489	MACS_peak_150538	ac4c-RIP-2	155	Yes
chr1	155225386	155225481	mir-92b	chr1	155224443	155224799	MACS_peak_11963	ac4c-RIP-1	356	No
chr1	155225386	155225481	mir-92b	chr1	155225769	155226210	MACS_peak_11964	ac4c-RIP-1	441	No
chr10	102288332	102288429	mir-936	chr10	102288981	102289263	MACS_peak_25988	ac4c-RIP-1	282	Yes
chr10	102288332	102288429	mir-936	chr10	102288799	102289263	MACS_peak_23728	ac4c-RIP-2	464	Yes
chr16	2221746	2221839	mir-940	chr16	2221264	2221383	MACS_peak_68986	ac4c-RIP-1	119	Yes
chr16	2221746	2221839	mir-940	chr16	2221264	2221383	MACS_peak_62952	ac4c-RIP-2	119	Yes
chr16	2221746	2221839	mir-940	chr16	2222191	2222375	MACS_peak_68987	ac4c-RIP-1	184	Yes
chr16	2221746	2221839	mir-940	chr16	2222191	2222375	MACS_peak_62953	ac4c-RIP-2	184	Yes
