# Supplementary material for: N4-acetylcytidine modifies primary microRNAs for processing in cancer cells
Source: Cell Mol Life Sci. 2024 Feb 3;81(1):73. doi: 10.1007/s00018-023-05107-w (PMC10838262; doi:10.1007/s00018-023-05107-w)
Supplement: Supplementary file 7 — Supplementary file7 (XLSX 4166 KB) [file 18_2023_5107_MOESM7_ESM.xlsx]

## Sheet: NAT10-RIP-1_vs_Input-1
RIP-enriched Peaks for: NAT10-RIP-1_vs_Input-1 Column A: Genomic_position: Chr, Start and End of the peak. Column B: Length: Length of peak region. Column C: Summit_position: Peak summit position relative to the start position of peak region. Column D: TagCounts_in_peak: Number of tags in peak region. Column E: -LOG(pvalue): -log10(pvalue) for the peak region (The cut-off is pvalue <=1e-3, then t…
Genomic_position	Peak_length	Peak_summit_position	TagCounts_in_peak	-LOG(p-value)	Fold_enrichment	-LOG(q-value)	Peak_name	Chr	TSS	TTS	Strand	Refseq_name	Symbol	Peak_Classification	Peak_to_TSS
chr12:9304081-9304424	344	9304280	2	3.51825	2.66437	0.67421	NAT10-RIP-1_vs_Input-1_1e-3_10_30_peak_2483	chr12	9268558	9220303	-	NM_000014	A2M	intergenic	-35694
chr1:33794465-33794688	224	33794546	33	17.35	5.87015	13.3567	NAT10-RIP-1_vs_Input-1_1e-3_10_30_peak_407	chr1	33786699	33772366	-	NM_001080438	A3GALT2	upstream	-7877
chr1:33790348-33790603	256	33790425	45	21.5248	5.65834	17.3837	NAT10-RIP-1_vs_Input-1_1e-3_10_30_peak_406	chr1	33786699	33772366	-	NM_001080438	A3GALT2	upstream	-3776
chr1:33789406-33790016	611	33789866	43	12.2919	3.44567	8.53861	NAT10-RIP-1_vs_Input-1_1e-3_10_30_peak_405	chr1	33786699	33772366	-	NM_001080438	A3GALT2	upstream	-3012
chr22:43088629-43088884	256	43088640	12	5.86026	3.85055	2.64849	NAT10-RIP-1_vs_Input-1_1e-3_10_30_peak_8155	chr22	43116916	43088120	-	NM_017436	A4GALT	exon	28160
chr22:43112423-43112670	248	43112536	2	3.25383	2.59639	0.57894	NAT10-RIP-1_vs_Input-1_1e-3_10_30_peak_8156	chr22	43116916	43088120	-	NM_017436	A4GALT	intron	4370
chr17:74448839-74449029	191	74448986	6	7.97471	5.58588	4.53825	NAT10-RIP-1_vs_Input-1_1e-3_10_30_peak_5147	chr17	74449432	74466199	+	NM_001166579	AANAT	promoter	-498
chr20:34827835-34828360	526	34828249	15	10.1338	5.81147	6.5174	NAT10-RIP-1_vs_Input-1_1e-3_10_30_peak_7430	chr20	34824338	34844863	+	NM_015511	AAR2	exon	3759
chr4:57182669-57182874	206	57182723	5	7.12721	5.00057	3.76982	NAT10-RIP-1_vs_Input-1_1e-3_10_30_peak_9047	chr4	57253674	57215125	-	NM_001286672	AASDH	intergenic	70903
chr4:57180280-57180722	443	57180546	4	6.62336	4.44061	3.32327	NAT10-RIP-1_vs_Input-1_1e-3_10_30_peak_9046	chr4	57253674	57215125	-	NM_001286672	AASDH	intergenic	73173
chr21:45223412-45223900	489	45223545	24	17.4542	7.76231	13.4573	NAT10-RIP-1_vs_Input-1_1e-3_10_30_peak_7759	chr21	45232448	45225638	-	NR_026961	AATBC	intergenic	8792
chr17:35297609-35298039	431	35297721	5	7.49021	5.11416	4.09608	NAT10-RIP-1_vs_Input-1_1e-3_10_30_peak_4864	chr17	35306174	35414171	+	NM_012138	AATF	upstream	-8350
chr17:35300707-35301556	850	35301464	7	6.69673	5.04925	3.38562	NAT10-RIP-1_vs_Input-1_1e-3_10_30_peak_4865	chr17	35306174	35414171	+	NM_012138	AATF	upstream	-5043
chr17:35413965-35414155	191	35414063	18	8.64657	4.44694	5.14661	NAT10-RIP-1_vs_Input-1_1e-3_10_30_peak_4866	chr17	35306174	35414171	+	NM_012138	AATF	exon	107886
chr20:30309457-30310066	610	30309767	40	22.5143	6.6645	18.3421	NAT10-RIP-1_vs_Input-1_1e-3_10_30_peak_7367	chr20	30309309	30311212	+	NR_131907	ABALON	promoter	452
chr20:30310486-30310857	372	30310652	9	4.80872	3.63217	1.75843	NAT10-RIP-1_vs_Input-1_1e-3_10_30_peak_7368	chr20	30309309	30311212	+	NR_131907	ABALON	promoter	1362
chr9:107615505-107616160	656	107615868	4	4.48126	3.70196	1.47291	NAT10-RIP-1_vs_Input-1_1e-3_10_30_peak_12152	chr9	107690527	107543283	-	NM_005502	ABCA1	intron	74695
chr9:107674048-107674282	235	107674110	4	3.89844	3.40712	0.99658	NAT10-RIP-1_vs_Input-1_1e-3_10_30_peak_12153	chr9	107690527	107543283	-	NM_005502	ABCA1	intron	16362
chr9:107609596-107609786	191	107609768	3	3.32188	2.96157	0.62721	NAT10-RIP-1_vs_Input-1_1e-3_10_30_peak_12151	chr9	107690527	107543283	-	NM_005502	ABCA1	intron	80836
chr16:2382497-2382704	208	2382593	70	36.6685	6.78312	32.166	NAT10-RIP-1_vs_Input-1_1e-3_10_30_peak_3943	chr16	2390747	2325878	-	NM_001089	ABCA3	intron	8147
chr16:2378472-2378690	219	2378646	7	7.42716	5.4514	4.03755	NAT10-RIP-1_vs_Input-1_1e-3_10_30_peak_3942	chr16	2390747	2325878	-	NM_001089	ABCA3	exon	12166
chr19:1038790-1039030	241	1038893	34	11.0163	3.67179	7.34646	NAT10-RIP-1_vs_Input-1_1e-3_10_30_peak_5495	chr19	1040101	1065570	+	NM_019112	ABCA7	promoter	-1191
chr19:1037629-1038499	871	1038287	46	12.5976	3.36351	8.83031	NAT10-RIP-1_vs_Input-1_1e-3_10_30_peak_5494	chr19	1040101	1065570	+	NM_019112	ABCA7	upstream	-2037
chr7:87133265-87133676	412	87133414	4	4.48126	3.70196	1.47291	NAT10-RIP-1_vs_Input-1_1e-3_10_30_peak_10943	chr7	87105019	87031360	-	NM_018850	ABCB4	intergenic	-28451
chr2:220087385-220087590	206	220087481	8	7.55607	5.48928	4.15722	NAT10-RIP-1_vs_Input-1_1e-3_10_30_peak_7123	chr2	220083712	220074487	-	NM_005689	ABCB6	upstream	-3775
chr2:220084830-220085096	267	220084897	14	4.88043	3.08833	1.82181	NAT10-RIP-1_vs_Input-1_1e-3_10_30_peak_7122	chr2	220083712	220074487	-	NM_005689	ABCB6	promoter	-1251
chr12:123467188-123467420	233	123467350	24	11.5984	4.91087	7.88833	NAT10-RIP-1_vs_Input-1_1e-3_10_30_peak_2919	chr12	123451056	123413538	-	NM_019624	ABCB9	upstream	-16248
chr12:123433169-123433371	203	123433264	3	4.95627	3.53663	1.88848	NAT10-RIP-1_vs_Input-1_1e-3_10_30_peak_2918	chr12	123451056	123413538	-	NM_019624	ABCB9	exon	17786
chr6:43400340-43400641	302	43400480	5	5.84548	4.50078	2.63476	NAT10-RIP-1_vs_Input-1_1e-3_10_30_peak_10267	chr6	43399488	43418163	+	NM_033450	ABCC10	promoter	1002
chr6:43411892-43412098	207	43411981	3	3.98605	3.24213	1.05486	NAT10-RIP-1_vs_Input-1_1e-3_10_30_peak_10268	chr6	43399488	43418163	+	NM_033450	ABCC10	exon	12507
chr16:48093663-48093870	208	48093810	3	5.02281	3.55249	1.91962	NAT10-RIP-1_vs_Input-1_1e-3_10_30_peak_4269	chr16	48180681	48116883	-	NM_033226	ABCC12	intergenic	86915
chr3:183684901-183685209	309	183684998	2	3.42667	2.6421	0.67421	NAT10-RIP-1_vs_Input-1_1e-3_10_30_peak_8789	chr3	183724125	183729207	+	NR_046570	ABCC5-AS1	intergenic	-39070
chr7:150932350-150932673	324	150932464	10	5.10668	3.68271	1.98707	NAT10-RIP-1_vs_Input-1_1e-3_10_30_peak_11352	chr7	150924460	150904922	-	NM_005692	ABCF2	upstream	-8051
chr3:183896635-183896877	243	183896753	27	18.5846	7.59177	14.5441	NAT10-RIP-1_vs_Input-1_1e-3_10_30_peak_8792	chr3	183903862	183911795	+	NM_018358	ABCF3	upstream	-7106
chr3:183898638-183899018	381	183898948	18	13.6954	7.20707	9.86759	NAT10-RIP-1_vs_Input-1_1e-3_10_30_peak_8793	chr3	183903862	183911795	+	NM_018358	ABCF3	upstream	-5034
chr3:183901305-183901818	514	183901621	31	11.668	4.11366	7.95371	NAT10-RIP-1_vs_Input-1_1e-3_10_30_peak_8795	chr3	183903862	183911795	+	NM_018358	ABCF3	upstream	-2301
chr3:183899476-183899840	365	183899762	15	7.0579	4.07959	3.70512	NAT10-RIP-1_vs_Input-1_1e-3_10_30_peak_8794	chr3	183903862	183911795	+	NM_018358	ABCF3	upstream	-4204
chr20:25353854-25354047	194	25353951	3	3.7697	3.15835	0.88927	NAT10-RIP-1_vs_Input-1_1e-3_10_30_peak_7353	chr20	25371618	25280833	-	NM_001042472	ABHD12	intron	17668
chr20:25280954-25281380	427	25281012	9	3.62929	2.9009	0.77367	NAT10-RIP-1_vs_Input-1_1e-3_10_30_peak_7352	chr20	25371618	25275378	-	NM_015600	ABHD12	intron	90451
chr20:25277046-25277838	793	25277622	40	6.05305	2.24068	2.8228	NAT10-RIP-1_vs_Input-1_1e-3_10_30_peak_7351	chr20	25371618	25275378	-	NM_015600	ABHD12	intron	94176
chr20:62493408-62493716	309	62493588	5	6.30002	4.69636	3.03833	NAT10-RIP-1_vs_Input-1_1e-3_10_30_peak_7662	chr20	62492565	62494341	+	NM_080622	ABHD16B	promoter	997
chr19:1881295-1881558	264	1881396	10	13.5801	8.50648	9.75714	NAT10-RIP-1_vs_Input-1_1e-3_10_30_peak_5541	chr19	1885518	1876974	-	NM_001130111	ABHD17A	exon	4092
chr19:1877112-1877677	566	1877275	15	11.0332	6.35067	7.36174	NAT10-RIP-1_vs_Input-1_1e-3_10_30_peak_5540	chr19	1885518	1876974	-	NM_001130111	ABHD17A	exon	8124
chr15:80997177-80997394	218	80997338	3	3.98605	3.24213	1.05486	NAT10-RIP-1_vs_Input-1_1e-3_10_30_peak_3768	chr15	80987651	81047962	+	NM_021214	ABHD17C	intron	9634
chr15:81027083-81027409	327	81027293	2	3.25383	2.59639	0.57894	NAT10-RIP-1_vs_Input-1_1e-3_10_30_peak_3769	chr15	80987651	81047962	+	NM_021214	ABHD17C	intron	39595
chr14:23108160-23108369	210	23108302	2	3.25383	2.59639	0.57894	NAT10-RIP-1_vs_Input-1_1e-3_10_30_peak_3207	chr14	23067146	23081265	+	NM_022060	ABHD4	intergenic	41118
chr3:43738105-43738305	201	43738195	2	3.11858	2.55708	0.47105	NAT10-RIP-1_vs_Input-1_1e-3_10_30_peak_8332	chr3	43732374	43764217	+	NM_016006	ABHD5	intron	5831
chr19:17430732-17430941	210	17430867	14	7.00566	4.20012	3.6618	NAT10-RIP-1_vs_Input-1_1e-3_10_30_peak_5920	chr19	17414282	17402939	-	NM_024527	ABHD8	upstream	-16554
chr9:133730233-133730443	211	133730359	19	16.027	8.32452	12.0872	NAT10-RIP-1_vs_Input-1_1e-3_10_30_peak_12314	chr9	133710641	133763062	+	NM_005157	ABL1	exon	19697
chr9:133738177-133738425	249	133738265	17	15.0672	8.29958	11.171	NAT10-RIP-1_vs_Input-1_1e-3_10_30_peak_12315	chr9	133710641	133763062	+	NM_005157	ABL1	exon	27660
chr9:133759446-133760613	1168	133760184	34	22.5007	7.80121	18.3288	NAT10-RIP-1_vs_Input-1_1e-3_10_30_peak_12316	chr9	133710641	133763062	+	NM_005157	ABL1	exon	49388
chr9:133761009-133761275	267	133761146	17	8.35483	4.45286	4.88124	NAT10-RIP-1_vs_Input-1_1e-3_10_30_peak_12317	chr9	133710641	133763062	+	NM_005157	ABL1	exon	50501
chr9:133761558-133761767	210	133761706	14	3.79261	2.56801	0.90926	NAT10-RIP-1_vs_Input-1_1e-3_10_30_peak_12318	chr9	133710641	133763062	+	NM_005157	ABL1	exon	51021
chr9:133762004-133762473	470	133762180	21	3.39291	2.0786	0.67421	NAT10-RIP-1_vs_Input-1_1e-3_10_30_peak_12319	chr9	133710641	133763062	+	NM_005157	ABL1	exon	51597
chr1:179090789-179090989	201	179090888	13	9.9323	6.12514	6.33485	NAT10-RIP-1_vs_Input-1_1e-3_10_30_peak_975	chr1	179112224	179068461	-	NM_001168239	ABL2	exon	21335
chr1:179077178-179078048	871	179077913	22	12.2429	5.53454	8.49102	NAT10-RIP-1_vs_Input-1_1e-3_10_30_peak_974	chr1	179112224	179068461	-	NM_001168239	ABL2	exon	34611
chr10:116231111-116231313	203	116231173	2	3.51825	2.66437	0.67421	NAT10-RIP-1_vs_Input-1_1e-3_10_30_peak_1735	chr10	116286685	116190868	-	NM_001322900	ABLIM1	intron	55473
chr5:148543937-148544140	204	148544051	2	3.51825	2.66437	0.67421	NAT10-RIP-1_vs_Input-1_1e-3_10_30_peak_9720	chr5	148521009	148640001	+	NM_001301028	ABLIM3	intron	23029
chr17:906918-907577	660	907267	28	13.1583	4.98376	9.35762	NAT10-RIP-1_vs_Input-1_1e-3_10_30_peak_4586	chr17	1083268	906757	-	NM_021962	ABR	exon	176021
chr17:980263-980461	199	980337	4	6.1774	4.32732	2.93382	NAT10-RIP-1_vs_Input-1_1e-3_10_30_peak_4589	chr17	1083268	906757	-	NM_021962	ABR	intron	102906
chr17:1057299-1057501	203	1057415	3	5.02281	3.55249	1.91962	NAT10-RIP-1_vs_Input-1_1e-3_10_30_peak_4591	chr17	1083268	906757	-	NM_021962	ABR	intron	25868
chr17:936378-936592	215	936489	3	5.02281	3.55249	1.91962	NAT10-RIP-1_vs_Input-1_1e-3_10_30_peak_4588	chr17	935081	906757	-	NM_001256847	ABR	promoter	-1404
chr17:908005-908406	402	908314	26	8.42072	3.4709	4.93609	NAT10-RIP-1_vs_Input-1_1e-3_10_30_peak_4587	chr17	1083268	906757	-	NM_021962	ABR	exon	175063
chr17:984257-984672	416	984487	2	3.51825	2.66437	0.67421	NAT10-RIP-1_vs_Input-1_1e-3_10_30_peak_4590	chr17	982386	906757	-	NM_001282149	ABR	upstream	-2078
chr11:34182432-34182629	198	34182533	8	13.7066	7.9931	9.87747	NAT10-RIP-1_vs_Input-1_1e-3_10_30_peak_1946	chr11	34379555	34172533	-	NM_145804	ABTB2	exon	197025
chr11:34378242-34378462	221	34378331	5	6.36085	4.72097	3.09338	NAT10-RIP-1_vs_Input-1_1e-3_10_30_peak_1950	chr11	34379555	34172533	-	NM_145804	ABTB2	promoter	1203
chr11:34184150-34184362	213	34184266	4	6.62336	4.44061	3.32327	NAT10-RIP-1_vs_Input-1_1e-3_10_30_peak_1947	chr11	34379555	34172533	-	NM_145804	ABTB2	exon	195299
chr11:34221673-34221902	230	34221814	2	3.51825	2.66437	0.67421	NAT10-RIP-1_vs_Input-1_1e-3_10_30_peak_1948	chr11	34379555	34172533	-	NM_145804	ABTB2	intron	157768
chr11:34300754-34301057	304	34300800	2	3.25383	2.59639	0.57894	NAT10-RIP-1_vs_Input-1_1e-3_10_30_peak_1949	chr11	34379555	34172533	-	NM_145804	ABTB2	intron	78650
chr3:38167697-38168191	495	38168102	7	6.99705	5.21864	3.65411	NAT10-RIP-1_vs_Input-1_1e-3_10_30_peak_8322	chr3	38178733	38164200	-	NM_001130410	ACAA1	intron	10789
chr12:112160715-112160905	191	112160752	3	5.02281	3.55249	1.91962	NAT10-RIP-1_vs_Input-1_1e-3_10_30_peak_2841	chr12	112123856	112194911	+	NM_001136538	ACAD10	intron	36954
chr11:134133016-134133209	194	134133042	4	4.48126	3.70196	1.47291	NAT10-RIP-1_vs_Input-1_1e-3_10_30_peak_2406	chr11	134123433	134135746	+	NM_014384	ACAD8	intron	9679
chr6:160176211-160176511	301	160176491	15	3.23471	2.26063	0.56837	NAT10-RIP-1_vs_Input-1_1e-3_10_30_peak_10535	chr6	160182988	160200087	+	NM_005891	ACAT2	upstream	-6627
chr1:226334079-226334394	316	226334106	10	3.28149	2.60663	0.60395	NAT10-RIP-1_vs_Input-1_1e-3_10_30_peak_1126	chr1	226374423	226332379	-	NM_022735	ACBD3	exon	40187
chr14:23548860-23549271	412	23548964	24	9.75084	4.14884	6.16733	NAT10-RIP-1_vs_Input-1_1e-3_10_30_peak_3221	chr14	23540779	23527773	-	NM_001164816	ACIN1	upstream	-8286
chr17:40065764-40065963	200	40065850	47	33.4662	9.42887	29.0255	NAT10-RIP-1_vs_Input-1_1e-3_10_30_peak_4914	chr17	40075272	40023178	-	NM_001096	ACLY	exon	9409
chr9:31920397-31920696	300	31920514	2	3.34679	2.62159	0.64662	NAT10-RIP-1_vs_Input-1_1e-3_10_30_peak_11917	chr9	32384600	32450832	+	NM_001278352	ACO1	intergenic	-464054
chr1:6341152-6341351	200	6341247	28	24.6109	10.5333	20.3799	NAT10-RIP-1_vs_Input-1_1e-3_10_30_peak_117	chr1	6419004	6324331	-	NM_181866	ACOT7	exon	77753
chr1:6399493-6399911	419	6399563	3	5.02281	3.55249	1.91962	NAT10-RIP-1_vs_Input-1_1e-3_10_30_peak_121	chr1	6419004	6324331	-	NM_181866	ACOT7	intron	19302
chr1:6353840-6354260	421	6354106	3	5.02281	3.55249	1.91962	NAT10-RIP-1_vs_Input-1_1e-3_10_30_peak_118	chr1	6419004	6324331	-	NM_181866	ACOT7	intron	64954
chr1:6398762-6398991	230	6398787	2	3.51825	2.66437	0.67421	NAT10-RIP-1_vs_Input-1_1e-3_10_30_peak_120	chr1	6419004	6324331	-	NM_181866	ACOT7	intron	20128
chr1:6377289-6377562	274	6377323	2	3.51825	2.66437	0.67421	NAT10-RIP-1_vs_Input-1_1e-3_10_30_peak_119	chr1	6419004	6324331	-	NM_181866	ACOT7	intron	41579
chr1:147092205-147092411	207	147092332	9	6.10155	4.45715	2.86878	NAT10-RIP-1_vs_Input-1_1e-3_10_30_peak_798	chr1	147142634	147119167	-	NM_016361	ACP6	intergenic	50326
chr1:147090754-147091141	388	147090953	8	4.04467	3.26895	1.10249	NAT10-RIP-1_vs_Input-1_1e-3_10_30_peak_797	chr1	147142634	147119167	-	NM_016361	ACP6	intergenic	51687
chrX:70782975-70783357	383	70783251	16	8.62878	4.76014	5.13003	NAT10-RIP-1_vs_Input-1_1e-3_10_30_peak_12662	chrX	70797873	70833433	+	NM_052957	ACRC	upstream	-14707
chr17:48536393-48536754	362	48536584	2	3.51825	2.66437	0.67421	NAT10-RIP-1_vs_Input-1_1e-3_10_30_peak_5026	chr17	48545689	48552206	+	NR_110232	ACSF2	upstream	-9116
chr17:48505086-48505309	224	48505222	2	3.25383	2.59639	0.57894	NAT10-RIP-1_vs_Input-1_1e-3_10_30_peak_5025	chr17	48503518	48552206	+	NM_001288968	ACSF2	promoter	1679
chr16:89167174-89167762	589	89167593	14	15.8536	9.46735	11.922	NAT10-RIP-1_vs_Input-1_1e-3_10_30_peak_4520	chr16	89160216	89222254	+	NM_001284316	ACSF3	intron	7252
chr16:89180751-89181216	466	89180864	7	11.852	7.10498	8.12377	NAT10-RIP-1_vs_Input-1_1e-3_10_30_peak_4521	chr16	89160216	89222254	+	NM_001127214	ACSF3	intron	20767
chr7:5568790-5569295	506	5568915	942	618.999	11.0895	612.78	NAT10-RIP-1_vs_Input-1_1e-3_10_30_peak_10677	chr7	5570232	5566778	-	NM_001101	ACTB	promoter	1190
chr7:5566915-5568357	1443	5568202	810	402.017	7.33061	396.03	NAT10-RIP-1_vs_Input-1_1e-3_10_30_peak_10676	chr7	5570232	5566778	-	NM_001101	ACTB	exon	2596
chr7:5600456-5600718	263	5600538	47	17.4473	4.38971	13.4514	NAT10-RIP-1_vs_Input-1_1e-3_10_30_peak_10678	chr7	5570232	5566778	-	NM_001101	ACTB	intergenic	-30355
chr17:79478943-79479383	441	79479054	992	557.253	8.71782	551.087	NAT10-RIP-1_vs_Input-1_1e-3_10_30_peak_5217	chr17	79479892	79476996	-	NR_037688	ACTG1	promoter	729
chr17:79477142-79478657	1516	79478459	645	169.987	3.78684	164.439	NAT10-RIP-1_vs_Input-1_1e-3_10_30_peak_5216	chr17	79479892	79476996	-	NR_037688	ACTG1	promoter	1993
chr1:27651872-27652107	236	27651976	168	72.0315	5.81739	67.0454	NAT10-RIP-1_vs_Input-1_1e-3_10_30_peak_354	chr1	27650364	27653016	+	NR_033926	ACTG1P20	promoter	1625
chr9:111389182-111389371	190	111389307	161	25.152	2.55468	20.9056	NAT10-RIP-1_vs_Input-1_1e-3_10_30_peak_12164	chr9	111618275	111616868	-	NM_006686	ACTL7B	intergenic	228999
chr14:69358758-69359000	243	69358882	41	41.6503	15.2551	37.0614	NAT10-RIP-1_vs_Input-1_1e-3_10_30_peak_3313	chr14	69446083	69340839	-	NM_001130004	ACTN1	exon	87204
chr14:69347527-69347725	199	69347627	23	22.6539	11.0661	18.477	NAT10-RIP-1_vs_Input-1_1e-3_10_30_peak_3311	chr14	69446083	69340839	-	NM_001130004	ACTN1	exon	98457
chr14:69349593-69349796	204	69349690	48	34.5454	9.62531	30.0833	NAT10-RIP-1_vs_Input-1_1e-3_10_30_peak_3312	chr14	69446083	69340839	-	NM_001130004	ACTN1	exon	96389
chr14:69445684-69445988	305	69445869	21	13.0928	6.16018	9.2943	NAT10-RIP-1_vs_Input-1_1e-3_10_30_peak_3314	chr14	69446083	69340839	-	NM_001130004	ACTN1	promoter	247
chr14:69520794-69522300	1507	69521353	17	5.10409	2.93033	1.98572	NAT10-RIP-1_vs_Input-1_1e-3_10_30_peak_3315	chr14	69446398	69454180	+	NR_073422	ACTN1-AS1	intergenic	75149
chr1:236876917-236877215	299	236877098	4	6.62336	4.44061	3.32327	NAT10-RIP-1_vs_Input-1_1e-3_10_30_peak_1191	chr1	236849753	236927927	+	NM_001103	ACTN2	intron	27313
chr19:39214568-39215206	639	39214691	83	78.9304	17.2947	73.8809	NAT10-RIP-1_vs_Input-1_1e-3_10_30_peak_6141	chr19	39138255	39221172	+	NM_004924	ACTN4	exon	76632
chr19:39207710-39207993	284	39207828	120	96.8693	13.8857	91.6904	NAT10-RIP-1_vs_Input-1_1e-3_10_30_peak_6140	chr19	39138255	39221172	+	NM_004924	ACTN4	exon	69596
chr19:39138358-39138552	195	39138444	28	18.6666	7.39426	14.6238	NAT10-RIP-1_vs_Input-1_1e-3_10_30_peak_6138	chr19	39138255	39221172	+	NM_004924	ACTN4	promoter	200
chr19:39219905-39220147	243	39220053	143	70.118	6.74889	65.1541	NAT10-RIP-1_vs_Input-1_1e-3_10_30_peak_6142	chr19	39138255	39221172	+	NM_004924	ACTN4	exon	81771
chr19:39204406-39204792	387	39204674	8	4.782	3.74603	1.73542	NAT10-RIP-1_vs_Input-1_1e-3_10_30_peak_6139	chr19	39138255	39221172	+	NM_004924	ACTN4	intron	66344
chr19:39220351-39220675	325	39220501	114	27.815	3.36321	23.4993	NAT10-RIP-1_vs_Input-1_1e-3_10_30_peak_6143	chr19	39138255	39221172	+	NM_004924	ACTN4	exon	82258
chr7:152537143-152537358	216	152537219	4	5.22792	4.0184	2.09541	NAT10-RIP-1_vs_Input-1_1e-3_10_30_peak_11368	chr7	152456833	152552464	+	NR_073000	ACTR3B	intron	80417
chr7:152544878-152545161	284	152545059	3	4.92784	3.5297	1.86172	NAT10-RIP-1_vs_Input-1_1e-3_10_30_peak_11369	chr7	152456833	152552464	+	NR_073000	ACTR3B	intron	88186
chr7:152528668-152528877	210	152528781	2	3.51825	2.66437	0.67421	NAT10-RIP-1_vs_Input-1_1e-3_10_30_peak_11367	chr7	152456833	152552464	+	NR_073000	ACTR3B	intron	71939
chr7:152500863-152501054	192	152500909	2	3.44749	2.64727	0.67421	NAT10-RIP-1_vs_Input-1_1e-3_10_30_peak_11366	chr7	152456833	152552464	+	NR_073000	ACTR3B	intron	44125
chr7:149931356-149932282	927	149932062	10	10.3996	6.94272	6.76789	NAT10-RIP-1_vs_Input-1_1e-3_10_30_peak_11304	chr7	150000069	149944300	-	NM_001164459	ACTR3C	intergenic	68250
chr7:149933336-149933768	433	149933597	6	9.17538	5.98919	5.63427	NAT10-RIP-1_vs_Input-1_1e-3_10_30_peak_11306	chr7	150000069	149944300	-	NM_001164459	ACTR3C	intergenic	66517
chr7:149894493-149894862	370	149894642	7	7.42716	5.4514	4.03755	NAT10-RIP-1_vs_Input-1_1e-3_10_30_peak_11289	chr7	150000069	149944300	-	NM_001164459	ACTR3C	intergenic	105392
chr7:149964530-149965434	905	149965027	5	8.30256	5.32874	4.83408	NAT10-RIP-1_vs_Input-1_1e-3_10_30_peak_11323	chr7	150000069	149944300	-	NM_001164459	ACTR3C	intron	35087
chr7:149919227-149919888	662	149919439	5	8.15904	5.29455	4.70892	NAT10-RIP-1_vs_Input-1_1e-3_10_30_peak_11298	chr7	150000069	149944300	-	NM_001164459	ACTR3C	intergenic	80512
chr7:149943320-149943730	411	149943488	5	7.87727	5.2229	4.4518	NAT10-RIP-1_vs_Input-1_1e-3_10_30_peak_11314	chr7	150000069	149944300	-	NM_001164459	ACTR3C	intergenic	56544
chr7:149944302-149944608	307	149944452	5	6.73158	4.86319	3.41174	NAT10-RIP-1_vs_Input-1_1e-3_10_30_peak_11315	chr7	150000069	149944300	-	NM_001164459	ACTR3C	exon	55614
chr7:149942622-149943032	411	149942779	5	6.73158	4.86319	3.41174	NAT10-RIP-1_vs_Input-1_1e-3_10_30_peak_11313	chr7	150000069	149944300	-	NM_001164459	ACTR3C	intergenic	57242
chr7:149884481-149885070	590	149884949	5	6.73158	4.86319	3.41174	NAT10-RIP-1_vs_Input-1_1e-3_10_30_peak_11285	chr7	150000069	149944300	-	NM_001164459	ACTR3C	intergenic	115294
chr7:149930144-149930354	211	149930214	5	6.73158	4.86319	3.41174	NAT10-RIP-1_vs_Input-1_1e-3_10_30_peak_11303	chr7	150000069	149944300	-	NM_001164459	ACTR3C	intergenic	69820
chr7:149932478-149932917	440	149932566	5	6.40228	4.73753	3.13216	NAT10-RIP-1_vs_Input-1_1e-3_10_30_peak_11305	chr7	150000069	149944300	-	NM_001164459	ACTR3C	intergenic	67372
chr7:149957212-149958413	1202	149957437	5	5.71831	4.44235	2.51828	NAT10-RIP-1_vs_Input-1_1e-3_10_30_peak_11319	chr7	150000069	149944300	-	NM_001164459	ACTR3C	intron	42257
chr7:149980856-149981431	576	149981083	4	6.62336	4.44061	3.32327	NAT10-RIP-1_vs_Input-1_1e-3_10_30_peak_11329	chr7	150000069	149944300	-	NM_001164459	ACTR3C	intron	18926
chr7:149785657-149786134	478	149785956	4	6.62336	4.44061	3.32327	NAT10-RIP-1_vs_Input-1_1e-3_10_30_peak_11260	chr7	150000069	149944300	-	NM_001164459	ACTR3C	intergenic	214174
chr7:149903976-149904658	683	149904408	4	6.62336	4.44061	3.32327	NAT10-RIP-1_vs_Input-1_1e-3_10_30_peak_11293	chr7	150000069	149944300	-	NM_001164459	ACTR3C	intergenic	95752
chr7:149883894-149884106	213	149883954	4	6.62336	4.44061	3.32327	NAT10-RIP-1_vs_Input-1_1e-3_10_30_peak_11284	chr7	150000069	149944300	-	NM_001164459	ACTR3C	intergenic	116069
chr7:149893104-149894239	1136	149893714	4	6.62336	4.44061	3.32327	NAT10-RIP-1_vs_Input-1_1e-3_10_30_peak_11288	chr7	150000069	149944300	-	NM_001164459	ACTR3C	intergenic	106398
chr7:149900996-149901283	288	149901225	4	6.62336	4.44061	3.32327	NAT10-RIP-1_vs_Input-1_1e-3_10_30_peak_11291	chr7	150000069	149944300	-	NM_001164459	ACTR3C	intergenic	98930
chr7:149951301-149952312	1012	149952033	5	5.01185	4.08855	1.91962	NAT10-RIP-1_vs_Input-1_1e-3_10_30_peak_11316	chr7	150000069	149944300	-	NM_001164459	ACTR3C	intron	48263
chr7:149934240-149934882	643	149934451	4	5.31972	4.05266	2.17419	NAT10-RIP-1_vs_Input-1_1e-3_10_30_peak_11307	chr7	150000069	149944300	-	NM_001164459	ACTR3C	intergenic	65508
chr7:149913521-149913779	259	149913705	4	5.31972	4.05266	2.17419	NAT10-RIP-1_vs_Input-1_1e-3_10_30_peak_11295	chr7	150000069	149944300	-	NM_001164459	ACTR3C	intergenic	86419
chr7:149921390-149921723	334	149921548	4	5.22792	4.0184	2.09541	NAT10-RIP-1_vs_Input-1_1e-3_10_30_peak_11300	chr7	150000069	149944300	-	NM_001164459	ACTR3C	intergenic	78513
chr7:149958877-149959116	240	149958942	4	4.88114	3.87991	1.82181	NAT10-RIP-1_vs_Input-1_1e-3_10_30_peak_11320	chr7	150000069	149944300	-	NM_001164459	ACTR3C	intron	41073
chr7:149974070-149975535	1466	149974210	4	4.48126	3.70196	1.47291	NAT10-RIP-1_vs_Input-1_1e-3_10_30_peak_11326	chr7	150000069	149944300	-	NM_001164459	ACTR3C	intron	25267
chr7:149940054-149940280	227	149940143	4	4.48126	3.70196	1.47291	NAT10-RIP-1_vs_Input-1_1e-3_10_30_peak_11311	chr7	150000069	149944300	-	NM_001164459	ACTR3C	intergenic	59902
chr7:149980068-149980495	428	149980299	3	5.02281	3.55249	1.91962	NAT10-RIP-1_vs_Input-1_1e-3_10_30_peak_11328	chr7	150000069	149944300	-	NM_001164459	ACTR3C	intron	19788
chr7:149997514-149997798	285	149997669	3	5.02281	3.55249	1.91962	NAT10-RIP-1_vs_Input-1_1e-3_10_30_peak_11330	chr7	150000069	149944300	-	NM_001164459	ACTR3C	intron	2413
chr7:149863891-149864144	254	149863902	3	5.02281	3.55249	1.91962	NAT10-RIP-1_vs_Input-1_1e-3_10_30_peak_11276	chr7	150000069	149944300	-	NM_001164459	ACTR3C	intergenic	136052
chr7:149878416-149878743	328	149878662	3	5.02281	3.55249	1.91962	NAT10-RIP-1_vs_Input-1_1e-3_10_30_peak_11281	chr7	150000069	149944300	-	NM_001164459	ACTR3C	intergenic	121490
chr7:149897166-149897441	276	149897306	3	5.02281	3.55249	1.91962	NAT10-RIP-1_vs_Input-1_1e-3_10_30_peak_11290	chr7	150000069	149944300	-	NM_001164459	ACTR3C	intergenic	102766
chr7:149937115-149937691	577	149937478	3	5.02281	3.55249	1.91962	NAT10-RIP-1_vs_Input-1_1e-3_10_30_peak_11310	chr7	150000069	149944300	-	NM_001164459	ACTR3C	intergenic	62666
chr7:149812659-149812962	304	149812853	3	5.02281	3.55249	1.91962	NAT10-RIP-1_vs_Input-1_1e-3_10_30_peak_11267	chr7	150000069	149944300	-	NM_001164459	ACTR3C	intergenic	187259
chr7:149876348-149876786	439	149876544	3	5.02281	3.55249	1.91962	NAT10-RIP-1_vs_Input-1_1e-3_10_30_peak_11280	chr7	150000069	149944300	-	NM_001164459	ACTR3C	intergenic	123502
chr7:149882899-149883246	348	149883131	3	5.02281	3.55249	1.91962	NAT10-RIP-1_vs_Input-1_1e-3_10_30_peak_11283	chr7	150000069	149944300	-	NM_001164459	ACTR3C	intergenic	116997
chr7:149799923-149800156	234	149799964	3	5.02281	3.55249	1.91962	NAT10-RIP-1_vs_Input-1_1e-3_10_30_peak_11265	chr7	150000069	149944300	-	NM_001164459	ACTR3C	intergenic	200030
chr7:149858718-149858965	248	149858797	3	5.02281	3.55249	1.91962	NAT10-RIP-1_vs_Input-1_1e-3_10_30_peak_11273	chr7	150000069	149944300	-	NM_001164459	ACTR3C	intergenic	141228
chr7:149869681-149870032	352	149869814	3	5.02281	3.55249	1.91962	NAT10-RIP-1_vs_Input-1_1e-3_10_30_peak_11277	chr7	150000069	149944300	-	NM_001164459	ACTR3C	intergenic	130213
chr7:149787447-149787775	329	149787739	3	5.02281	3.55249	1.91962	NAT10-RIP-1_vs_Input-1_1e-3_10_30_peak_11261	chr7	150000069	149944300	-	NM_001164459	ACTR3C	intergenic	212458
chr7:149828894-149829221	328	149829010	3	5.02281	3.55249	1.91962	NAT10-RIP-1_vs_Input-1_1e-3_10_30_peak_11269	chr7	150000069	149944300	-	NM_001164459	ACTR3C	intergenic	171012
chr7:149796312-149796846	535	149796808	3	5.02281	3.55249	1.91962	NAT10-RIP-1_vs_Input-1_1e-3_10_30_peak_11263	chr7	150000069	149944300	-	NM_001164459	ACTR3C	intergenic	203490
chr7:149970010-149970406	397	149970263	3	4.9852	3.54359	1.91489	NAT10-RIP-1_vs_Input-1_1e-3_10_30_peak_11325	chr7	150000069	149944300	-	NM_001164459	ACTR3C	intron	29861
chr7:149969383-149969681	299	149969445	3	4.92784	3.5297	1.86172	NAT10-RIP-1_vs_Input-1_1e-3_10_30_peak_11324	chr7	150000069	149944300	-	NM_001164459	ACTR3C	intron	30537
chr7:149886236-149886664	429	149886295	3	4.92784	3.5297	1.86172	NAT10-RIP-1_vs_Input-1_1e-3_10_30_peak_11286	chr7	150000069	149944300	-	NM_001164459	ACTR3C	intergenic	113619
chr7:149909740-149910207	468	149909916	3	4.8188	3.50225	1.7677	NAT10-RIP-1_vs_Input-1_1e-3_10_30_peak_11294	chr7	150000069	149944300	-	NM_001164459	ACTR3C	intergenic	90096
chr7:149940615-149940938	324	149940807	3	4.66773	3.46186	1.63264	NAT10-RIP-1_vs_Input-1_1e-3_10_30_peak_11312	chr7	150000069	149944300	-	NM_001164459	ACTR3C	intergenic	59293
chr7:149922556-149922840	285	149922689	3	4.62033	3.4486	1.592	NAT10-RIP-1_vs_Input-1_1e-3_10_30_peak_11301	chr7	150000069	149944300	-	NM_001164459	ACTR3C	intergenic	77371
chr7:149926270-149926482	213	149926277	3	4.55172	3.42891	1.53376	NAT10-RIP-1_vs_Input-1_1e-3_10_30_peak_11302	chr7	150000069	149944300	-	NM_001164459	ACTR3C	intergenic	73693
chr7:149954394-149954937	544	149954416	3	4.42262	3.39019	1.43487	NAT10-RIP-1_vs_Input-1_1e-3_10_30_peak_11318	chr7	150000069	149944300	-	NM_001164459	ACTR3C	intron	45404
chr7:149977253-149977631	379	149977503	3	3.98605	3.24213	1.05486	NAT10-RIP-1_vs_Input-1_1e-3_10_30_peak_11327	chr7	150000069	149944300	-	NM_001164459	ACTR3C	intron	22627
chr7:149871160-149871616	457	149871351	3	3.98605	3.24213	1.05486	NAT10-RIP-1_vs_Input-1_1e-3_10_30_peak_11278	chr7	150000069	149944300	-	NM_001164459	ACTR3C	intergenic	128681
chr7:149902310-149903069	760	149902766	3	3.98605	3.24213	1.05486	NAT10-RIP-1_vs_Input-1_1e-3_10_30_peak_11292	chr7	150000069	149944300	-	NM_001164459	ACTR3C	intergenic	97380
chr7:149920193-149920523	331	149920251	3	3.98605	3.24213	1.05486	NAT10-RIP-1_vs_Input-1_1e-3_10_30_peak_11299	chr7	150000069	149944300	-	NM_001164459	ACTR3C	intergenic	79711
chr7:149801321-149801533	213	149801448	2	3.51825	2.66437	0.67421	NAT10-RIP-1_vs_Input-1_1e-3_10_30_peak_11266	chr7	150000069	149944300	-	NM_001164459	ACTR3C	intergenic	198642
chr7:149914346-149914682	337	149914622	2	3.51825	2.66437	0.67421	NAT10-RIP-1_vs_Input-1_1e-3_10_30_peak_11296	chr7	150000069	149944300	-	NM_001164459	ACTR3C	intergenic	85555
chr7:149879643-149879891	249	149879731	2	3.51825	2.66437	0.67421	NAT10-RIP-1_vs_Input-1_1e-3_10_30_peak_11282	chr7	150000069	149944300	-	NM_001164459	ACTR3C	intergenic	120302
chr7:149798166-149798520	355	149798436	2	3.51825	2.66437	0.67421	NAT10-RIP-1_vs_Input-1_1e-3_10_30_peak_11264	chr7	150000069	149944300	-	NM_001164459	ACTR3C	intergenic	201726
chr7:149850233-149850465	233	149850365	2	3.51825	2.66437	0.67421	NAT10-RIP-1_vs_Input-1_1e-3_10_30_peak_11271	chr7	150000069	149944300	-	NM_001164459	ACTR3C	intergenic	149720
chr7:149918705-149918908	204	149918786	2	3.51825	2.66437	0.67421	NAT10-RIP-1_vs_Input-1_1e-3_10_30_peak_11297	chr7	150000069	149944300	-	NM_001164459	ACTR3C	intergenic	81263
chr7:149790238-149790644	407	149790478	2	3.51825	2.66437	0.67421	NAT10-RIP-1_vs_Input-1_1e-3_10_30_peak_11262	chr7	150000069	149944300	-	NM_001164459	ACTR3C	intergenic	209628
chr7:149831784-149832025	242	149831877	2	3.51825	2.66437	0.67421	NAT10-RIP-1_vs_Input-1_1e-3_10_30_peak_11270	chr7	150000069	149944300	-	NM_001164459	ACTR3C	intergenic	168165
chr7:149859576-149859859	284	149859768	2	3.51825	2.66437	0.67421	NAT10-RIP-1_vs_Input-1_1e-3_10_30_peak_11274	chr7	150000069	149944300	-	NM_001164459	ACTR3C	intergenic	140352
chr7:149851759-149852040	282	149851828	2	3.51825	2.66437	0.67421	NAT10-RIP-1_vs_Input-1_1e-3_10_30_peak_11272	chr7	150000069	149944300	-	NM_001164459	ACTR3C	intergenic	148170
chr7:149875865-149876105	241	149875997	2	3.51825	2.66437	0.67421	NAT10-RIP-1_vs_Input-1_1e-3_10_30_peak_11279	chr7	150000069	149944300	-	NM_001164459	ACTR3C	intergenic	124084
chr7:149821999-149822233	235	149822082	2	3.44749	2.64727	0.67421	NAT10-RIP-1_vs_Input-1_1e-3_10_30_peak_11268	chr7	150000069	149944300	-	NM_001164459	ACTR3C	intergenic	177953
chr7:149888796-149889016	221	149888910	2	3.44749	2.64727	0.67421	NAT10-RIP-1_vs_Input-1_1e-3_10_30_peak_11287	chr7	150000069	149944300	-	NM_001164459	ACTR3C	intergenic	111163
chr7:149961167-149961496	330	149961231	2	3.27186	2.60139	0.59488	NAT10-RIP-1_vs_Input-1_1e-3_10_30_peak_11322	chr7	150000069	149944300	-	NM_001164459	ACTR3C	intron	38738
chr7:149959698-149959980	283	149959804	2	3.1843	2.57659	0.52645	NAT10-RIP-1_vs_Input-1_1e-3_10_30_peak_11321	chr7	150000069	149944300	-	NM_001164459	ACTR3C	intron	40230
chr7:149953735-149953934	200	149953818	2	3.1843	2.57659	0.52645	NAT10-RIP-1_vs_Input-1_1e-3_10_30_peak_11317	chr7	150000069	149944300	-	NM_001164459	ACTR3C	intron	46235
chr7:149935921-149936181	261	149936127	2	3.16752	2.57168	0.51232	NAT10-RIP-1_vs_Input-1_1e-3_10_30_peak_11309	chr7	150000069	149944300	-	NM_001164459	ACTR3C	intergenic	64018
chr7:149935261-149935688	428	149935320	2	3.15098	2.5668	0.49752	NAT10-RIP-1_vs_Input-1_1e-3_10_30_peak_11308	chr7	150000069	149944300	-	NM_001164459	ACTR3C	intergenic	64595
chr7:149861521-149861833	313	149861579	2	3.08702	2.54743	0.45126	NAT10-RIP-1_vs_Input-1_1e-3_10_30_peak_11275	chr7	150000069	149944300	-	NM_001164459	ACTR3C	intergenic	138392
chr3:53905254-53905529	276	53905370	12	11.2567	7.15013	7.56759	NAT10-RIP-1_vs_Input-1_1e-3_10_30_peak_8468	chr3	53916229	53901093	-	NM_022899	ACTR8	exon	10838
chr2:158687248-158687550	303	158687395	5	6.40228	4.73753	3.13216	NAT10-RIP-1_vs_Input-1_1e-3_10_30_peak_6926	chr2	158731623	158592957	-	NM_001105	ACVR1	intron	44224
chr2:148294252-148294468	217	148294360	2	3.51825	2.66437	0.67421	NAT10-RIP-1_vs_Input-1_1e-3_10_30_peak_6914	chr2	148602085	148688396	+	NM_001278579	ACVR2A	intergenic	-307725
chr12:52294592-52295073	482	52294899	85	41.3961	6.36754	36.8122	NAT10-RIP-1_vs_Input-1_1e-3_10_30_peak_2637	chr12	52301201	52317145	+	NM_000020	ACVRL1	upstream	-6369
chr3:52014890-52015175	286	52015024	6	5.04637	4.11457	1.93678	NAT10-RIP-1_vs_Input-1_1e-3_10_30_peak_8440	chr3	52017299	52023218	+	NM_000666	ACY1	upstream	-2267
chr2:54270719-54270939	221	54270912	2	3.38607	2.6318	0.67421	NAT10-RIP-1_vs_Input-1_1e-3_10_30_peak_6619	chr2	54342409	54532435	+	NM_138448	ACYP2	intergenic	-71580
chr4:123280284-123280609	326	123280553	3	4.52948	3.42239	1.51339	NAT10-RIP-1_vs_Input-1_1e-3_10_30_peak_9169	chr4	123300120	123350947	+	NM_139243	ADAD1	upstream	-19674
chr17:42826611-42826814	204	42826742	6	4.33123	3.66399	1.35207	NAT10-RIP-1_vs_Input-1_1e-3_10_30_peak_4953	chr17	42836546	42859214	+	NM_002390	ADAM11	upstream	-9834
chr10:128031028-128031258	231	128031163	2	3.51216	2.66293	0.67421	NAT10-RIP-1_vs_Input-1_1e-3_10_30_peak_1771	chr10	128077127	127729910	-	NM_001288975	ADAM12	intron	45984
chr10:128004024-128004245	222	128004099	2	3.44749	2.64727	0.67421	NAT10-RIP-1_vs_Input-1_1e-3_10_30_peak_1770	chr10	128077127	127729910	-	NM_001288975	ADAM12	intron	72993
chr10:127796791-127797021	231	127796842	2	3.36627	2.62668	0.66332	NAT10-RIP-1_vs_Input-1_1e-3_10_30_peak_1768	chr10	128077127	127729910	-	NM_001288975	ADAM12	intron	280221
chr10:127807594-127807809	216	127807657	2	3.08702	2.54743	0.45126	NAT10-RIP-1_vs_Input-1_1e-3_10_30_peak_1769	chr10	128077127	127729910	-	NM_001288975	ADAM12	intron	269426
chr14:70932074-70932384	311	70932278	2	3.51825	2.66437	0.67421	NAT10-RIP-1_vs_Input-1_1e-3_10_30_peak_3319	chr14	70918873	70926622	+	NM_003813	ADAM21	intergenic	13356
chr1:120458899-120459321	423	120459124	31	11.1137	3.93624	7.43612	NAT10-RIP-1_vs_Input-1_1e-3_10_30_peak_721	chr1	120439147	120436155	-	NM_021794	ADAM30	upstream	-19963
chr1:120457955-120458587	633	120458091	22	6.35281	3.0483	3.0856	NAT10-RIP-1_vs_Input-1_1e-3_10_30_peak_720	chr1	120439147	120436155	-	NM_021794	ADAM30	upstream	-19124
chr14:106444719-106444935	217	106444832	161	20.2022	2.27388	16.1041	NAT10-RIP-1_vs_Input-1_1e-3_10_30_peak_3528	chr14	106438358	106435817	-	NR_002224	ADAM6	upstream	-6469
chr10:135102332-135102532	201	135102432	11	14.2471	8.86859	10.3927	NAT10-RIP-1_vs_Input-1_1e-3_10_30_peak_1793	chr10	135090407	135075919	-	NM_001109	ADAM8	upstream	-12025
chr10:135107058-135107273	216	135107153	13	13.0573	8.03807	9.2623	NAT10-RIP-1_vs_Input-1_1e-3_10_30_peak_1794	chr10	135090407	135075919	-	NM_001109	ADAM8	upstream	-16758
chr21:28216695-28217113	419	28216772	4	5.7927	4.21394	2.58653	NAT10-RIP-1_vs_Input-1_1e-3_10_30_peak_7694	chr21	28217728	28208605	-	NM_006988	ADAMTS1	promoter	824
chr5:33737398-33737600	203	33737413	2	3.51825	2.66437	0.67421	NAT10-RIP-1_vs_Input-1_1e-3_10_30_peak_9432	chr5	33892297	33523639	-	NM_030955	ADAMTS12	intron	154798
chr9:136271752-136272132	381	136271763	9	3.9289	3.08366	1.02203	NAT10-RIP-1_vs_Input-1_1e-3_10_30_peak_12344	chr9	136279458	136324525	+	NR_024514	ADAMTS13	upstream	-7516
chr5:5187670-5188029	360	5187828	4	6.62336	4.44061	3.32327	NAT10-RIP-1_vs_Input-1_1e-3_10_30_peak_9326	chr5	5140442	5320415	+	NM_139056	ADAMTS16	exon	47407
chr5:5148168-5148466	299	5148363	4	5.31972	4.05266	2.17419	NAT10-RIP-1_vs_Input-1_1e-3_10_30_peak_9324	chr5	5140442	5320415	+	NM_139056	ADAMTS16	intron	7875
chr5:5224053-5224504	452	5224203	3	5.02281	3.55249	1.91962	NAT10-RIP-1_vs_Input-1_1e-3_10_30_peak_9330	chr5	5140442	5320415	+	NM_139056	ADAMTS16	intron	83836
chr5:5189300-5189561	262	5189470	3	4.92784	3.5297	1.86172	NAT10-RIP-1_vs_Input-1_1e-3_10_30_peak_9328	chr5	5140442	5320415	+	NM_139056	ADAMTS16	intron	48988
chr5:5310779-5311063	285	5310850	3	4.66773	3.46186	1.63264	NAT10-RIP-1_vs_Input-1_1e-3_10_30_peak_9331	chr5	5140442	5320415	+	NM_139056	ADAMTS16	intron	170479
chr5:5188436-5188967	532	5188619	2	3.51825	2.66437	0.67421	NAT10-RIP-1_vs_Input-1_1e-3_10_30_peak_9327	chr5	5140442	5320415	+	NM_139056	ADAMTS16	intron	48259
chr5:5221125-5221569	445	5221452	2	3.51825	2.66437	0.67421	NAT10-RIP-1_vs_Input-1_1e-3_10_30_peak_9329	chr5	5140442	5320415	+	NM_139056	ADAMTS16	intron	80905
chr5:5162240-5162482	243	5162383	2	3.51825	2.66437	0.67421	NAT10-RIP-1_vs_Input-1_1e-3_10_30_peak_9325	chr5	5140442	5320415	+	NM_139056	ADAMTS16	intron	21919
chr4:73414248-73414474	227	73414362	6	7.02135	5.18275	3.67148	NAT10-RIP-1_vs_Input-1_1e-3_10_30_peak_9069	chr4	73434516	73146685	-	NM_014243	ADAMTS3	exon	20155
chr4:73429620-73429822	203	73429674	2	3.51825	2.66437	0.67421	NAT10-RIP-1_vs_Input-1_1e-3_10_30_peak_9070	chr4	73434516	73146685	-	NM_014243	ADAMTS3	intron	4795
chr4:73390624-73390979	356	73390881	2	3.51825	2.66437	0.67421	NAT10-RIP-1_vs_Input-1_1e-3_10_30_peak_9068	chr4	73434516	73146685	-	NM_014243	ADAMTS3	intron	43715
chr5:64783605-64784239	635	64784071	8	8.71395	6.13282	5.20768	NAT10-RIP-1_vs_Input-1_1e-3_10_30_peak_9482	chr5	64777747	64444562	-	NR_135689	ADAMTS6	upstream	-6175
chr5:64781948-64782155	208	64782083	7	8.55323	6.00103	5.05982	NAT10-RIP-1_vs_Input-1_1e-3_10_30_peak_9481	chr5	64777747	64444562	-	NR_135689	ADAMTS6	upstream	-4304
chr5:64741275-64741494	220	64741332	3	3.98605	3.24213	1.05486	NAT10-RIP-1_vs_Input-1_1e-3_10_30_peak_9480	chr5	64777747	64444562	-	NR_135689	ADAMTS6	intron	36363
chr3:64672500-64672711	212	64672598	3	5.02281	3.55249	1.91962	NAT10-RIP-1_vs_Input-1_1e-3_10_30_peak_8507	chr3	64673365	64501330	-	NM_001318781	ADAMTS9	promoter	760
chr3:64675689-64675888	200	64675789	2	3.51825	2.66437	0.67421	NAT10-RIP-1_vs_Input-1_1e-3_10_30_peak_8508	chr3	64673365	64501330	-	NM_001318781	ADAMTS9	upstream	-2423
chr3:64696280-64696644	365	64696462	2	3.51825	2.66437	0.67421	NAT10-RIP-1_vs_Input-1_1e-3_10_30_peak_8509	chr3	64673365	64501330	-	NM_001318781	ADAMTS9	intergenic	-23097
chr19:1505939-1506297	359	1506253	6	6.98285	5.16487	3.64172	NAT10-RIP-1_vs_Input-1_1e-3_10_30_peak_5525	chr19	1513188	1505016	-	NM_213604	ADAMTSL5	exon	7070
chr19:1508466-1508695	230	1508505	2	3.02632	2.52836	0.40322	NAT10-RIP-1_vs_Input-1_1e-3_10_30_peak_5526	chr19	1513188	1505016	-	NM_213604	ADAMTSL5	intron	4608
chr1:154570868-154571066	199	154570976	40	23.6519	7.07871	19.4465	NAT10-RIP-1_vs_Input-1_1e-3_10_30_peak_858	chr1	154600456	154554533	-	NM_001025107	ADAR	exon	29489
chr1:154569286-154569747	462	154569360	27	17.2402	6.93268	13.2517	NAT10-RIP-1_vs_Input-1_1e-3_10_30_peak_857	chr1	154600456	154554533	-	NM_001025107	ADAR	intron	30940
chr1:154650869-154651175	307	154650963	5	6.20193	4.65589	2.94784	NAT10-RIP-1_vs_Input-1_1e-3_10_30_peak_862	chr1	154600456	154554533	-	NM_001025107	ADAR	intergenic	-50566
chr1:154573934-154575024	1091	154574855	54	16.4461	3.74793	12.4888	NAT10-RIP-1_vs_Input-1_1e-3_10_30_peak_859	chr1	154600456	154554533	-	NM_001025107	ADAR	exon	25977
chr1:154646579-154646955	377	154646936	3	4.24649	3.33372	1.28117	NAT10-RIP-1_vs_Input-1_1e-3_10_30_peak_861	chr1	154600456	154554533	-	NM_001025107	ADAR	intergenic	-46311
chr1:154595178-154595438	261	154595270	2	3.44749	2.64727	0.67421	NAT10-RIP-1_vs_Input-1_1e-3_10_30_peak_860	chr1	154578776	154554533	-	NM_001193495	ADAR	upstream	-16532
chr16:75665330-75665740	411	75665399	26	14.7909	5.99154	10.9072	NAT10-RIP-1_vs_Input-1_1e-3_10_30_peak_4410	chr16	75657221	75630776	-	NM_001324444	ADAT1	upstream	-8314
chr19:1908095-1908965	871	1908218	3	5.02281	3.55249	1.91962	NAT10-RIP-1_vs_Input-1_1e-3_10_30_peak_5542	chr19	1905212	1913446	+	NM_138422	ADAT3	intron	3318
chr19:1911948-1912209	262	1912146	3	4.44344	3.39658	1.45232	NAT10-RIP-1_vs_Input-1_1e-3_10_30_peak_5543	chr19	1905212	1913446	+	NM_001329533	ADAT3	intron	6866
chr14:78377742-78377935	194	78377892	3	3.98605	3.24213	1.05486	NAT10-RIP-1_vs_Input-1_1e-3_10_30_peak_3360	chr14	78266425	78400297	+	NM_001142545	ADCK1	intron	111413
chr2:25141766-25141992	227	25141858	10	5.89643	4.17252	2.67892	NAT10-RIP-1_vs_Input-1_1e-3_10_30_peak_6546	chr2	25142886	25042038	-	NM_001320613	ADCY3	promoter	1007
chr2:25044225-25044501	277	25044472	13	6.13903	3.86696	2.89981	NAT10-RIP-1_vs_Input-1_1e-3_10_30_peak_6545	chr2	25142886	25042038	-	NM_001320613	ADCY3	intron	98523
chr2:25042346-25042903	558	25042422	20	6.29054	3.17692	3.02949	NAT10-RIP-1_vs_Input-1_1e-3_10_30_peak_6544	chr2	25142886	25042038	-	NM_001320613	ADCY3	exon	100262
chr12:49162154-49162384	231	49162305	10	8.88482	6.05011	5.36589	NAT10-RIP-1_vs_Input-1_1e-3_10_30_peak_2583	chr12	49182879	49159973	-	NM_015270	ADCY6	exon	20610
chr16:50285353-50285562	210	50285518	3	4.52948	3.42239	1.51339	NAT10-RIP-1_vs_Input-1_1e-3_10_30_peak_4271	chr16	50300450	50344440	+	NM_001286057	ADCY7	upstream	-14993
chr16:50302863-50303152	290	50302975	2	3.51825	2.66437	0.67421	NAT10-RIP-1_vs_Input-1_1e-3_10_30_peak_4272	chr16	50300450	50344440	+	NM_001286057	ADCY7	intron	2557
chr16:4042145-4042369	225	4042231	6	7.02135	5.18275	3.67148	NAT10-RIP-1_vs_Input-1_1e-3_10_30_peak_3980	chr16	4166186	4012649	-	NM_001116	ADCY9	exon	123929
chr16:4165769-4165977	209	4165812	4	6.62336	4.44061	3.32327	NAT10-RIP-1_vs_Input-1_1e-3_10_30_peak_3983	chr16	4166186	4012649	-	NM_001116	ADCY9	promoter	313
chr16:4163819-4164143	325	4164066	6	4.25956	3.61752	1.28896	NAT10-RIP-1_vs_Input-1_1e-3_10_30_peak_3981	chr16	4166186	4012649	-	NM_001116	ADCY9	exon	2205
chr16:4165168-4165357	190	4165180	3	4.66773	3.46186	1.63264	NAT10-RIP-1_vs_Input-1_1e-3_10_30_peak_3982	chr16	4166186	4012649	-	NM_001116	ADCY9	promoter	924
chr18:1078330-1078535	206	1078377	2	3.51825	2.66437	0.67421	NAT10-RIP-1_vs_Input-1_1e-3_10_30_peak_5278	chr18	905196	912173	+	NM_001117	ADCYAP1	intergenic	173236
chr4:2906496-2906750	255	2906629	22	11.0563	4.97487	7.38324	NAT10-RIP-1_vs_Input-1_1e-3_10_30_peak_8935	chr4	2845583	2931802	+	NM_001119	ADD1	exon	61040
chr4:2835506-2835980	475	2835906	8	5.87388	4.4521	2.66111	NAT10-RIP-1_vs_Input-1_1e-3_10_30_peak_8933	chr4	2845583	2931802	+	NM_001119	ADD1	upstream	-9840
chr4:2836173-2836391	219	2836379	6	3.12922	2.8648	0.48111	NAT10-RIP-1_vs_Input-1_1e-3_10_30_peak_8934	chr4	2845583	2931802	+	NM_001119	ADD1	upstream	-9301
chr4:2915642-2915865	224	2915688	2	3.02632	2.52836	0.40322	NAT10-RIP-1_vs_Input-1_1e-3_10_30_peak_8936	chr4	2845583	2931802	+	NM_001119	ADD1	intron	70170
chr2:70905832-70906044	213	70905928	21	17.0245	8.34503	13.0438	NAT10-RIP-1_vs_Input-1_1e-3_10_30_peak_6664	chr2	70994847	70889215	-	NM_001185054	ADD2	exon	88909
chr10:111786577-111786884	308	111786704	3	5.02281	3.55249	1.91962	NAT10-RIP-1_vs_Input-1_1e-3_10_30_peak_1725	chr10	111768139	111705316	-	NR_038943	ADD3-AS1	upstream	-18591
chr10:111807279-111807537	259	111807495	2	3.51825	2.66437	0.67421	NAT10-RIP-1_vs_Input-1_1e-3_10_30_peak_1727	chr10	111768139	111705316	-	NR_038943	ADD3-AS1	intergenic	-39269
chr10:111798856-111799155	300	111798936	2	3.25383	2.59639	0.57894	NAT10-RIP-1_vs_Input-1_1e-3_10_30_peak_1726	chr10	111768139	111705316	-	NR_038943	ADD3-AS1	intergenic	-30866
chr4:22498384-22498622	239	22498562	3	5.02281	3.55249	1.91962	NAT10-RIP-1_vs_Input-1_1e-3_10_30_peak_8998	chr4	22517677	22388996	-	NM_145290	ADGRA3	intron	19174
chr6:47665803-47666050	248	47665931	2	3.51825	2.66437	0.67421	NAT10-RIP-1_vs_Input-1_1e-3_10_30_peak_10301	chr6	47666288	47689757	+	NM_153838	ADGRF4	promoter	-362
chr16:57698173-57698838	666	57698701	11	5.72352	3.91486	2.5232	NAT10-RIP-1_vs_Input-1_1e-3_10_30_peak_4287	chr16	57702156	57723290	+	NM_001308360	ADGRG3	upstream	-3651
chr16:57697491-57697852	362	57697615	8	4.51415	3.57225	1.49905	NAT10-RIP-1_vs_Input-1_1e-3_10_30_peak_4286	chr16	57702156	57723290	+	NM_001308360	ADGRG3	upstream	-4485
chrX:135378116-135378324	209	135378239	32	9.7951	3.46198	6.20719	NAT10-RIP-1_vs_Input-1_1e-3_10_30_peak_12759	chrX	135383121	135499047	+	NM_153834	ADGRG4	upstream	-4901
chrX:135378716-135378985	270	135378718	22	3.56806	2.1034	0.71813	NAT10-RIP-1_vs_Input-1_1e-3_10_30_peak_12760	chrX	135383121	135499047	+	NM_153834	ADGRG4	upstream	-4271
chr6:142623230-142623446	217	142623335	7	9.30288	6.31671	5.75458	NAT10-RIP-1_vs_Input-1_1e-3_10_30_peak_10469	chr6	142623055	142767403	+	NM_198569	ADGRG6	promoter	283
chr1:82408859-82409373	515	82409105	15	9.35903	5.35666	5.80768	NAT10-RIP-1_vs_Input-1_1e-3_10_30_peak_594	chr1	82266081	82458422	+	NM_012302	ADGRL2	exon	143035
chr1:82376752-82377005	254	82376865	2	3.51825	2.66437	0.67421	NAT10-RIP-1_vs_Input-1_1e-3_10_30_peak_593	chr1	82266081	82458422	+	NM_012302	ADGRL2	intron	110797
chr4:100009251-100009540	290	100009332	3	3.98605	3.24213	1.05486	NAT10-RIP-1_vs_Input-1_1e-3_10_30_peak_9128	chr4	100009939	99992129	-	NM_000671	ADH5	promoter	544
chr3:186583186-186583570	385	186583220	2	3.51825	2.66437	0.67421	NAT10-RIP-1_vs_Input-1_1e-3_10_30_peak_8811	chr3	186573912	186569675	-	NR_046662	ADIPOQ-AS1	upstream	-9466
chr3:186582698-186582910	213	186582845	2	3.51825	2.66437	0.67421	NAT10-RIP-1_vs_Input-1_1e-3_10_30_peak_8810	chr3	186573912	186569675	-	NR_046662	ADIPOQ-AS1	upstream	-8892
chr11:10327915-10328128	214	10328026	19	6.06899	3.17085	2.83751	NAT10-RIP-1_vs_Input-1_1e-3_10_30_peak_1880	chr11	10326526	10328949	+	NM_001124	ADM	promoter	1495
chr20:49508135-49508627	493	49508185	25	8.55888	3.60214	5.06513	NAT10-RIP-1_vs_Input-1_1e-3_10_30_peak_7527	chr20	49526328	49505454	-	NM_001282532	ADNP	exon	17947
chr20:49505712-49505940	229	49505937	9	3.46232	2.80008	0.67421	NAT10-RIP-1_vs_Input-1_1e-3_10_30_peak_7526	chr20	49526328	49505454	-	NM_001282532	ADNP	exon	20502
chr15:73044720-73045113	394	73044957	18	8.8552	4.55026	5.34027	NAT10-RIP-1_vs_Input-1_1e-3_10_30_peak_3730	chr15	73075175	73090540	+	NR_040107	ADPGK-AS1	intergenic	-30259
chr1:36558833-36559266	434	36559115	12	6.58027	4.27205	3.29419	NAT10-RIP-1_vs_Input-1_1e-3_10_30_peak_417	chr1	36554452	36559533	+	NM_017825	ADPRHL2	exon	4597
chr17:10600547-10600825	279	10600696	5	6.73158	4.86319	3.41174	NAT10-RIP-1_vs_Input-1_1e-3_10_30_peak_4702	chr17	10600926	10614875	+	NM_020233	ADPRM	promoter	-240
chr5:159377463-159377671	209	159377569	142	57.9534	5.4485	53.1362	NAT10-RIP-1_vs_Input-1_1e-3_10_30_peak_9790	chr5	159343739	159400017	+	NM_000679	ADRA1B	intron	33828
chr5:159343698-159343942	245	159343779	9	7.21932	5.16788	3.85174	NAT10-RIP-1_vs_Input-1_1e-3_10_30_peak_9789	chr5	159343739	159400017	+	NM_000679	ADRA1B	promoter	81
chr20:60882663-60882910	248	60882781	31	28.3555	11.6229	24.0265	NAT10-RIP-1_vs_Input-1_1e-3_10_30_peak_7585	chr20	60877951	60883918	+	NM_001281438	ADRM1	exon	4835
chr20:60878621-60878817	197	60878740	23	16.9162	7.73243	12.9412	NAT10-RIP-1_vs_Input-1_1e-3_10_30_peak_7582	chr20	60877951	60883918	+	NM_001281438	ADRM1	promoter	768
chr20:60883110-60883868	759	60883775	16	11.5849	6.44843	7.87576	NAT10-RIP-1_vs_Input-1_1e-3_10_30_peak_7586	chr20	60877951	60883918	+	NM_001281438	ADRM1	exon	5538
chr20:60881233-60881470	238	60881271	7	6.44966	4.90594	3.17574	NAT10-RIP-1_vs_Input-1_1e-3_10_30_peak_7584	chr20	60877951	60883918	+	NM_001281438	ADRM1	exon	3400
chr20:60880619-60880877	259	60880848	4	3.39808	3.12147	0.67421	NAT10-RIP-1_vs_Input-1_1e-3_10_30_peak_7583	chr20	60877951	60883918	+	NM_001281438	ADRM1	intron	2797
chr22:40661417-40663012	1596	40661918	24	12.0704	5.11644	8.33312	NAT10-RIP-1_vs_Input-1_1e-3_10_30_peak_8105	chr22	40742503	40762752	+	NM_001317923	ADSL	intergenic	-80289
chr22:40660802-40661088	287	40660959	20	7.22141	3.55396	3.85295	NAT10-RIP-1_vs_Input-1_1e-3_10_30_peak_8104	chr22	40742503	40762752	+	NM_001317923	ADSL	intergenic	-81558
chr14:105173240-105173864	625	105173693	26	22.1871	9.80685	18.0246	NAT10-RIP-1_vs_Input-1_1e-3_10_30_peak_3484	chr14	105190533	105213662	+	NM_152328	ADSSL1	upstream	-16981
chr14:105174143-105174341	199	105174243	13	15.7526	9.53994	11.8272	NAT10-RIP-1_vs_Input-1_1e-3_10_30_peak_3485	chr14	105190533	105213662	+	NM_152328	ADSSL1	upstream	-16291
chr14:105180546-105181226	681	105180876	32	16.2007	5.5848	12.2547	NAT10-RIP-1_vs_Input-1_1e-3_10_30_peak_3486	chr14	105190533	105213662	+	NM_152328	ADSSL1	upstream	-9647
chr14:105185174-105185640	467	105185351	13	9.01075	5.55683	5.48116	NAT10-RIP-1_vs_Input-1_1e-3_10_30_peak_3487	chr14	105190533	105213662	+	NM_152328	ADSSL1	upstream	-5126
chr14:105197416-105197628	213	105197504	2	3.51825	2.66437	0.67421	NAT10-RIP-1_vs_Input-1_1e-3_10_30_peak_3488	chr14	105196180	105213662	+	NM_199165	ADSSL1	promoter	1342
chr12:19736189-19736450	262	19736288	4	6.00363	4.27799	2.77709	NAT10-RIP-1_vs_Input-1_1e-3_10_30_peak_2517	chr12	19593514	19675173	+	NM_001267043	AEBP2	intergenic	142805
chr12:19592648-19593043	396	19593007	4	4.48126	3.70196	1.47291	NAT10-RIP-1_vs_Input-1_1e-3_10_30_peak_2516	chr12	19592607	19675173	+	NM_153207	AEBP2	promoter	238
chr15:89169506-89169896	391	89169765	10	7.7767	5.36087	4.35834	NAT10-RIP-1_vs_Input-1_1e-3_10_30_peak_3802	chr15	89164526	89175512	+	NM_022767	AEN	exon	5175
chr4:7844859-7845064	206	7844957	9	9.12292	6.31157	5.58528	NAT10-RIP-1_vs_Input-1_1e-3_10_30_peak_8983	chr4	7755816	7780654	+	NR_026892	AFAP1-AS1	intergenic	89145
chr4:7677751-7677962	212	7677800	2	3.51825	2.66437	0.67421	NAT10-RIP-1_vs_Input-1_1e-3_10_30_peak_8982	chr4	7755816	7780654	+	NR_026892	AFAP1-AS1	intergenic	-77960
chr5:148638039-148638342	304	148638261	6	4.84202	3.98852	1.78737	NAT10-RIP-1_vs_Input-1_1e-3_10_30_peak_9721	chr5	148651400	148691938	+	NM_001323063	AFAP1L1	upstream	-13210
chr6:168351890-168352822	933	168352617	27	21.321	9.02116	17.1856	NAT10-RIP-1_vs_Input-1_1e-3_10_30_peak_10559	chr6	168228314	168372700	+	NM_001291964	AFDN	exon	124042
chr6:168298895-168299107	213	168298977	9	7.21932	5.16788	3.85174	NAT10-RIP-1_vs_Input-1_1e-3_10_30_peak_10558	chr6	168228314	168372700	+	NM_001291964	AFDN	exon	70687
chr6:168228424-168228615	192	168228488	2	3.08702	2.54743	0.45126	NAT10-RIP-1_vs_Input-1_1e-3_10_30_peak_10557	chr6	168228314	168372700	+	NM_001291964	AFDN	promoter	205
chr4:88035515-88036458	944	88036323	22	22.0212	11.0146	17.8635	NAT10-RIP-1_vs_Input-1_1e-3_10_30_peak_9109	chr4	87928152	88062206	+	NM_005935	AFF1	exon	107834
chr4:87967844-87968315	472	87968239	11	5.72352	3.91486	2.5232	NAT10-RIP-1_vs_Input-1_1e-3_10_30_peak_9108	chr4	87928152	88062206	+	NM_005935	AFF1	exon	39927
chr2:100466752-100466964	213	100466858	2	3.51825	2.66437	0.67421	NAT10-RIP-1_vs_Input-1_1e-3_10_30_peak_6747	chr2	100722045	100163715	-	NM_001025108	AFF3	intron	255187
chr5:132232646-132232883	238	132232779	47	20.5059	5.16219	16.3969	NAT10-RIP-1_vs_Input-1_1e-3_10_30_peak_9623	chr5	132299354	132211070	-	NM_014423	AFF4	exon	66590
chr5:132270114-132270573	460	132270323	38	7.76857	2.65762	4.35257	NAT10-RIP-1_vs_Input-1_1e-3_10_30_peak_9624	chr5	132299354	132211070	-	NM_014423	AFF4	exon	29011
chr5:132232105-132232304	200	132232197	26	4.97974	2.39249	1.90996	NAT10-RIP-1_vs_Input-1_1e-3_10_30_peak_9622	chr5	132299354	132211070	-	NM_014423	AFF4	exon	67150
chr16:90061207-90061612	406	90061439	13	9.45035	5.82716	5.88871	NAT10-RIP-1_vs_Input-1_1e-3_10_30_peak_4567	chr16	90038987	90067195	+	NR_003228	AFG3L1P	intron	22422
chr16:90032264-90032622	359	90032436	7	7.927	5.70636	4.49343	NAT10-RIP-1_vs_Input-1_1e-3_10_30_peak_4564	chr16	90038987	90067195	+	NR_003228	AFG3L1P	upstream	-6544
chr16:90033152-90033634	483	90033518	10	7.5415	5.21242	4.14373	NAT10-RIP-1_vs_Input-1_1e-3_10_30_peak_4565	chr16	90038987	90067195	+	NR_003228	AFG3L1P	upstream	-5594
chr16:90062172-90062466	295	90062325	9	5.36235	3.98395	2.21065	NAT10-RIP-1_vs_Input-1_1e-3_10_30_peak_4568	chr16	90038987	90067195	+	NR_003228	AFG3L1P	intron	23332
chr16:90036280-90036740	461	90036637	6	4.25956	3.61752	1.28896	NAT10-RIP-1_vs_Input-1_1e-3_10_30_peak_4566	chr16	90038987	90067195	+	NR_003228	AFG3L1P	upstream	-2477
chr18:12358664-12358950	287	12358809	14	19.0863	11.1059	15.0266	NAT10-RIP-1_vs_Input-1_1e-3_10_30_peak_5311	chr18	12377275	12328942	-	NM_006796	AFG3L2	exon	18468
chr2:236593469-236593658	190	236593542	2	3.4062	2.63694	0.67421	NAT10-RIP-1_vs_Input-1_1e-3_10_30_peak_7202	chr2	236414394	236416210	+	NR_131900	AGAP1-IT1	intergenic	179169
chr12:58112772-58112970	199	58112873	27	21.9672	9.37416	17.8111	NAT10-RIP-1_vs_Input-1_1e-3_10_30_peak_2739	chr12	58120022	58122139	+	NR_027032	AGAP2-AS1	upstream	-7151
chr12:58111926-58112204	279	58112043	27	18.5846	7.59177	14.5441	NAT10-RIP-1_vs_Input-1_1e-3_10_30_peak_2738	chr12	58120022	58122139	+	NR_027032	AGAP2-AS1	upstream	-7957
chr12:58114588-58115326	739	58114763	24	7.22634	3.2138	3.85725	NAT10-RIP-1_vs_Input-1_1e-3_10_30_peak_2740	chr12	58120022	58122139	+	NR_027032	AGAP2-AS1	upstream	-5065
chr7:150767523-150768005	483	150767909	17	16.7343	9.31344	12.7654	NAT10-RIP-1_vs_Input-1_1e-3_10_30_peak_11344	chr7	150783508	150820725	+	NM_001308304	AGAP3	upstream	-15744
chr7:150839521-150839736	216	150839641	8	8.71395	6.13282	5.20768	NAT10-RIP-1_vs_Input-1_1e-3_10_30_peak_11349	chr7	150783508	150841523	+	NM_031946	AGAP3	exon	56120
chr7:150768204-150768714	511	150768616	13	9.9323	6.12514	6.33485	NAT10-RIP-1_vs_Input-1_1e-3_10_30_peak_11345	chr7	150783508	150820725	+	NM_001308304	AGAP3	upstream	-15049
chr7:150773181-150773506	326	150773458	16	8.62878	4.76014	5.13003	NAT10-RIP-1_vs_Input-1_1e-3_10_30_peak_11346	chr7	150783508	150820725	+	NM_001308304	AGAP3	upstream	-10165
chr7:150763679-150764071	393	150763735	10	5.89643	4.17252	2.67892	NAT10-RIP-1_vs_Input-1_1e-3_10_30_peak_11343	chr7	150783508	150820725	+	NM_001308304	AGAP3	upstream	-19633
chr10:46321628-46322164	537	46321739	11	9.40429	6.20146	5.84699	NAT10-RIP-1_vs_Input-1_1e-3_10_30_peak_1502	chr10	46349325	46321039	-	NM_001291379	AGAP4	exon	27429
chr10:46322507-46322720	214	46322599	6	5.9383	4.63343	2.71753	NAT10-RIP-1_vs_Input-1_1e-3_10_30_peak_1503	chr10	46349325	46321039	-	NM_001291379	AGAP4	exon	26712
chr10:46361091-46361541	451	46361427	3	4.71656	3.47522	1.67795	NAT10-RIP-1_vs_Input-1_1e-3_10_30_peak_1504	chr10	46349325	46321039	-	NM_001291379	AGAP4	upstream	-11991
chr10:51768917-51769736	820	51769546	13	9.01075	5.55683	5.48116	NAT10-RIP-1_vs_Input-1_1e-3_10_30_peak_1521	chr10	51748077	51770259	+	NM_001077665	AGAP6	exon	21249
chr7:134673779-134674095	317	134673849	3	5.02281	3.55249	1.91962	NAT10-RIP-1_vs_Input-1_1e-3_10_30_peak_11165	chr7	134671258	134820530	+	NM_178563	AGBL3	intron	2679
chr7:134653754-134654017	264	134653979	22	6.35281	3.0483	3.0856	NAT10-RIP-1_vs_Input-1_1e-3_10_30_peak_11164	chr7	134671258	134820530	+	NM_178563	AGBL3	upstream	-17373
chr2:27278706-27278903	198	27278814	16	13.2222	7.43767	9.41662	NAT10-RIP-1_vs_Input-1_1e-3_10_30_peak_6556	chr2	27274490	27293490	+	NR_104246	AGBL5	exon	4314
chr1:15894359-15894711	353	15894432	8	6.66282	4.95009	3.35755	NAT10-RIP-1_vs_Input-1_1e-3_10_30_peak_219	chr1	15911605	15898193	-	NM_024758	AGMAT	intergenic	17070
chr1:15931262-15931558	297	15931395	73	26.3798	4.53679	22.1	NAT10-RIP-1_vs_Input-1_1e-3_10_30_peak_220	chr1	15911605	15898193	-	NM_024758	AGMAT	upstream	-19805
chr1:36367648-36367919	272	36367852	4	3.45564	3.15578	0.67421	NAT10-RIP-1_vs_Input-1_1e-3_10_30_peak_416	chr1	36348795	36389899	+	NM_001317122	AGO1	intron	18988
chr8:141688266-141688491	226	141688444	5	4.32559	3.69961	1.34773	NAT10-RIP-1_vs_Input-1_1e-3_10_30_peak_11754	chr8	141645646	141541263	-	NM_012154	AGO2	intergenic	-42732
chr8:141632575-141633103	529	141632603	4	3.45564	3.15578	0.67421	NAT10-RIP-1_vs_Input-1_1e-3_10_30_peak_11753	chr8	141645646	141541263	-	NM_012154	AGO2	intron	12807
chr9:139567744-139568388	645	139568245	33	23.3385	8.41826	19.1424	NAT10-RIP-1_vs_Input-1_1e-3_10_30_peak_12397	chr9	139581911	139567594	-	NM_006412	AGPAT2	exon	13845
chr9:139579235-139579495	261	139579406	2	3.51825	2.66437	0.67421	NAT10-RIP-1_vs_Input-1_1e-3_10_30_peak_12398	chr9	139581911	139567594	-	NM_006412	AGPAT2	intron	2546
chr21:45275953-45276144	192	45276029	32	15.6321	5.37227	11.7117	NAT10-RIP-1_vs_Input-1_1e-3_10_30_peak_7760	chr21	45285115	45407475	+	NM_020132	AGPAT3	upstream	-9067
chr21:45403548-45404009	462	45403720	13	7.26705	4.51058	3.89443	NAT10-RIP-1_vs_Input-1_1e-3_10_30_peak_7763	chr21	45285115	45407475	+	NM_020132	AGPAT3	exon	118663
chr21:45358897-45359340	444	45359170	3	5.02281	3.55249	1.91962	NAT10-RIP-1_vs_Input-1_1e-3_10_30_peak_7761	chr21	45285115	45407475	+	NM_020132	AGPAT3	intron	74003
chr21:45402681-45403125	445	45402731	12	3.97272	2.81189	1.05486	NAT10-RIP-1_vs_Input-1_1e-3_10_30_peak_7762	chr21	45285115	45407475	+	NM_020132	AGPAT3	exon	117788
chr6:161553983-161554243	261	161554113	4	3.47935	3.16981	0.67421	NAT10-RIP-1_vs_Input-1_1e-3_10_30_peak_10545	chr6	161583014	161581163	-	NR_024277	AGPAT4-IT1	intergenic	28901
chr6:161563436-161563698	263	161563542	2	3.1027	2.55225	0.46031	NAT10-RIP-1_vs_Input-1_1e-3_10_30_peak_10546	chr6	161583014	161581163	-	NR_024277	AGPAT4-IT1	intergenic	19447
chr7:16823187-16823547	361	16823429	8	7.21999	5.29016	3.85174	NAT10-RIP-1_vs_Input-1_1e-3_10_30_peak_10708	chr7	16844738	16832263	-	NM_006408	AGR2	intergenic	21371
chr1:978615-979650	1036	979305	22	30.4623	15.8049	26.0842	NAT10-RIP-1_vs_Input-1_1e-3_10_30_peak_25	chr1	955502	991499	+	NM_001305275	AGRN	intron	23630
chr1:985793-985983	191	985837	27	32.2677	15.4003	27.8505	NAT10-RIP-1_vs_Input-1_1e-3_10_30_peak_31	chr1	955502	991499	+	NM_001305275	AGRN	exon	30386
chr1:976625-977089	465	976977	28	32.185	14.9869	27.7697	NAT10-RIP-1_vs_Input-1_1e-3_10_30_peak_23	chr1	955502	991499	+	NM_001305275	AGRN	exon	21355
chr1:989126-989368	243	989246	23	24.8825	12.4029	20.6437	NAT10-RIP-1_vs_Input-1_1e-3_10_30_peak_33	chr1	955502	991499	+	NM_001305275	AGRN	exon	33745
chr1:976023-976283	261	976169	15	20.8721	11.9029	16.7509	NAT10-RIP-1_vs_Input-1_1e-3_10_30_peak_22	chr1	955502	991499	+	NM_001305275	AGRN	exon	20651
chr1:980529-981457	929	980806	18	20.3024	11.1681	16.2007	NAT10-RIP-1_vs_Input-1_1e-3_10_30_peak_26	chr1	955502	991499	+	NM_001305275	AGRN	intron	25491
chr1:984988-985424	437	985105	16	15.43	8.7854	11.5182	NAT10-RIP-1_vs_Input-1_1e-3_10_30_peak_30	chr1	955502	991499	+	NM_001305275	AGRN	intron	29704
chr1:984277-984793	517	984714	18	15.5413	8.31269	11.6246	NAT10-RIP-1_vs_Input-1_1e-3_10_30_peak_29	chr1	955502	991499	+	NM_001305275	AGRN	intron	29033
chr1:983387-983732	346	983472	23	16.4012	7.45182	12.4461	NAT10-RIP-1_vs_Input-1_1e-3_10_30_peak_28	chr1	955502	991499	+	NM_001305275	AGRN	exon	28057
chr1:981774-982475	702	981908	14	11.0018	6.56265	7.33246	NAT10-RIP-1_vs_Input-1_1e-3_10_30_peak_27	chr1	955502	991499	+	NM_001305275	AGRN	intron	26622
chr1:990443-991359	917	990963	32	15.6321	5.37227	11.7117	NAT10-RIP-1_vs_Input-1_1e-3_10_30_peak_34	chr1	955502	991499	+	NM_001305275	AGRN	exon	35399
chr1:977339-977535	197	977443	7	6.99705	5.21864	3.65411	NAT10-RIP-1_vs_Input-1_1e-3_10_30_peak_24	chr1	955502	991499	+	NM_001305275	AGRN	exon	21935
chr1:986832-987028	197	986938	9	7.17289	5.13871	3.81226	NAT10-RIP-1_vs_Input-1_1e-3_10_30_peak_32	chr1	955502	991499	+	NM_001305275	AGRN	exon	31428
chr1:955571-955769	199	955669	3	5.02281	3.55249	1.91962	NAT10-RIP-1_vs_Input-1_1e-3_10_30_peak_19	chr1	955502	991499	+	NM_001305275	AGRN	promoter	168
chr1:970823-971077	255	970872	3	4.52948	3.42239	1.51339	NAT10-RIP-1_vs_Input-1_1e-3_10_30_peak_20	chr1	955502	991499	+	NM_001305275	AGRN	intron	15448
chr1:973695-974030	336	973805	3	3.7158	3.13636	0.84318	NAT10-RIP-1_vs_Input-1_1e-3_10_30_peak_21	chr1	955502	991499	+	NM_001305275	AGRN	intron	18360
chr9:88247939-88248170	232	88247976	11	4.97754	3.47378	1.90796	NAT10-RIP-1_vs_Input-1_1e-3_10_30_peak_12080	chr9	88356944	88161453	-	NM_001286717	AGTPBP1	exon	108890
chr1:247094919-247095210	292	247095020	6	6.19094	4.76997	2.93804	NAT10-RIP-1_vs_Input-1_1e-3_10_30_peak_1213	chr1	247094726	247002401	-	NM_015446	AHCTF1	promoter	-338
chr2:162359836-162360085	250	162359904	18	6.27556	3.34794	3.01545	NAT10-RIP-1_vs_Input-1_1e-3_10_30_peak_6943	chr2	162364413	162355577	-	NR_077058	AHCTF1P1	exon	4453
chr20:32878530-32878749	220	32878658	19	12.7941	6.44369	9.01354	NAT10-RIP-1_vs_Input-1_1e-3_10_30_peak_7396	chr20	32890812	32868070	-	NM_001322086	AHCY	exon	12173
chr20:32873242-32873441	200	32873335	12	8.49313	5.43898	5.0023	NAT10-RIP-1_vs_Input-1_1e-3_10_30_peak_7395	chr20	32890812	32868070	-	NM_001322086	AHCY	exon	17471
chr20:32868276-32868860	585	32868290	61	4.28483	1.67574	1.30993	NAT10-RIP-1_vs_Input-1_1e-3_10_30_peak_7394	chr20	32890812	32868070	-	NM_001322086	AHCY	exon	22244
chr7:128961683-128962011	329	128961854	2	3.49022	2.65769	0.67421	NAT10-RIP-1_vs_Input-1_1e-3_10_30_peak_11143	chr7	128864854	129070052	+	NM_001130720	AHCYL2	intron	96993
chr7:128912760-128913037	278	128912847	2	3.08702	2.54743	0.45126	NAT10-RIP-1_vs_Input-1_1e-3_10_30_peak_11142	chr7	128864854	129070052	+	NM_001130720	AHCYL2	intron	48044
chr1:27874723-27875247	525	27875062	16	13.8781	7.83849	10.039	NAT10-RIP-1_vs_Input-1_1e-3_10_30_peak_362	chr1	27930005	27860755	-	NM_001029882	AHDC1	exon	55020
chr1:27875679-27877597	1919	27877414	15	13.0463	7.5817	9.25169	NAT10-RIP-1_vs_Input-1_1e-3_10_30_peak_363	chr1	27930005	27860755	-	NM_001029882	AHDC1	exon	53367
chr1:27877826-27878398	573	27878003	9	6.34172	4.61088	3.07491	NAT10-RIP-1_vs_Input-1_1e-3_10_30_peak_364	chr1	27930005	27860755	-	NM_001029882	AHDC1	exon	51893
chr1:27873968-27874431	464	27874357	6	5.17059	4.18999	2.04737	NAT10-RIP-1_vs_Input-1_1e-3_10_30_peak_361	chr1	27930005	27860755	-	NM_001029882	AHDC1	exon	55806
chr6:135801934-135802143	210	135802016	2	3.51825	2.66437	0.67421	NAT10-RIP-1_vs_Input-1_1e-3_10_30_peak_10450	chr6	135818903	135605109	-	NM_017651	AHI1	intron	16865
chr6:135658432-135658675	244	135658500	2	3.25383	2.59639	0.57894	NAT10-RIP-1_vs_Input-1_1e-3_10_30_peak_10449	chr6	135818903	135605109	-	NM_017651	AHI1	intron	160350
chr11:62284086-62301537	17452	62287837	246	80.1354	4.45793	75.0766	NAT10-RIP-1_vs_Input-1_1e-3_10_30_peak_2026	chr11	62314332	62201013	-	NM_024060	AHNAK	intron	21521
chr14:105407821-105419751	11931	105418821	125	79.4564	9.4935	74.4024	NAT10-RIP-1_vs_Input-1_1e-3_10_30_peak_3504	chr14	105444694	105403590	-	NM_138420	AHNAK2	exon	30908
chr14:105404130-105407120	2991	105406243	124	60.7854	6.66904	55.934	NAT10-RIP-1_vs_Input-1_1e-3_10_30_peak_3502	chr14	105444694	105403590	-	NM_138420	AHNAK2	exon	39069
chr14:105439254-105439519	266	105439350	5	6.07102	4.6004	2.83937	NAT10-RIP-1_vs_Input-1_1e-3_10_30_peak_3506	chr14	105444694	105403590	-	NM_138420	AHNAK2	intron	5308
chr14:105420313-105421070	758	105420431	103	26.3941	3.4683	22.114	NAT10-RIP-1_vs_Input-1_1e-3_10_30_peak_3505	chr14	105444694	105403590	-	NM_138420	AHNAK2	exon	24003
chr14:105407335-105407560	226	105407406	60	10.077	2.49055	6.46428	NAT10-RIP-1_vs_Input-1_1e-3_10_30_peak_3503	chr14	105444694	105403590	-	NM_138420	AHNAK2	exon	37247
chr5:357432-357668	237	357597	3	4.95627	3.53663	1.88848	NAT10-RIP-1_vs_Input-1_1e-3_10_30_peak_9316	chr5	304290	438405	+	NM_001242412	AHRR	intron	53260
chr2:61519675-61519867	193	61519768	4	4.2031	3.56647	1.24514	NAT10-RIP-1_vs_Input-1_1e-3_10_30_peak_6643	chr2	61404552	61416060	+	NM_001321305	AHSA2	intergenic	115219
chr12:8789300-8789993	694	8789703	56	19.7661	4.29468	15.6825	NAT10-RIP-1_vs_Input-1_1e-3_10_30_peak_2479	chr12	8765463	8754761	-	NM_001330343	AICDA	intergenic	-24183
chr1:222885039-222885674	636	222885154	4	5.31972	4.05266	2.17419	NAT10-RIP-1_vs_Input-1_1e-3_10_30_peak_1102	chr1	222885864	222841354	-	NM_022831	AIDA	promoter	508
chr10:71852873-71853197	325	71853071	2	3.49022	2.65769	0.67421	NAT10-RIP-1_vs_Input-1_1e-3_10_30_peak_1582	chr10	71892690	71872022	-	NM_001198696	AIFM2	intergenic	39655
chr6:143541501-143541807	307	143541578	3	4.34196	3.36485	1.36199	NAT10-RIP-1_vs_Input-1_1e-3_10_30_peak_10475	chr6	143381978	143661480	+	NM_016108	AIG1	intron	159676
chr6:143638094-143638304	211	143638212	2	3.51825	2.66437	0.67421	NAT10-RIP-1_vs_Input-1_1e-3_10_30_peak_10477	chr6	143381978	143661480	+	NM_016108	AIG1	intron	256221
chr6:143428535-143428824	290	143428787	2	3.51825	2.66437	0.67421	NAT10-RIP-1_vs_Input-1_1e-3_10_30_peak_10473	chr6	143381978	143661480	+	NM_016108	AIG1	intron	46701
chr6:143570697-143570932	236	143570737	2	3.51825	2.66437	0.67421	NAT10-RIP-1_vs_Input-1_1e-3_10_30_peak_10476	chr6	143381978	143661480	+	NM_016108	AIG1	intron	188836
chr6:143529579-143529998	420	143529694	2	3.13467	2.56193	0.48535	NAT10-RIP-1_vs_Input-1_1e-3_10_30_peak_10474	chr6	143381978	143661480	+	NM_016108	AIG1	intron	147810
chr14:23450459-23450837	379	23450644	14	12.2143	7.31028	8.46458	NAT10-RIP-1_vs_Input-1_1e-3_10_30_peak_3216	chr14	23451851	23440382	-	NM_032876	AJUBA	promoter	1203
chr14:23467721-23467975	255	23467853	11	8.3345	5.53305	4.8626	NAT10-RIP-1_vs_Input-1_1e-3_10_30_peak_3217	chr14	23451851	23440382	-	NM_032876	AJUBA	upstream	-15997
chr14:23440521-23440725	205	23440580	12	6.18034	4.0364	2.93572	NAT10-RIP-1_vs_Input-1_1e-3_10_30_peak_3214	chr14	23451851	23440382	-	NM_032876	AJUBA	exon	11228
chr14:23442031-23442424	394	23442248	12	4.56785	3.12822	1.54895	NAT10-RIP-1_vs_Input-1_1e-3_10_30_peak_3215	chr14	23451851	23440382	-	NM_032876	AJUBA	exon	9624
chr9:130648696-130648912	217	130648774	22	8.36661	3.81694	4.89192	NAT10-RIP-1_vs_Input-1_1e-3_10_30_peak_12262	chr9	130641900	130628758	-	NM_001318121	AK1	upstream	-6904
chr1:65645715-65645904	190	65645795	3	3.34141	2.97082	0.64237	NAT10-RIP-1_vs_Input-1_1e-3_10_30_peak_575	chr1	65614685	65697828	+	NM_001330616	AK4	intron	31124
chr17:55182916-55183123	208	55183022	15	7.0579	4.07959	3.70512	NAT10-RIP-1_vs_Input-1_1e-3_10_30_peak_5035	chr17	55163134	55198705	+	NM_001242902	AKAP1	exon	19885
chr17:55184333-55184536	204	55184463	9	4.35596	3.34791	1.37418	NAT10-RIP-1_vs_Input-1_1e-3_10_30_peak_5036	chr17	55163134	55198705	+	NM_001242902	AKAP1	exon	21300
chr13:42830297-42830539	243	42830301	21	3.39291	2.0786	0.67421	NAT10-RIP-1_vs_Input-1_1e-3_10_30_peak_3055	chr13	42846288	42897403	+	NM_016248	AKAP11	upstream	-15870
chr6:151670591-151673420	2830	151670725	97	27.9287	3.79443	23.6102	NAT10-RIP-1_vs_Input-1_1e-3_10_30_peak_10505	chr6	151646665	151679694	+	NM_144497	AKAP12	exon	25340
chr6:151673630-151674726	1097	151673966	77	12.945	2.54887	9.15552	NAT10-RIP-1_vs_Input-1_1e-3_10_30_peak_10506	chr6	151646665	151679694	+	NM_144497	AKAP12	exon	27513
chr15:86198630-86198972	343	86198714	16	12.6275	7.07584	8.85827	NAT10-RIP-1_vs_Input-1_1e-3_10_30_peak_3796	chr15	86163180	86292589	+	NM_001270546	AKAP13	exon	35621
chr15:86124325-86124955	631	86124552	24	10.8509	4.59442	7.18959	NAT10-RIP-1_vs_Input-1_1e-3_10_30_peak_3795	chr15	86163180	86292589	+	NM_001270546	AKAP13	intergenic	-38540
chr15:86122245-86122801	557	86122639	19	8.7033	4.32926	5.20038	NAT10-RIP-1_vs_Input-1_1e-3_10_30_peak_3793	chr15	86163180	86292589	+	NM_001270546	AKAP13	intergenic	-40657
chr15:86123250-86123523	274	86123461	19	4.97269	2.73544	1.90412	NAT10-RIP-1_vs_Input-1_1e-3_10_30_peak_3794	chr15	86163180	86292589	+	NM_001270546	AKAP13	intergenic	-39794
chr9:112898511-112900790	2280	112900246	38	22.0599	6.83268	17.9013	NAT10-RIP-1_vs_Input-1_1e-3_10_30_peak_12172	chr9	112887780	112934791	+	NM_001136562	AKAP2	exon	11870
chr9:112930830-112931052	223	112930985	17	4.85107	2.8229	1.7955	NAT10-RIP-1_vs_Input-1_1e-3_10_30_peak_12173	chr9	112887780	112934791	+	NM_001136562	AKAP2	exon	43161
chr9:112878894-112879107	214	112879026	2	3.07156	2.54264	0.44276	NAT10-RIP-1_vs_Input-1_1e-3_10_30_peak_12171	chr9	112887780	112934791	+	NM_001136562	AKAP2	upstream	-8780
chr12:4724770-4725068	299	4724969	2	3.51825	2.66437	0.67421	NAT10-RIP-1_vs_Input-1_1e-3_10_30_peak_2435	chr12	4758213	4724673	-	NM_001278309	AKAP3	exon	33294
chr12:4744600-4744849	250	4744674	24	4.70484	2.38842	1.66715	NAT10-RIP-1_vs_Input-1_1e-3_10_30_peak_2436	chr12	4758213	4724673	-	NM_001278309	AKAP3	intron	13489
chr14:64920446-64920642	197	64920503	3	3.32188	2.96157	0.62721	NAT10-RIP-1_vs_Input-1_1e-3_10_30_peak_3290	chr14	64932216	64941221	+	NM_004857	AKAP5	upstream	-11672
chr6:131505508-131506260	753	131506086	28	11.7899	4.46615	8.06678	NAT10-RIP-1_vs_Input-1_1e-3_10_30_peak_10442	chr6	131456825	131604675	+	NM_016377	AKAP7	intron	49059
chr19:15490895-15491196	302	15491057	9	8.37702	5.87796	4.89817	NAT10-RIP-1_vs_Input-1_1e-3_10_30_peak_5881	chr19	15490612	15464331	-	NM_005858	AKAP8	promoter	-433
chr19:15483767-15484052	286	15484001	8	7.88722	5.68041	4.45599	NAT10-RIP-1_vs_Input-1_1e-3_10_30_peak_5880	chr19	15490612	15464331	-	NM_005858	AKAP8	exon	6703
chr19:15465767-15466089	323	15465875	11	7.79551	5.19434	4.3763	NAT10-RIP-1_vs_Input-1_1e-3_10_30_peak_5877	chr19	15490612	15464331	-	NM_005858	AKAP8	exon	24684
chr19:15473238-15473435	198	15473285	3	3.91321	3.21472	1.00742	NAT10-RIP-1_vs_Input-1_1e-3_10_30_peak_5878	chr19	15490612	15464331	-	NM_005858	AKAP8	intron	17276
chr19:15477288-15477611	324	15477394	2	3.36627	2.62668	0.66332	NAT10-RIP-1_vs_Input-1_1e-3_10_30_peak_5879	chr19	15490612	15464331	-	NM_005858	AKAP8	intron	13163
chr19:15535507-15535842	336	15535663	15	15.5814	9.11663	11.6631	NAT10-RIP-1_vs_Input-1_1e-3_10_30_peak_5883	chr19	15529932	15490858	-	NM_001291478	AKAP8L	upstream	-5742
chr19:15536102-15536525	424	15536232	12	11.2567	7.15013	7.56759	NAT10-RIP-1_vs_Input-1_1e-3_10_30_peak_5884	chr19	15529932	15490858	-	NM_001291478	AKAP8L	upstream	-6381
chr19:15537807-15538307	501	15538078	20	14.2685	7.03062	10.4121	NAT10-RIP-1_vs_Input-1_1e-3_10_30_peak_5885	chr19	15529932	15490858	-	NM_001291478	AKAP8L	upstream	-8125
chr19:15511970-15512380	411	15512078	14	9.17048	5.44825	5.6296	NAT10-RIP-1_vs_Input-1_1e-3_10_30_peak_5882	chr19	15529932	15490858	-	NM_001291478	AKAP8L	exon	17757
chr19:15549382-15549577	196	15549447	3	5.02281	3.55249	1.91962	NAT10-RIP-1_vs_Input-1_1e-3_10_30_peak_5886	chr19	15529932	15490858	-	NM_001291478	AKAP8L	upstream	-19547
chr9:117139544-117139827	284	117139706	7	7.9454	5.71541	4.51066	NAT10-RIP-1_vs_Input-1_1e-3_10_30_peak_12197	chr9	117150243	117098406	-	NM_001317950	AKNA	exon	10558
chr7:134127229-134127434	206	134127325	76	10.5643	2.29105	6.91961	NAT10-RIP-1_vs_Input-1_1e-3_10_30_peak_11159	chr7	134143944	134127101	-	NM_001628	AKR1B1	exon	16613
chr1:113466472-113466829	358	113466588	17	9.17781	4.88042	5.63611	NAT10-RIP-1_vs_Input-1_1e-3_10_30_peak_684	chr1	113465971	113467295	+	NR_002796	AKR7A2P1	promoter	679
chr1:113460306-113460503	198	113460385	19	8.24905	4.11778	4.78989	NAT10-RIP-1_vs_Input-1_1e-3_10_30_peak_683	chr1	113465971	113467295	+	NR_002796	AKR7A2P1	upstream	-5567
chr14:105239207-105239455	249	105239339	22	17.5331	8.35398	13.5308	NAT10-RIP-1_vs_Input-1_1e-3_10_30_peak_3489	chr14	105259938	105235686	-	NM_005163	AKT1	exon	20607
chr14:105247095-105247284	190	105247155	3	5.02281	3.55249	1.91962	NAT10-RIP-1_vs_Input-1_1e-3_10_30_peak_3490	chr14	105259938	105235686	-	NM_005163	AKT1	intron	12749
chr16:53535716-53535911	196	53535794	2	3.08702	2.54743	0.45126	NAT10-RIP-1_vs_Input-1_1e-3_10_30_peak_4280	chr16	53537216	53524951	-	NM_001308325	AKTIP	promoter	1403
chr3:52227256-52227609	354	52227499	448	257.957	8.88116	252.201	NAT10-RIP-1_vs_Input-1_1e-3_10_30_peak_8443	chr3	52232098	52248343	+	NM_000688	ALAS1	upstream	-4666
chr3:52228125-52228345	221	52228228	127	69.6189	7.71584	64.6607	NAT10-RIP-1_vs_Input-1_1e-3_10_30_peak_8444	chr3	52232098	52248343	+	NM_000688	ALAS1	upstream	-3863
chr3:52228553-52228821	269	52228713	303	147.654	6.98148	142.185	NAT10-RIP-1_vs_Input-1_1e-3_10_30_peak_8445	chr3	52232098	52248343	+	NM_000688	ALAS1	upstream	-3411
chr3:105086014-105086268	255	105086145	25	10.052	4.15367	6.44144	NAT10-RIP-1_vs_Input-1_1e-3_10_30_peak_8569	chr3	105085556	105295757	+	NM_001627	ALCAM	promoter	585
chr3:105222780-105222991	212	105222826	4	4.48126	3.70196	1.47291	NAT10-RIP-1_vs_Input-1_1e-3_10_30_peak_8570	chr3	105085556	105295757	+	NM_001627	ALCAM	intron	137329
chr9:75515599-75516200	602	75515844	14	13.7566	8.25015	9.92343	NAT10-RIP-1_vs_Input-1_1e-3_10_30_peak_12046	chr9	75568233	75515577	-	NM_000689	ALDH1A1	exon	52334
chr9:75551267-75551604	338	75551326	2	3.51825	2.66437	0.67421	NAT10-RIP-1_vs_Input-1_1e-3_10_30_peak_12048	chr9	75568233	75515577	-	NM_000689	ALDH1A1	intron	16798
chr9:75536950-75537191	242	75536979	2	3.51825	2.66437	0.67421	NAT10-RIP-1_vs_Input-1_1e-3_10_30_peak_12047	chr9	75568233	75515577	-	NM_000689	ALDH1A1	intron	31163
chr9:38396575-38397161	587	38397136	14	4.32192	2.81716	1.34495	NAT10-RIP-1_vs_Input-1_1e-3_10_30_peak_11990	chr9	38392660	38398662	+	NM_000692	ALDH1B1	exon	4208
chr17:19645303-19645495	193	19645412	53	22.9189	5.21725	18.7351	NAT10-RIP-1_vs_Input-1_1e-3_10_30_peak_4777	chr17	19648772	19641297	-	NM_001135168	ALDH3A1	exon	3373
chr16:30078552-30078988	437	30078892	351	154.102	6.17709	148.611	NAT10-RIP-1_vs_Input-1_1e-3_10_30_peak_4195	chr16	30076993	30081741	+	NM_001243177	ALDOA	promoter	1777
chr16:30080815-30081719	905	30081251	287	123.948	6.01798	118.6	NAT10-RIP-1_vs_Input-1_1e-3_10_30_peak_4196	chr16	30076993	30081741	+	NM_001243177	ALDOA	exon	4274
chr17:26919161-26919355	195	26919216	22	8.70123	3.95264	5.19837	NAT10-RIP-1_vs_Input-1_1e-3_10_30_peak_4815	chr17	26903951	26900132	-	NM_005165	ALDOC	upstream	-15307
chr17:26910626-26910989	364	26910897	7	4.79261	3.87234	1.74498	NAT10-RIP-1_vs_Input-1_1e-3_10_30_peak_4814	chr17	26903951	26900132	-	NM_005165	ALDOC	upstream	-6856
chr13:52585562-52585938	377	52585840	4	5.31972	4.05266	2.17419	NAT10-RIP-1_vs_Input-1_1e-3_10_30_peak_3079	chr13	52586522	52603780	+	NR_036571	ALG11	promoter	-772
chr22:50297118-50297405	288	50297302	6	3.94524	3.41146	1.03336	NAT10-RIP-1_vs_Input-1_1e-3_10_30_peak_8202	chr22	50312106	50296853	-	NM_024105	ALG12	exon	14845
chrX:110864163-110864464	302	110864291	80	26.4433	4.2115	22.1617	NAT10-RIP-1_vs_Input-1_1e-3_10_30_peak_12714	chrX	110924345	111003875	+	NM_001099922	ALG13	intergenic	-60032
chrX:110863495-110863892	398	110863859	49	6.36633	2.12246	3.09878	NAT10-RIP-1_vs_Input-1_1e-3_10_30_peak_12713	chrX	110924345	111003875	+	NM_001099922	ALG13	intergenic	-60652
chr11:111694954-111695184	231	111695096	2	3.51825	2.66437	0.67421	NAT10-RIP-1_vs_Input-1_1e-3_10_30_peak_2295	chr11	111742004	111652918	-	NM_001077692	ALG9	intron	46935
chr14:78169930-78170177	248	78170107	4	5.74321	4.19823	2.54184	NAT10-RIP-1_vs_Input-1_1e-3_10_30_peak_3359	chr14	78174356	78138748	-	NM_006020	ALKBH1	intron	4303
chr7:102109295-102109496	202	102109389	4	4.84958	3.86658	1.79424	NAT10-RIP-1_vs_Input-1_1e-3_10_30_peak_11058	chr7	102105321	102096666	-	NM_017621	ALKBH4	upstream	-4074
chr7:102116026-102116286	261	102116100	4	4.30669	3.61805	1.33058	NAT10-RIP-1_vs_Input-1_1e-3_10_30_peak_11059	chr7	102105321	102096666	-	NM_017621	ALKBH4	upstream	-10835
chr17:18087220-18088175	956	18087864	30	17.3608	6.38255	13.3671	NAT10-RIP-1_vs_Input-1_1e-3_10_30_peak_4743	chr17	18086866	18113267	+	NM_017758	ALKBH5	promoter	831
chr2:73675885-73676093	209	73676049	8	3.59191	2.97931	0.74036	NAT10-RIP-1_vs_Input-1_1e-3_10_30_peak_6675	chr2	73684229	73686604	+	NR_046762	ALMS1-IT1	upstream	-8240
chr2:73680412-73680659	248	73680590	7	3.35853	2.92811	0.6574	NAT10-RIP-1_vs_Input-1_1e-3_10_30_peak_6676	chr2	73684229	73686604	+	NR_046762	ALMS1-IT1	upstream	-3694
chr17:4575005-4575370	366	4575212	32	20.0133	7.13786	15.9222	NAT10-RIP-1_vs_Input-1_1e-3_10_30_peak_4642	chr17	4544960	4534213	-	NM_001140	ALOX15	intergenic	-30227
chr4:113278852-113279084	233	113278981	10	7.31955	5.07196	3.94203	NAT10-RIP-1_vs_Input-1_1e-3_10_30_peak_9145	chr4	113218498	113363764	+	NM_025144	ALPK1	intron	60470
chr4:113277348-113277933	586	113277811	12	6.71509	4.35229	3.40225	NAT10-RIP-1_vs_Input-1_1e-3_10_30_peak_9144	chr4	113218498	113363764	+	NM_025144	ALPK1	intron	59142
chr15:85327058-85328013	956	85327174	14	8.22938	4.89358	4.77255	NAT10-RIP-1_vs_Input-1_1e-3_10_30_peak_3787	chr15	85359910	85416713	+	NM_020778	ALPK3	intergenic	-32375
chr15:85345256-85345489	234	85345425	8	5.07703	3.93759	1.96084	NAT10-RIP-1_vs_Input-1_1e-3_10_30_peak_3788	chr15	85359910	85416713	+	NM_020778	ALPK3	upstream	-14538
chr2:202620027-202620216	190	202620081	3	3.91321	3.21472	1.00742	NAT10-RIP-1_vs_Input-1_1e-3_10_30_peak_7048	chr2	202645895	202564985	-	NM_020919	ALS2	intron	25774
chr3:46711053-46711308	256	46711196	2	3.44749	2.64727	0.67421	NAT10-RIP-1_vs_Input-1_1e-3_10_30_peak_8349	chr3	46735146	46710484	-	NM_001190707	ALS2CL	exon	23966
chr9:116812053-116812461	409	116812395	7	4.22505	3.50008	1.26297	NAT10-RIP-1_vs_Input-1_1e-3_10_30_peak_12194	chr9	116840752	116822407	-	NM_001633	AMBP	intergenic	28495
chr9:116795865-116796134	270	116796020	2	3.51825	2.66437	0.67421	NAT10-RIP-1_vs_Input-1_1e-3_10_30_peak_12193	chr9	116840752	116822407	-	NM_001633	AMBP	intergenic	44753
chr11:46563591-46564322	732	46564163	14	8.12441	4.83277	4.67701	NAT10-RIP-1_vs_Input-1_1e-3_10_30_peak_1968	chr11	46612914	46417961	-	NM_017749	AMBRA1	exon	48958
chr11:46450195-46450622	428	46450345	351	62.7106	2.83704	57.834	NAT10-RIP-1_vs_Input-1_1e-3_10_30_peak_1967	chr11	46612914	46417961	-	NM_017749	AMBRA1	intron	162506
chr11:46585161-46585367	207	46585271	2	3.32762	2.61651	0.63009	NAT10-RIP-1_vs_Input-1_1e-3_10_30_peak_1969	chr11	46612914	46417961	-	NM_017749	AMBRA1	intron	27650
chr6:111179461-111180047	587	111179786	52	20.1484	4.64823	16.0526	NAT10-RIP-1_vs_Input-1_1e-3_10_30_peak_10405	chr6	111195986	111216915	+	NR_109768	AMD1	upstream	-16232
chrX:63413038-63413235	198	63413097	6	7.58889	5.43187	4.18665	NAT10-RIP-1_vs_Input-1_1e-3_10_30_peak_12629	chrX	63425624	63404996	-	NM_152424	AMER1	exon	12488
chrX:63410105-63410635	531	63410511	6	5.04637	4.11457	1.93678	NAT10-RIP-1_vs_Input-1_1e-3_10_30_peak_12628	chrX	63425624	63404996	-	NM_152424	AMER1	exon	15254
chr19:2231039-2231943	905	2231582	10	8.29316	5.68467	4.83051	NAT10-RIP-1_vs_Input-1_1e-3_10_30_peak_5568	chr19	2249277	2252072	+	NM_000479	AMH	upstream	-17786
chr19:2230400-2230614	215	2230498	9	6.62068	4.78895	3.32327	NAT10-RIP-1_vs_Input-1_1e-3_10_30_peak_5567	chr19	2249277	2252072	+	NM_000479	AMH	upstream	-18770
chr19:2242500-2242704	205	2242560	4	4.72819	3.81418	1.68809	NAT10-RIP-1_vs_Input-1_1e-3_10_30_peak_5569	chr19	2249277	2252072	+	NM_000479	AMH	upstream	-6675
chr19:2249623-2250116	494	2249654	4	4.72819	3.81418	1.68809	NAT10-RIP-1_vs_Input-1_1e-3_10_30_peak_5570	chr19	2249277	2252072	+	NM_000479	AMH	promoter	592
chr12:47472571-47472811	241	47472619	25	6.74272	2.98371	3.42172	NAT10-RIP-1_vs_Input-1_1e-3_10_30_peak_2576	chr12	47473734	47469489	-	NM_181847	AMIGO2	promoter	1043
chr14:103412806-103413035	230	103412923	17	20.6653	11.5908	16.5523	NAT10-RIP-1_vs_Input-1_1e-3_10_30_peak_3452	chr14	103388992	103397179	+	NM_030943	AMN	intergenic	23928
chr14:103416711-103416951	241	103416837	10	16.9784	9.63118	13.0007	NAT10-RIP-1_vs_Input-1_1e-3_10_30_peak_3453	chr14	103388992	103397179	+	NM_030943	AMN	intergenic	27839
chr14:103410400-103410789	390	103410531	37	25.496	8.43254	21.24	NAT10-RIP-1_vs_Input-1_1e-3_10_30_peak_3451	chr14	103388992	103397179	+	NM_030943	AMN	intergenic	21602
chr14:103399764-103400148	385	103400047	31	19.2172	6.99406	15.1528	NAT10-RIP-1_vs_Input-1_1e-3_10_30_peak_3450	chr14	103388992	103397179	+	NM_030943	AMN	intergenic	10964
chr14:103375918-103376329	412	103376014	12	8.68402	5.55775	5.18181	NAT10-RIP-1_vs_Input-1_1e-3_10_30_peak_3449	chr14	103388992	103397179	+	NM_030943	AMN	upstream	-12869
chr12:31907773-31907993	221	31907889	63	28.7138	5.67109	24.3762	NAT10-RIP-1_vs_Input-1_1e-3_10_30_peak_2534	chr12	31882108	31824070	-	NM_001113402	AMN1	intergenic	-25775
chrX:112083136-112083409	274	112083289	2	3.51825	2.66437	0.67421	NAT10-RIP-1_vs_Input-1_1e-3_10_30_peak_12715	chrX	112084043	112018104	-	NM_133265	AMOT	promoter	771
chr11:94554761-94554969	209	94554870	9	8.37702	5.87796	4.89817	NAT10-RIP-1_vs_Input-1_1e-3_10_30_peak_2264	chr11	94501507	94609918	+	NM_130847	AMOTL1	exon	53358
chr11:94532602-94533308	707	94533058	15	9.00927	5.15495	5.48105	NAT10-RIP-1_vs_Input-1_1e-3_10_30_peak_2262	chr11	94501507	94609918	+	NM_130847	AMOTL1	exon	31448
chr11:94581110-94581319	210	94581190	2	3.51825	2.66437	0.67421	NAT10-RIP-1_vs_Input-1_1e-3_10_30_peak_2265	chr11	94501507	94609918	+	NM_130847	AMOTL1	intron	79707
chr11:94546495-94546686	192	94546578	2	3.38607	2.6318	0.67421	NAT10-RIP-1_vs_Input-1_1e-3_10_30_peak_2263	chr11	94501507	94609918	+	NM_130847	AMOTL1	intron	45083
chr1:110170690-110170910	221	110170799	10	8.88482	6.05011	5.36589	NAT10-RIP-1_vs_Input-1_1e-3_10_30_peak_667	chr1	110168048	110174677	+	NM_203404	AMPD2	exon	2752
chr1:110163582-110163937	356	110163775	5	6.9378	4.93662	3.59915	NAT10-RIP-1_vs_Input-1_1e-3_10_30_peak_665	chr1	110163202	110174677	+	NM_004037	AMPD2	promoter	557
chr1:110174297-110174555	259	110174322	9	5.20082	3.88095	2.07133	NAT10-RIP-1_vs_Input-1_1e-3_10_30_peak_669	chr1	110168048	110174677	+	NM_203404	AMPD2	exon	6378
chr1:110173580-110173937	358	110173670	9	4.57387	3.48425	1.55301	NAT10-RIP-1_vs_Input-1_1e-3_10_30_peak_668	chr1	110168048	110174677	+	NM_203404	AMPD2	exon	5710
chr1:110164630-110165068	439	110164775	3	3.32188	2.96157	0.62721	NAT10-RIP-1_vs_Input-1_1e-3_10_30_peak_666	chr1	110163202	110174677	+	NM_004037	AMPD2	promoter	1647
chr7:2701408-2703506	2099	2702893	32	22.4656	8.25426	18.2942	NAT10-RIP-1_vs_Input-1_1e-3_10_30_peak_10632	chr7	2719155	2756163	+	NM_133463	AMZ1	upstream	-16698
chr7:2755298-2755924	627	2755760	9	10.0565	6.81968	6.44424	NAT10-RIP-1_vs_Input-1_1e-3_10_30_peak_10634	chr7	2727835	2804759	+	NM_001321766	AMZ1	intron	27776
chr7:2757097-2757985	889	2757710	7	8.37954	5.92211	4.89903	NAT10-RIP-1_vs_Input-1_1e-3_10_30_peak_10635	chr7	2727835	2804759	+	NM_001321766	AMZ1	intron	29706
chr7:2768558-2768896	339	2768802	15	7.35525	4.23744	3.97407	NAT10-RIP-1_vs_Input-1_1e-3_10_30_peak_10638	chr7	2727835	2804759	+	NM_001321766	AMZ1	intron	40892
chr7:2758257-2758640	384	2758488	5	5.01185	4.08855	1.91962	NAT10-RIP-1_vs_Input-1_1e-3_10_30_peak_10636	chr7	2727835	2804759	+	NM_001321766	AMZ1	intron	30613
chr7:2759631-2759940	310	2759844	4	4.75784	3.82715	1.71523	NAT10-RIP-1_vs_Input-1_1e-3_10_30_peak_10637	chr7	2727835	2804759	+	NM_001321766	AMZ1	intron	31950
chr7:2769433-2771212	1780	2770973	29	10.1527	3.79947	6.53568	NAT10-RIP-1_vs_Input-1_1e-3_10_30_peak_10639	chr7	2727835	2804759	+	NM_001321766	AMZ1	intron	42487
chr7:2799876-2800154	279	2800000	3	4.50753	3.4159	1.4967	NAT10-RIP-1_vs_Input-1_1e-3_10_30_peak_10640	chr7	2727835	2804759	+	NM_001321766	AMZ1	intron	72180
chr7:2703711-2703991	281	2703852	20	5.99225	3.06005	2.76609	NAT10-RIP-1_vs_Input-1_1e-3_10_30_peak_10633	chr7	2719155	2756163	+	NM_133463	AMZ1	upstream	-15304
chr4:146002775-146002981	207	146002883	2	3.51825	2.66437	0.67421	NAT10-RIP-1_vs_Input-1_1e-3_10_30_peak_9215	chr4	146018534	145915726	-	NM_001318367	ANAPC10	exon	15656
chr4:145871786-145872009	224	145871898	2	3.51825	2.66437	0.67421	NAT10-RIP-1_vs_Input-1_1e-3_10_30_peak_9214	chr4	146018534	145915726	-	NM_001318367	ANAPC10	intergenic	146637
chr10:73953949-73954230	282	73954022	2	3.51825	2.66437	0.67421	NAT10-RIP-1_vs_Input-1_1e-3_10_30_peak_1592	chr10	73975757	73995618	+	NM_173473	ANAPC16	intergenic	-21668
chr9:140083362-140083725	364	140083603	15	12.099	7.00016	8.35667	NAT10-RIP-1_vs_Input-1_1e-3_10_30_peak_12427	chr9	140083057	140069235	-	NM_013366	ANAPC2	promoter	-486
chr9:140084318-140084603	286	140084466	13	5.40557	3.46634	2.24807	NAT10-RIP-1_vs_Input-1_1e-3_10_30_peak_12428	chr9	140083057	140069235	-	NM_013366	ANAPC2	promoter	-1403
chr9:140081937-140082376	440	140082316	5	3.68257	3.30006	0.81261	NAT10-RIP-1_vs_Input-1_1e-3_10_30_peak_12426	chr9	140083057	140069235	-	NM_013366	ANAPC2	promoter	901
chr14:77275541-77275766	226	77275685	5	8.15904	5.29455	4.70892	NAT10-RIP-1_vs_Input-1_1e-3_10_30_peak_3352	chr14	77279283	77253585	-	NM_015305	ANGEL1	exon	3630
chr19:8429167-8429535	369	8429419	50	42.8662	12.6274	38.2577	NAT10-RIP-1_vs_Input-1_1e-3_10_30_peak_5720	chr19	8429010	8439259	+	NR_104213	ANGPTL4	promoter	341
chr19:8436115-8436366	252	8436252	28	20.6669	8.39497	16.5534	NAT10-RIP-1_vs_Input-1_1e-3_10_30_peak_5721	chr19	8429010	8439259	+	NR_104213	ANGPTL4	intron	7230
chr19:8438725-8439118	394	8439002	77	21.1411	3.57726	17.0123	NAT10-RIP-1_vs_Input-1_1e-3_10_30_peak_5722	chr19	8429010	8439259	+	NR_104213	ANGPTL4	intron	9911
chr19:11352027-11352244	218	11352129	2	3.51825	2.66437	0.67421	NAT10-RIP-1_vs_Input-1_1e-3_10_30_peak_5787	chr19	11350294	11352619	+	NM_018687	ANGPTL8	promoter	1841
chr8:41791064-41791403	340	41791296	15	8.37193	4.79391	4.89624	NAT10-RIP-1_vs_Input-1_1e-3_10_30_peak_11495	chr8	41754280	41510743	-	NM_001142446	ANK1	intergenic	-36953
chr4:114203818-114204059	242	114203960	6	8.20976	5.67373	4.75384	NAT10-RIP-1_vs_Input-1_1e-3_10_30_peak_9148	chr4	113739238	114304896	+	NM_001127493	ANK2	exon	464700
chr4:114256997-114257244	248	114257094	5	8.30256	5.32874	4.83408	NAT10-RIP-1_vs_Input-1_1e-3_10_30_peak_9149	chr4	113739238	114304896	+	NM_001127493	ANK2	exon	517882
chr4:113709356-113709866	511	113709596	32	13.6299	4.66254	9.80526	NAT10-RIP-1_vs_Input-1_1e-3_10_30_peak_9146	chr4	113739238	114304896	+	NM_001127493	ANK2	intergenic	-29627
chr4:114135263-114135461	199	114135398	103	25.615	3.38904	21.3554	NAT10-RIP-1_vs_Input-1_1e-3_10_30_peak_9147	chr4	113739238	114304896	+	NM_001127493	ANK2	intron	396124
chr10:61830940-61831196	257	61831068	2	3.51825	2.66437	0.67421	NAT10-RIP-1_vs_Input-1_1e-3_10_30_peak_1561	chr10	61900774	61786055	-	NM_001149	ANK3	intron	69706
chr5:139781450-139781697	248	139781559	18	19.715	10.826	15.6322	NAT10-RIP-1_vs_Input-1_1e-3_10_30_peak_9676	chr5	139781398	139919441	+	NM_017747	ANKHD1	promoter	175
chr5:139825316-139825538	223	139825424	10	8.88482	6.05011	5.36589	NAT10-RIP-1_vs_Input-1_1e-3_10_30_peak_9677	chr5	139781398	139919441	+	NM_017747	ANKHD1	exon	44029
chr5:139905589-139905927	339	139905672	14	6.10548	3.71394	2.87077	NAT10-RIP-1_vs_Input-1_1e-3_10_30_peak_9678	chr5	139781398	139919441	+	NM_017747	ANKHD1	exon	124360
chr12:133324426-133324893	468	133324516	12	7.32841	4.72182	3.94929	NAT10-RIP-1_vs_Input-1_1e-3_10_30_peak_2976	chr12	133338474	133302252	-	NM_015114	ANKLE2	intron	13815
chr12:133331257-133331684	428	133331529	18	8.89886	4.57201	5.37672	NAT10-RIP-1_vs_Input-1_1e-3_10_30_peak_2977	chr12	133338474	133302252	-	NM_015114	ANKLE2	exon	7004
chr12:133348250-133348669	420	133348562	14	6.31401	3.82462	3.05134	NAT10-RIP-1_vs_Input-1_1e-3_10_30_peak_2978	chr12	133338474	133302252	-	NM_015114	ANKLE2	upstream	-9985
chr2:241513575-241513780	206	241513688	10	8.29316	5.68467	4.83051	NAT10-RIP-1_vs_Input-1_1e-3_10_30_peak_7235	chr2	241497438	241418838	-	NM_001282771	ANKMY1	upstream	-16239
chr2:241463385-241463748	364	241463529	7	6.69673	5.04925	3.38562	NAT10-RIP-1_vs_Input-1_1e-3_10_30_peak_7234	chr2	241497438	241418838	-	NM_001282781	ANKMY1	intron	33872
chr13:111590552-111591462	911	111590673	31	6.23349	2.54555	2.97614	NAT10-RIP-1_vs_Input-1_1e-3_10_30_peak_3166	chr13	111567454	111530886	-	NM_017664	ANKRD10	intergenic	-23553
chr16:89543604-89543964	361	89543796	7	6.11609	4.70722	2.8784	NAT10-RIP-1_vs_Input-1_1e-3_10_30_peak_4537	chr16	89556969	89353065	-	NR_045839	ANKRD11	intron	13185
chr16:89334333-89334992	660	89334373	14	6.76315	4.06702	3.43783	NAT10-RIP-1_vs_Input-1_1e-3_10_30_peak_4527	chr16	89556969	89334028	-	NM_001256182	ANKRD11	exon	222307
chr16:89366705-89366963	259	89366816	9	4.29565	3.31035	1.32038	NAT10-RIP-1_vs_Input-1_1e-3_10_30_peak_4536	chr16	89556969	89353065	-	NR_045839	ANKRD11	intron	190135
chr16:89365405-89365639	235	89365515	8	3.64505	3.01312	0.78507	NAT10-RIP-1_vs_Input-1_1e-3_10_30_peak_4535	chr16	89556969	89353065	-	NR_045839	ANKRD11	intron	191447
chr1:70748354-70748561	208	70748432	2	3.08702	2.54743	0.45126	NAT10-RIP-1_vs_Input-1_1e-3_10_30_peak_579	chr1	70820417	70724684	-	NM_030816	ANKRD13C	intron	71960
chr11:67053494-67053696	203	67053688	8	5.38033	4.13419	2.22755	NAT10-RIP-1_vs_Input-1_1e-3_10_30_peak_2156	chr11	67056761	67069955	+	NM_207354	ANKRD13D	upstream	-3166
chr4:73964650-73964856	207	73964761	153	102.457	10.4942	97.2439	NAT10-RIP-1_vs_Input-1_1e-3_10_30_peak_9071	chr4	74088831	73939682	-	NM_001286771	ANKRD17	intron	124078
chr4:74014566-74014762	197	74014656	11	5.89397	4.0175	2.67892	NAT10-RIP-1_vs_Input-1_1e-3_10_30_peak_9072	chr4	74088831	73939682	-	NM_001286771	ANKRD17	exon	74167
chr9:38595748-38596132	385	38595909	12	5.09381	3.41648	1.97627	NAT10-RIP-1_vs_Input-1_1e-3_10_30_peak_11993	chr9	38620657	38571360	-	NM_001331100	ANKRD18A	exon	24717
chr10:99327684-99327906	223	99327798	4	6.62336	4.44061	3.32327	NAT10-RIP-1_vs_Input-1_1e-3_10_30_peak_1677	chr10	99332197	99343641	+	NM_001291219	ANKRD2	upstream	-4402
chr10:99330020-99330211	192	99330160	4	3.72179	3.30959	0.84836	NAT10-RIP-1_vs_Input-1_1e-3_10_30_peak_1678	chr10	99332197	99343641	+	NM_001291219	ANKRD2	upstream	-2082
chr10:99320488-99320681	194	99320505	2	3.51825	2.66437	0.67421	NAT10-RIP-1_vs_Input-1_1e-3_10_30_peak_1676	chr10	99332197	99343641	+	NM_001291219	ANKRD2	upstream	-11613
chr21:15309500-15309740	241	15309638	6	5.04637	4.11457	1.93678	NAT10-RIP-1_vs_Input-1_1e-3_10_30_peak_7685	chr21	15352765	15316095	-	NR_027270	ANKRD20A11P	intergenic	43145
chr21:15307076-15307318	243	15307182	3	3.98605	3.24213	1.05486	NAT10-RIP-1_vs_Input-1_1e-3_10_30_peak_7684	chr21	15352765	15316095	-	NR_027270	ANKRD20A11P	intergenic	45568
chr21:15423519-15423708	190	15423637	3	3.54066	3.06172	0.69341	NAT10-RIP-1_vs_Input-1_1e-3_10_30_peak_7686	chr21	15352765	15316095	-	NR_027270	ANKRD20A11P	intergenic	-70848
chr21:15427699-15428062	364	15427855	2	3.46867	2.65247	0.67421	NAT10-RIP-1_vs_Input-1_1e-3_10_30_peak_7687	chr21	15352765	15316095	-	NR_027270	ANKRD20A11P	intergenic	-75115
chr18:14221836-14222188	353	14222133	13	8.23472	5.08503	4.77656	NAT10-RIP-1_vs_Input-1_1e-3_10_30_peak_5317	chr18	14179095	14227049	+	NR_040113	ANKRD20A5P	intron	42917
chr18:14222731-14222961	231	14222878	5	4.59637	3.85809	1.57242	NAT10-RIP-1_vs_Input-1_1e-3_10_30_peak_5318	chr18	14179095	14227049	+	NR_040113	ANKRD20A5P	intron	43751
chr19:33088874-33089299	426	33089160	17	6.92926	3.75205	3.591	NAT10-RIP-1_vs_Input-1_1e-3_10_30_peak_6008	chr19	33166102	33087906	-	NM_032139	ANKRD27	exon	77016
chr19:33145819-33146033	215	33145984	3	4.30309	3.35233	1.32713	NAT10-RIP-1_vs_Input-1_1e-3_10_30_peak_6009	chr19	33166102	33087906	-	NM_032139	ANKRD27	intron	20176
chr10:37284193-37284424	232	37284287	57	25.0194	5.36154	20.7764	NAT10-RIP-1_vs_Input-1_1e-3_10_30_peak_1489	chr10	37414784	37521495	+	NM_052997	ANKRD30A	intergenic	-130476
chr10:37233174-37233464	291	37233429	2	3.51825	2.66437	0.67421	NAT10-RIP-1_vs_Input-1_1e-3_10_30_peak_1488	chr10	37414784	37521495	+	NM_052997	ANKRD30A	intergenic	-181465
chr2:133015110-133015369	260	133015243	1232	1476.89	40.3333	1470.14	NAT10-RIP-1_vs_Input-1_1e-3_10_30_peak_6900	chr2	133015542	132905163	-	NR_027020	ANKRD30BL	promoter	303
chr2:133038121-133039215	1095	133039056	265	134.345	7.30485	128.939	NAT10-RIP-1_vs_Input-1_1e-3_10_30_peak_6901	chr2	133015542	132905163	-	NR_027020	ANKRD30BL	intergenic	-23126
chr21:14349771-14349986	216	14349850	2	3.51825	2.66437	0.67421	NAT10-RIP-1_vs_Input-1_1e-3_10_30_peak_7682	chr21	14410486	14490571	+	NR_026916	ANKRD30BP2	intergenic	-60608
chr5:10653693-10653911	219	10653790	15	8.16315	4.67761	4.71271	NAT10-RIP-1_vs_Input-1_1e-3_10_30_peak_9364	chr5	10564434	10657928	+	NM_001164440	ANKRD33B	exon	89368
chr5:10654511-10655461	951	10654733	14	7.53235	4.49429	4.13488	NAT10-RIP-1_vs_Input-1_1e-3_10_30_peak_9365	chr5	10564434	10657928	+	NM_001164440	ANKRD33B	exon	90552
chr5:10652241-10652483	243	10652429	11	6.51982	4.39931	3.23875	NAT10-RIP-1_vs_Input-1_1e-3_10_30_peak_9363	chr5	10564434	10657928	+	NM_001164440	ANKRD33B	exon	87928
chr5:10649588-10649817	230	10649721	8	5.21543	4.02738	2.085	NAT10-RIP-1_vs_Input-1_1e-3_10_30_peak_9362	chr5	10564434	10657928	+	NM_001164440	ANKRD33B	exon	85268
chr1:168232593-168232909	317	168232764	3	4.59714	3.44201	1.57286	NAT10-RIP-1_vs_Input-1_1e-3_10_30_peak_951	chr1	168216668	168214818	-	NR_026844	ANKRD36BP1	upstream	-16083
chr1:168212855-168213078	224	168213071	14	3.62215	2.48931	0.76732	NAT10-RIP-1_vs_Input-1_1e-3_10_30_peak_950	chr1	168216668	168214818	-	NR_026844	ANKRD36BP1	intergenic	3702
chr2:96657273-96657526	254	96657370	14	9.57267	5.6898	6.00328	NAT10-RIP-1_vs_Input-1_1e-3_10_30_peak_6726	chr2	96658068	96515295	-	NM_001310154	ANKRD36C	promoter	669
chr2:198169682-198169955	274	198169878	2	3.29016	2.60641	0.61088	NAT10-RIP-1_vs_Input-1_1e-3_10_30_peak_7028	chr2	198167243	198115581	-	NR_046837	ANKRD44-IT1	upstream	-2575
chr12:56649567-56649772	206	56649671	5	5.84548	4.50078	2.63476	NAT10-RIP-1_vs_Input-1_1e-3_10_30_peak_2698	chr12	56652143	56631590	-	NM_173595	ANKRD52	exon	2474
chr12:56636730-56636964	235	56636769	10	3.62967	2.80472	0.77367	NAT10-RIP-1_vs_Input-1_1e-3_10_30_peak_2697	chr12	56652143	56631590	-	NM_173595	ANKRD52	exon	15296
chr7:6063599-6064004	406	6063875	26	4.26978	2.1885	1.29704	NAT10-RIP-1_vs_Input-1_1e-3_10_30_peak_10689	chr7	6071006	6076183	+	NM_001271700	ANKRD61	upstream	-7205
chr18:12067311-12067716	406	12067452	26	17.5653	7.32063	13.5609	NAT10-RIP-1_vs_Input-1_1e-3_10_30_peak_5305	chr18	12093847	12129748	+	NM_001277333	ANKRD62	intergenic	-26334
chr18:12067993-12068218	226	12068110	14	12.2143	7.31028	8.46458	NAT10-RIP-1_vs_Input-1_1e-3_10_30_peak_5306	chr18	12093847	12129748	+	NM_001277333	ANKRD62	intergenic	-25742
chr18:12091692-12092040	349	12091851	27	17.6683	7.13928	13.6608	NAT10-RIP-1_vs_Input-1_1e-3_10_30_peak_5308	chr18	12093847	12129748	+	NM_001277333	ANKRD62	promoter	-1981
chr18:12092233-12092500	268	12092325	27	17.2402	6.93268	13.2517	NAT10-RIP-1_vs_Input-1_1e-3_10_30_peak_5309	chr18	12093847	12129748	+	NM_001277333	ANKRD62	promoter	-1481
chr18:12075984-12076312	329	12076177	9	3.46232	2.80008	0.67421	NAT10-RIP-1_vs_Input-1_1e-3_10_30_peak_5307	chr18	12093847	12129748	+	NM_001277333	ANKRD62	upstream	-17699
chr12:100403174-100403386	213	100403287	161	48.2655	4.05806	43.5806	NAT10-RIP-1_vs_Input-1_1e-3_10_30_peak_2797	chr12	100378432	99128568	-	NM_152788	ANKS1B	intergenic	-24848
chr16:4750947-4751139	193	4751043	5	8.30256	5.32874	4.83408	NAT10-RIP-1_vs_Input-1_1e-3_10_30_peak_3994	chr16	4784378	4746510	-	NM_001242929	ANKS3	exon	33335
chr16:4746623-4746843	221	4746772	5	6.73158	4.86319	3.41174	NAT10-RIP-1_vs_Input-1_1e-3_10_30_peak_3992	chr16	4784378	4746510	-	NM_001242929	ANKS3	exon	37645
chr16:4800553-4800746	194	4800674	5	6.20193	4.65589	2.94784	NAT10-RIP-1_vs_Input-1_1e-3_10_30_peak_3995	chr16	4784378	4746510	-	NM_001242929	ANKS3	upstream	-16271
chr16:4749253-4749449	197	4749348	3	3.7697	3.15835	0.88927	NAT10-RIP-1_vs_Input-1_1e-3_10_30_peak_3993	chr16	4784378	4746510	-	NM_001242929	ANKS3	intron	35027
chr9:101495208-101495412	205	101495343	7	5.6172	4.40008	2.43436	NAT10-RIP-1_vs_Input-1_1e-3_10_30_peak_12146	chr9	101558824	101494290	-	NM_173551	ANKS6	exon	63514
chr9:101546234-101546435	202	101546312	7	5.6172	4.40008	2.43436	NAT10-RIP-1_vs_Input-1_1e-3_10_30_peak_12147	chr9	101558824	101494290	-	NM_173551	ANKS6	exon	12490
chr12:101133614-101133854	241	101133734	2	3.51825	2.66437	0.67421	NAT10-RIP-1_vs_Input-1_1e-3_10_30_peak_2798	chr12	101188373	101522419	+	NM_178826	ANO4	intergenic	-54639
chr12:45609948-45610165	218	45610064	22	12.2429	5.53454	8.49102	NAT10-RIP-1_vs_Input-1_1e-3_10_30_peak_2568	chr12	45609769	45826134	+	NM_001204803	ANO6	promoter	287
chr19:17452577-17452766	190	17452713	10	6.54078	4.57848	3.25649	NAT10-RIP-1_vs_Input-1_1e-3_10_30_peak_5922	chr19	17445638	17434031	-	NM_020959	ANO8	upstream	-7033
chr15:35529688-35530093	406	35529975	71	16.6761	3.15012	12.7106	NAT10-RIP-1_vs_Input-1_1e-3_10_30_peak_3582	chr15	35529526	35530264	+	NR_003144	ANP32AP1	promoter	364
chr4:165109786-165109992	207	165109898	49	19.0538	4.62201	14.9973	NAT10-RIP-1_vs_Input-1_1e-3_10_30_peak_9240	chr4	165118863	165118158	-	NM_012403	ANP32C	intergenic	8974
chr4:165196630-165196962	333	165196748	2	3.51825	2.66437	0.67421	NAT10-RIP-1_vs_Input-1_1e-3_10_30_peak_9241	chr4	165118863	165118158	-	NM_012403	ANP32C	intergenic	-77933
chr15:90335375-90335797	423	90335478	16	9.92003	5.47713	6.3263	NAT10-RIP-1_vs_Input-1_1e-3_10_30_peak_3810	chr15	90358072	90328125	-	NM_001150	ANPEP	intron	22486
chr15:90328209-90328755	547	90328625	32	11.418	3.94579	7.71948	NAT10-RIP-1_vs_Input-1_1e-3_10_30_peak_3809	chr15	90358072	90328125	-	NM_001150	ANPEP	exon	29590
chr15:90349240-90349791	552	90349358	41	12.8268	3.6835	9.04488	NAT10-RIP-1_vs_Input-1_1e-3_10_30_peak_3811	chr15	90358072	90328125	-	NM_001150	ANPEP	exon	8557
chr4:81000707-81001037	331	81000931	90	24.1705	3.56241	19.9515	NAT10-RIP-1_vs_Input-1_1e-3_10_30_peak_9090	chr4	80994626	80822770	-	NM_001286780	ANTXR2	upstream	-6246
chr10:47594860-47595276	417	47595155	39	30.5216	10.199	26.1417	NAT10-RIP-1_vs_Input-1_1e-3_10_30_peak_1506	chr10	47640844	47590260	-	NR_103827	ANTXRLP1	intron	45776
chr9:76089576-76089950	375	76089792	11	10.745	7.015	7.09081	NAT10-RIP-1_vs_Input-1_1e-3_10_30_peak_12049	chr9	75766646	75785310	+	NM_000700	ANXA1	intergenic	323117
chr10:81928733-81929099	367	81928910	19	13.2424	6.69583	9.43527	NAT10-RIP-1_vs_Input-1_1e-3_10_30_peak_1636	chr10	81964247	81914879	-	NM_001278408	ANXA11	exon	35331
chr10:81925746-81925945	200	81925828	6	7.17066	5.2509	3.81037	NAT10-RIP-1_vs_Input-1_1e-3_10_30_peak_1635	chr10	81964247	81914879	-	NM_001278408	ANXA11	exon	38402
chr15:60658555-60658776	222	60658730	11	6.81567	4.5821	3.48613	NAT10-RIP-1_vs_Input-1_1e-3_10_30_peak_3694	chr15	60690185	60639349	-	NM_004039	ANXA2	intron	31520
chr15:60639653-60639870	218	60639746	262	61.081	3.37586	56.226	NAT10-RIP-1_vs_Input-1_1e-3_10_30_peak_3693	chr15	60690185	60639349	-	NM_004039	ANXA2	exon	50424
chr9:33576588-33576879	292	33576686	5	4.01029	3.5075	1.07671	NAT10-RIP-1_vs_Input-1_1e-3_10_30_peak_11922	chr9	33624222	33625532	+	NR_003573	ANXA2P2	intergenic	-47489
chr9:33624278-33625235	958	33624628	454	64.8655	2.50421	59.9624	NAT10-RIP-1_vs_Input-1_1e-3_10_30_peak_11923	chr9	33624222	33625532	+	NR_003573	ANXA2P2	promoter	534
chr5:150497427-150497623	197	150497511	3	4.66773	3.46186	1.63264	NAT10-RIP-1_vs_Input-1_1e-3_10_30_peak_9752	chr5	150521216	150480266	-	NM_001193544	ANXA6	intron	23691
chr10:47935477-47935672	196	47935582	12	16.925	10.0878	12.9498	NAT10-RIP-1_vs_Input-1_1e-3_10_30_peak_1509	chr10	47746849	47763040	+	NM_001098845	ANXA8L1	intergenic	188725
chr10:47945314-47945769	456	47945454	12	10.5498	6.71825	6.90621	NAT10-RIP-1_vs_Input-1_1e-3_10_30_peak_1510	chr10	47746849	47763040	+	NM_001098845	ANXA8L1	intergenic	198692
chr10:47769059-47769256	198	47769229	2	3.51825	2.66437	0.67421	NAT10-RIP-1_vs_Input-1_1e-3_10_30_peak_1508	chr10	47746849	47763040	+	NM_001098845	ANXA8L1	intergenic	22308
chr19:16345764-16346054	291	16345952	16	12.6275	7.07584	8.85827	NAT10-RIP-1_vs_Input-1_1e-3_10_30_peak_5893	chr19	16308664	16346156	+	NM_001130524	AP1M1	exon	37245
chr2:224724309-224724502	194	224724382	2	3.51825	2.66437	0.67421	NAT10-RIP-1_vs_Input-1_1e-3_10_30_peak_7143	chr2	224702319	224620046	-	NR_110906	AP1S3	intergenic	-22086
chr3:183875620-183876031	412	183875862	2	3.44749	2.64727	0.67421	NAT10-RIP-1_vs_Input-1_1e-3_10_30_peak_8791	chr3	183892633	183901879	+	NM_001311198	AP2M1	upstream	-16808
chr5:77477053-77477387	335	77477195	3	5.02281	3.55249	1.91962	NAT10-RIP-1_vs_Input-1_1e-3_10_30_peak_9511	chr5	77590579	77298149	-	NM_001271769	AP3B1	intron	113359
chr15:83360474-83360839	366	83360639	71	18.6762	3.43082	14.6325	NAT10-RIP-1_vs_Input-1_1e-3_10_30_peak_3780	chr15	83378660	83328032	-	NM_004644	AP3B2	intron	18004
chr19:2120847-2121302	456	2120943	34	29.5966	11.2765	25.2372	NAT10-RIP-1_vs_Input-1_1e-3_10_30_peak_5558	chr19	2151556	2100986	-	NM_003938	AP3D1	exon	30482
chr19:2117070-2117294	225	2117228	4	5.38549	4.07661	2.23199	NAT10-RIP-1_vs_Input-1_1e-3_10_30_peak_5557	chr19	2151556	2100986	-	NM_003938	AP3D1	intron	34374
chr19:2130524-2130716	193	2130678	3	3.32188	2.96157	0.62721	NAT10-RIP-1_vs_Input-1_1e-3_10_30_peak_5559	chr19	2151556	2100986	-	NM_003938	AP3D1	intron	20936
chr1:114354332-114354842	511	114354437	4	6.62336	4.44061	3.32327	NAT10-RIP-1_vs_Input-1_1e-3_10_30_peak_687	chr1	114355233	114443859	+	NR_125965	AP4B1-AS1	promoter	-646
chr7:99697198-99697389	192	99697291	29	21.1982	8.40024	17.0678	NAT10-RIP-1_vs_Input-1_1e-3_10_30_peak_11011	chr7	99699129	99704803	+	NM_004722	AP4M1	promoter	-1836
chr7:99695237-99695587	351	99695542	24	9.16372	3.9207	5.6242	NAT10-RIP-1_vs_Input-1_1e-3_10_30_peak_11009	chr7	99699129	99704803	+	NM_004722	AP4M1	upstream	-3717
chr11:65545587-65546761	1175	65546267	9	9.07875	6.28653	5.54557	NAT10-RIP-1_vs_Input-1_1e-3_10_30_peak_2118	chr11	65548062	65541368	-	NM_138368	AP5B1	promoter	1888
chr11:65547221-65547416	196	65547329	5	4.97206	4.06717	1.90367	NAT10-RIP-1_vs_Input-1_1e-3_10_30_peak_2119	chr11	65548062	65541368	-	NM_138368	AP5B1	promoter	744
chr11:65544885-65545383	499	65545210	9	4.80872	3.63217	1.75843	NAT10-RIP-1_vs_Input-1_1e-3_10_30_peak_2117	chr11	65548062	65541368	-	NM_138368	AP5B1	exon	2928
chr20:3804895-3805086	192	3804970	6	5.04637	4.11457	1.93678	NAT10-RIP-1_vs_Input-1_1e-3_10_30_peak_7290	chr20	3801170	3805954	+	NM_018347	AP5S1	exon	3820
chr20:3785491-3785721	231	3785657	26	7.13183	3.04697	3.77421	NAT10-RIP-1_vs_Input-1_1e-3_10_30_peak_7289	chr20	3801170	3805954	+	NM_018347	AP5S1	upstream	-15564
chr7:4801831-4804090	2260	4802050	53	54.519	17.2421	49.7462	NAT10-RIP-1_vs_Input-1_1e-3_10_30_peak_10646	chr7	4815261	4834026	+	NM_014855	AP5Z1	upstream	-12301
chr7:4798707-4799226	520	4799115	15	13.9251	8.12001	10.0839	NAT10-RIP-1_vs_Input-1_1e-3_10_30_peak_10645	chr7	4815261	4834026	+	NM_014855	AP5Z1	upstream	-16295
chr7:4804866-4805649	784	4805079	31	20.5228	7.58293	16.4133	NAT10-RIP-1_vs_Input-1_1e-3_10_30_peak_10647	chr7	4815261	4834026	+	NM_014855	AP5Z1	upstream	-10004
chr7:4806786-4807088	303	4806937	23	11.0114	4.80265	7.34186	NAT10-RIP-1_vs_Input-1_1e-3_10_30_peak_10648	chr7	4815261	4834026	+	NM_014855	AP5Z1	upstream	-8324
chr7:4808220-4808527	308	4808481	15	6.02693	3.55054	2.79794	NAT10-RIP-1_vs_Input-1_1e-3_10_30_peak_10649	chr7	4815261	4834026	+	NM_014855	AP5Z1	upstream	-6888
chr7:4825726-4825932	207	4825924	4	3.45564	3.15578	0.67421	NAT10-RIP-1_vs_Input-1_1e-3_10_30_peak_10650	chr7	4815261	4834026	+	NM_014855	AP5Z1	intron	10568
chr15:29346090-29347003	914	29346661	21	15.3146	7.36541	11.4093	NAT10-RIP-1_vs_Input-1_1e-3_10_30_peak_3558	chr15	29213839	29410516	+	NM_001130414	APBA2	exon	132707
chr19:3767253-3767470	218	3767369	13	17.7592	10.5018	13.7485	NAT10-RIP-1_vs_Input-1_1e-3_10_30_peak_5611	chr19	3761673	3750770	-	NM_004886	APBA3	upstream	-5688
chr19:3759715-3760210	496	3760063	6	5.55664	4.4181	2.38231	NAT10-RIP-1_vs_Input-1_1e-3_10_30_peak_5610	chr19	3761673	3750770	-	NM_004886	APBA3	promoter	1711
chr11:6431974-6432504	531	6432169	10	8.29316	5.68467	4.83051	NAT10-RIP-1_vs_Input-1_1e-3_10_30_peak_1868	chr11	6426893	6416353	-	NM_001257320	APBB1	upstream	-5346
chr11:6416453-6416691	239	6416589	5	3.68257	3.30006	0.81261	NAT10-RIP-1_vs_Input-1_1e-3_10_30_peak_1867	chr11	6426893	6416353	-	NM_001257320	APBB1	exon	10321
chr10:26856330-26856729	400	26856560	6	10.0484	6.21686	6.43872	NAT10-RIP-1_vs_Input-1_1e-3_10_30_peak_1457	chr10	26727265	26856732	+	NM_019043	APBB1IP	exon	129264
chr10:26756251-26756648	398	26756583	2	3.51825	2.66437	0.67421	NAT10-RIP-1_vs_Input-1_1e-3_10_30_peak_1456	chr10	26727265	26856732	+	NM_019043	APBB1IP	intron	29184
chr10:26729106-26729330	225	26729118	2	3.51825	2.66437	0.67421	NAT10-RIP-1_vs_Input-1_1e-3_10_30_peak_1455	chr10	26727265	26856732	+	NM_019043	APBB1IP	promoter	1953
chr4:40925408-40925624	217	40925523	6	6.64157	5.00098	3.34046	NAT10-RIP-1_vs_Input-1_1e-3_10_30_peak_9023	chr4	40859209	40812043	-	NM_001166053	APBB2	intergenic	-66307
chr4:40843931-40844132	202	40844117	5	6.62078	4.82208	3.32327	NAT10-RIP-1_vs_Input-1_1e-3_10_30_peak_9021	chr4	40859209	40812043	-	NM_001166053	APBB2	intron	15178
chr4:41015714-41016421	708	41015804	45	18.3085	4.76733	14.2786	NAT10-RIP-1_vs_Input-1_1e-3_10_30_peak_9026	chr4	40859209	40812043	-	NM_001166053	APBB2	intergenic	-156858
chr4:40945090-40945282	193	40945164	8	4.26945	3.41388	1.29674	NAT10-RIP-1_vs_Input-1_1e-3_10_30_peak_9024	chr4	40859209	40812043	-	NM_001166053	APBB2	intergenic	-85977
chr4:40953654-40953868	215	40953726	3	3.86876	3.1976	0.97708	NAT10-RIP-1_vs_Input-1_1e-3_10_30_peak_9025	chr4	40859209	40812043	-	NM_001166053	APBB2	intergenic	-94552
chr4:40845680-40845992	313	40845733	3	3.32188	2.96157	0.62721	NAT10-RIP-1_vs_Input-1_1e-3_10_30_peak_9022	chr4	40859209	40812043	-	NM_001166053	APBB2	intron	13373
chr4:40836147-40836430	284	40836318	2	3.51825	2.66437	0.67421	NAT10-RIP-1_vs_Input-1_1e-3_10_30_peak_9020	chr4	40859209	40812043	-	NM_001166053	APBB2	intron	22921
chr5:139947776-139948170	395	139948002	15	5.67267	3.37545	2.48299	NAT10-RIP-1_vs_Input-1_1e-3_10_30_peak_9683	chr5	139944189	139937852	-	NM_133173	APBB3	upstream	-3784
chr19:1459963-1461153	1191	1460353	8	8.22727	5.87097	4.77057	NAT10-RIP-1_vs_Input-1_1e-3_10_30_peak_5519	chr19	1450147	1473243	+	NM_005883	APC2	intron	10411
chr19:1459476-1459688	213	1459580	14	8.79729	5.22638	5.28625	NAT10-RIP-1_vs_Input-1_1e-3_10_30_peak_5518	chr19	1450147	1473243	+	NM_005883	APC2	intron	9435
chr19:1467497-1467877	381	1467854	3	5.02281	3.55249	1.91962	NAT10-RIP-1_vs_Input-1_1e-3_10_30_peak_5520	chr19	1450147	1473243	+	NM_005883	APC2	exon	17540
chr19:1471257-1471526	270	1471298	3	3.32188	2.96157	0.62721	NAT10-RIP-1_vs_Input-1_1e-3_10_30_peak_5521	chr19	1450147	1473243	+	NM_005883	APC2	exon	21244
chr20:57092479-57092698	220	57092566	4	4.48126	3.70196	1.47291	NAT10-RIP-1_vs_Input-1_1e-3_10_30_peak_7558	chr20	57089994	57045297	-	NR_130908	APCDD1L	upstream	-2594
chr20:57100807-57101004	198	57100889	3	5.02281	3.55249	1.91962	NAT10-RIP-1_vs_Input-1_1e-3_10_30_peak_7561	chr20	57089994	57045297	-	NR_130908	APCDD1L	upstream	-10911
chr20:57093203-57093781	579	57093722	3	5.02281	3.55249	1.91962	NAT10-RIP-1_vs_Input-1_1e-3_10_30_peak_7559	chr20	57089994	57045297	-	NR_130908	APCDD1L	upstream	-3498
chr20:57100185-57100428	244	57100197	4	3.89844	3.40712	0.99658	NAT10-RIP-1_vs_Input-1_1e-3_10_30_peak_7560	chr20	57089994	57045297	-	NR_130908	APCDD1L	upstream	-10312
chr20:57101658-57101974	317	57101929	3	3.32188	2.96157	0.62721	NAT10-RIP-1_vs_Input-1_1e-3_10_30_peak_7562	chr20	57089994	57045297	-	NR_130908	APCDD1L	upstream	-11822
chr20:57105862-57106142	281	57106002	2	3.51825	2.66437	0.67421	NAT10-RIP-1_vs_Input-1_1e-3_10_30_peak_7563	chr20	57089994	57045297	-	NR_130908	APCDD1L	upstream	-16008
chr20:57091782-57091982	201	57091876	2	3.08702	2.54743	0.45126	NAT10-RIP-1_vs_Input-1_1e-3_10_30_peak_7557	chr20	57089994	57045297	-	NR_130908	APCDD1L	promoter	-1888
chr14:20924835-20925024	190	20924932	25	11.7645	4.83742	8.04233	NAT10-RIP-1_vs_Input-1_1e-3_10_30_peak_3198	chr14	20923289	20925931	+	NM_001244249	APEX1	promoter	1640
chrX:55028663-55028870	208	55028713	6	6.19094	4.76997	2.93804	NAT10-RIP-1_vs_Input-1_1e-3_10_30_peak_12613	chrX	55026755	55034306	+	NM_001271748	APEX2	intron	2011
chrX:55033517-55033762	246	55033645	16	7.23138	4.02843	3.86205	NAT10-RIP-1_vs_Input-1_1e-3_10_30_peak_12614	chrX	55026755	55034306	+	NM_001271748	APEX2	exon	6884
chr2:68698798-68699039	242	68698821	3	3.30048	2.95135	0.61825	NAT10-RIP-1_vs_Input-1_1e-3_10_30_peak_6656	chr2	68694690	68807294	+	NM_173545	APLF	intron	4228
chr11:129964322-129964541	220	129964477	4	4.3305	3.62972	1.35158	NAT10-RIP-1_vs_Input-1_1e-3_10_30_peak_2392	chr11	129940462	130014706	+	NM_001243299	APLP2	intron	23969
chr12:7759564-7759774	211	7759679	66	18.8557	3.63836	14.8054	NAT10-RIP-1_vs_Input-1_1e-3_10_30_peak_2474	chr12	7818499	7801995	-	NM_005889	APOBEC1	intergenic	58830
chr22:39436637-39436858	222	39436675	2	3.51825	2.66437	0.67421	NAT10-RIP-1_vs_Input-1_1e-3_10_30_peak_8092	chr22	39436672	39440428	+	NM_001006666	APOBEC3F	promoter	75
chr19:45411813-45412073	261	45411932	5	6.55313	4.7964	3.26807	NAT10-RIP-1_vs_Input-1_1e-3_10_30_peak_6302	chr19	45409657	45412652	+	NM_001302690	APOE	exon	2286
chr19:45406401-45406852	452	45406676	56	11.7548	2.84272	8.03309	NAT10-RIP-1_vs_Input-1_1e-3_10_30_peak_6301	chr19	45409657	45412652	+	NM_001302690	APOE	upstream	-3031
chr19:45391826-45392342	517	45391880	12	3.47175	2.55365	0.67421	NAT10-RIP-1_vs_Input-1_1e-3_10_30_peak_6299	chr19	45409657	45412652	+	NM_001302690	APOE	upstream	-17573
chr22:36663140-36663441	302	36663268	41	17.1467	4.81984	13.1619	NAT10-RIP-1_vs_Input-1_1e-3_10_30_peak_8032	chr22	36649116	36663577	+	NM_003661	APOL1	exon	14174
chr22:36661251-36662102	852	36661698	42	11.1466	3.23984	7.46642	NAT10-RIP-1_vs_Input-1_1e-3_10_30_peak_8031	chr22	36649116	36663577	+	NM_003661	APOL1	exon	12560
chr22:36623507-36624278	772	36623907	41	19.1088	5.39918	15.0484	NAT10-RIP-1_vs_Input-1_1e-3_10_30_peak_8030	chr22	36635689	36622254	-	NM_030882	APOL2	exon	11797
chr22:36054888-36055188	301	36055056	15	6.41205	3.74479	3.14124	NAT10-RIP-1_vs_Input-1_1e-3_10_30_peak_8027	chr22	36044423	36064456	+	NM_030641	APOL6	exon	10615
chr12:12887154-12887448	295	12887333	7	6.27284	4.80132	3.01305	NAT10-RIP-1_vs_Input-1_1e-3_10_30_peak_2499	chr12	12878850	12944399	+	NM_001130415	APOLD1	intron	8451
chr21:27423311-27423517	207	27423417	59	42.5566	10.1542	37.9532	NAT10-RIP-1_vs_Input-1_1e-3_10_30_peak_7693	chr21	27512708	27252860	-	NM_001136016	APP	exon	89294
chr21:27253590-27254005	416	27253623	57	5.16984	1.83416	2.04668	NAT10-RIP-1_vs_Input-1_1e-3_10_30_peak_7692	chr21	27512708	27252860	-	NM_001136016	APP	exon	258911
chr16:88881028-88881343	316	88881208	7	7.43541	5.45574	4.0449	NAT10-RIP-1_vs_Input-1_1e-3_10_30_peak_4515	chr16	88878342	88875876	-	NM_000485	APRT	upstream	-2843
chr16:88875950-88876244	295	88876108	33	10.3995	3.56688	6.76789	NAT10-RIP-1_vs_Input-1_1e-3_10_30_peak_4513	chr16	88878342	88875876	-	NM_000485	APRT	exon	2245
chr16:88893571-88893996	426	88893919	3	5.02281	3.55249	1.91962	NAT10-RIP-1_vs_Input-1_1e-3_10_30_peak_4516	chr16	88878342	88875876	-	NM_000485	APRT	upstream	-15441
chr16:88880218-88880744	527	88880475	9	4.15305	3.22184	1.19915	NAT10-RIP-1_vs_Input-1_1e-3_10_30_peak_4514	chr16	88878342	88875876	-	NM_000485	APRT	upstream	-2139
chr16:88895128-88895378	251	88895233	2	3.51825	2.66437	0.67421	NAT10-RIP-1_vs_Input-1_1e-3_10_30_peak_4517	chr16	88878342	88875876	-	NM_000485	APRT	upstream	-16911
chr18:24411745-24411955	211	24411795	36	7.31604	2.6259	3.94061	NAT10-RIP-1_vs_Input-1_1e-3_10_30_peak_5330	chr18	24442874	24432001	-	NM_004028	AQP4	intergenic	31024
chrX:66931238-66931513	276	66931404	4	6.62336	4.44061	3.32327	NAT10-RIP-1_vs_Input-1_1e-3_10_30_peak_12642	chrX	66788682	66950461	+	NM_001011645	AR	exon	142693
chr11:72437781-72438210	430	72438054	16	20.3562	11.5842	16.2517	NAT10-RIP-1_vs_Input-1_1e-3_10_30_peak_2207	chr11	72433403	72396113	-	NM_015242	ARAP1	upstream	-4592
chr11:72415175-72415375	201	72415268	6	9.59585	6.10519	6.02327	NAT10-RIP-1_vs_Input-1_1e-3_10_30_peak_2206	chr11	72433403	72396113	-	NM_001135190	ARAP1	intron	18128
chr11:72464334-72464546	213	72464426	2	3.51825	2.66437	0.67421	NAT10-RIP-1_vs_Input-1_1e-3_10_30_peak_2208	chr11	72463434	72396113	-	NM_001040118	ARAP1	promoter	-1006
chr1:228265157-228265391	235	228265265	2	3.51825	2.66437	0.67421	NAT10-RIP-1_vs_Input-1_1e-3_10_30_peak_1136	chr1	228270360	228286913	+	NM_001658	ARF1	upstream	-5086
chr14:50360508-50361005	498	50360747	41	9.49822	2.92305	5.93407	NAT10-RIP-1_vs_Input-1_1e-3_10_30_peak_3255	chr14	50359735	50363772	+	NM_001663	ARF6	promoter	1021
chr22:43276958-43277170	213	43277121	3	4.00605	3.24952	1.07292	NAT10-RIP-1_vs_Input-1_1e-3_10_30_peak_8158	chr22	43253408	43192531	-	NM_014570	ARFGAP3	intergenic	-23656
chr22:43266997-43267420	424	43267052	13	3.89199	2.68837	0.99658	NAT10-RIP-1_vs_Input-1_1e-3_10_30_peak_8157	chr22	43253408	43192531	-	NM_014570	ARFGAP3	upstream	-13800
chr8:68255738-68255941	204	68255817	10	8.86578	6.03846	5.35033	NAT10-RIP-1_vs_Input-1_1e-3_10_30_peak_11559	chr8	68255912	68109883	-	NM_006421	ARFGEF1	promoter	73
chr20:62340091-62340281	191	62340206	15	9.00927	5.15495	5.48105	NAT10-RIP-1_vs_Input-1_1e-3_10_30_peak_7653	chr20	62339365	62329994	-	NM_001267547	ARFRP1	promoter	-821
chr17:30487101-30487304	204	30487202	2	3.25383	2.59639	0.57894	NAT10-RIP-1_vs_Input-1_1e-3_10_30_peak_4844	chr17	30478590	30477386	-	NR_002222	ARGFXP2	upstream	-8612
chr13:107219980-107220379	400	107220141	22	9.14918	4.13798	5.61062	NAT10-RIP-1_vs_Input-1_1e-3_10_30_peak_3146	chr13	107220514	107195661	-	NM_018011	ARGLU1	promoter	335
chr10:32258202-32258799	598	32258635	10	17.5483	9.76935	13.5453	NAT10-RIP-1_vs_Input-1_1e-3_10_30_peak_1473	chr10	32217804	32094325	-	NM_001270695	ARHGAP12	intergenic	-40696
chr10:24909966-24910199	234	24910105	13	4.56908	3.02818	1.54981	NAT10-RIP-1_vs_Input-1_1e-3_10_30_peak_1454	chr10	25012597	24872537	-	NM_020824	ARHGAP21	exon	102515
chr10:49658931-49659201	271	49659076	6	10.0484	6.21686	6.43872	NAT10-RIP-1_vs_Input-1_1e-3_10_30_peak_1513	chr10	49701692	49654067	-	NM_001256026	ARHGAP22	exon	42626
chr10:49779493-49779693	201	49779563	2	3.08702	2.54743	0.45126	NAT10-RIP-1_vs_Input-1_1e-3_10_30_peak_1514	chr10	49813176	49654067	-	NM_021226	ARHGAP22	intron	33583
chr17:36622510-36623512	1003	36623333	12	13.0625	8.20504	9.26534	NAT10-RIP-1_vs_Input-1_1e-3_10_30_peak_4878	chr17	36584719	36668628	+	NM_001199417	ARHGAP23	exon	38292
chr4:86915888-86916155	268	86916043	3	4.24649	3.33372	1.28117	NAT10-RIP-1_vs_Input-1_1e-3_10_30_peak_9097	chr4	86851425	86923823	+	NM_031305	ARHGAP24	exon	64596
chr5:142552602-142552795	194	142552684	3	4.36175	3.37115	1.37944	NAT10-RIP-1_vs_Input-1_1e-3_10_30_peak_9707	chr5	142572064	142573731	+	NR_046816	ARHGAP26-IT1	upstream	-19366
chr5:142439280-142439476	197	142439449	2	3.07156	2.54264	0.44276	NAT10-RIP-1_vs_Input-1_1e-3_10_30_peak_9706	chr5	142572064	142573731	+	NR_046816	ARHGAP26-IT1	intergenic	-132686
chr17:43530797-43531088	292	43530932	26	22.1871	9.80685	18.0246	NAT10-RIP-1_vs_Input-1_1e-3_10_30_peak_4972	chr17	43510282	43506717	-	NM_174919	ARHGAP27	intergenic	-20660
chr17:43531321-43531642	322	43531526	7	6.38212	4.86618	3.11358	NAT10-RIP-1_vs_Input-1_1e-3_10_30_peak_4973	chr17	43510282	43506717	-	NM_174919	ARHGAP27	intergenic	-21199
chr1:94665385-94665592	208	94665467	6	4.33123	3.66399	1.35207	NAT10-RIP-1_vs_Input-1_1e-3_10_30_peak_628	chr1	94703307	94634462	-	NM_001328666	ARHGAP29	intron	37819
chr1:94701490-94701744	255	94701612	3	3.35182	2.97573	0.65135	NAT10-RIP-1_vs_Input-1_1e-3_10_30_peak_629	chr1	94703307	94634462	-	NM_001328666	ARHGAP29	promoter	1690
chr1:94639870-94640168	299	94639952	19	4.15182	2.42528	1.19889	NAT10-RIP-1_vs_Input-1_1e-3_10_30_peak_627	chr1	94703307	94634462	-	NM_001328666	ARHGAP29	exon	63288
chr3:119133187-119133642	456	119133373	11	7.47732	4.99471	4.08372	NAT10-RIP-1_vs_Input-1_1e-3_10_30_peak_8609	chr3	119013219	119138323	+	NM_020754	ARHGAP31	exon	120195
chr3:119013289-119013763	475	119013669	5	5.68552	4.42703	2.49458	NAT10-RIP-1_vs_Input-1_1e-3_10_30_peak_8607	chr3	119013219	119138323	+	NM_020754	ARHGAP31	promoter	307
chr3:119134198-119134723	526	119134671	8	3.59191	2.97931	0.74036	NAT10-RIP-1_vs_Input-1_1e-3_10_30_peak_8610	chr3	119013219	119138323	+	NM_020754	ARHGAP31	exon	121241
chr3:119045800-119045994	195	119045837	2	3.32762	2.61651	0.63009	NAT10-RIP-1_vs_Input-1_1e-3_10_30_peak_8608	chr3	119041607	119033139	-	NR_046748	ARHGAP31-AS1	upstream	-4290
chr11:128842960-128843322	363	128843062	10	8.29316	5.68467	4.83051	NAT10-RIP-1_vs_Input-1_1e-3_10_30_peak_2383	chr11	129062093	128834954	-	NM_001142685	ARHGAP32	exon	218952
chr11:129026343-129026561	219	129026360	2	3.51825	2.66437	0.67421	NAT10-RIP-1_vs_Input-1_1e-3_10_30_peak_2385	chr11	129062093	128834954	-	NM_001142685	ARHGAP32	intron	35641
chr11:129014841-129015081	241	129015009	2	3.51825	2.66437	0.67421	NAT10-RIP-1_vs_Input-1_1e-3_10_30_peak_2384	chr11	129062093	128834954	-	NM_001142685	ARHGAP32	intron	47132
chr19:36258447-36258954	508	36258534	9	7.21038	5.16227	3.84823	NAT10-RIP-1_vs_Input-1_1e-3_10_30_peak_6052	chr19	36266416	36279724	+	NM_001172630	ARHGAP33	upstream	-7716
chr19:36278161-36278560	400	36278240	4	4.58635	3.75065	1.56405	NAT10-RIP-1_vs_Input-1_1e-3_10_30_peak_6053	chr19	36266416	36279724	+	NM_001172630	ARHGAP33	exon	11944
chr19:36252944-36253473	530	36253277	5	4.04137	3.52678	1.10071	NAT10-RIP-1_vs_Input-1_1e-3_10_30_peak_6051	chr19	36266416	36279724	+	NM_001172630	ARHGAP33	upstream	-13208
chr19:47421858-47422126	269	47422002	15	7.0579	4.07959	3.70512	NAT10-RIP-1_vs_Input-1_1e-3_10_30_peak_6367	chr19	47421932	47508333	+	NM_004491	ARHGAP35	promoter	60
chr19:47425220-47425429	210	47425330	23	4.88159	2.4873	1.82187	NAT10-RIP-1_vs_Input-1_1e-3_10_30_peak_6368	chr19	47421932	47508333	+	NM_004491	ARHGAP35	exon	3392
chr8:145806237-145806611	375	145806349	6	8.36127	5.72799	4.88731	NAT10-RIP-1_vs_Input-1_1e-3_10_30_peak_11858	chr8	145838888	145754562	-	NM_001308207	ARHGAP39	exon	32464
chr8:145860012-145860302	291	145860204	3	4.9852	3.54359	1.91489	NAT10-RIP-1_vs_Input-1_1e-3_10_30_peak_11859	chr8	145911197	145754562	-	NM_001308208	ARHGAP39	intron	51040
chr8:145902014-145902229	216	145902088	2	3.51216	2.66293	0.67421	NAT10-RIP-1_vs_Input-1_1e-3_10_30_peak_11860	chr8	145911197	145754562	-	NM_001308208	ARHGAP39	intron	9076
chr11:100207814-100208088	275	100207950	18	11.0401	5.69276	7.36779	NAT10-RIP-1_vs_Input-1_1e-3_10_30_peak_2272	chr11	100558406	100861656	+	NM_152432	ARHGAP42	intergenic	-350455
chr11:100825444-100825667	224	100825515	2	3.51825	2.66437	0.67421	NAT10-RIP-1_vs_Input-1_1e-3_10_30_peak_2274	chr11	100558406	100861656	+	NM_152432	ARHGAP42	intron	267149
chr11:100758335-100758534	200	100758394	2	3.51825	2.66437	0.67421	NAT10-RIP-1_vs_Input-1_1e-3_10_30_peak_2273	chr11	100558406	100861656	+	NM_152432	ARHGAP42	intron	200028
chr19:1068431-1068664	234	1068529	7	11.852	7.10498	8.12377	NAT10-RIP-1_vs_Input-1_1e-3_10_30_peak_5497	chr19	1067496	1087830	+	NM_001321232	ARHGAP45	promoter	1051
chr19:1081554-1081953	400	1081627	8	8.71395	6.13282	5.20768	NAT10-RIP-1_vs_Input-1_1e-3_10_30_peak_5500	chr19	1065921	1087830	+	NM_001258328	ARHGAP45	intron	15832
chr19:1080881-1081073	193	1080975	5	6.8609	4.90971	3.52845	NAT10-RIP-1_vs_Input-1_1e-3_10_30_peak_5499	chr19	1065921	1087830	+	NM_001258328	ARHGAP45	exon	15056
chr19:1082946-1083291	346	1083209	5	4.65476	3.89143	1.6232	NAT10-RIP-1_vs_Input-1_1e-3_10_30_peak_5501	chr19	1065921	1087830	+	NM_001258328	ARHGAP45	intron	17197
chr19:1053359-1053552	194	1053469	3	5.01464	3.55057	1.91962	NAT10-RIP-1_vs_Input-1_1e-3_10_30_peak_5496	chr19	1065921	1087830	+	NM_001258328	ARHGAP45	upstream	-12466
chr19:1079747-1080064	318	1080003	4	3.89844	3.40712	0.99658	NAT10-RIP-1_vs_Input-1_1e-3_10_30_peak_5498	chr19	1065921	1087830	+	NM_001258328	ARHGAP45	intron	13984
chrX:11324809-11325012	204	11324922	3	5.02281	3.55249	1.91962	NAT10-RIP-1_vs_Input-1_1e-3_10_30_peak_12488	chrX	11445905	11155662	-	NM_001287242	ARHGAP6	intron	120995
chrX:11461170-11461496	327	11461302	2	3.51825	2.66437	0.67421	NAT10-RIP-1_vs_Input-1_1e-3_10_30_peak_12489	chrX	11445905	11155662	-	NM_001287242	ARHGAP6	upstream	-15428
chrX:11616670-11617173	504	11616822	2	3.51825	2.66437	0.67421	NAT10-RIP-1_vs_Input-1_1e-3_10_30_peak_12490	chrX	11683821	11161516	-	NM_006125	ARHGAP6	intron	66900
chrX:11664544-11664799	256	11664581	2	3.51825	2.66437	0.67421	NAT10-RIP-1_vs_Input-1_1e-3_10_30_peak_12491	chrX	11683821	11161516	-	NM_006125	ARHGAP6	intron	19150
chr22:45127504-45127785	282	45127668	3	4.44344	3.39658	1.45232	NAT10-RIP-1_vs_Input-1_1e-3_10_30_peak_8166	chr22	45148437	45258664	+	NM_001017526	ARHGAP8	intergenic	-20793
chr22:45250985-45251236	252	45251073	2	3.51825	2.66437	0.67421	NAT10-RIP-1_vs_Input-1_1e-3_10_30_peak_8167	chr22	45148437	45258664	+	NM_001017526	ARHGAP8	intron	102673
chr12:57883984-57884188	205	57884076	18	18.0248	9.81898	14.0046	NAT10-RIP-1_vs_Input-1_1e-3_10_30_peak_2732	chr12	57882597	57866037	-	NM_001319850	ARHGAP9	promoter	-1489
chr12:57894092-57894311	220	57894218	14	15.8536	9.46735	11.922	NAT10-RIP-1_vs_Input-1_1e-3_10_30_peak_2734	chr12	57882597	57866037	-	NM_001319850	ARHGAP9	upstream	-11604
chr12:57892202-57892411	210	57892302	19	14.2333	7.26433	10.3796	NAT10-RIP-1_vs_Input-1_1e-3_10_30_peak_2733	chr12	57882597	57866037	-	NM_001319850	ARHGAP9	upstream	-9709
chr19:42376114-42376873	760	42376259	15	5.67267	3.37545	2.48299	NAT10-RIP-1_vs_Input-1_1e-3_10_30_peak_6240	chr19	42388445	42411604	+	NM_199002	ARHGEF1	upstream	-11952
chr19:42393458-42393722	265	42393645	6	3.42244	3.06257	0.67421	NAT10-RIP-1_vs_Input-1_1e-3_10_30_peak_6241	chr19	42388445	42411604	+	NM_199002	ARHGEF1	intron	5145
chr8:1808133-1808348	216	1808218	7	7.42716	5.4514	4.03755	NAT10-RIP-1_vs_Input-1_1e-3_10_30_peak_11391	chr8	1772141	1906807	+	NM_014629	ARHGEF10	exon	36099
chr11:120207179-120207629	451	120207364	14	11.3099	6.75256	7.61901	NAT10-RIP-1_vs_Input-1_1e-3_10_30_peak_2362	chr11	120207617	120360645	+	NM_001198665	ARHGEF12	promoter	-213
chr1:3421785-3422106	322	3422084	6	8.576	5.80179	5.08174	NAT10-RIP-1_vs_Input-1_1e-3_10_30_peak_102	chr1	3371146	3397677	+	NM_014448	ARHGEF16	intergenic	50799
chr1:3405822-3406245	424	3406036	20	11.8009	5.69383	8.07694	NAT10-RIP-1_vs_Input-1_1e-3_10_30_peak_98	chr1	3371146	3397677	+	NM_014448	ARHGEF16	intergenic	34887
chr1:3391985-3392259	275	3392139	4	6.62336	4.44061	3.32327	NAT10-RIP-1_vs_Input-1_1e-3_10_30_peak_96	chr1	3371146	3397677	+	NM_014448	ARHGEF16	intron	20976
chr1:3406452-3407030	579	3406877	7	5.60369	4.39161	2.42611	NAT10-RIP-1_vs_Input-1_1e-3_10_30_peak_99	chr1	3371146	3397677	+	NM_014448	ARHGEF16	intergenic	35595
chr1:3413851-3414186	336	3413978	3	4.8999	3.52279	1.83897	NAT10-RIP-1_vs_Input-1_1e-3_10_30_peak_100	chr1	3371146	3397677	+	NM_014448	ARHGEF16	intergenic	42872
chr1:3397179-3397483	305	3397220	5	3.11315	2.92411	0.46681	NAT10-RIP-1_vs_Input-1_1e-3_10_30_peak_97	chr1	3371146	3397677	+	NM_014448	ARHGEF16	exon	26185
chr1:3417574-3417839	266	3417626	2	3.49022	2.65769	0.67421	NAT10-RIP-1_vs_Input-1_1e-3_10_30_peak_101	chr1	3371146	3397677	+	NM_014448	ARHGEF16	intergenic	46560
chr11:73020445-73022549	2105	73021981	21	19.1834	9.62521	15.1199	NAT10-RIP-1_vs_Input-1_1e-3_10_30_peak_2211	chr11	73019662	73080425	+	NM_014786	ARHGEF17	promoter	1835
chr11:73019558-73019779	222	73019676	5	5.57969	4.37683	2.40429	NAT10-RIP-1_vs_Input-1_1e-3_10_30_peak_2209	chr11	73019662	73080425	+	NM_014786	ARHGEF17	promoter	6
chr11:73020021-73020244	224	73020134	5	5.56496	4.36975	2.39015	NAT10-RIP-1_vs_Input-1_1e-3_10_30_peak_2210	chr11	73019662	73080425	+	NM_014786	ARHGEF17	promoter	470
chr11:73042151-73042352	202	73042300	2	3.51825	2.66437	0.67421	NAT10-RIP-1_vs_Input-1_1e-3_10_30_peak_2212	chr11	73019662	73080425	+	NM_014786	ARHGEF17	intron	22589
chr19:7518369-7518623	255	7518511	23	27.7837	14.1071	23.4684	NAT10-RIP-1_vs_Input-1_1e-3_10_30_peak_5701	chr19	7504573	7537371	+	NM_001130955	ARHGEF18	exon	13923
chr19:7535501-7535819	319	7535645	25	18.8404	8.24332	14.7909	NAT10-RIP-1_vs_Input-1_1e-3_10_30_peak_5704	chr19	7504573	7537371	+	NM_001130955	ARHGEF18	exon	31087
chr19:7527021-7527226	206	7527120	11	11.7138	7.57388	7.99502	NAT10-RIP-1_vs_Input-1_1e-3_10_30_peak_5702	chr19	7504573	7537371	+	NM_001130955	ARHGEF18	exon	22550
chr19:7528346-7528833	488	7528541	2	3.51825	2.66437	0.67421	NAT10-RIP-1_vs_Input-1_1e-3_10_30_peak_5703	chr19	7504573	7537371	+	NM_001130955	ARHGEF18	intron	24016
chr3:153840324-153840694	371	153840382	4	5.31972	4.05266	2.17419	NAT10-RIP-1_vs_Input-1_1e-3_10_30_peak_8725	chr3	153838791	153975616	+	NM_001251962	ARHGEF26	promoter	1718
chr7:143983596-143983908	313	143983737	7	9.91924	6.54627	6.3263	NAT10-RIP-1_vs_Input-1_1e-3_10_30_peak_11217	chr7	143983096	143956088	-	NR_033942	ARHGEF34P	promoter	-656
chr7:143981999-143982738	740	143982287	6	5.9383	4.63343	2.71753	NAT10-RIP-1_vs_Input-1_1e-3_10_30_peak_11216	chr7	143983096	143956088	-	NR_033942	ARHGEF34P	promoter	728
chr7:143980918-143981396	479	143981007	5	5.71831	4.44235	2.51828	NAT10-RIP-1_vs_Input-1_1e-3_10_30_peak_11215	chr7	143983096	143956088	-	NR_033942	ARHGEF34P	promoter	1939
chr7:143885033-143885319	287	143885168	7	7.28231	5.37435	3.90889	NAT10-RIP-1_vs_Input-1_1e-3_10_30_peak_11210	chr7	143892791	143883175	-	NM_001003702	ARHGEF35	exon	7615
chr7:143883938-143884188	251	143884064	3	4.07112	3.27314	1.12608	NAT10-RIP-1_vs_Input-1_1e-3_10_30_peak_11209	chr7	143892791	143883175	-	NM_001003702	ARHGEF35	exon	8728
chr7:143896067-143896372	306	143896179	2	3.51825	2.66437	0.67421	NAT10-RIP-1_vs_Input-1_1e-3_10_30_peak_11211	chr7	143892791	143883175	-	NM_001003702	ARHGEF35	upstream	-3428
chr4:106447902-106448113	212	106447935	2	3.51825	2.66437	0.67421	NAT10-RIP-1_vs_Input-1_1e-3_10_30_peak_9137	chr4	106473776	106602070	+	NM_001242729	ARHGEF38	intergenic	-25769
chr2:131688514-131688753	240	131688717	7	6.69673	5.04925	3.38562	NAT10-RIP-1_vs_Input-1_1e-3_10_30_peak_6864	chr2	131674969	131804826	+	NM_032995	ARHGEF4	exon	13664
chr2:131671896-131672483	588	131672333	9	6.75357	4.87352	3.42947	NAT10-RIP-1_vs_Input-1_1e-3_10_30_peak_6863	chr2	131674969	131804826	+	NM_032995	ARHGEF4	upstream	-2780
chr2:131706001-131706224	224	131706048	3	3.98605	3.24213	1.05486	NAT10-RIP-1_vs_Input-1_1e-3_10_30_peak_6865	chr2	131674969	131804826	+	NM_032995	ARHGEF4	intron	31143
chrX:62926149-62926351	203	62926247	6	7.02135	5.18275	3.67148	NAT10-RIP-1_vs_Input-1_1e-3_10_30_peak_12627	chrX	62891382	62890075	-	NR_138419	ARHGEF9-IT1	intergenic	-34868
chr1:27023304-27023864	561	27023419	12	8.89244	5.68763	5.37136	NAT10-RIP-1_vs_Input-1_1e-3_10_30_peak_344	chr1	27022521	27108601	+	NM_006015	ARID1A	promoter	1063
chr1:27057647-27057937	291	27057776	13	8.6072	5.31048	5.1104	NAT10-RIP-1_vs_Input-1_1e-3_10_30_peak_345	chr1	27022521	27108601	+	NM_006015	ARID1A	exon	35271
chr1:27092802-27093048	247	27092804	5	3.11315	2.92411	0.46681	NAT10-RIP-1_vs_Input-1_1e-3_10_30_peak_346	chr1	27022521	27108601	+	NM_006015	ARID1A	intron	70404
chr6:157469846-157470103	258	157469957	10	7.7767	5.36087	4.35834	NAT10-RIP-1_vs_Input-1_1e-3_10_30_peak_10520	chr6	157099063	157531913	+	NM_020732	ARID1B	exon	370911
chr6:157099060-157099987	928	157099874	6	7.02135	5.18275	3.67148	NAT10-RIP-1_vs_Input-1_1e-3_10_30_peak_10518	chr6	157099063	157531913	+	NM_020732	ARID1B	promoter	460
chr6:157521955-157522239	285	157522105	11	7.47732	4.99471	4.08372	NAT10-RIP-1_vs_Input-1_1e-3_10_30_peak_10521	chr6	157099063	157531913	+	NM_020732	ARID1B	exon	423034
chr6:157527752-157528272	521	157528175	17	9.23654	4.91155	5.69222	NAT10-RIP-1_vs_Input-1_1e-3_10_30_peak_10522	chr6	157099063	157531913	+	NM_020732	ARID1B	exon	428949
chr6:157208286-157208546	261	157208409	2	3.51825	2.66437	0.67421	NAT10-RIP-1_vs_Input-1_1e-3_10_30_peak_10519	chr6	157099063	157531913	+	NM_020732	ARID1B	intron	109353
chr12:46230530-46230774	245	46230619	11	6.16362	4.1811	2.92189	NAT10-RIP-1_vs_Input-1_1e-3_10_30_peak_2569	chr12	46123619	46301819	+	NM_152641	ARID2	exon	107033
chr12:46245160-46246095	936	46245657	25	6.43294	2.88354	3.16128	NAT10-RIP-1_vs_Input-1_1e-3_10_30_peak_2571	chr12	46123619	46301819	+	NM_152641	ARID2	exon	122008
chr12:46243887-46244355	469	46244324	22	3.85964	2.19735	0.96889	NAT10-RIP-1_vs_Input-1_1e-3_10_30_peak_2570	chr12	46123619	46301819	+	NM_152641	ARID2	exon	120502
chr19:929531-929906	376	929787	13	14.4431	8.83619	10.5751	NAT10-RIP-1_vs_Input-1_1e-3_10_30_peak_5489	chr19	926036	972803	+	NM_005224	ARID3A	exon	3682
chr19:932555-932752	198	932655	9	7.75342	5.5001	4.33894	NAT10-RIP-1_vs_Input-1_1e-3_10_30_peak_5490	chr19	926036	972803	+	NM_005224	ARID3A	exon	6617
chr2:97217057-97217249	193	97217212	5	5.01185	4.08855	1.91962	NAT10-RIP-1_vs_Input-1_1e-3_10_30_peak_6735	chr2	97203615	97218375	+	NM_001319092	ARID5A	exon	13538
chr10:63665122-63665414	293	63665316	2	3.51825	2.66437	0.67421	NAT10-RIP-1_vs_Input-1_1e-3_10_30_peak_1562	chr10	63661012	63856707	+	NM_032199	ARID5B	intron	4256
chr12:101759224-101759421	198	101759305	3	5.02281	3.55249	1.91962	NAT10-RIP-1_vs_Input-1_1e-3_10_30_peak_2799	chr12	101801598	101786897	-	NM_001301068	ARL1	intergenic	42276
chr5:53343270-53343542	273	53343366	3	3.98605	3.24213	1.05486	NAT10-RIP-1_vs_Input-1_1e-3_10_30_peak_9462	chr5	53606403	53180613	-	NM_019087	ARL15	intron	262997
chr5:53522125-53522342	218	53522257	2	3.51825	2.66437	0.67421	NAT10-RIP-1_vs_Input-1_1e-3_10_30_peak_9464	chr5	53606403	53180613	-	NM_019087	ARL15	intron	84170
chr5:53204207-53204423	217	53204368	2	3.51825	2.66437	0.67421	NAT10-RIP-1_vs_Input-1_1e-3_10_30_peak_9460	chr5	53606403	53180613	-	NM_019087	ARL15	intron	402088
chr5:53407479-53407923	445	53407629	2	3.16752	2.57168	0.51232	NAT10-RIP-1_vs_Input-1_1e-3_10_30_peak_9463	chr5	53606403	53180613	-	NM_019087	ARL15	intron	198702
chr17:45127447-45127721	275	45127630	17	4.49871	2.67577	1.48882	NAT10-RIP-1_vs_Input-1_1e-3_10_30_peak_4982	chr17	45126718	45125774	-	NM_001330244	ARL17A	promoter	-866
chr10:104456113-104456303	191	104456208	2	3.51825	2.66437	0.67421	NAT10-RIP-1_vs_Input-1_1e-3_10_30_peak_1713	chr10	104474190	104433483	-	NM_004311	ARL3	intron	17982
chr7:12996236-12996512	277	12996327	2	3.44749	2.64727	0.67421	NAT10-RIP-1_vs_Input-1_1e-3_10_30_peak_10705	chr7	12726910	12730558	+	NM_005738	ARL4A	intergenic	269464
chr2:235404655-235405195	541	235405062	25	13.2372	5.47027	9.43096	NAT10-RIP-1_vs_Input-1_1e-3_10_30_peak_7198	chr2	235405697	235401685	-	NM_001282431	ARL4C	promoter	772
chr2:235404088-235404380	293	235404247	19	6.37863	3.2986	3.11045	NAT10-RIP-1_vs_Input-1_1e-3_10_30_peak_7197	chr2	235405697	235401685	-	NM_001282431	ARL4C	promoter	1463
chr2:235401793-235401985	193	235401952	21	5.44496	2.78628	2.28399	NAT10-RIP-1_vs_Input-1_1e-3_10_30_peak_7195	chr2	235405697	235401685	-	NM_001282431	ARL4C	exon	3808
chr2:235403049-235403248	200	235403201	22	3.85964	2.19735	0.96889	NAT10-RIP-1_vs_Input-1_1e-3_10_30_peak_7196	chr2	235405697	235401685	-	NM_001282431	ARL4C	exon	2549
chr2:152684645-152684865	221	152684736	4	5.31972	4.05266	2.17419	NAT10-RIP-1_vs_Input-1_1e-3_10_30_peak_6919	chr2	152685009	152657479	-	NM_012097	ARL5A	promoter	254
chr16:18840736-18840987	252	18840846	18	8.40479	4.32854	4.92069	NAT10-RIP-1_vs_Input-1_1e-3_10_30_peak_4083	chr16	18813000	18802988	-	NM_015161	ARL6IP1	intergenic	-27861
chr16:18856773-18856967	195	18856855	10	5.10668	3.68271	1.98707	NAT10-RIP-1_vs_Input-1_1e-3_10_30_peak_4084	chr16	18813000	18802988	-	NM_015161	ARL6IP1	intergenic	-43870
chr16:18820711-18820933	223	18820801	18	6.4369	3.41834	3.16455	NAT10-RIP-1_vs_Input-1_1e-3_10_30_peak_4082	chr16	18813000	18802988	-	NM_015161	ARL6IP1	upstream	-7822
chr16:18863397-18863759	363	18863422	5	3.3774	3.10073	0.67105	NAT10-RIP-1_vs_Input-1_1e-3_10_30_peak_4085	chr16	18813000	18802988	-	NM_015161	ARL6IP1	intergenic	-50578
chr2:153575239-153575460	222	153575381	11	6.76682	4.55184	3.43983	NAT10-RIP-1_vs_Input-1_1e-3_10_30_peak_6922	chr2	153574406	153617767	+	NM_152522	ARL6IP6	promoter	943
chr7:102725364-102725612	249	102725612	4	4.18083	3.55521	1.22427	NAT10-RIP-1_vs_Input-1_1e-3_10_30_peak_11072	chr7	102715327	102740210	+	NM_001161009	ARMC10	intron	10161
chr2:232121989-232122211	223	232122074	2	3.51825	2.66437	0.67421	NAT10-RIP-1_vs_Input-1_1e-3_10_30_peak_7161	chr2	232070912	232240590	+	NM_001271466	ARMC9	intron	51188
chrX:100743814-100744107	294	100744077	2	3.51825	2.66437	0.67421	NAT10-RIP-1_vs_Input-1_1e-3_10_30_peak_12697	chrX	100743030	100750798	+	NM_001256155	ARMCX4	promoter	930
chrX:101857129-101857565	437	101857209	8	5.51351	4.22029	2.34751	NAT10-RIP-1_vs_Input-1_1e-3_10_30_peak_12699	chrX	101854425	101859085	+	NM_001168482	ARMCX5	exon	2922
chr1:150846204-150846443	240	150846352	2	3.51825	2.66437	0.67421	NAT10-RIP-1_vs_Input-1_1e-3_10_30_peak_826	chr1	150849244	150782180	-	NM_178427	ARNT	intron	2921
chr7:98935801-98936191	391	98935885	5	4.47348	3.78694	1.47291	NAT10-RIP-1_vs_Input-1_1e-3_10_30_peak_10991	chr7	98923495	98963885	+	NM_001190996	ARPC1A	intron	12501
chr7:98947921-98948249	329	98948173	3	4.76688	3.48868	1.72313	NAT10-RIP-1_vs_Input-1_1e-3_10_30_peak_10992	chr7	98923495	98963885	+	NM_001190996	ARPC1A	intron	24590
chr7:98985685-98985874	190	98985785	21	11.3775	5.29391	7.68157	NAT10-RIP-1_vs_Input-1_1e-3_10_30_peak_10993	chr7	98972297	98992404	+	NM_005720	ARPC1B	exon	13482
chr12:110867648-110868075	428	110867837	345	109.964	4.41475	104.705	NAT10-RIP-1_vs_Input-1_1e-3_10_30_peak_2836	chr12	110888216	110872694	-	NM_001287222	ARPC3	intergenic	20355
chr3:9832926-9833184	259	9833088	18	15.5413	8.31269	11.6246	NAT10-RIP-1_vs_Input-1_1e-3_10_30_peak_8247	chr3	9834178	9848789	+	NM_001024960	ARPC4	promoter	-1123
chr3:9825696-9825909	214	9825787	24	15.5744	6.77836	11.6562	NAT10-RIP-1_vs_Input-1_1e-3_10_30_peak_8246	chr3	9834178	9848789	+	NM_001024960	ARPC4	upstream	-8376
chr3:9876373-9876646	274	9876440	9	6.34172	4.61088	3.07491	NAT10-RIP-1_vs_Input-1_1e-3_10_30_peak_8249	chr3	9834231	9878040	+	NM_001198793	ARPC4-TTLL3	exon	42278
chr3:9870791-9871049	259	9870976	6	5.04637	4.11457	1.93678	NAT10-RIP-1_vs_Input-1_1e-3_10_30_peak_8248	chr3	9834231	9878040	+	NM_001198793	ARPC4-TTLL3	exon	36689
chr19:18142212-18142804	593	18142403	68	25.6996	4.70194	21.4382	NAT10-RIP-1_vs_Input-1_1e-3_10_30_peak_5932	chr19	18118976	18124911	+	NM_001286826	ARRDC2	intergenic	23532
chr19:18123884-18124257	374	18124001	15	6.02693	3.55054	2.79794	NAT10-RIP-1_vs_Input-1_1e-3_10_30_peak_5930	chr19	18118976	18124911	+	NM_001286826	ARRDC2	exon	5094
chr19:18141574-18142017	444	18141813	47	8.04233	2.45102	4.60214	NAT10-RIP-1_vs_Input-1_1e-3_10_30_peak_5931	chr19	18118976	18124911	+	NM_001286826	ARRDC2	intergenic	22819
chr5:90772534-90772799	266	90772670	25	9.46858	3.93333	5.90597	NAT10-RIP-1_vs_Input-1_1e-3_10_30_peak_9531	chr5	90679190	90664448	-	NM_001329672	ARRDC3	intergenic	-93476
chr5:91139688-91139894	207	91139758	2	3.51825	2.66437	0.67421	NAT10-RIP-1_vs_Input-1_1e-3_10_30_peak_9532	chr5	90679190	90664448	-	NM_001329672	ARRDC3	intergenic	-460601
chr5:149677796-149678074	279	149677841	3	4.24649	3.33372	1.28117	NAT10-RIP-1_vs_Input-1_1e-3_10_30_peak_9729	chr5	149682525	149675901	-	NM_001012301	ARSI	exon	4590
chr10:52026300-52026492	193	52026427	29	7.20617	2.89847	3.84422	NAT10-RIP-1_vs_Input-1_1e-3_10_30_peak_1524	chr10	52008370	51946999	-	NM_001143974	ASAH2	upstream	-18026
chr10:52103515-52104073	559	52103648	10	3.62967	2.80472	0.77367	NAT10-RIP-1_vs_Input-1_1e-3_10_30_peak_1525	chr10	52008370	51946999	-	NM_001143974	ASAH2	intergenic	-95424
chr8:131124344-131124556	213	131124448	14	13.7566	8.25015	9.92343	NAT10-RIP-1_vs_Input-1_1e-3_10_30_peak_11735	chr8	131455906	131064350	-	NM_001247996	ASAP1	exon	331456
chr8:131072823-131073283	461	131072919	21	12.7201	5.96685	8.94409	NAT10-RIP-1_vs_Input-1_1e-3_10_30_peak_11734	chr8	131455906	131064350	-	NM_001247996	ASAP1	exon	382853
chr8:131396983-131397234	252	131397092	6	5.78204	4.54655	2.5763	NAT10-RIP-1_vs_Input-1_1e-3_10_30_peak_11736	chr8	131455906	131064350	-	NM_001247996	ASAP1	intron	58798
chr2:9448174-9448384	211	9448287	3	3.83981	3.18629	0.95021	NAT10-RIP-1_vs_Input-1_1e-3_10_30_peak_6513	chr2	9346893	9545812	+	NM_003887	ASAP2	intron	101386
chr2:9460888-9461155	268	9461083	4	3.10135	2.93898	0.46028	NAT10-RIP-1_vs_Input-1_1e-3_10_30_peak_6514	chr2	9346893	9545812	+	NM_003887	ASAP2	intron	114128
chr2:239358688-239358937	250	239358813	7	4.54835	3.71271	1.53093	NAT10-RIP-1_vs_Input-1_1e-3_10_30_peak_7223	chr2	239335568	239360891	+	NM_001330196	ASB1	exon	23244
chr14:94425515-94425722	208	94425619	2	3.51825	2.66437	0.67421	NAT10-RIP-1_vs_Input-1_1e-3_10_30_peak_3386	chr14	94423767	94400498	-	NM_016150	ASB2	promoter	-1851
chr2:54028664-54028897	234	54028744	7	3.52008	3.03456	0.67433	NAT10-RIP-1_vs_Input-1_1e-3_10_30_peak_6618	chr2	54014146	53897116	-	NM_016115	ASB3	upstream	-14634
chr9:132397553-132397768	216	132397664	15	6.21537	3.64508	2.95893	NAT10-RIP-1_vs_Input-1_1e-3_10_30_peak_12309	chr9	132404448	132396882	-	NM_177999	ASB6	exon	6788
chr15:101152393-101152598	206	101152473	4	5.31972	4.05266	2.17419	NAT10-RIP-1_vs_Input-1_1e-3_10_30_peak_3847	chr15	101142754	101191904	+	NM_198243	ASB7	exon	9741
chr12:48543425-48543775	351	48543533	12	6.43901	4.1884	3.16559	NAT10-RIP-1_vs_Input-1_1e-3_10_30_peak_2582	chr12	48551378	48541570	-	NM_001319298	ASB8	exon	7778
chr15:93276985-93277331	347	93277207	35	4.36518	1.99289	1.38281	NAT10-RIP-1_vs_Input-1_1e-3_10_30_peak_3837	chr15	93338713	93340338	+	NR_033769	ASB9P1	intergenic	-61555
chr22:30197985-30198204	220	30198086	8	8.71395	6.13282	5.20768	NAT10-RIP-1_vs_Input-1_1e-3_10_30_peak_7980	chr22	30234293	30184596	-	NM_032204	ASCC2	exon	36199
chr22:30184794-30185043	250	30184878	15	7.0579	4.07959	3.70512	NAT10-RIP-1_vs_Input-1_1e-3_10_30_peak_7979	chr22	30234293	30184596	-	NM_032204	ASCC2	exon	49375
chr22:30253713-30254144	432	30253907	2	3.51825	2.66437	0.67421	NAT10-RIP-1_vs_Input-1_1e-3_10_30_peak_7981	chr22	30234293	30184596	-	NM_032204	ASCC2	upstream	-19635
chr6:101301296-101301490	195	101301479	6	6.85856	5.1063	3.52657	NAT10-RIP-1_vs_Input-1_1e-3_10_30_peak_10381	chr6	101329248	100956070	-	NM_006828	ASCC3	intron	27855
chr1:155408172-155408663	492	155408528	16	6.15678	3.50011	2.91638	NAT10-RIP-1_vs_Input-1_1e-3_10_30_peak_879	chr1	155532324	155305051	-	NM_018489	ASH1L	exon	123907
chr1:155539990-155540255	266	155540052	3	3.32188	2.96157	0.62721	NAT10-RIP-1_vs_Input-1_1e-3_10_30_peak_880	chr1	155532324	155305051	-	NM_018489	ASH1L	upstream	-7798
chr1:155346856-155347096	241	155346975	2	3.51825	2.66437	0.67421	NAT10-RIP-1_vs_Input-1_1e-3_10_30_peak_878	chr1	155532324	155305051	-	NM_018489	ASH1L	intron	185348
chr17:32366112-32366425	314	32366199	22	4.60772	2.44285	1.58291	NAT10-RIP-1_vs_Input-1_1e-3_10_30_peak_4847	chr17	32483825	31340105	-	NM_001094	ASIC2	intron	117557
chr7:150741115-150741325	211	150741212	6	8.36127	5.72799	4.88731	NAT10-RIP-1_vs_Input-1_1e-3_10_30_peak_11341	chr7	150745378	150749843	+	NM_020321	ASIC3	upstream	-4158
chrY:1669837-1670624	788	1670222	12	9.3837	5.99414	5.82915	NAT10-RIP-1_vs_Input-1_1e-3_10_30_peak_12844	chrY	1664347	1711974	+	NM_004043	ASMT	intron	5883
chrY:1662621-1662984	364	1662769	14	9.57267	5.6898	6.00328	NAT10-RIP-1_vs_Input-1_1e-3_10_30_peak_12843	chrY	1664347	1711974	+	NM_004043	ASMT	promoter	-1545
chrX:1719975-1720586	612	1720232	12	8.04286	5.15992	4.60214	NAT10-RIP-1_vs_Input-1_1e-3_10_30_peak_12469	chrX	1734025	1761974	+	NM_001171039	ASMT	upstream	-13745
chrX:1712615-1712985	371	1712851	13	8.23472	5.08503	4.77656	NAT10-RIP-1_vs_Input-1_1e-3_10_30_peak_12468	chrX	1714347	1761974	+	NM_004043	ASMT	promoter	-1547
chrX:1865342-1865558	217	1865434	2	3.51825	2.66437	0.67421	NAT10-RIP-1_vs_Input-1_1e-3_10_30_peak_12471	chrX	1734025	1761974	+	NM_001171039	ASMT	intergenic	131425
chrX:1861307-1861498	192	1861366	2	3.51825	2.66437	0.67421	NAT10-RIP-1_vs_Input-1_1e-3_10_30_peak_12470	chrX	1734025	1761974	+	NM_001171039	ASMT	intergenic	127377
chrX:1546643-1546926	284	1546796	9	6.34172	4.61088	3.07491	NAT10-RIP-1_vs_Input-1_1e-3_10_30_peak_12467	chrX	1571870	1522031	-	NM_004192	ASMTL	exon	25086
chrY:1496643-1496867	225	1496745	9	6.34172	4.61088	3.07491	NAT10-RIP-1_vs_Input-1_1e-3_10_30_peak_12842	chrY	1521870	1472031	-	NM_004192	ASMTL	exon	25115
chr14:104554886-104555123	238	104555002	3	5.02281	3.55249	1.91962	NAT10-RIP-1_vs_Input-1_1e-3_10_30_peak_3481	chr14	104552022	104579046	+	NM_001080464	ASPG	intron	2982
chr14:104549466-104549737	272	104549522	2	3.51825	2.66437	0.67421	NAT10-RIP-1_vs_Input-1_1e-3_10_30_peak_3480	chr14	104552022	104579046	+	NM_001080464	ASPG	upstream	-2421
chr14:104537476-104537886	411	104537607	2	3.1843	2.57659	0.52645	NAT10-RIP-1_vs_Input-1_1e-3_10_30_peak_3479	chr14	104552022	104579046	+	NM_001080464	ASPG	upstream	-14341
chr8:62491059-62492173	1115	62491469	183	71.8791	5.30784	66.895	NAT10-RIP-1_vs_Input-1_1e-3_10_30_peak_11544	chr8	62627199	62413114	-	NM_004318	ASPH	intron	135583
chr8:62626827-62627068	242	62626967	36	13.5617	4.24605	9.7396	NAT10-RIP-1_vs_Input-1_1e-3_10_30_peak_11545	chr8	62627199	62587818	-	NM_001164756	ASPH	promoter	252
chr1:197115409-197115683	275	197115565	19	7.63681	3.84052	4.23205	NAT10-RIP-1_vs_Input-1_1e-3_10_30_peak_1007	chr1	197115824	197053256	-	NM_001206846	ASPM	promoter	278
chr17:79948665-79948878	214	79948813	2	3.51825	2.66437	0.67421	NAT10-RIP-1_vs_Input-1_1e-3_10_30_peak_5237	chr17	79935425	79975282	+	NR_045351	ASPSCR1	intron	13346
chr11:62140276-62140637	362	62140474	50	25.1016	6.09804	20.8562	NAT10-RIP-1_vs_Input-1_1e-3_10_30_peak_2025	chr11	62104773	62160887	+	NM_001083926	ASRGL1	intron	35683
chr11:62139504-62139992	489	62139725	47	23.4701	5.99048	19.2698	NAT10-RIP-1_vs_Input-1_1e-3_10_30_peak_2024	chr11	62104773	62160887	+	NM_001083926	ASRGL1	intron	34975
chr2:25967012-25967252	241	25967103	16	8.45585	4.66697	4.96676	NAT10-RIP-1_vs_Input-1_1e-3_10_30_peak_6548	chr2	26101312	25962252	-	NM_018263	ASXL2	exon	134180
chr2:25972875-25973219	345	25973079	20	7.75359	3.77816	4.33894	NAT10-RIP-1_vs_Input-1_1e-3_10_30_peak_6549	chr2	26101312	25962252	-	NM_018263	ASXL2	exon	128265
chr2:26119870-26120233	364	26119947	2	3.51825	2.66437	0.67421	NAT10-RIP-1_vs_Input-1_1e-3_10_30_peak_6550	chr2	26101312	25962252	-	NM_018263	ASXL2	upstream	-18739
chr10:89503155-89503348	194	89503266	9	8.58601	6.00165	5.09102	NAT10-RIP-1_vs_Input-1_1e-3_10_30_peak_1646	chr10	89577988	89511268	-	NM_001321968	ATAD1	intergenic	74737
chr1:1469282-1469931	650	1469825	16	14.6082	8.28498	10.7328	NAT10-RIP-1_vs_Input-1_1e-3_10_30_peak_65	chr1	1447522	1470067	+	NM_001170535	ATAD3A	exon	22084
chr1:1430836-1431578	743	1431189	12	11.2567	7.15013	7.56759	NAT10-RIP-1_vs_Input-1_1e-3_10_30_peak_63	chr1	1447522	1470067	+	NM_001170535	ATAD3A	upstream	-16315
chr1:1456196-1456396	201	1456200	2	3.51825	2.66437	0.67421	NAT10-RIP-1_vs_Input-1_1e-3_10_30_peak_64	chr1	1447522	1470067	+	NM_001170535	ATAD3A	intron	8774
chr1:1422396-1422722	327	1422516	4	6.62336	4.44061	3.32327	NAT10-RIP-1_vs_Input-1_1e-3_10_30_peak_62	chr1	1413494	1431584	+	NM_001317238	ATAD3B	intron	9065
chr1:1413720-1414069	350	1413821	8	5.77106	4.38617	2.566	NAT10-RIP-1_vs_Input-1_1e-3_10_30_peak_59	chr1	1413494	1431584	+	NM_001317238	ATAD3B	promoter	400
chr1:1418971-1419272	302	1419066	3	5.02281	3.55249	1.91962	NAT10-RIP-1_vs_Input-1_1e-3_10_30_peak_61	chr1	1413494	1431584	+	NM_001317238	ATAD3B	intron	5627
chr1:1418031-1418237	207	1418076	3	4.44344	3.39658	1.45232	NAT10-RIP-1_vs_Input-1_1e-3_10_30_peak_60	chr1	1413494	1431584	+	NM_001317238	ATAD3B	intron	4640
chr6:30593324-30593918	595	30593787	56	33.2871	7.67334	28.8496	NAT10-RIP-1_vs_Input-1_1e-3_10_30_peak_10092	chr6	30594662	30614600	+	NM_001031722	ATAT1	promoter	-1041
chr10:123670481-123670677	197	123670545	6	5.55664	4.4181	2.38231	NAT10-RIP-1_vs_Input-1_1e-3_10_30_peak_1760	chr10	123687578	123499935	-	NM_001001976	ATE1	exon	16999
chr22:39909544-39910268	725	39910005	11	6.45363	4.3586	3.17832	NAT10-RIP-1_vs_Input-1_1e-3_10_30_peak_8100	chr22	39916568	39918691	+	NM_182810	ATF4	upstream	-6662
chr22:39917906-39918586	681	39918373	91	8.13329	1.89419	4.68564	NAT10-RIP-1_vs_Input-1_1e-3_10_30_peak_8101	chr22	39916568	39918691	+	NM_182810	ATF4	promoter	1678
chr19:50434080-50434288	209	50434182	9	7.75342	5.5001	4.33894	NAT10-RIP-1_vs_Input-1_1e-3_10_30_peak_6419	chr19	50433460	50437193	+	NM_001290746	ATF5	promoter	724
chr1:161810299-161810504	206	161810347	2	3.51825	2.66437	0.67421	NAT10-RIP-1_vs_Input-1_1e-3_10_30_peak_932	chr1	161736033	161933860	+	NM_007348	ATF6	intron	74368
chr6:32096969-32097359	391	32097101	7	5.19792	4.13431	2.06874	NAT10-RIP-1_vs_Input-1_1e-3_10_30_peak_10162	chr6	32096017	32083044	-	NM_004381	ATF6B	promoter	-1147
chr12:14576872-14577115	244	14577046	18	8.89886	4.57201	5.37672	NAT10-RIP-1_vs_Input-1_1e-3_10_30_peak_2506	chr12	14537997	14655869	+	NM_181352	ATF7IP	exon	38996
chr12:14577388-14578031	644	14577951	13	3.77171	2.62935	0.89092	NAT10-RIP-1_vs_Input-1_1e-3_10_30_peak_2507	chr12	14537997	14655869	+	NM_181352	ATF7IP	exon	39712
chr11:46639131-46639382	252	46639244	12	11.2567	7.15013	7.56759	NAT10-RIP-1_vs_Input-1_1e-3_10_30_peak_1970	chr11	46638825	46697568	+	NM_014741	ATG13	promoter	431
chr11:46693934-46694190	257	46694090	12	6.71509	4.35229	3.40225	NAT10-RIP-1_vs_Input-1_1e-3_10_30_peak_1971	chr11	46638825	46697568	+	NM_014741	ATG13	exon	55237
chr11:46695489-46695895	407	46695736	10	4.46766	3.29581	1.47291	NAT10-RIP-1_vs_Input-1_1e-3_10_30_peak_1972	chr11	46638825	46697568	+	NM_014741	ATG13	exon	56867
chr11:64684448-64684639	192	64684570	4	6.62336	4.44061	3.32327	NAT10-RIP-1_vs_Input-1_1e-3_10_30_peak_2070	chr11	64684722	64662003	-	NM_015104	ATG2A	promoter	179
chrX:107381017-107381230	214	107381109	2	3.51825	2.66437	0.67421	NAT10-RIP-1_vs_Input-1_1e-3_10_30_peak_12706	chrX	107334896	107397901	+	NM_001321289	ATG4A	intron	46227
chr11:108092457-108092668	212	108092487	4	4.15882	3.54402	1.20425	NAT10-RIP-1_vs_Input-1_1e-3_10_30_peak_2285	chr11	108093558	108239826	+	NM_000051	ATM	promoter	-996
chr16:81064189-81064400	212	81064277	10	4.58974	3.36896	1.56727	NAT10-RIP-1_vs_Input-1_1e-3_10_30_peak_4420	chr16	81069457	81080951	+	NM_015251	ATMIN	upstream	-5163
chr12:7030752-7030959	208	7030851	28	21.8295	9.00428	17.6777	NAT10-RIP-1_vs_Input-1_1e-3_10_30_peak_2463	chr12	7033625	7051484	+	NM_001007026	ATN1	upstream	-2770
chr13:113384277-113384646	370	113384352	2	3.51825	2.66437	0.67421	NAT10-RIP-1_vs_Input-1_1e-3_10_30_peak_3167	chr13	113409045	113407013	-	NR_109811	ATP11A-AS1	intergenic	24584
chr3:194157810-194158188	379	194157887	13	6.01086	3.79588	2.78359	NAT10-RIP-1_vs_Input-1_1e-3_10_30_peak_8840	chr3	194188968	194123402	-	NM_024524	ATP13A3	intron	30969
chr1:116932822-116933023	202	116932926	27	28.0773	12.9105	23.7554	NAT10-RIP-1_vs_Input-1_1e-3_10_30_peak_700	chr1	116925991	116947396	+	NM_001160234	ATP1A1	exon	6931
chr1:116943536-116943887	352	116943800	8	6.66282	4.95009	3.35755	NAT10-RIP-1_vs_Input-1_1e-3_10_30_peak_701	chr1	116925991	116947396	+	NM_001160234	ATP1A1	intron	17720
chr1:116931250-116931571	322	116931343	6	4.20308	3.58075	1.24514	NAT10-RIP-1_vs_Input-1_1e-3_10_30_peak_699	chr1	116925991	116947396	+	NM_001160234	ATP1A1	intron	5419
chr12:110778468-110778707	240	110778574	40	18.0597	5.19261	14.0374	NAT10-RIP-1_vs_Input-1_1e-3_10_30_peak_2835	chr12	110719031	110788897	+	NM_170665	ATP2A2	exon	59556
chr12:110719369-110719693	325	110719591	23	9.24702	4.06167	5.70132	NAT10-RIP-1_vs_Input-1_1e-3_10_30_peak_2834	chr12	110719031	110788897	+	NM_170665	ATP2A2	promoter	500
chr18:43666976-43667451	476	43667084	36	18.6835	5.91098	14.6394	NAT10-RIP-1_vs_Input-1_1e-3_10_30_peak_5365	chr18	43678319	43664109	-	NM_004046	ATP5A1	intron	11106
chr18:43669531-43669961	431	43669882	28	12.0121	4.54801	8.27677	NAT10-RIP-1_vs_Input-1_1e-3_10_30_peak_5366	chr18	43678319	43664109	-	NM_004046	ATP5A1	intron	8573
chr16:2550848-2551182	335	2551037	7	8.50892	5.98111	5.01771	NAT10-RIP-1_vs_Input-1_1e-3_10_30_peak_3947	chr16	2563726	2570224	+	NM_001198569	ATP6V0C	upstream	-12711
chr16:67490251-67490609	359	67490381	3	4.8188	3.50225	1.7677	NAT10-RIP-1_vs_Input-1_1e-3_10_30_peak_4320	chr16	67515089	67471916	-	NM_004691	ATP6V0D1	intron	24659
chr16:67488975-67489338	364	67489225	3	4.66773	3.46186	1.63264	NAT10-RIP-1_vs_Input-1_1e-3_10_30_peak_4319	chr16	67515089	67471916	-	NM_004691	ATP6V0D1	intron	25933
chr5:172402801-172403045	245	172402892	64	8.67725	2.22849	5.17603	NAT10-RIP-1_vs_Input-1_1e-3_10_30_peak_9827	chr5	172410762	172461900	+	NM_003945	ATP6V0E1	upstream	-7839
chr7:149667498-149667878	381	149667728	3	5.02281	3.55249	1.91962	NAT10-RIP-1_vs_Input-1_1e-3_10_30_peak_11244	chr7	149570951	149564782	-	NR_027040	ATP6V0E2-AS1	intergenic	-96737
chr7:149694976-149695322	347	149695163	3	5.02281	3.55249	1.91962	NAT10-RIP-1_vs_Input-1_1e-3_10_30_peak_11248	chr7	149570951	149564782	-	NR_027040	ATP6V0E2-AS1	intergenic	-124198
chr7:149679188-149679441	254	149679308	3	5.02281	3.55249	1.91962	NAT10-RIP-1_vs_Input-1_1e-3_10_30_peak_11245	chr7	149570951	149564782	-	NR_027040	ATP6V0E2-AS1	intergenic	-108363
chr7:149764020-149764299	280	149764134	3	5.02281	3.55249	1.91962	NAT10-RIP-1_vs_Input-1_1e-3_10_30_peak_11256	chr7	149570951	149564782	-	NR_027040	ATP6V0E2-AS1	intergenic	-193208
chr7:149712965-149713247	283	149712977	3	3.98605	3.24213	1.05486	NAT10-RIP-1_vs_Input-1_1e-3_10_30_peak_11249	chr7	149570951	149564782	-	NR_027040	ATP6V0E2-AS1	intergenic	-142155
chr7:149759317-149759589	273	149759442	2	3.51825	2.66437	0.67421	NAT10-RIP-1_vs_Input-1_1e-3_10_30_peak_11254	chr7	149570951	149564782	-	NR_027040	ATP6V0E2-AS1	intergenic	-188502
chr7:149771206-149771497	292	149771361	2	3.51825	2.66437	0.67421	NAT10-RIP-1_vs_Input-1_1e-3_10_30_peak_11257	chr7	149570951	149564782	-	NR_027040	ATP6V0E2-AS1	intergenic	-200400
chr7:149689704-149689931	228	149689716	2	3.51825	2.66437	0.67421	NAT10-RIP-1_vs_Input-1_1e-3_10_30_peak_11247	chr7	149570951	149564782	-	NR_027040	ATP6V0E2-AS1	intergenic	-118866
chr7:149718387-149718582	196	149718499	2	3.51825	2.66437	0.67421	NAT10-RIP-1_vs_Input-1_1e-3_10_30_peak_11252	chr7	149570951	149564782	-	NR_027040	ATP6V0E2-AS1	intergenic	-147533
chr7:149717018-149717208	191	149717140	2	3.51825	2.66437	0.67421	NAT10-RIP-1_vs_Input-1_1e-3_10_30_peak_11251	chr7	149570951	149564782	-	NR_027040	ATP6V0E2-AS1	intergenic	-146162
chr7:149760184-149760544	361	149760396	2	3.51825	2.66437	0.67421	NAT10-RIP-1_vs_Input-1_1e-3_10_30_peak_11255	chr7	149570951	149564782	-	NR_027040	ATP6V0E2-AS1	intergenic	-189413
chr7:149683245-149683516	272	149683345	2	3.51825	2.66437	0.67421	NAT10-RIP-1_vs_Input-1_1e-3_10_30_peak_11246	chr7	149570951	149564782	-	NR_027040	ATP6V0E2-AS1	intergenic	-112429
chr7:149714961-149715171	211	149714978	2	3.51825	2.66437	0.67421	NAT10-RIP-1_vs_Input-1_1e-3_10_30_peak_11250	chr7	149570951	149564782	-	NR_027040	ATP6V0E2-AS1	intergenic	-144115
chr7:149775933-149776212	280	149776114	2	3.51825	2.66437	0.67421	NAT10-RIP-1_vs_Input-1_1e-3_10_30_peak_11259	chr7	149570951	149564782	-	NR_027040	ATP6V0E2-AS1	intergenic	-205121
chr7:149651475-149651686	212	149651581	2	3.51825	2.66437	0.67421	NAT10-RIP-1_vs_Input-1_1e-3_10_30_peak_11243	chr7	149570951	149564782	-	NR_027040	ATP6V0E2-AS1	intergenic	-80629
chr7:149752605-149752809	205	149752624	2	3.51825	2.66437	0.67421	NAT10-RIP-1_vs_Input-1_1e-3_10_30_peak_11253	chr7	149570951	149564782	-	NR_027040	ATP6V0E2-AS1	intergenic	-181756
chr7:149772820-149773019	200	149772958	2	3.25383	2.59639	0.57894	NAT10-RIP-1_vs_Input-1_1e-3_10_30_peak_11258	chr7	149570951	149564782	-	NR_027040	ATP6V0E2-AS1	intergenic	-201968
chr22:18105996-18106212	217	18106180	3	5.02281	3.55249	1.91962	NAT10-RIP-1_vs_Input-1_1e-3_10_30_peak_7832	chr22	18111588	18074902	-	NM_001696	ATP6V1E1	intron	5484
chr7:128491305-128491697	393	128491596	53	62.2004	21.4335	57.3307	NAT10-RIP-1_vs_Input-1_1e-3_10_30_peak_11130	chr7	128502856	128505903	+	NM_004231	ATP6V1F	upstream	-11355
chr7:128484706-128485336	631	128485049	78	77.6783	18.4899	72.6391	NAT10-RIP-1_vs_Input-1_1e-3_10_30_peak_11125	chr7	128502856	128505903	+	NM_004231	ATP6V1F	upstream	-17835
chr7:128489359-128489637	279	128489467	36	39.6444	16.1879	35.0898	NAT10-RIP-1_vs_Input-1_1e-3_10_30_peak_11129	chr7	128502856	128505903	+	NM_004231	ATP6V1F	upstream	-13358
chr7:128486026-128486523	498	128486126	53	52.4464	16.1794	47.6996	NAT10-RIP-1_vs_Input-1_1e-3_10_30_peak_11126	chr7	128502856	128505903	+	NM_004231	ATP6V1F	upstream	-16582
chr7:128483434-128483636	203	128483535	24	30.2008	15.1863	25.829	NAT10-RIP-1_vs_Input-1_1e-3_10_30_peak_11123	chr7	128502856	128505903	+	NM_004231	ATP6V1F	upstream	-19321
chr7:128494479-128494969	491	128494662	31	33.2038	14.4343	28.7682	NAT10-RIP-1_vs_Input-1_1e-3_10_30_peak_11133	chr7	128502856	128505903	+	NM_004231	ATP6V1F	upstream	-8132
chr7:128487740-128488134	395	128487854	24	28.4948	14.2088	24.1624	NAT10-RIP-1_vs_Input-1_1e-3_10_30_peak_11127	chr7	128502856	128505903	+	NM_004231	ATP6V1F	upstream	-14919
chr7:128483831-128484277	447	128484147	27	26.9673	12.2503	22.6724	NAT10-RIP-1_vs_Input-1_1e-3_10_30_peak_11124	chr7	128502856	128505903	+	NM_004231	ATP6V1F	upstream	-18802
chr7:128492633-128493095	463	128492986	37	33.3339	12.243	28.8956	NAT10-RIP-1_vs_Input-1_1e-3_10_30_peak_11131	chr7	128502856	128505903	+	NM_004231	ATP6V1F	upstream	-9992
chr7:128498056-128499192	1137	128498805	106	74.4145	10.8269	69.406	NAT10-RIP-1_vs_Input-1_1e-3_10_30_peak_11135	chr7	128502856	128505903	+	NM_004231	ATP6V1F	upstream	-4232
chr7:128488600-128489040	441	128488956	18	19.2616	10.5588	15.1955	NAT10-RIP-1_vs_Input-1_1e-3_10_30_peak_11128	chr7	128502856	128505903	+	NM_004231	ATP6V1F	upstream	-14036
chr7:128497210-128497417	208	128497316	13	10.7305	6.62005	7.07667	NAT10-RIP-1_vs_Input-1_1e-3_10_30_peak_11134	chr7	128502856	128505903	+	NM_004231	ATP6V1F	upstream	-5543
chr7:128493493-128494213	721	128494096	17	10.4804	5.58886	6.84317	NAT10-RIP-1_vs_Input-1_1e-3_10_30_peak_11132	chr7	128502856	128505903	+	NM_004231	ATP6V1F	upstream	-9003
chr13:52548720-52549120	401	52548789	6	5.70157	4.50111	2.50936	NAT10-RIP-1_vs_Input-1_1e-3_10_30_peak_3078	chr13	52585630	52506805	-	NM_001243182	ATP7B	exon	36710
chr13:52604679-52605087	409	52604902	15	4.62686	2.8786	1.5967	NAT10-RIP-1_vs_Input-1_1e-3_10_30_peak_3080	chr13	52585630	52506805	-	NM_001243182	ATP7B	upstream	-19253
chr9:35404681-35404871	191	35404769	12	6.32576	4.12166	3.06239	NAT10-RIP-1_vs_Input-1_1e-3_10_30_peak_11947	chr9	35406751	35451105	+	NR_003582	ATP8B5P	promoter	-1975
chr9:35449903-35450196	294	35450100	26	9.06483	3.69284	5.53198	NAT10-RIP-1_vs_Input-1_1e-3_10_30_peak_11948	chr9	35406751	35483026	+	NR_003581	ATP8B5P	intron	43298
chr18:77097271-77097470	200	77097371	5	7.42589	5.09487	4.03755	NAT10-RIP-1_vs_Input-1_1e-3_10_30_peak_5452	chr18	76829274	77138282	+	NM_001306085	ATP9B	exon	268096
chr18:77066991-77067199	209	77067130	4	5.89545	4.24572	2.67892	NAT10-RIP-1_vs_Input-1_1e-3_10_30_peak_5451	chr18	76829274	77138282	+	NM_001306085	ATP9B	exon	237821
chr18:77012550-77012846	297	77012586	3	5.02281	3.55249	1.91962	NAT10-RIP-1_vs_Input-1_1e-3_10_30_peak_5450	chr18	76829274	77138282	+	NM_001306085	ATP9B	intron	183424
chr18:76960154-76960401	248	76960237	2	3.51825	2.66437	0.67421	NAT10-RIP-1_vs_Input-1_1e-3_10_30_peak_5449	chr18	76829274	77138282	+	NM_001306085	ATP9B	intron	131003
chr16:71883605-71883980	376	71883824	19	11.2433	5.60016	7.55861	NAT10-RIP-1_vs_Input-1_1e-3_10_30_peak_4373	chr16	71879893	71891236	+	NM_001137675	ATXN1L	exon	3899
chr16:71884729-71885116	388	71884779	14	7.00566	4.20012	3.6618	NAT10-RIP-1_vs_Input-1_1e-3_10_30_peak_4374	chr16	71879893	71891236	+	NM_001137675	ATXN1L	exon	5029
chr16:71885508-71885974	467	71885671	20	7.75359	3.77816	4.33894	NAT10-RIP-1_vs_Input-1_1e-3_10_30_peak_4375	chr16	71879893	71891236	+	NM_001137675	ATXN1L	exon	5848
chr16:28834453-28834894	442	28834789	13	17.4882	10.3808	13.489	NAT10-RIP-1_vs_Input-1_1e-3_10_30_peak_4157	chr16	28834368	28848558	+	NM_148416	ATXN2L	promoter	305
chr7:105278800-105279015	216	105278906	7	9.74553	6.48426	6.16264	NAT10-RIP-1_vs_Input-1_1e-3_10_30_peak_11079	chr7	105319609	105245220	-	NM_138495	ATXN7L1	exon	40702
chr12:74932086-74932284	199	74932187	23	10.14	4.42872	6.52336	NAT10-RIP-1_vs_Input-1_1e-3_10_30_peak_2766	chr12	74931550	74935232	+	NM_001136262	ATXN7L3B	promoter	635
chr1:1309125-1309748	624	1309478	52	30.2919	7.36668	25.9177	NAT10-RIP-1_vs_Input-1_1e-3_10_30_peak_54	chr1	1310562	1309110	-	NM_001127230	AURKAIP1	promoter	1126
chr1:1322249-1322973	725	1322744	46	24.4866	6.42828	20.2591	NAT10-RIP-1_vs_Input-1_1e-3_10_30_peak_56	chr1	1310562	1309110	-	NM_001127230	AURKAIP1	upstream	-12049
chr1:1310207-1310452	246	1310370	5	4.73508	3.93679	1.69356	NAT10-RIP-1_vs_Input-1_1e-3_10_30_peak_55	chr1	1310562	1309110	-	NM_001127230	AURKAIP1	promoter	233
chr1:220427001-220427565	565	220427254	89	5.4692	1.65046	2.30688	NAT10-RIP-1_vs_Input-1_1e-3_10_30_peak_1096	chr1	220441057	220439520	-	NR_001587	AURKAPS1	intergenic	13774
chr19:57722827-57723092	266	57722952	10	5.10668	3.68271	1.98707	NAT10-RIP-1_vs_Input-1_1e-3_10_30_peak_6480	chr19	57742376	57746916	+	NM_001015879	AURKC	upstream	-19417
chr7:32600331-32600524	194	32600444	5	4.50235	3.80378	1.49202	NAT10-RIP-1_vs_Input-1_1e-3_10_30_peak_10766	chr7	32535037	32628353	+	NM_015060	AVL9	intron	65390
chr10:99435413-99435656	244	99435442	8	4.08378	3.29412	1.13772	NAT10-RIP-1_vs_Input-1_1e-3_10_30_peak_1679	chr10	99447015	99437180	-	NM_021732	AVPI1	intergenic	11481
chr16:347766-348247	482	347901	10	10.3996	6.94272	6.76789	NAT10-RIP-1_vs_Input-1_1e-3_10_30_peak_3867	chr16	402676	337439	-	NM_181050	AXIN1	exon	54670
chr16:417497-417760	264	417657	15	8.68098	4.96788	5.17885	NAT10-RIP-1_vs_Input-1_1e-3_10_30_peak_3870	chr16	402676	337439	-	NM_181050	AXIN1	upstream	-14952
chr16:396161-396599	439	396292	11	6.76682	4.55184	3.43983	NAT10-RIP-1_vs_Input-1_1e-3_10_30_peak_3868	chr16	402676	337439	-	NM_181050	AXIN1	exon	6296
chr16:396820-397075	256	396856	9	3.78597	2.99619	0.90304	NAT10-RIP-1_vs_Input-1_1e-3_10_30_peak_3869	chr16	402676	337439	-	NM_181050	AXIN1	exon	5729
chr19:41745053-41745246	194	41745178	31	35.1597	15.5953	30.6854	NAT10-RIP-1_vs_Input-1_1e-3_10_30_peak_6226	chr19	41725103	41767672	+	NM_001699	AXL	exon	20046
chr19:41726548-41726777	230	41726643	45	34.1664	10.2078	29.7111	NAT10-RIP-1_vs_Input-1_1e-3_10_30_peak_6224	chr19	41725103	41767672	+	NM_001699	AXL	promoter	1559
chr19:41743848-41744048	201	41743955	16	8.62878	4.76014	5.13003	NAT10-RIP-1_vs_Input-1_1e-3_10_30_peak_6225	chr19	41725103	41767672	+	NM_001699	AXL	exon	18845
chr19:41725144-41725381	238	41725187	31	13.5714	4.75692	9.74874	NAT10-RIP-1_vs_Input-1_1e-3_10_30_peak_6223	chr19	41725103	41767672	+	NM_001699	AXL	promoter	159
chr8:103845270-103845467	198	103845360	12	6.18034	4.0364	2.93572	NAT10-RIP-1_vs_Input-1_1e-3_10_30_peak_11661	chr8	103876428	103838529	-	NM_015878	AZIN1	exon	31060
chr15:45007665-45007895	231	45007756	159	43.4002	3.74483	38.7832	NAT10-RIP-1_vs_Input-1_1e-3_10_30_peak_3649	chr15	45003684	45010357	+	NM_004048	B2M	exon	4096
chr15:45009914-45010190	277	45010028	193	30.1878	2.57517	25.8164	NAT10-RIP-1_vs_Input-1_1e-3_10_30_peak_3650	chr15	45003684	45010357	+	NM_004048	B2M	exon	6368
chr21:41032916-41033395	480	41033266	4	4.58635	3.75065	1.56405	NAT10-RIP-1_vs_Input-1_1e-3_10_30_peak_7737	chr21	41029246	41034816	+	NM_033172	B3GALT5	exon	3909
chr1:1153909-1154313	405	1154209	15	13.3982	7.79763	9.58226	NAT10-RIP-1_vs_Input-1_1e-3_10_30_peak_38	chr1	1167628	1170420	+	NM_080605	B3GALT6	upstream	-13517
chr1:1168430-1168636	207	1168543	10	10.6697	7.09343	7.02006	NAT10-RIP-1_vs_Input-1_1e-3_10_30_peak_40	chr1	1167628	1170420	+	NM_080605	B3GALT6	promoter	905
chr1:1152558-1152994	437	1152632	12	8.04286	5.15992	4.60214	NAT10-RIP-1_vs_Input-1_1e-3_10_30_peak_37	chr1	1167628	1170420	+	NM_080605	B3GALT6	upstream	-14852
chr1:1163872-1164154	283	1163986	20	7.75359	3.77816	4.33894	NAT10-RIP-1_vs_Input-1_1e-3_10_30_peak_39	chr1	1167628	1170420	+	NM_080605	B3GALT6	upstream	-3615
chr11:134245550-134246083	534	134245727	9	7.21932	5.16788	3.85174	NAT10-RIP-1_vs_Input-1_1e-3_10_30_peak_2407	chr11	134281812	134248397	-	NM_054025	B3GAT1	intergenic	35996
chr11:62397837-62398294	458	62398178	22	11.0563	4.97487	7.38324	NAT10-RIP-1_vs_Input-1_1e-3_10_30_peak_2031	chr11	62389647	62382767	-	NM_001288721	B3GAT3	upstream	-8418
chr13:31871730-31872029	300	31871821	2	3.51825	2.66437	0.67421	NAT10-RIP-1_vs_Input-1_1e-3_10_30_peak_3035	chr13	31774111	31906411	+	NM_194318	B3GLCT	intron	97768
chr19:41938024-41938292	269	41938182	22	9.14918	4.13798	5.61062	NAT10-RIP-1_vs_Input-1_1e-3_10_30_peak_6236	chr19	41934635	41931263	-	NM_198540	B3GNT8	upstream	-3523
chr16:67188594-67188866	273	67188729	10	5.93502	4.1967	2.71555	NAT10-RIP-1_vs_Input-1_1e-3_10_30_peak_4311	chr16	67184902	67182004	-	NM_033309	B3GNT9	upstream	-3828
chr1:44449963-44450388	426	44450132	4	4.81852	3.85335	1.7677	NAT10-RIP-1_vs_Input-1_1e-3_10_30_peak_502	chr1	44446176	44456843	+	NM_001005417	B4GALT2	intron	3999
chr3:118945674-118945863	190	118945753	5	5.71831	4.44235	2.51828	NAT10-RIP-1_vs_Input-1_1e-3_10_30_peak_8606	chr3	118945332	119009513	+	NR_046574	B4GALT4-AS1	promoter	436
chr20:48268904-48269158	255	48269052	4	3.26597	3.04136	0.59025	NAT10-RIP-1_vs_Input-1_1e-3_10_30_peak_7515	chr20	48330421	48249482	-	NM_004776	B4GALT5	intron	61390
chr20:48252497-48252902	406	48252717	21	3.99473	2.28003	1.06295	NAT10-RIP-1_vs_Input-1_1e-3_10_30_peak_7514	chr20	48330421	48249482	-	NM_004776	B4GALT5	exon	77722
chr5:177022326-177022866	541	177022550	42	20.7564	5.78866	16.6386	NAT10-RIP-1_vs_Input-1_1e-3_10_30_peak_9859	chr5	177027118	177037346	+	NM_007255	B4GALT7	upstream	-4522
chr5:177031344-177031534	191	177031420	6	8.07993	5.62576	4.63645	NAT10-RIP-1_vs_Input-1_1e-3_10_30_peak_9860	chr5	177027118	177037346	+	NM_007255	B4GALT7	exon	4321
chr11:66114085-66114354	270	66114224	4	3.10135	2.93898	0.46028	NAT10-RIP-1_vs_Input-1_1e-3_10_30_peak_2138	chr11	66115161	66112842	-	NM_006876	B4GAT1	promoter	942
chr19:17379660-17379895	236	17379810	23	12.4787	5.46762	8.71716	NAT10-RIP-1_vs_Input-1_1e-3_10_30_peak_5917	chr19	17378184	17390162	+	NM_014173	BABAM1	promoter	1593
chr21:30699411-30699660	250	30699443	13	3.76582	2.62647	0.8876	NAT10-RIP-1_vs_Input-1_1e-3_10_30_peak_7697	chr21	30677524	30734217	+	NR_027655	BACH1	exon	22011
chr21:30622980-30623207	228	30623040	2	3.1843	2.57659	0.52645	NAT10-RIP-1_vs_Input-1_1e-3_10_30_peak_7696	chr21	30671115	30718469	+	NM_001186	BACH1	intergenic	-48022
chr21:30850725-30850936	212	30850803	3	4.44344	3.39658	1.45232	NAT10-RIP-1_vs_Input-1_1e-3_10_30_peak_7698	chr21	30744820	30746300	+	NR_046564	BACH1-IT2	intergenic	106010
chr6:90826514-90826774	261	90826676	10	7.7767	5.36087	4.35834	NAT10-RIP-1_vs_Input-1_1e-3_10_30_peak_10375	chr6	91006627	90636246	-	NM_001170794	BACH2	intron	179983
chr6:57037382-57037614	233	57037405	4	4.1698	3.54961	1.21424	NAT10-RIP-1_vs_Input-1_1e-3_10_30_peak_10318	chr6	57037103	57050012	+	NM_004282	BAG2	promoter	395
chr10:121429361-121429645	285	121429591	15	6.61757	3.85012	3.32327	NAT10-RIP-1_vs_Input-1_1e-3_10_30_peak_1756	chr10	121410881	121437329	+	NM_004281	BAG3	exon	18622
chr6:31612751-31612984	234	31612851	40	39.1708	14.2854	34.6244	NAT10-RIP-1_vs_Input-1_1e-3_10_30_peak_10134	chr6	31620170	31606804	-	NM_001098534	BAG6	exon	7303
chr6:31615382-31615606	225	31615482	24	16.946	7.49048	12.9693	NAT10-RIP-1_vs_Input-1_1e-3_10_30_peak_10135	chr6	31620170	31606804	-	NM_001098534	BAG6	exon	4676
chr6:31610674-31610890	217	31610714	11	9.40429	6.20146	5.84699	NAT10-RIP-1_vs_Input-1_1e-3_10_30_peak_10133	chr6	31620170	31606804	-	NM_001098534	BAG6	exon	9388
chr6:31617018-31617301	284	31617046	11	5.89397	4.0175	2.67892	NAT10-RIP-1_vs_Input-1_1e-3_10_30_peak_10136	chr6	31620170	31606804	-	NM_001098534	BAG6	exon	3011
chr6:31608561-31608994	434	31608651	7	3.14439	2.7874	0.49266	NAT10-RIP-1_vs_Input-1_1e-3_10_30_peak_10132	chr6	31620170	31606804	-	NM_001098534	BAG6	intron	11393
chr17:79408850-79409261	412	79408955	14	11.0018	6.56265	7.33246	NAT10-RIP-1_vs_Input-1_1e-3_10_30_peak_5210	chr17	79373520	79433358	+	NM_001291324	BAHCC1	exon	35535
chr17:79409567-79410466	900	79409841	9	9.12292	6.31157	5.58528	NAT10-RIP-1_vs_Input-1_1e-3_10_30_peak_5211	chr17	79373520	79433358	+	NM_001291324	BAHCC1	exon	36496
chr17:79414126-79414732	607	79414279	8	7.88722	5.68041	4.45599	NAT10-RIP-1_vs_Input-1_1e-3_10_30_peak_5212	chr17	79373520	79433358	+	NM_001291324	BAHCC1	exon	40909
chr17:79367011-79367342	332	79367161	2	3.51825	2.66437	0.67421	NAT10-RIP-1_vs_Input-1_1e-3_10_30_peak_5209	chr17	79373520	79433358	+	NM_001291324	BAHCC1	upstream	-6344
chr22:38523972-38524164	193	38524050	2	3.51825	2.66437	0.67421	NAT10-RIP-1_vs_Input-1_1e-3_10_30_peak_8072	chr22	38506676	38480895	-	NM_025045	BAIAP2L2	upstream	-17392
chr10:28971261-28971553	293	28971350	8	5.40443	4.14979	2.2475	NAT10-RIP-1_vs_Input-1_1e-3_10_30_peak_1459	chr10	28966423	28971868	+	NM_012342	BAMBI	exon	4984
chr3:52435983-52436341	359	52436080	20	14.4064	7.1085	10.541	NAT10-RIP-1_vs_Input-1_1e-3_10_30_peak_8452	chr3	52444121	52435019	-	NM_004656	BAP1	exon	7959
chr3:52437597-52437805	209	52437684	17	8.62136	4.58954	5.12363	NAT10-RIP-1_vs_Input-1_1e-3_10_30_peak_8453	chr3	52444121	52435019	-	NM_004656	BAP1	exon	6420
chr3:52435066-52435290	225	52435215	8	3.46634	2.89966	0.67421	NAT10-RIP-1_vs_Input-1_1e-3_10_30_peak_8451	chr3	52444121	52435019	-	NM_004656	BAP1	exon	8943
chr2:215608672-215608897	226	215608739	3	3.98605	3.24213	1.05486	NAT10-RIP-1_vs_Input-1_1e-3_10_30_peak_7084	chr2	215674435	215590369	-	NM_000465	BARD1	intron	65651
chr13:23485166-23485763	598	23485519	4	6.62336	4.44061	3.32327	NAT10-RIP-1_vs_Input-1_1e-3_10_30_peak_3006	chr13	23472320	23471168	-	NR_033774	BASP1P1	upstream	-13144
chr13:23486729-23487774	1046	23487224	4	6.62336	4.44061	3.32327	NAT10-RIP-1_vs_Input-1_1e-3_10_30_peak_3007	chr13	23472320	23471168	-	NR_033774	BASP1P1	upstream	-14931
chr13:23480500-23480778	279	23480706	2	3.51825	2.66437	0.67421	NAT10-RIP-1_vs_Input-1_1e-3_10_30_peak_3005	chr13	23472320	23471168	-	NR_033774	BASP1P1	upstream	-8319
chr13:23475219-23475791	573	23475540	2	3.51825	2.66437	0.67421	NAT10-RIP-1_vs_Input-1_1e-3_10_30_peak_3004	chr13	23472320	23471168	-	NR_033774	BASP1P1	upstream	-3185
chr14:35343605-35343879	275	35343726	7	8.38176	5.92314	4.89903	NAT10-RIP-1_vs_Input-1_1e-3_10_30_peak_3244	chr14	35344853	35221936	-	NM_013448	BAZ1A	promoter	1111
chr7:72892170-72892800	631	72892459	51	13.474	3.31659	9.65547	NAT10-RIP-1_vs_Input-1_1e-3_10_30_peak_10895	chr7	72936615	72854727	-	NM_032408	BAZ1B	exon	44130
chr7:72891494-72891695	202	72891664	28	4.24391	2.12331	1.28039	NAT10-RIP-1_vs_Input-1_1e-3_10_30_peak_10894	chr7	72936615	72854727	-	NM_032408	BAZ1B	exon	45021
chr12:56994944-56995167	224	56995075	23	14.5314	6.47032	10.6602	NAT10-RIP-1_vs_Input-1_1e-3_10_30_peak_2703	chr12	57024115	56989379	-	NM_001300905	BAZ2A	exon	29060
chr12:56998877-56999104	228	56998973	16	11.5849	6.44843	7.87576	NAT10-RIP-1_vs_Input-1_1e-3_10_30_peak_2705	chr12	57024115	56989379	-	NM_001300905	BAZ2A	exon	25125
chr12:57003511-57003740	230	57003607	28	15.2338	5.83047	11.3319	NAT10-RIP-1_vs_Input-1_1e-3_10_30_peak_2706	chr12	57024115	56989379	-	NM_001300905	BAZ2A	exon	20490
chr12:56995389-56995964	576	56995803	26	11.9042	4.75759	8.17314	NAT10-RIP-1_vs_Input-1_1e-3_10_30_peak_2704	chr12	57024115	56989379	-	NM_001300905	BAZ2A	exon	28439
chr12:57032878-57033068	191	57032980	70	22.9115	4.11687	18.7278	NAT10-RIP-1_vs_Input-1_1e-3_10_30_peak_2708	chr12	57024115	56989379	-	NM_001300905	BAZ2A	upstream	-8858
chr12:57005581-57005981	401	57005690	25	8.9293	3.7352	5.40518	NAT10-RIP-1_vs_Input-1_1e-3_10_30_peak_2707	chr12	57024115	56989379	-	NM_001300905	BAZ2A	exon	18334
chr12:56984827-56985026	200	56984921	17	6.83173	3.706	3.5013	NAT10-RIP-1_vs_Input-1_1e-3_10_30_peak_2702	chr12	57024115	56989379	-	NM_001300905	BAZ2A	intergenic	39189
chr11:66294127-66294422	296	66294223	3	4.69196	3.46853	1.65525	NAT10-RIP-1_vs_Input-1_1e-3_10_30_peak_2139	chr11	66278118	66301084	+	NM_024649	BBS1	exon	16156
chr16:75268779-75269901	1123	75268988	40	31.6695	10.454	27.2654	NAT10-RIP-1_vs_Input-1_1e-3_10_30_peak_4407	chr16	75272980	75262927	-	NM_001170721	BCAR1	exon	3640
chr16:75276350-75276938	589	75276709	30	22.2806	8.68025	18.1156	NAT10-RIP-1_vs_Input-1_1e-3_10_30_peak_4409	chr16	75272980	75262927	-	NM_001170721	BCAR1	upstream	-3664
chr16:75263057-75263900	844	75263766	38	24.6208	7.84098	20.3895	NAT10-RIP-1_vs_Input-1_1e-3_10_30_peak_4406	chr16	75272980	75262927	-	NM_001170721	BCAR1	exon	9502
chr16:75275145-75275437	293	75275192	5	5.50692	4.34166	2.34151	NAT10-RIP-1_vs_Input-1_1e-3_10_30_peak_4408	chr16	75272980	75262927	-	NM_001170721	BCAR1	upstream	-2311
chr1:94140186-94140457	272	94140341	18	16.2797	8.76067	12.33	NAT10-RIP-1_vs_Input-1_1e-3_10_30_peak_625	chr1	94146926	94027342	-	NM_001261409	BCAR3	exon	6605
chr1:94054529-94054900	372	94054700	25	17.9937	7.7901	13.9747	NAT10-RIP-1_vs_Input-1_1e-3_10_30_peak_624	chr1	94050719	94027297	-	NM_001308251	BCAR3	upstream	-3995
chr20:49443163-49443402	240	49443211	2	3.51825	2.66437	0.67421	NAT10-RIP-1_vs_Input-1_1e-3_10_30_peak_7525	chr20	49411430	49493714	+	NM_198799	BCAS4	intron	31852
chr10:127530408-127530845	438	127530482	8	6.19507	4.65672	2.94199	NAT10-RIP-1_vs_Input-1_1e-3_10_30_peak_1766	chr10	127512103	127542264	+	NM_016567	BCCIP	intron	18523
chr19:41916583-41916800	218	41916677	7	6.69673	5.04925	3.38562	NAT10-RIP-1_vs_Input-1_1e-3_10_30_peak_6235	chr19	41903693	41930910	+	NM_001164783	BCKDHA	exon	12998
chr6:80955493-80955704	212	80955689	2	3.07156	2.54264	0.44276	NAT10-RIP-1_vs_Input-1_1e-3_10_30_peak_10352	chr6	80816326	81055987	+	NM_000056	BCKDHB	intron	139272
chr16:31120490-31120695	206	31120620	25	17.0149	7.28021	13.0352	NAT10-RIP-1_vs_Input-1_1e-3_10_30_peak_4255	chr16	31119614	31124112	+	NM_001122957	BCKDK	promoter	978
chr16:31123466-31123807	342	31123755	11	5.18567	3.59543	2.06115	NAT10-RIP-1_vs_Input-1_1e-3_10_30_peak_4256	chr16	31119614	31124112	+	NM_001122957	BCKDK	exon	4022
chr16:31115328-31115525	198	31115485	2	3.51825	2.66437	0.67421	NAT10-RIP-1_vs_Input-1_1e-3_10_30_peak_4254	chr16	31119614	31124112	+	NM_001122957	BCKDK	upstream	-4188
chr18:60795422-60795641	220	60795444	2	3.51825	2.66437	0.67421	NAT10-RIP-1_vs_Input-1_1e-3_10_30_peak_5428	chr18	60986613	60790578	-	NM_000633	BCL2	exon	191082
chr15:80263207-80263457	251	80263257	2	3.51825	2.66437	0.67421	NAT10-RIP-1_vs_Input-1_1e-3_10_30_peak_3767	chr15	80263643	80253231	-	NM_001114735	BCL2A1	promoter	311
chr20:30286462-30286663	202	30286569	5	4.50235	3.80378	1.49202	NAT10-RIP-1_vs_Input-1_1e-3_10_30_peak_7366	chr20	30310901	30252254	-	NM_001317919	BCL2L1	intron	24339
chr20:30252670-30253832	1163	30253440	29	8.32423	3.22637	4.85471	NAT10-RIP-1_vs_Input-1_1e-3_10_30_peak_7365	chr20	30310901	30252254	-	NM_001317919	BCL2L1	exon	57650
chr2:111904318-111904524	207	111904464	2	3.1027	2.55225	0.46031	NAT10-RIP-1_vs_Input-1_1e-3_10_30_peak_6776	chr2	111878490	111926022	+	NM_001204106	BCL2L11	intron	25931
chr19:50154391-50155299	909	50154721	37	34.6673	12.9604	30.2024	NAT10-RIP-1_vs_Input-1_1e-3_10_30_peak_6409	chr19	50168398	50177173	+	NR_104202	BCL2L12	upstream	-13553
chr19:50155549-50156844	1296	50156494	36	21.0556	6.79974	16.9289	NAT10-RIP-1_vs_Input-1_1e-3_10_30_peak_6410	chr19	50168398	50177173	+	NR_104202	BCL2L12	upstream	-12202
chr19:50165257-50165565	309	50165439	14	7.53235	4.49429	4.13488	NAT10-RIP-1_vs_Input-1_1e-3_10_30_peak_6411	chr19	50168398	50177173	+	NR_104202	BCL2L12	upstream	-2987
chr22:18209513-18210325	813	18209656	32	15.6321	5.37227	11.7117	NAT10-RIP-1_vs_Input-1_1e-3_10_30_peak_7833	chr22	18189423	18213621	+	NM_001270733	BCL2L13	exon	20496
chr12:122431833-122432057	225	122431938	4	5.22792	4.0184	2.09541	NAT10-RIP-1_vs_Input-1_1e-3_10_30_peak_2900	chr12	122459791	122499950	+	NM_020993	BCL7A	intergenic	-27846
chr11:118795995-118796457	463	118796156	18	16.2797	8.76067	12.33	NAT10-RIP-1_vs_Input-1_1e-3_10_30_peak_2346	chr11	118781613	118766850	-	NM_182557	BCL9L	upstream	-14613
chr6:136662341-136662644	304	136662525	2	3.51825	2.66437	0.67421	NAT10-RIP-1_vs_Input-1_1e-3_10_30_peak_10453	chr6	136610989	136578000	-	NM_001301038	BCLAF1	intergenic	-51503
chr6:136599503-136599722	220	136599542	54	8.94544	2.44383	5.42041	NAT10-RIP-1_vs_Input-1_1e-3_10_30_peak_10452	chr6	136610989	136578000	-	NM_001301038	BCLAF1	exon	11377
chr6:136597125-136597404	280	136597333	35	3.01437	1.69651	0.39418	NAT10-RIP-1_vs_Input-1_1e-3_10_30_peak_10451	chr6	136610989	136578000	-	NM_001077441	BCLAF1	intron	13725
chrX:39932826-39933677	852	39933363	15	9.82255	5.62751	6.23349	NAT10-RIP-1_vs_Input-1_1e-3_10_30_peak_12518	chrX	39956719	39910498	-	NM_017745	BCOR	exon	23468
chrX:39921374-39921658	285	39921537	8	6.66282	4.95009	3.35755	NAT10-RIP-1_vs_Input-1_1e-3_10_30_peak_12516	chrX	39956719	39910498	-	NM_017745	BCOR	exon	35203
chrX:39933957-39934152	196	39934067	11	5.18567	3.59543	2.06115	NAT10-RIP-1_vs_Input-1_1e-3_10_30_peak_12519	chrX	39956719	39910498	-	NM_017745	BCOR	exon	22665
chrX:39956911-39957184	274	39957070	3	5.02281	3.55249	1.91962	NAT10-RIP-1_vs_Input-1_1e-3_10_30_peak_12520	chrX	39956719	39910498	-	NM_017745	BCOR	promoter	-328
chrX:39931597-39932156	560	39931944	11	3.94382	2.88759	1.03336	NAT10-RIP-1_vs_Input-1_1e-3_10_30_peak_12517	chrX	39956719	39910498	-	NM_017745	BCOR	exon	24843
chrX:129149456-129149765	310	129149682	10	5.10668	3.68271	1.98707	NAT10-RIP-1_vs_Input-1_1e-3_10_30_peak_12740	chrX	129139163	129192058	+	NM_021946	BCORL1	exon	10447
chrX:129148910-129149148	239	129149072	8	4.53468	3.58556	1.51834	NAT10-RIP-1_vs_Input-1_1e-3_10_30_peak_12739	chrX	129139163	129192058	+	NM_021946	BCORL1	exon	9866
chrX:129147012-129147404	393	129147395	7	3.96712	3.32981	1.05095	NAT10-RIP-1_vs_Input-1_1e-3_10_30_peak_12738	chrX	129139163	129192058	+	NM_021946	BCORL1	exon	8045
chrX:129184602-129184807	206	129184713	2	3.51825	2.66437	0.67421	NAT10-RIP-1_vs_Input-1_1e-3_10_30_peak_12741	chrX	129139163	129192058	+	NM_021946	BCORL1	exon	45541
chr22:23657717-23658004	288	23657808	9	4.57387	3.48425	1.55301	NAT10-RIP-1_vs_Input-1_1e-3_10_30_peak_7908	chr22	23522551	23660224	+	NM_004327	BCR	exon	135309
chr22:23610754-23611101	348	23610853	3	4.50753	3.4159	1.4967	NAT10-RIP-1_vs_Input-1_1e-3_10_30_peak_7907	chr22	23522551	23660224	+	NM_004327	BCR	intron	88376
chr22:23523179-23524405	1227	23524026	8	4.26945	3.41388	1.29674	NAT10-RIP-1_vs_Input-1_1e-3_10_30_peak_7904	chr22	23522551	23660224	+	NM_004327	BCR	promoter	1241
chr22:23545351-23545540	190	23545436	2	3.44749	2.64727	0.67421	NAT10-RIP-1_vs_Input-1_1e-3_10_30_peak_7905	chr22	23522551	23660224	+	NM_004327	BCR	intron	22894
chr2:219508649-219509517	869	219508913	16	10.7903	5.97923	7.13412	NAT10-RIP-1_vs_Input-1_1e-3_10_30_peak_7117	chr2	219524378	219528166	+	NM_001320717	BCS1L	upstream	-15295
chr2:219507718-219508212	495	219508005	8	5.13024	3.97212	2.0096	NAT10-RIP-1_vs_Input-1_1e-3_10_30_peak_7116	chr2	219524378	219528166	+	NM_001320717	BCS1L	upstream	-16413
chr2:219506843-219507091	249	219507039	6	4.33123	3.66399	1.35207	NAT10-RIP-1_vs_Input-1_1e-3_10_30_peak_7115	chr2	219524378	219528166	+	NM_001320717	BCS1L	upstream	-17411
chr11:27910414-27910845	432	27910845	177	3.07049	1.27089	0.44258	NAT10-RIP-1_vs_Input-1_1e-3_10_30_peak_1933	chr11	27743605	27676440	-	NM_170731	BDNF	intergenic	-167024
chr6:107391779-107392158	380	107391994	7	8.38176	5.92314	4.89903	NAT10-RIP-1_vs_Input-1_1e-3_10_30_peak_10390	chr6	107435636	107386384	-	NM_001080450	BEND3	exon	43668
chr6:107419766-107419966	201	107419855	3	5.02281	3.55249	1.91962	NAT10-RIP-1_vs_Input-1_1e-3_10_30_peak_10391	chr6	107435636	107386384	-	NM_001080450	BEND3	exon	15770
chr10:13487924-13488166	243	13487981	4	5.15356	3.98992	2.03105	NAT10-RIP-1_vs_Input-1_1e-3_10_30_peak_1264	chr10	13544976	13483087	-	NM_001100912	BEND7	intron	56931
chr10:13483654-13484437	784	13483917	9	5.33918	3.96917	2.19088	NAT10-RIP-1_vs_Input-1_1e-3_10_30_peak_1263	chr10	13544976	13483087	-	NM_001100912	BEND7	intron	60931
chr19:12856296-12856586	291	12856486	7	4.51174	3.6887	1.4984	NAT10-RIP-1_vs_Input-1_1e-3_10_30_peak_5811	chr19	12863406	12869271	+	NM_017682	BEST2	upstream	-6965
chr7:93694901-93695150	250	93695049	3	4.44344	3.39658	1.45232	NAT10-RIP-1_vs_Input-1_1e-3_10_30_peak_10965	chr7	93633694	93622553	-	NM_001317739	BET1	intergenic	-61331
chr7:93694398-93694665	268	93694520	3	3.98605	3.24213	1.05486	NAT10-RIP-1_vs_Input-1_1e-3_10_30_peak_10964	chr7	93633694	93622553	-	NM_001317739	BET1	intergenic	-60837
chr7:93655136-93655355	220	93655137	2	3.51825	2.66437	0.67421	NAT10-RIP-1_vs_Input-1_1e-3_10_30_peak_10963	chr7	93633694	93622553	-	NM_001317739	BET1	intergenic	-21551
chr1:156206064-156206281	218	156206165	12	9.93168	6.33557	6.33485	NAT10-RIP-1_vs_Input-1_1e-3_10_30_peak_899	chr1	156211752	156213123	+	NM_199173	BGLAP	upstream	-5580
chr7:97822414-97823081	668	97822522	15	7.0579	4.07959	3.70512	NAT10-RIP-1_vs_Input-1_1e-3_10_30_peak_10972	chr7	97841565	97842271	+	NM_177455	BHLHA15	upstream	-18818
chr7:97820953-97821221	269	97821126	9	5.06287	3.7932	1.94997	NAT10-RIP-1_vs_Input-1_1e-3_10_30_peak_10971	chr7	97841565	97842271	+	NM_177455	BHLHA15	intergenic	-20478
chr7:97823302-97823806	505	97823526	19	7.44663	3.75622	4.05554	NAT10-RIP-1_vs_Input-1_1e-3_10_30_peak_10973	chr7	97841565	97842271	+	NM_177455	BHLHA15	upstream	-18011
chr7:97834798-97835220	423	97835215	8	4.04467	3.26895	1.10249	NAT10-RIP-1_vs_Input-1_1e-3_10_30_peak_10974	chr7	97841565	97842271	+	NM_177455	BHLHA15	upstream	-6556
chrX:102004133-102004371	239	102004135	5	3.3774	3.10073	0.67105	NAT10-RIP-1_vs_Input-1_1e-3_10_30_peak_12700	chrX	102000906	102007369	+	NM_001142530	BHLHB9	exon	3346
chr3:5024584-5025254	671	5024807	53	12.3063	3.02852	8.55252	NAT10-RIP-1_vs_Input-1_1e-3_10_30_peak_8231	chr3	5021646	4938492	-	NR_037903	BHLHE40-AS1	upstream	-3273
chr5:78377084-78377281	198	78377183	2	3.51825	2.66437	0.67421	NAT10-RIP-1_vs_Input-1_1e-3_10_30_peak_9512	chr5	78365546	78385897	+	NM_001178005	BHMT2	intron	11636
chr5:78384385-78384621	237	78384490	2	3.44749	2.64727	0.67421	NAT10-RIP-1_vs_Input-1_1e-3_10_30_peak_9513	chr5	78365546	78385897	+	NM_001178005	BHMT2	exon	18957
chr10:60589166-60590945	1780	60590062	26	16.7314	6.90695	12.7633	NAT10-RIP-1_vs_Input-1_1e-3_10_30_peak_1560	chr10	60272903	60591197	+	NM_001080512	BICC1	exon	317152
chr10:60406179-60406471	293	60406334	6	9.06021	5.95524	5.52801	NAT10-RIP-1_vs_Input-1_1e-3_10_30_peak_1541	chr10	60272903	60591197	+	NM_001080512	BICC1	intron	133422
chr10:60279418-60279963	546	60279529	8	7.21999	5.29016	3.85174	NAT10-RIP-1_vs_Input-1_1e-3_10_30_peak_1528	chr10	60272903	60591197	+	NM_001080512	BICC1	intron	6787
chr10:60403217-60403549	333	60403442	5	6.73158	4.86319	3.41174	NAT10-RIP-1_vs_Input-1_1e-3_10_30_peak_1540	chr10	60272903	60591197	+	NM_001080512	BICC1	intron	130480
chr10:60323362-60323586	225	60323455	5	6.20193	4.65589	2.94784	NAT10-RIP-1_vs_Input-1_1e-3_10_30_peak_1533	chr10	60272903	60591197	+	NM_001080512	BICC1	intron	50571
chr10:60330704-60331012	309	60330950	5	5.53576	4.35566	2.36722	NAT10-RIP-1_vs_Input-1_1e-3_10_30_peak_1535	chr10	60272903	60591197	+	NM_001080512	BICC1	intron	57955
chr10:60588576-60588805	230	60588701	13	6.72021	4.19467	3.40594	NAT10-RIP-1_vs_Input-1_1e-3_10_30_peak_1559	chr10	60272903	60591197	+	NM_001080512	BICC1	exon	315787
chr10:60479659-60479942	284	60479860	4	5.02974	3.94103	1.92612	NAT10-RIP-1_vs_Input-1_1e-3_10_30_peak_1551	chr10	60272903	60591197	+	NM_001080512	BICC1	intron	206897
chr10:60307971-60308218	248	60308093	4	4.88114	3.87991	1.82181	NAT10-RIP-1_vs_Input-1_1e-3_10_30_peak_1532	chr10	60272903	60591197	+	NM_001080512	BICC1	intron	35191
chr10:60282646-60282981	336	60282860	5	4.47348	3.78694	1.47291	NAT10-RIP-1_vs_Input-1_1e-3_10_30_peak_1529	chr10	60272903	60591197	+	NM_001080512	BICC1	intron	9910
chr10:60387887-60388176	290	60388145	4	4.48126	3.70196	1.47291	NAT10-RIP-1_vs_Input-1_1e-3_10_30_peak_1539	chr10	60272903	60591197	+	NM_001080512	BICC1	intron	115128
chr10:60328414-60328751	338	60328423	4	4.21434	3.57213	1.25476	NAT10-RIP-1_vs_Input-1_1e-3_10_30_peak_1534	chr10	60272903	60591197	+	NM_001080512	BICC1	intron	55679
chr10:60574900-60575202	303	60575048	3	5.02281	3.55249	1.91962	NAT10-RIP-1_vs_Input-1_1e-3_10_30_peak_1557	chr10	60272903	60591197	+	NM_001080512	BICC1	intron	302148
chr10:60445971-60446387	417	60445997	3	5.02281	3.55249	1.91962	NAT10-RIP-1_vs_Input-1_1e-3_10_30_peak_1545	chr10	60272903	60591197	+	NM_001080512	BICC1	intron	173276
chr10:60450873-60451247	375	60450994	3	5.02281	3.55249	1.91962	NAT10-RIP-1_vs_Input-1_1e-3_10_30_peak_1546	chr10	60272903	60591197	+	NM_001080512	BICC1	intron	178157
chr10:60525387-60525659	273	60525460	3	5.02281	3.55249	1.91962	NAT10-RIP-1_vs_Input-1_1e-3_10_30_peak_1556	chr10	60272903	60591197	+	NM_001080512	BICC1	intron	252620
chr10:60361438-60361895	458	60361786	3	4.8188	3.50225	1.7677	NAT10-RIP-1_vs_Input-1_1e-3_10_30_peak_1537	chr10	60272903	60591197	+	NM_001080512	BICC1	intron	88763
chr10:60341742-60342317	576	60341981	3	4.62033	3.4486	1.592	NAT10-RIP-1_vs_Input-1_1e-3_10_30_peak_1536	chr10	60272903	60591197	+	NM_001080512	BICC1	intron	69126
chr10:60293648-60294013	366	60293807	4	3.81948	3.36399	0.93289	NAT10-RIP-1_vs_Input-1_1e-3_10_30_peak_1531	chr10	60272903	60591197	+	NM_001080512	BICC1	intron	20927
chr10:60576663-60576993	331	60576984	3	3.32188	2.96157	0.62721	NAT10-RIP-1_vs_Input-1_1e-3_10_30_peak_1558	chr10	60272903	60591197	+	NM_001080512	BICC1	intron	303925
chr10:60481178-60481456	279	60481241	3	3.30048	2.95135	0.61825	NAT10-RIP-1_vs_Input-1_1e-3_10_30_peak_1552	chr10	60272903	60591197	+	NM_001080512	BICC1	intron	208414
chr10:60287636-60287898	263	60287825	3	3.23143	2.91789	0.56541	NAT10-RIP-1_vs_Input-1_1e-3_10_30_peak_1530	chr10	60272903	60591197	+	NM_001080512	BICC1	intron	14864
chr10:60524113-60524532	420	60524248	2	3.49022	2.65769	0.67421	NAT10-RIP-1_vs_Input-1_1e-3_10_30_peak_1555	chr10	60272903	60591197	+	NM_001080512	BICC1	intron	251419
chr10:60425281-60425514	234	60425366	2	3.25383	2.59639	0.57894	NAT10-RIP-1_vs_Input-1_1e-3_10_30_peak_1543	chr10	60272903	60591197	+	NM_001080512	BICC1	intron	152494
chr10:60496293-60496623	331	60496530	2	3.20131	2.58151	0.53978	NAT10-RIP-1_vs_Input-1_1e-3_10_30_peak_1553	chr10	60272903	60591197	+	NM_001080512	BICC1	intron	223555
chr10:60436471-60436662	192	60436656	2	3.16752	2.57168	0.51232	NAT10-RIP-1_vs_Input-1_1e-3_10_30_peak_1544	chr10	60272903	60591197	+	NM_001080512	BICC1	intron	163663
chr10:60413839-60414077	239	60413977	2	3.11858	2.55708	0.47105	NAT10-RIP-1_vs_Input-1_1e-3_10_30_peak_1542	chr10	60272903	60591197	+	NM_001080512	BICC1	intron	141055
chr10:60510574-60510826	253	60510611	2	3.07156	2.54264	0.44276	NAT10-RIP-1_vs_Input-1_1e-3_10_30_peak_1554	chr10	60272903	60591197	+	NM_001080512	BICC1	intron	237797
chr10:60386078-60386286	209	60386118	2	3.02632	2.52836	0.40322	NAT10-RIP-1_vs_Input-1_1e-3_10_30_peak_1538	chr10	60272903	60591197	+	NM_001080512	BICC1	intron	113279
chr12:32490424-32490820	397	32490677	6	6.70654	5.03292	3.39499	NAT10-RIP-1_vs_Input-1_1e-3_10_30_peak_2539	chr12	32260184	32531141	+	NM_001714	BICD1	exon	230438
chr12:32260224-32260433	210	32260323	13	7.56765	4.68708	4.16723	NAT10-RIP-1_vs_Input-1_1e-3_10_30_peak_2536	chr12	32260184	32531141	+	NM_001714	BICD1	promoter	144
chr12:32458726-32458942	217	32458779	14	7.53235	4.49429	4.13488	NAT10-RIP-1_vs_Input-1_1e-3_10_30_peak_2538	chr12	32260184	32531141	+	NM_001714	BICD1	exon	198650
chr12:32312455-32312650	196	32312460	3	3.02478	2.81308	0.40259	NAT10-RIP-1_vs_Input-1_1e-3_10_30_peak_2537	chr12	32260184	32531141	+	NM_001714	BICD1	intron	52368
chr9:95526831-95527063	233	95526957	12	15.8524	9.6251	11.9219	NAT10-RIP-1_vs_Input-1_1e-3_10_30_peak_12123	chr9	95527083	95473644	-	NM_001003800	BICD2	promoter	136
chr9:95482639-95483042	404	95482882	16	13.8781	7.83849	10.039	NAT10-RIP-1_vs_Input-1_1e-3_10_30_peak_12122	chr9	95527083	95473644	-	NM_001003800	BICD2	exon	44243
chr9:95480852-95481882	1031	95481592	19	12.7941	6.44369	9.01354	NAT10-RIP-1_vs_Input-1_1e-3_10_30_peak_12121	chr9	95527083	95473644	-	NM_001003800	BICD2	exon	45716
chr2:127805768-127806215	448	127805981	11	4.97754	3.47378	1.90796	NAT10-RIP-1_vs_Input-1_1e-3_10_30_peak_6815	chr2	127839641	127805598	-	NM_001320634	BIN1	exon	33650
chr11:102100508-102100711	204	102100617	27	10.6128	4.14717	6.96508	NAT10-RIP-1_vs_Input-1_1e-3_10_30_peak_2275	chr11	102188180	102210135	+	NM_001165	BIRC3	intergenic	-87571
chr2:32667117-32667500	384	32667213	9	9.12292	6.31157	5.58528	NAT10-RIP-1_vs_Input-1_1e-3_10_30_peak_6572	chr2	32582095	32843965	+	NM_016252	BIRC6	intron	85213
chr2:32692764-32693113	350	32693089	9	3.96352	3.10492	1.04961	NAT10-RIP-1_vs_Input-1_1e-3_10_30_peak_6573	chr2	32582095	32843965	+	NM_016252	BIRC6	intron	110843
chr20:36147329-36147630	302	36147393	7	3.79429	3.21561	0.91081	NAT10-RIP-1_vs_Input-1_1e-3_10_30_peak_7447	chr20	36148991	36145818	-	NM_001317074	BLCAP	promoter	1512
chr15:91333970-91334706	737	91334423	3	5.02281	3.55249	1.91962	NAT10-RIP-1_vs_Input-1_1e-3_10_30_peak_3827	chr15	91260557	91358692	+	NM_000057	BLM	intron	73781
chr7:43825943-43826136	194	43826018	2	3.51825	2.66437	0.67421	NAT10-RIP-1_vs_Input-1_1e-3_10_30_peak_10798	chr7	43798271	43846941	+	NM_000712	BLVRA	intron	27768
chr8:22054747-22054942	196	22054836	6	8.36127	5.72799	4.88731	NAT10-RIP-1_vs_Input-1_1e-3_10_30_peak_11438	chr8	22022652	22058996	+	NM_001199	BMP1	exon	32192
chr8:22069169-22069495	327	22069273	5	5.53576	4.35566	2.36722	NAT10-RIP-1_vs_Input-1_1e-3_10_30_peak_11439	chr8	22022652	22069840	+	NR_033403	BMP1	exon	46680
chr20:6695222-6695431	210	6695241	2	3.51825	2.66437	0.67421	NAT10-RIP-1_vs_Input-1_1e-3_10_30_peak_7307	chr20	6748744	6760925	+	NM_001200	BMP2	intergenic	-53418
chr6:7780566-7780802	237	7780656	3	4.66773	3.46186	1.63264	NAT10-RIP-1_vs_Input-1_1e-3_10_30_peak_9934	chr6	7726331	7881961	+	NM_001718	BMP6	intron	54353
chr1:39920566-39920763	198	39920670	22	16.9369	8.01378	12.9608	NAT10-RIP-1_vs_Input-1_1e-3_10_30_peak_459	chr1	39957317	39995541	+	NM_181809	BMP8A	intergenic	-36653
chr1:39917824-39918027	204	39917934	19	15.3799	7.93833	11.4705	NAT10-RIP-1_vs_Input-1_1e-3_10_30_peak_458	chr1	39957317	39995541	+	NM_181809	BMP8A	intergenic	-39392
chr1:39951234-39951451	218	39951369	40	15.1549	4.35464	11.2556	NAT10-RIP-1_vs_Input-1_1e-3_10_30_peak_460	chr1	39957317	39995541	+	NM_181809	BMP8A	upstream	-5975
chr4:95815615-95815809	195	95815724	2	3.51825	2.66437	0.67421	NAT10-RIP-1_vs_Input-1_1e-3_10_30_peak_9126	chr4	95917382	96079601	+	NM_001256792	BMPR1B	intergenic	-101670
chr4:95812580-95812814	235	95812609	2	3.25383	2.59639	0.57894	NAT10-RIP-1_vs_Input-1_1e-3_10_30_peak_9125	chr4	95917382	96079601	+	NM_001256792	BMPR1B	intergenic	-104685
chr2:203420784-203421243	460	203421157	19	8.93323	4.43818	5.40865	NAT10-RIP-1_vs_Input-1_1e-3_10_30_peak_7057	chr2	203241049	203432474	+	NM_001204	BMPR2	exon	179964
chr2:203241349-203241576	228	203241533	15	7.0579	4.07959	3.70512	NAT10-RIP-1_vs_Input-1_1e-3_10_30_peak_7056	chr2	203241049	203432474	+	NM_001204	BMPR2	promoter	413
chr14:19719823-19720367	545	19720197	61	41.9744	9.54832	37.3813	NAT10-RIP-1_vs_Input-1_1e-3_10_30_peak_3189	chr14	19686002	19670791	-	NR_133911	BMS1P22	intergenic	-34093
chr22:16122995-16123721	727	16123150	73	48.4171	9.37204	43.7301	NAT10-RIP-1_vs_Input-1_1e-3_10_30_peak_7823	chr22	16157078	16172265	+	NR_133911	BMS1P22	intergenic	-33720
chr14:19855600-19855820	221	19855721	24	16.4649	7.23705	12.506	NAT10-RIP-1_vs_Input-1_1e-3_10_30_peak_3190	chr14	19889385	19904572	+	NR_133911	BMS1P22	intergenic	-33675
chr14:19685921-19686123	203	19686024	11	6.84082	4.5977	3.50949	NAT10-RIP-1_vs_Input-1_1e-3_10_30_peak_3188	chr14	19686002	19670791	-	NR_133911	BMS1P22	promoter	-20
chr22:16157795-16158242	448	16158133	15	7.0579	4.07959	3.70512	NAT10-RIP-1_vs_Input-1_1e-3_10_30_peak_7824	chr22	16157078	16172265	+	NR_133911	BMS1P22	promoter	940
chr10:75491828-75492022	195	75491907	4	5.67115	4.17487	2.48187	NAT10-RIP-1_vs_Input-1_1e-3_10_30_peak_1599	chr10	75490272	75458908	-	NR_026592	BMS1P4	promoter	-1653
chr9:16828726-16828936	211	16828906	2	3.51216	2.66293	0.67421	NAT10-RIP-1_vs_Input-1_1e-3_10_30_peak_11905	chr9	16870786	16409500	-	NM_001317940	BNC2	intron	41955
chr9:16824520-16824714	195	16824695	2	3.25383	2.59639	0.57894	NAT10-RIP-1_vs_Input-1_1e-3_10_30_peak_11904	chr9	16870786	16409500	-	NM_001317940	BNC2	intron	46169
chr8:26236991-26237190	200	26237110	17	12.6285	6.82775	8.85847	NAT10-RIP-1_vs_Input-1_1e-3_10_30_peak_11464	chr8	26240522	26270644	+	NM_004331	BNIP3L	upstream	-3432
chr4:13601138-13601633	496	13601232	28	10.0215	3.84351	6.41859	NAT10-RIP-1_vs_Input-1_1e-3_10_30_peak_8989	chr4	13629328	13570365	-	NM_148894	BOD1L1	exon	27943
chr4:13602131-13602408	278	13602305	22	8.36661	3.81694	4.89192	NAT10-RIP-1_vs_Input-1_1e-3_10_30_peak_8990	chr4	13629328	13570365	-	NM_148894	BOD1L1	exon	27059
chr4:13604330-13604553	224	13604476	13	3.67753	2.58342	0.8119	NAT10-RIP-1_vs_Input-1_1e-3_10_30_peak_8991	chr4	13629328	13570365	-	NM_148894	BOD1L1	exon	24887
chr2:242511831-242513070	1240	242512723	10	6.48488	4.54312	3.20692	NAT10-RIP-1_vs_Input-1_1e-3_10_30_peak_7251	chr2	242498558	242483800	-	NR_033346	BOK-AS1	upstream	-13892
chr2:242513958-242514157	200	242514022	3	3.23143	2.91789	0.56541	NAT10-RIP-1_vs_Input-1_1e-3_10_30_peak_7252	chr2	242498558	242483800	-	NR_033346	BOK-AS1	upstream	-15499
chr2:242504996-242505227	232	242505112	2	3.51825	2.66437	0.67421	NAT10-RIP-1_vs_Input-1_1e-3_10_30_peak_7250	chr2	242498558	242483800	-	NR_033346	BOK-AS1	upstream	-6553
chr16:30205327-30205547	221	30205391	15	9.73285	5.5748	6.15302	NAT10-RIP-1_vs_Input-1_1e-3_10_30_peak_4199	chr16	30204868	30204250	-	NR_135304	BOLA2	promoter	-569
chr16:29465997-29466205	209	29466078	15	9.00927	5.15495	5.48105	NAT10-RIP-1_vs_Input-1_1e-3_10_30_peak_4169	chr16	29466285	29464908	-	NM_001031827	BOLA2	promoter	184
chr16:30206082-30206500	419	30206374	7	5.95755	4.61082	2.7359	NAT10-RIP-1_vs_Input-1_1e-3_10_30_peak_4200	chr16	30204868	30204250	-	NR_135304	BOLA2	promoter	-1423
chr16:29466915-29467164	250	29467030	6	4.73879	3.92398	1.69707	NAT10-RIP-1_vs_Input-1_1e-3_10_30_peak_4170	chr16	29466285	29464908	-	NM_001031827	BOLA2	promoter	-754
chr8:145515319-145515558	240	145515447	7	7.42716	5.4514	4.03755	NAT10-RIP-1_vs_Input-1_1e-3_10_30_peak_11830	chr8	145515120	145486001	-	NM_015201	BOP1	promoter	-318
chr8:145516230-145516437	208	145516402	7	4.51174	3.6887	1.4984	NAT10-RIP-1_vs_Input-1_1e-3_10_30_peak_11831	chr8	145515120	145486001	-	NM_015201	BOP1	promoter	-1213
chr17:8092207-8092642	436	8092516	7	6.16743	4.73817	2.92537	NAT10-RIP-1_vs_Input-1_1e-3_10_30_peak_4692	chr17	8093564	8091650	-	NM_017622	BORCS6	promoter	1140
chr17:8093074-8093359	286	8093316	7	4.83329	3.89881	1.77916	NAT10-RIP-1_vs_Input-1_1e-3_10_30_peak_4693	chr17	8093564	8091650	-	NM_017622	BORCS6	promoter	348
chr6:3093748-3094203	456	3094003	19	32.946	16.8243	28.5151	NAT10-RIP-1_vs_Input-1_1e-3_10_30_peak_9908	chr6	3118609	3153432	+	NM_001302777	BPHL	intergenic	-24634
chr6:3092811-3093408	598	3093184	12	19.3495	10.9562	15.2807	NAT10-RIP-1_vs_Input-1_1e-3_10_30_peak_9907	chr6	3118609	3153432	+	NM_001302777	BPHL	intergenic	-25500
chr6:3091140-3092351	1212	3091629	10	15.2694	9.13391	11.3665	NAT10-RIP-1_vs_Input-1_1e-3_10_30_peak_9906	chr6	3118609	3153432	+	NM_001302777	BPHL	intergenic	-26864
chr6:3113294-3113581	288	3113448	17	15.8429	8.77233	11.9143	NAT10-RIP-1_vs_Input-1_1e-3_10_30_peak_9910	chr6	3118609	3153432	+	NM_001302777	BPHL	upstream	-5172
chr6:3105798-3106154	357	3105843	11	4.78121	3.3601	1.73542	NAT10-RIP-1_vs_Input-1_1e-3_10_30_peak_9909	chr6	3118609	3153432	+	NM_001302777	BPHL	upstream	-12633
chr12:112081994-112082233	240	112082124	9	5.90093	4.32861	2.68324	NAT10-RIP-1_vs_Input-1_1e-3_10_30_peak_2840	chr12	112123800	112079949	-	NM_006768	BRAP	exon	41687
chr7:2578114-2578335	222	2578156	10	7.20892	5.00188	3.84684	NAT10-RIP-1_vs_Input-1_1e-3_10_30_peak_10625	chr7	2595392	2577443	-	NM_152743	BRAT1	exon	17168
chr7:2577573-2577902	330	2577783	12	5.4922	3.6401	2.328	NAT10-RIP-1_vs_Input-1_1e-3_10_30_peak_10624	chr7	2595392	2577443	-	NM_152743	BRAT1	exon	17655
chr7:2609656-2609863	208	2609760	2	3.51825	2.66437	0.67421	NAT10-RIP-1_vs_Input-1_1e-3_10_30_peak_10627	chr7	2595392	2577443	-	NM_152743	BRAT1	upstream	-14367
chr13:32937314-32937592	279	32937484	5	5.71831	4.44235	2.51828	NAT10-RIP-1_vs_Input-1_1e-3_10_30_peak_3036	chr13	32889616	32973809	+	NM_000059	BRCA2	exon	47837
chr5:44809128-44809453	326	44809265	16	12.0843	6.74758	8.34378	NAT10-RIP-1_vs_Input-1_1e-3_10_30_peak_9457	chr5	44808895	44744429	-	NR_109862	BRCAT54	promoter	-395
chr22:50216675-50217786	1112	50216809	15	13.3982	7.79763	9.58226	NAT10-RIP-1_vs_Input-1_1e-3_10_30_peak_8199	chr22	50219548	50166925	-	NM_001304809	BRD1	exon	2318
chr22:50191450-50191699	250	50191562	8	9.79289	6.66353	6.20572	NAT10-RIP-1_vs_Input-1_1e-3_10_30_peak_8198	chr22	50219548	50166925	-	NM_001304809	BRD1	exon	27974
chr22:50179844-50180108	265	50179993	2	3.38607	2.6318	0.67421	NAT10-RIP-1_vs_Input-1_1e-3_10_30_peak_8197	chr22	50219548	50166925	-	NM_001304809	BRD1	intron	39572
chr6:32945549-32945750	202	32945658	47	21.5166	5.43549	17.3757	NAT10-RIP-1_vs_Input-1_1e-3_10_30_peak_10169	chr6	32940860	32949282	+	NM_001199456	BRD2	exon	4789
chr6:32942275-32942535	261	32942409	19	10.766	5.35029	7.11091	NAT10-RIP-1_vs_Input-1_1e-3_10_30_peak_10167	chr6	32940860	32949282	+	NM_001199456	BRD2	promoter	1545
chr6:32944381-32944675	295	32944484	34	12.0261	3.96337	8.28994	NAT10-RIP-1_vs_Input-1_1e-3_10_30_peak_10168	chr6	32940860	32949282	+	NM_001199456	BRD2	exon	3668
chr6:32948391-32948584	194	32948510	24	6.69495	3.0316	3.38562	NAT10-RIP-1_vs_Input-1_1e-3_10_30_peak_10170	chr6	32940860	32949282	+	NM_001199456	BRD2	exon	7627
chr9:136923049-136923272	224	136923095	2	3.51825	2.66437	0.67421	NAT10-RIP-1_vs_Input-1_1e-3_10_30_peak_12358	chr9	136933141	136895445	-	NM_007371	BRD3	intron	9981
chr9:136944134-136944457	324	136944376	45	3.04544	1.60278	0.41985	NAT10-RIP-1_vs_Input-1_1e-3_10_30_peak_12359	chr9	136933141	136895445	-	NM_007371	BRD3	upstream	-11154
chr19:15375225-15375524	300	15375395	34	21.9735	7.57046	17.8169	NAT10-RIP-1_vs_Input-1_1e-3_10_30_peak_5873	chr19	15443354	15363805	-	NM_001330384	BRD4	exon	67980
chr19:15383627-15383947	321	15383804	16	12.0843	6.74758	8.34378	NAT10-RIP-1_vs_Input-1_1e-3_10_30_peak_5875	chr19	15443354	15363805	-	NM_001330384	BRD4	exon	59567
chr19:15376213-15376422	210	15376341	12	8.89244	5.68763	5.37136	NAT10-RIP-1_vs_Input-1_1e-3_10_30_peak_5874	chr19	15443354	15363805	-	NM_001330384	BRD4	exon	67037
chr19:15435870-15436261	392	15435999	4	4.21434	3.57213	1.25476	NAT10-RIP-1_vs_Input-1_1e-3_10_30_peak_5876	chr19	15443354	15363805	-	NM_001330384	BRD4	intron	7289
chr5:137518343-137518704	362	137518373	10	4.87946	3.54403	1.82145	NAT10-RIP-1_vs_Input-1_1e-3_10_30_peak_9646	chr5	137514358	137475458	-	NM_139199	BRD8	upstream	-4165
chr5:911835-912033	199	911874	3	4.44344	3.39658	1.45232	NAT10-RIP-1_vs_Input-1_1e-3_10_30_peak_9321	chr5	892637	863849	-	NR_134296	BRD9	upstream	-19297
chrX:95228823-95229054	232	95228908	17	5.81047	3.23842	2.6027	NAT10-RIP-1_vs_Input-1_1e-3_10_30_peak_12691	chrX	95592901	95592084	-	NR_003539	BRDTP1	intergenic	363963
chr8:144776245-144777015	771	144776863	11	7.47732	4.99471	4.08372	NAT10-RIP-1_vs_Input-1_1e-3_10_30_peak_11783	chr8	144779284	144780583	+	NR_015445	BREA2	upstream	-2654
chr8:144777600-144777926	327	144777718	13	7.8893	4.87795	4.45702	NAT10-RIP-1_vs_Input-1_1e-3_10_30_peak_11784	chr8	144779284	144780583	+	NR_015445	BREA2	promoter	-1521
chr14:105715995-105716499	505	105716356	20	11.1367	5.35446	7.45696	NAT10-RIP-1_vs_Input-1_1e-3_10_30_peak_3516	chr14	105715741	105675622	-	NM_001242789	BRF1	promoter	-506
chr14:105676035-105676880	846	105676588	7	6.10806	4.70237	2.87077	NAT10-RIP-1_vs_Input-1_1e-3_10_30_peak_3513	chr14	105781914	105675622	-	NM_001242786	BRF1	exon	105457
chr14:105802650-105802998	349	105802883	2	3.51825	2.66437	0.67421	NAT10-RIP-1_vs_Input-1_1e-3_10_30_peak_3517	chr14	105781914	105675622	-	NM_001242786	BRF1	intergenic	-20910
chr8:37696212-37696411	200	37696382	2	3.51825	2.66437	0.67421	NAT10-RIP-1_vs_Input-1_1e-3_10_30_peak_11482	chr8	37707431	37701397	-	NM_018310	BRF2	intergenic	11120
chr7:97937031-97937225	195	97937131	17	10.8552	5.79932	7.19296	NAT10-RIP-1_vs_Input-1_1e-3_10_30_peak_10977	chr7	97910978	97922275	+	NM_001159491	BRI3	intergenic	26150
chr7:97921622-97921815	194	97921679	20	9.22192	4.43028	5.678	NAT10-RIP-1_vs_Input-1_1e-3_10_30_peak_10976	chr7	97910978	97922275	+	NM_001159491	BRI3	intron	10740
chr9:121929840-121930073	234	121929979	2	3.51825	2.66437	0.67421	NAT10-RIP-1_vs_Input-1_1e-3_10_30_peak_12211	chr9	122131739	121928907	-	NM_014618	BRINP1	exon	201783
chr9:121928998-121929238	241	121929184	2	3.51825	2.66437	0.67421	NAT10-RIP-1_vs_Input-1_1e-3_10_30_peak_12210	chr9	122131739	121928907	-	NM_014618	BRINP1	exon	202621
chr9:122073154-122073576	423	122073237	2	3.51825	2.66437	0.67421	NAT10-RIP-1_vs_Input-1_1e-3_10_30_peak_12212	chr9	122131739	121928907	-	NM_014618	BRINP1	intron	58374
chr14:36289174-36289378	205	36289237	31	5.70653	2.41105	2.51423	NAT10-RIP-1_vs_Input-1_1e-3_10_30_peak_3249	chr14	36295596	36341169	+	NM_032352	BRMS1L	upstream	-6320
chr3:9773548-9773821	274	9773640	4	4.48126	3.70196	1.47291	NAT10-RIP-1_vs_Input-1_1e-3_10_30_peak_8240	chr3	9773412	9789701	+	NM_001319050	BRPF1	promoter	272
chr6:36181727-36182164	438	36182024	15	16.0727	9.40473	12.1309	NAT10-RIP-1_vs_Input-1_1e-3_10_30_peak_10213	chr6	36164549	36200567	+	NM_015695	BRPF3	exon	17396
chr6:36168099-36169407	1309	36168571	15	13.1776	7.66233	9.37472	NAT10-RIP-1_vs_Input-1_1e-3_10_30_peak_10211	chr6	36164549	36200567	+	NM_015695	BRPF3	exon	4204
chr6:36179040-36179330	291	36179209	9	8.37702	5.87796	4.89817	NAT10-RIP-1_vs_Input-1_1e-3_10_30_peak_10212	chr6	36164549	36200567	+	NM_015695	BRPF3	exon	14636
chr6:36188661-36188898	238	36188792	2	3.51825	2.66437	0.67421	NAT10-RIP-1_vs_Input-1_1e-3_10_30_peak_10214	chr6	36164549	36200567	+	NM_015695	BRPF3	intron	24230
chrX:80185205-80185829	625	80185313	131	22.8385	2.69827	18.657	NAT10-RIP-1_vs_Input-1_1e-3_10_30_peak_12680	chrX	80065233	79924986	-	NM_153252	BRWD3	intergenic	-120284
chr11:62484456-62484668	213	62484565	24	22.1028	10.4056	17.9424	NAT10-RIP-1_vs_Input-1_1e-3_10_30_peak_2036	chr11	62477091	62457733	-	NR_037948	BSCL2	upstream	-7471
chr11:62489292-62489753	462	62489690	13	7.8893	4.87795	4.45702	NAT10-RIP-1_vs_Input-1_1e-3_10_30_peak_2037	chr11	62477091	62457733	-	NR_037948	BSCL2	upstream	-12431
chr19:573134-573333	200	573284	4	4.48126	3.70196	1.47291	NAT10-RIP-1_vs_Input-1_1e-3_10_30_peak_5472	chr19	571276	583493	+	NM_198590	BSG	promoter	1957
chr19:569759-570014	256	569910	2	3.02632	2.52836	0.40322	NAT10-RIP-1_vs_Input-1_1e-3_10_30_peak_5471	chr19	571276	583493	+	NM_198590	BSG	promoter	-1390
chr11:13443170-13443386	217	13443272	5	6.73158	4.86319	3.41174	NAT10-RIP-1_vs_Input-1_1e-3_10_30_peak_1909	chr11	13461826	13409542	-	NM_001297742	BTBD10	exon	18548
chr12:107712576-107712813	238	107712701	3	5.02281	3.55249	1.91962	NAT10-RIP-1_vs_Input-1_1e-3_10_30_peak_2824	chr12	107712196	108053419	+	NM_001018072	BTBD11	promoter	498
chr12:107998512-107998787	276	107998547	2	3.51825	2.66437	0.67421	NAT10-RIP-1_vs_Input-1_1e-3_10_30_peak_2825	chr12	107712196	108053419	+	NM_001018072	BTBD11	intron	286453
chr10:124030746-124030990	245	124030959	2	3.51825	2.66437	0.67421	NAT10-RIP-1_vs_Input-1_1e-3_10_30_peak_1761	chr10	124030810	124097695	+	NM_144587	BTBD16	promoter	58
chr19:2010284-2010479	196	2010365	3	3.98605	3.24213	1.05486	NAT10-RIP-1_vs_Input-1_1e-3_10_30_peak_5551	chr19	2015702	1985446	-	NM_017797	BTBD2	intron	5321
chr14:105696110-105698234	2125	105697565	23	34.1036	17.4227	29.65	NAT10-RIP-1_vs_Input-1_1e-3_10_30_peak_3514	chr14	105714878	105717430	+	NM_033271	BTBD6	upstream	-17706
chr14:105699478-105700917	1440	105699697	12	21.5416	11.5456	17.3998	NAT10-RIP-1_vs_Input-1_1e-3_10_30_peak_3515	chr14	105714878	105717430	+	NM_033271	BTBD6	upstream	-14681
chr6:38139872-38140098	227	38139928	5	4.50235	3.80378	1.49202	NAT10-RIP-1_vs_Input-1_1e-3_10_30_peak_10230	chr6	38563843	38136226	-	NM_001172418	BTBD9	exon	423858
chr6:38256049-38256245	197	38256153	3	5.02281	3.55249	1.91962	NAT10-RIP-1_vs_Input-1_1e-3_10_30_peak_10231	chr6	38563843	38136226	-	NM_001172418	BTBD9	exon	307696
chr6:26463471-26463724	254	26463570	6	5.36218	4.30442	2.21058	NAT10-RIP-1_vs_Input-1_1e-3_10_30_peak_10038	chr6	26458131	26476849	+	NM_001197234	BTN2A1	exon	5466
chr6:26368866-26369072	207	26368959	9	10.0461	6.81425	6.43872	NAT10-RIP-1_vs_Input-1_1e-3_10_30_peak_10037	chr6	26368405	26378548	+	NM_001197246	BTN3A2	promoter	564
chr11:116649493-116649694	202	116649598	10	4.28028	3.1843	1.30616	NAT10-RIP-1_vs_Input-1_1e-3_10_30_peak_2317	chr11	116643714	116618885	-	NM_001159736	BUD13	upstream	-5879
chr11:116633457-116633911	455	116633667	7	3.52008	3.03456	0.67433	NAT10-RIP-1_vs_Input-1_1e-3_10_30_peak_2316	chr11	116643714	116618885	-	NM_001159736	BUD13	exon	10030
chr7:98988543-98988734	192	98988635	21	12.358	5.78174	8.60254	NAT10-RIP-1_vs_Input-1_1e-3_10_30_peak_10994	chr7	99006600	99017239	+	NM_003910	BUD31	upstream	-17962
chr7:98990282-98990504	223	98990415	18	10.9413	5.63886	7.27532	NAT10-RIP-1_vs_Input-1_1e-3_10_30_peak_10995	chr7	99006600	99017239	+	NM_003910	BUD31	upstream	-16207
chr10:45465668-45465902	235	45465772	4	5.31972	4.05266	2.17419	NAT10-RIP-1_vs_Input-1_1e-3_10_30_peak_1497	chr10	45474330	45471708	-	NM_007021	C10orf10	intergenic	8545
chr10:45489038-45489264	227	45489225	5	3.67271	3.29371	0.8075	NAT10-RIP-1_vs_Input-1_1e-3_10_30_peak_1498	chr10	45474330	45471708	-	NM_007021	C10orf10	upstream	-14821
chr10:77407414-77407661	248	77407562	4	4.48126	3.70196	1.47291	NAT10-RIP-1_vs_Input-1_1e-3_10_30_peak_1613	chr10	77407266	78317133	+	NR_131178	C10orf11	promoter	271
chr10:77968989-77969195	207	77969092	2	3.51825	2.66437	0.67421	NAT10-RIP-1_vs_Input-1_1e-3_10_30_peak_1614	chr10	77542518	78317133	+	NM_032024	C10orf11	intron	426574
chr10:78183211-78183523	313	78183351	2	3.44749	2.64727	0.67421	NAT10-RIP-1_vs_Input-1_1e-3_10_30_peak_1615	chr10	77542518	78317133	+	NM_032024	C10orf11	intron	640849
chr10:98742315-98742504	190	98742404	13	6.31314	3.96422	3.05104	NAT10-RIP-1_vs_Input-1_1e-3_10_30_peak_1667	chr10	98740987	98755716	+	NM_015652	C10orf12	promoter	1422
chr10:98743342-98743574	233	98743473	15	6.8326	3.96153	3.50154	NAT10-RIP-1_vs_Input-1_1e-3_10_30_peak_1669	chr10	98740987	98755716	+	NM_015652	C10orf12	exon	2471
chr10:98742754-98742981	228	98742853	16	6.71848	3.77245	3.40515	NAT10-RIP-1_vs_Input-1_1e-3_10_30_peak_1668	chr10	98740987	98755716	+	NM_015652	C10orf12	promoter	1880
chr10:97634184-97634383	200	97634223	8	5.40443	4.14979	2.2475	NAT10-RIP-1_vs_Input-1_1e-3_10_30_peak_1665	chr10	97667721	97698415	+	NM_001130446	C10orf131	intergenic	-33438
chr10:118434464-118434760	297	118434582	4	4.58635	3.75065	1.56405	NAT10-RIP-1_vs_Input-1_1e-3_10_30_peak_1750	chr10	118429481	118423206	-	NM_144661	C10orf82	upstream	-5131
chr10:118431813-118432140	328	118432062	6	4.25956	3.61752	1.28896	NAT10-RIP-1_vs_Input-1_1e-3_10_30_peak_1748	chr10	118429481	118423206	-	NM_144661	C10orf82	upstream	-2495
chr10:118430720-118431201	482	118431177	5	4.04137	3.52678	1.10071	NAT10-RIP-1_vs_Input-1_1e-3_10_30_peak_1747	chr10	118429481	118423206	-	NM_144661	C10orf82	promoter	-1479
chr10:118432431-118432650	220	118432512	5	3.93826	3.46255	1.03022	NAT10-RIP-1_vs_Input-1_1e-3_10_30_peak_1749	chr10	118429481	118423206	-	NM_144661	C10orf82	upstream	-3059
chr11:68029758-68030373	616	68030010	11	6.76682	4.55184	3.43983	NAT10-RIP-1_vs_Input-1_1e-3_10_30_peak_2168	chr11	68039469	68028802	-	NM_001300913	C11orf24	intron	9404
chr11:65684927-65685620	694	65685042	22	8.55349	3.89244	5.05983	NAT10-RIP-1_vs_Input-1_1e-3_10_30_peak_2124	chr11	65686531	65684282	-	NM_001135635	C11orf68	promoter	1258
chr11:63585303-63585553	251	63585438	11	8.3345	5.53305	4.8626	NAT10-RIP-1_vs_Input-1_1e-3_10_30_peak_2040	chr11	63580845	63595190	+	NM_138471	C11orf84	exon	4583
chr11:63585989-63586422	434	63586047	7	5.19792	4.13431	2.06874	NAT10-RIP-1_vs_Input-1_1e-3_10_30_peak_2041	chr11	63580845	63595190	+	NM_138471	C11orf84	intron	5360
chr12:103828846-103829100	255	103828973	2	3.51825	2.66437	0.67421	NAT10-RIP-1_vs_Input-1_1e-3_10_30_peak_2801	chr12	103889788	103631368	-	NR_103526	C12orf42	intron	60815
chr12:121469227-121469422	196	121469354	17	19.6161	11.0084	15.5385	NAT10-RIP-1_vs_Input-1_1e-3_10_30_peak_2885	chr12	121454305	121440224	-	NM_001286191	C12orf43	upstream	-15019
chr12:121458100-121458767	668	121458244	47	18.2541	4.58577	14.2255	NAT10-RIP-1_vs_Input-1_1e-3_10_30_peak_2884	chr12	121454305	121440224	-	NM_001286191	C12orf43	upstream	-4128
chr12:64732355-64732603	249	64732497	28	15.5609	5.97078	11.6435	NAT10-RIP-1_vs_Input-1_1e-3_10_30_peak_2750	chr12	64784345	64660762	-	NM_001099676	C12orf56	intron	51866
chr12:7050918-7051180	263	7051043	23	19.7033	9.31427	15.6209	NAT10-RIP-1_vs_Input-1_1e-3_10_30_peak_2469	chr12	7052600	7055166	+	NM_001301836	C12orf57	promoter	-1551
chr12:7046391-7046692	302	7046527	46	30.3855	8.45588	26.0092	NAT10-RIP-1_vs_Input-1_1e-3_10_30_peak_2466	chr12	7052600	7055166	+	NM_001301836	C12orf57	upstream	-6059
chr12:7047004-7047235	232	7047117	22	17.3413	8.24409	13.3484	NAT10-RIP-1_vs_Input-1_1e-3_10_30_peak_2467	chr12	7052600	7055166	+	NM_001301836	C12orf57	upstream	-5481
chr12:7044711-7045509	799	7044836	32	20.9244	7.54208	16.8019	NAT10-RIP-1_vs_Input-1_1e-3_10_30_peak_2465	chr12	7052600	7055166	+	NM_001301836	C12orf57	upstream	-7490
chr12:7043014-7043478	465	7043110	32	20.4341	7.32299	16.3278	NAT10-RIP-1_vs_Input-1_1e-3_10_30_peak_2464	chr12	7052600	7055166	+	NM_001301836	C12orf57	upstream	-9354
chr12:7047679-7048276	598	7047827	37	21.2415	6.69587	17.1094	NAT10-RIP-1_vs_Input-1_1e-3_10_30_peak_2468	chr12	7052600	7055166	+	NM_001301836	C12orf57	upstream	-4623
chr12:105758032-105758248	217	105758110	3	4.46452	3.403	1.47105	NAT10-RIP-1_vs_Input-1_1e-3_10_30_peak_2812	chr12	105724413	105765296	+	NM_001145199	C12orf75	intron	33727
chr12:105764502-105764725	224	105764539	18	6.11936	3.28038	2.88126	NAT10-RIP-1_vs_Input-1_1e-3_10_30_peak_2813	chr12	105724413	105765296	+	NM_001145199	C12orf75	exon	40200
chr12:105785781-105785993	213	105785835	2	3.51825	2.66437	0.67421	NAT10-RIP-1_vs_Input-1_1e-3_10_30_peak_2814	chr12	105724413	105765296	+	NM_001145199	C12orf75	intergenic	61474
chr12:105790995-105791283	289	105791065	2	3.51825	2.66437	0.67421	NAT10-RIP-1_vs_Input-1_1e-3_10_30_peak_2815	chr12	105724413	105765296	+	NM_001145199	C12orf75	intergenic	66726
chr14:76125294-76125597	304	76125348	3	5.02281	3.55249	1.91962	NAT10-RIP-1_vs_Input-1_1e-3_10_30_peak_3348	chr14	76127538	76117232	-	NM_007176	C14orf1	intron	2093
chr14:57941169-57941648	480	57941435	4	6.62336	4.44061	3.32327	NAT10-RIP-1_vs_Input-1_1e-3_10_30_peak_3278	chr14	57960581	57936017	-	NM_001283056	C14orf105	intron	19173
chr14:57945379-57945682	304	57945572	3	5.02281	3.55249	1.91962	NAT10-RIP-1_vs_Input-1_1e-3_10_30_peak_3279	chr14	57960581	57936017	-	NM_001283056	C14orf105	intron	15051
chr14:57960256-57960450	195	57960301	2	3.51825	2.66437	0.67421	NAT10-RIP-1_vs_Input-1_1e-3_10_30_peak_3280	chr14	57960581	57945498	-	NM_001283060	C14orf105	promoter	228
chr14:57937647-57937999	353	57937879	2	3.51825	2.66437	0.67421	NAT10-RIP-1_vs_Input-1_1e-3_10_30_peak_3277	chr14	57960581	57936017	-	NM_001283056	C14orf105	exon	22758
chr14:73957710-73957916	207	73957860	9	5.97348	4.3751	2.74864	NAT10-RIP-1_vs_Input-1_1e-3_10_30_peak_3334	chr14	73957638	73960105	+	NM_024644	C14orf169	promoter	175
chr14:99439257-99439556	300	99439406	319	80.2933	3.59985	75.2331	NAT10-RIP-1_vs_Input-1_1e-3_10_30_peak_3395	chr14	99177949	99184103	+	NM_182560	C14orf177	intergenic	261457
chr14:105945924-105946416	493	105946029	26	22.6059	10.0457	18.4307	NAT10-RIP-1_vs_Input-1_1e-3_10_30_peak_3526	chr14	105957585	105965585	+	NM_001134875	C14orf80	upstream	-11415
chr14:105964982-105965452	471	105965336	12	11.2567	7.15013	7.56759	NAT10-RIP-1_vs_Input-1_1e-3_10_30_peak_3527	chr14	105957585	105965585	+	NM_001134875	C14orf80	exon	7632
chr15:75499934-75500401	468	75500195	9	6.75357	4.87352	3.42947	NAT10-RIP-1_vs_Input-1_1e-3_10_30_peak_3751	chr15	75494220	75504510	+	NM_015492	C15orf39	exon	5947
chr15:83669776-83669994	219	83669916	5	5.71831	4.44235	2.51828	NAT10-RIP-1_vs_Input-1_1e-3_10_30_peak_3781	chr15	83680393	83657714	-	NM_001160116	C15orf40	intron	10508
chr15:40627529-40627852	324	40627770	8	5.09445	3.9489	1.9769	NAT10-RIP-1_vs_Input-1_1e-3_10_30_peak_3595	chr15	40633168	40623652	-	NM_207380	C15orf52	exon	5478
chr16:2506685-2507194	510	2506982	22	13.2743	6.04455	9.46534	NAT10-RIP-1_vs_Input-1_1e-3_10_30_peak_3945	chr16	2510114	2514964	+	NM_025108	C16orf59	upstream	-3175
chr16:9222371-9222608	238	9222501	3	5.02281	3.55249	1.91962	NAT10-RIP-1_vs_Input-1_1e-3_10_30_peak_4005	chr16	9185536	9213555	+	NM_014117	C16orf72	intergenic	36953
chr16:67696950-67697232	283	67697079	8	5.77106	4.38617	2.566	NAT10-RIP-1_vs_Input-1_1e-3_10_30_peak_4324	chr16	67700716	67702661	+	NM_001012984	C16orf86	upstream	-3625
chr16:67699938-67700179	242	67700096	5	4.47348	3.78694	1.47291	NAT10-RIP-1_vs_Input-1_1e-3_10_30_peak_4325	chr16	67700716	67702661	+	NM_001012984	C16orf86	promoter	-658
chr16:30035776-30035965	190	30035778	2	3.51825	2.66437	0.67421	NAT10-RIP-1_vs_Input-1_1e-3_10_30_peak_4194	chr16	30034654	30036023	+	NM_001109659	C16orf92	promoter	1216
chr17:4799489-4799864	376	4799774	4	3.81038	3.35897	0.92436	NAT10-RIP-1_vs_Input-1_1e-3_10_30_peak_4643	chr17	4802947	4806227	+	NM_001145536	C17orf107	upstream	-3271
chr17:42225618-42225834	217	42225722	7	5.35828	4.23667	2.20726	NAT10-RIP-1_vs_Input-1_1e-3_10_30_peak_4943	chr17	42219269	42239844	+	NM_001171251	C17orf53	exon	6457
chr17:65967745-65967960	216	65967871	3	4.95627	3.53663	1.88848	NAT10-RIP-1_vs_Input-1_1e-3_10_30_peak_5086	chr17	65989765	65987214	-	NM_181655	C17orf58	intergenic	21913
chr17:65908725-65909051	327	65908870	18	3.21996	2.12344	0.55499	NAT10-RIP-1_vs_Input-1_1e-3_10_30_peak_5085	chr17	65989765	65987214	-	NM_181655	C17orf58	intergenic	80877
chr17:80401713-80401981	269	80401916	7	5.19792	4.13431	2.06874	NAT10-RIP-1_vs_Input-1_1e-3_10_30_peak_5266	chr17	80407602	80400462	-	NM_001193655	C17orf62	exon	5755
chr17:80400938-80401366	429	80401215	14	6.13818	3.73121	2.89901	NAT10-RIP-1_vs_Input-1_1e-3_10_30_peak_5265	chr17	80407602	80400462	-	NM_001193655	C17orf62	exon	6450
chr18:43796265-43796460	196	43796381	13	6.01086	3.79588	2.78359	NAT10-RIP-1_vs_Input-1_1e-3_10_30_peak_5367	chr18	43753987	43846955	+	NM_001008239	C18orf25	exon	42375
chr19:30192996-30193365	370	30193028	13	4.88149	3.18945	1.82181	NAT10-RIP-1_vs_Input-1_1e-3_10_30_peak_6000	chr19	30205963	30189792	-	NM_001031726	C19orf12	exon	12783
chr19:1257122-1257333	212	1257212	15	7.21739	4.16397	3.85174	NAT10-RIP-1_vs_Input-1_1e-3_10_30_peak_5513	chr19	1275519	1279243	+	NM_017914	C19orf24	upstream	-18292
chr19:1278887-1279094	208	1278958	9	4.35596	3.34791	1.37418	NAT10-RIP-1_vs_Input-1_1e-3_10_30_peak_5514	chr19	1275519	1279243	+	NM_017914	C19orf24	exon	3471
chr19:1476991-1477245	255	1477159	4	4.88114	3.87991	1.82181	NAT10-RIP-1_vs_Input-1_1e-3_10_30_peak_5523	chr19	1479228	1473199	-	NM_152482	C19orf25	intron	2110
chr19:1474362-1474931	570	1474604	12	5.70836	3.76326	2.51521	NAT10-RIP-1_vs_Input-1_1e-3_10_30_peak_5522	chr19	1479228	1473199	-	NM_152482	C19orf25	exon	4582
chr19:1482031-1482235	205	1482084	2	3.51825	2.66437	0.67421	NAT10-RIP-1_vs_Input-1_1e-3_10_30_peak_5524	chr19	1479228	1473199	-	NM_152482	C19orf25	upstream	-2905
chr19:38795769-38796036	268	38795903	24	19.1741	8.71063	15.1113	NAT10-RIP-1_vs_Input-1_1e-3_10_30_peak_6135	chr19	38794800	38795646	+	NM_001317801	C19orf33	promoter	1102
chr19:38799852-38800215	364	38800179	11	5.4068	3.72591	2.24816	NAT10-RIP-1_vs_Input-1_1e-3_10_30_peak_6136	chr19	38794800	38795646	+	NM_001317801	C19orf33	intergenic	5233
chr19:12845169-12845449	281	12845253	30	13.7724	4.95245	9.93834	NAT10-RIP-1_vs_Input-1_1e-3_10_30_peak_5810	chr19	12845589	12841453	-	NM_024038	C19orf43	promoter	280
chr19:16629899-16630125	227	16630027	10	5.89643	4.17252	2.67892	NAT10-RIP-1_vs_Input-1_1e-3_10_30_peak_5898	chr19	16607121	16632180	+	NM_032207	C19orf44	intron	22891
chr19:40827994-40828283	290	40828145	15	12.099	7.00016	8.35667	NAT10-RIP-1_vs_Input-1_1e-3_10_30_peak_6199	chr19	40854316	40826966	-	NM_001256441	C19orf47	exon	26178
chr19:40871602-40871795	194	40871672	10	8.41053	5.7577	4.92626	NAT10-RIP-1_vs_Input-1_1e-3_10_30_peak_6202	chr19	40854316	40826966	-	NM_001256441	C19orf47	upstream	-17382
chr19:40824323-40824657	335	40824525	7	6.54212	4.95998	3.25754	NAT10-RIP-1_vs_Input-1_1e-3_10_30_peak_6198	chr19	40854316	40826966	-	NM_001256441	C19orf47	intergenic	29826
chr19:40832960-40833157	198	40833022	3	4.8188	3.50225	1.7677	NAT10-RIP-1_vs_Input-1_1e-3_10_30_peak_6200	chr19	40854316	40826966	-	NM_001256441	C19orf47	intron	21258
chr19:40841714-40842132	419	40841894	2	3.51825	2.66437	0.67421	NAT10-RIP-1_vs_Input-1_1e-3_10_30_peak_6201	chr19	40854316	40826966	-	NM_001256441	C19orf47	intron	12393
chr19:13888935-13889180	246	13889103	29	5.10511	2.32169	1.98671	NAT10-RIP-1_vs_Input-1_1e-3_10_30_peak_5832	chr19	13885256	13889586	+	NM_014047	C19orf53	exon	3801
chr19:14031549-14031760	212	14031647	9	11.7562	7.62837	8.03436	NAT10-RIP-1_vs_Input-1_1e-3_10_30_peak_5837	chr19	14016978	13993160	-	NM_001345843	C19orf57	upstream	-14676
chr19:14000939-14001208	270	14000985	5	8.30256	5.32874	4.83408	NAT10-RIP-1_vs_Input-1_1e-3_10_30_peak_5835	chr19	14016978	13993160	-	NM_001345848	C19orf57	intron	15905
chr19:14023971-14024457	487	14024361	4	6.62336	4.44061	3.32327	NAT10-RIP-1_vs_Input-1_1e-3_10_30_peak_5836	chr19	14016978	13993160	-	NM_001345843	C19orf57	upstream	-7236
chr19:14000241-14000638	398	14000372	3	5.02281	3.55249	1.91962	NAT10-RIP-1_vs_Input-1_1e-3_10_30_peak_5834	chr19	14016978	13993160	-	NM_001345848	C19orf57	intron	16539
chr19:3538498-3538818	321	3538576	33	17.0433	5.75404	13.0622	NAT10-RIP-1_vs_Input-1_1e-3_10_30_peak_5600	chr19	3539154	3544028	+	NM_001135580	C19orf71	promoter	-496
chr19:3542592-3542941	350	3542792	16	9.56846	5.27837	6.00026	NAT10-RIP-1_vs_Input-1_1e-3_10_30_peak_5601	chr19	3539154	3544028	+	NM_001135580	C19orf71	intron	3612
chr19:3534829-3535525	697	3535307	21	8.24811	3.87656	4.78932	NAT10-RIP-1_vs_Input-1_1e-3_10_30_peak_5598	chr19	3539154	3544028	+	NM_001135580	C19orf71	upstream	-3977
chr19:3535904-3536124	221	3535975	6	3.65046	3.21548	0.79007	NAT10-RIP-1_vs_Input-1_1e-3_10_30_peak_5599	chr19	3539154	3544028	+	NM_001135580	C19orf71	upstream	-3140
chr19:3525164-3525382	219	3525296	2	3.44749	2.64727	0.67421	NAT10-RIP-1_vs_Input-1_1e-3_10_30_peak_5597	chr19	3539154	3544028	+	NM_001135580	C19orf71	upstream	-13881
chr1:244702101-244702330	230	244702216	2	3.51825	2.66437	0.67421	NAT10-RIP-1_vs_Input-1_1e-3_10_30_peak_1204	chr1	244624672	244803662	+	NM_001242340	C1orf101	intron	77543
chr1:172361052-172361245	194	172361180	2	3.51825	2.66437	0.67421	NAT10-RIP-1_vs_Input-1_1e-3_10_30_peak_959	chr1	172389827	172437969	+	NM_139240	C1orf105	intergenic	-28679
chr1:169767628-169767840	213	169767731	2	3.51216	2.66293	0.67421	NAT10-RIP-1_vs_Input-1_1e-3_10_30_peak_952	chr1	169764549	169822230	+	NM_018186	C1orf112	intron	3185
chr1:220799373-220799633	261	220799425	12	4.40879	3.04265	1.42301	NAT10-RIP-1_vs_Input-1_1e-3_10_30_peak_1097	chr1	220863627	220872499	+	NM_024709	C1orf115	intergenic	-64124
chr1:207195763-207195976	214	207195843	2	3.51825	2.66437	0.67421	NAT10-RIP-1_vs_Input-1_1e-3_10_30_peak_1062	chr1	207206101	207191865	-	NM_001083924	C1orf116	exon	10232
chr1:207194106-207194513	408	207194396	2	3.44749	2.64727	0.67421	NAT10-RIP-1_vs_Input-1_1e-3_10_30_peak_1061	chr1	207206101	207191865	-	NM_001083924	C1orf116	exon	11792
chr1:38273747-38273944	198	38273848	7	5.19831	4.13456	2.06911	NAT10-RIP-1_vs_Input-1_1e-3_10_30_peak_433	chr1	38273472	38275126	+	NM_001142726	C1orf122	promoter	373
chr1:228433090-228433364	275	228433180	6	7.02135	5.18275	3.67148	NAT10-RIP-1_vs_Input-1_1e-3_10_30_peak_1141	chr1	228401365	228392175	-	NR_073154	C1orf145	intergenic	-31862
chr1:228467583-228467810	228	228467752	5	6.73158	4.86319	3.41174	NAT10-RIP-1_vs_Input-1_1e-3_10_30_peak_1144	chr1	228401365	228392175	-	NR_073154	C1orf145	intergenic	-66331
chr1:228437697-228437887	191	228437790	4	6.62336	4.44061	3.32327	NAT10-RIP-1_vs_Input-1_1e-3_10_30_peak_1142	chr1	228401365	228392175	-	NR_073154	C1orf145	intergenic	-36427
chr1:228466855-228467110	256	228466949	4	5.31972	4.05266	2.17419	NAT10-RIP-1_vs_Input-1_1e-3_10_30_peak_1143	chr1	228401365	228392175	-	NR_073154	C1orf145	intergenic	-65617
chr1:228470753-228470982	230	228470870	3	5.02281	3.55249	1.91962	NAT10-RIP-1_vs_Input-1_1e-3_10_30_peak_1145	chr1	228401365	228392175	-	NR_073154	C1orf145	intergenic	-69502
chr1:228475474-228475674	201	228475489	3	3.98605	3.24213	1.05486	NAT10-RIP-1_vs_Input-1_1e-3_10_30_peak_1146	chr1	228401365	228392175	-	NR_073154	C1orf145	intergenic	-74209
chr1:1045184-1045418	235	1045290	6	7.17066	5.2509	3.81037	NAT10-RIP-1_vs_Input-1_1e-3_10_30_peak_35	chr1	1051736	1017197	-	NM_017891	C1orf159	intron	6435
chr1:1048730-1049077	348	1048928	2	3.04121	2.5331	0.41646	NAT10-RIP-1_vs_Input-1_1e-3_10_30_peak_36	chr1	1051736	1017197	-	NM_017891	C1orf159	intron	2833
chr1:51623658-51624012	355	51623778	223	53.8869	3.44973	49.1224	NAT10-RIP-1_vs_Input-1_1e-3_10_30_peak_533	chr1	51567905	51613754	+	NM_001136508	C1orf185	intergenic	55930
chr1:206285156-206285773	618	206285619	3	5.02281	3.55249	1.91962	NAT10-RIP-1_vs_Input-1_1e-3_10_30_peak_1057	chr1	206288647	206238871	-	NM_001007544	C1orf186	intron	3183
chr1:206284111-206284856	746	206284529	3	5.02281	3.55249	1.91962	NAT10-RIP-1_vs_Input-1_1e-3_10_30_peak_1056	chr1	206288647	206238871	-	NM_001007544	C1orf186	intron	4164
chr1:206272608-206272829	222	206272745	2	3.51825	2.66437	0.67421	NAT10-RIP-1_vs_Input-1_1e-3_10_30_peak_1054	chr1	206288647	206238871	-	NM_001007544	C1orf186	intron	15929
chr1:206287226-206287458	233	206287290	2	3.51825	2.66437	0.67421	NAT10-RIP-1_vs_Input-1_1e-3_10_30_peak_1058	chr1	206288647	206238871	-	NM_001007544	C1orf186	promoter	1305
chr1:206282956-206283312	357	206283040	2	3.51825	2.66437	0.67421	NAT10-RIP-1_vs_Input-1_1e-3_10_30_peak_1055	chr1	206288647	206238871	-	NM_001007544	C1orf186	intron	5513
chr1:206253598-206253862	265	206253730	2	3.51825	2.66437	0.67421	NAT10-RIP-1_vs_Input-1_1e-3_10_30_peak_1052	chr1	206288647	206238871	-	NM_001007544	C1orf186	intron	34917
chr1:206269257-206269458	202	206269382	2	3.51825	2.66437	0.67421	NAT10-RIP-1_vs_Input-1_1e-3_10_30_peak_1053	chr1	206288647	206238871	-	NM_001007544	C1orf186	intron	19290
chr1:154179815-154180022	208	154179899	33	6.68496	2.5845	3.3789	NAT10-RIP-1_vs_Input-1_1e-3_10_30_peak_855	chr1	154178841	154171561	-	NM_001010979	C1orf189	promoter	-1077
chr1:230979238-230979631	394	230979373	11	12.1733	7.82796	8.42645	NAT10-RIP-1_vs_Input-1_1e-3_10_30_peak_1164	chr1	230991782	230972864	-	NM_001136495	C1orf198	exon	12348
chr1:162355115-162355410	296	162355277	2	3.51825	2.66437	0.67421	NAT10-RIP-1_vs_Input-1_1e-3_10_30_peak_933	chr1	162351519	162356608	+	NM_001085375	C1orf226	exon	3743
chr17:43037093-43037440	348	43037132	8	6.18619	4.6511	2.93804	NAT10-RIP-1_vs_Input-1_1e-3_10_30_peak_4961	chr17	43045644	43037060	-	NM_006688	C1QL1	exon	8378
chr17:43044916-43045128	213	43044956	5	5.71831	4.44235	2.51828	NAT10-RIP-1_vs_Input-1_1e-3_10_30_peak_4962	chr17	43045644	43037060	-	NM_006688	C1QL1	promoter	622
chr10:16565871-16566091	221	16565966	2	3.51825	2.66437	0.67421	NAT10-RIP-1_vs_Input-1_1e-3_10_30_peak_1434	chr10	16564004	16555741	-	NM_001010908	C1QL3	promoter	-1977
chr6:31855632-31856249	618	31855937	8	11.1642	7.23312	7.48312	NAT10-RIP-1_vs_Input-1_1e-3_10_30_peak_10151	chr6	31865561	31913451	+	NM_001282457	C2	upstream	-9621
chr6:31864382-31864579	198	31864473	11	9.40429	6.20146	5.84699	NAT10-RIP-1_vs_Input-1_1e-3_10_30_peak_10152	chr6	31865561	31913451	+	NM_001282457	C2	promoter	-1081
chr20:32215225-32215422	198	32215324	3	4.9852	3.54359	1.91489	NAT10-RIP-1_vs_Input-1_1e-3_10_30_peak_7387	chr20	32250091	32251721	+	NM_080825	C20orf144	intergenic	-34768
chr20:32226492-32226691	200	32226543	2	3.51825	2.66437	0.67421	NAT10-RIP-1_vs_Input-1_1e-3_10_30_peak_7388	chr20	32250091	32251721	+	NM_080825	C20orf144	intergenic	-23500
chr20:3264180-3264563	384	3264324	3	5.02281	3.55249	1.91962	NAT10-RIP-1_vs_Input-1_1e-3_10_30_peak_7282	chr20	3388309	3229947	-	NM_001009984	C20orf194	intron	123938
chr20:3372341-3372548	208	3372428	2	3.51825	2.66437	0.67421	NAT10-RIP-1_vs_Input-1_1e-3_10_30_peak_7284	chr20	3388309	3229947	-	NM_001009984	C20orf194	intron	15865
chr20:3335637-3335845	209	3335778	2	3.30874	2.61145	0.62547	NAT10-RIP-1_vs_Input-1_1e-3_10_30_peak_7283	chr20	3388309	3229947	-	NM_001009984	C20orf194	intron	52568
chr20:35219392-35219652	261	35219636	6	3.65046	3.21548	0.79007	NAT10-RIP-1_vs_Input-1_1e-3_10_30_peak_7437	chr20	35234136	35240960	+	NM_001199534	C20orf24	upstream	-14614
chr20:3765142-3765448	307	3765316	23	6.43932	3.01017	3.16589	NAT10-RIP-1_vs_Input-1_1e-3_10_30_peak_7286	chr20	3748452	3734145	-	NM_001039140	C20orf27	upstream	-16843
chr20:3734335-3734594	260	3734432	16	4.67424	2.82121	1.63869	NAT10-RIP-1_vs_Input-1_1e-3_10_30_peak_7285	chr20	3748452	3734145	-	NM_001039140	C20orf27	exon	13988
chr21:35761078-35761279	202	35761139	5	3.11315	2.92411	0.46681	NAT10-RIP-1_vs_Input-1_1e-3_10_30_peak_7718	chr21	35773370	35772409	-	NM_001282537	C21orf140	intergenic	12192
chr21:45750733-45750944	212	45750892	5	7.18412	5.01915	3.82327	NAT10-RIP-1_vs_Input-1_1e-3_10_30_peak_7780	chr21	45758221	45748826	-	NM_001271442	C21orf2	intron	7383
chr21:45749817-45750477	661	45749957	8	6.66282	4.95009	3.35755	NAT10-RIP-1_vs_Input-1_1e-3_10_30_peak_7779	chr21	45758221	45748826	-	NM_001271442	C21orf2	exon	8074
chr21:45751752-45752032	281	45751816	5	6.73158	4.86319	3.41174	NAT10-RIP-1_vs_Input-1_1e-3_10_30_peak_7781	chr21	45758221	45748826	-	NM_001271442	C21orf2	exon	6329
chr21:45748817-45749247	431	45749123	4	5.15356	3.98992	2.03105	NAT10-RIP-1_vs_Input-1_1e-3_10_30_peak_7778	chr21	45758221	45748826	-	NM_001271442	C21orf2	exon	9189
chr21:45747548-45747812	265	45747773	4	5.08187	3.96183	1.96548	NAT10-RIP-1_vs_Input-1_1e-3_10_30_peak_7777	chr21	45758221	45748826	-	NM_001271442	C21orf2	intergenic	10541
chr21:47754418-47754613	196	47754499	9	11.1938	7.37838	7.51169	NAT10-RIP-1_vs_Input-1_1e-3_10_30_peak_7813	chr21	47738134	47721043	-	NM_001286463	C21orf58	upstream	-16381
chr22:32352160-32353051	892	32352382	50	13.5193	3.36805	9.69802	NAT10-RIP-1_vs_Input-1_1e-3_10_30_peak_8015	chr22	32341348	32329506	-	NM_015372	C22orf24	upstream	-11257
chr22:49969367-49969630	264	49969407	2	3.51825	2.66437	0.67421	NAT10-RIP-1_vs_Input-1_1e-3_10_30_peak_8195	chr22	50051190	49808173	-	NR_110522	C22orf34	intron	81692
chr22:50017441-50017630	190	50017536	2	3.51825	2.66437	0.67421	NAT10-RIP-1_vs_Input-1_1e-3_10_30_peak_8196	chr22	50051190	50014103	-	NM_001289922	C22orf34	intron	33655
chr21:43371134-43371458	325	43371182	3	4.66773	3.46186	1.63264	NAT10-RIP-1_vs_Input-1_1e-3_10_30_peak_7745	chr21	43373999	43305218	-	NM_015500	C2CD2	intron	2703
chr11:73785319-73785531	213	73785415	6	6.80695	5.08161	3.47771	NAT10-RIP-1_vs_Input-1_1e-3_10_30_peak_2217	chr11	73882064	73745476	-	NM_015531	C2CD3	exon	96639
chr11:73840390-73840598	209	73840543	5	6.73158	4.86319	3.41174	NAT10-RIP-1_vs_Input-1_1e-3_10_30_peak_2218	chr11	73882064	73745476	-	NM_015531	C2CD3	intron	41570
chr11:73744422-73744652	231	73744569	6	4.25956	3.61752	1.28896	NAT10-RIP-1_vs_Input-1_1e-3_10_30_peak_2216	chr11	73882064	73723758	-	NM_001286577	C2CD3	exon	137527
chr2:132480897-132481715	819	132481091	50	30.3799	7.71539	26.0038	NAT10-RIP-1_vs_Input-1_1e-3_10_30_peak_6898	chr2	132480063	132524977	+	NM_013310	C2orf27A	promoter	1243
chr2:132453564-132453785	222	132453615	3	3.98605	3.24213	1.05486	NAT10-RIP-1_vs_Input-1_1e-3_10_30_peak_6897	chr2	132480063	132524977	+	NM_013310	C2orf27A	intergenic	-26389
chr2:132516348-132516555	208	132516452	2	3.51825	2.66437	0.67421	NAT10-RIP-1_vs_Input-1_1e-3_10_30_peak_6899	chr2	132480063	132524977	+	NM_013310	C2orf27A	intron	36388
chr2:47387492-47387681	190	47387635	102	7.05287	1.73286	3.701	NAT10-RIP-1_vs_Input-1_1e-3_10_30_peak_6611	chr2	47382517	47314129	-	NM_001163561	C2orf61	upstream	-5069
chr2:74645317-74645674	358	74645454	276	169.395	9.57353	163.848	NAT10-RIP-1_vs_Input-1_1e-3_10_30_peak_6684	chr2	74644844	74641302	-	NM_001145054	C2orf81	promoter	-651
chr2:74659605-74659815	211	74659727	6	10.034	6.2135	6.43004	NAT10-RIP-1_vs_Input-1_1e-3_10_30_peak_6685	chr2	74644844	74641302	-	NM_001145054	C2orf81	upstream	-14866
chr19:6711025-6711229	205	6711135	7	6.69673	5.04925	3.38562	NAT10-RIP-1_vs_Input-1_1e-3_10_30_peak_5698	chr19	6720693	6677845	-	NM_000064	C3	exon	9566
chr19:6707081-6707289	209	6707179	3	5.02281	3.55249	1.91962	NAT10-RIP-1_vs_Input-1_1e-3_10_30_peak_5697	chr19	6720693	6677845	-	NM_000064	C3	exon	13508
chr3:49336545-49336867	323	49336725	4	5.94882	4.2618	2.72752	NAT10-RIP-1_vs_Input-1_1e-3_10_30_peak_8415	chr3	49314508	49306029	-	NM_198562	C3orf62	intergenic	-22198
chr3:58844508-58844699	192	58844584	2	3.08702	2.54743	0.45126	NAT10-RIP-1_vs_Input-1_1e-3_10_30_peak_8488	chr3	58810196	59004819	+	NR_110820	C3orf67-AS1	intron	34407
chr5:31526216-31526409	194	31526325	27	15.008	5.90703	11.1155	NAT10-RIP-1_vs_Input-1_1e-3_10_30_peak_9426	chr5	31532372	31555165	+	NM_018356	C5orf22	upstream	-6060
chr5:131744279-131744520	242	131744353	3	5.02281	3.55249	1.91962	NAT10-RIP-1_vs_Input-1_1e-3_10_30_peak_9619	chr5	131746464	131811736	+	NR_045116	C5orf56	upstream	-2065
chr5:134363846-134364042	197	134363890	5	6.20193	4.65589	2.94784	NAT10-RIP-1_vs_Input-1_1e-3_10_30_peak_9632	chr5	134368969	134680370	+	NM_001277348	C5orf66	upstream	-5025
chr6:34231244-34231442	199	34231334	212	68.6374	4.40667	63.6908	NAT10-RIP-1_vs_Input-1_1e-3_10_30_peak_10197	chr6	34216885	34214156	-	NM_001008703	C6orf1	upstream	-14458
chr6:34212599-34213500	902	34213377	285	41.051	2.4901	36.4728	NAT10-RIP-1_vs_Input-1_1e-3_10_30_peak_10196	chr6	34216885	34214156	-	NM_001008703	C6orf1	intergenic	3836
chr6:170102671-170102949	279	170102738	7	4.32466	3.56572	1.34724	NAT10-RIP-1_vs_Input-1_1e-3_10_30_peak_10561	chr6	170102207	170106453	+	NM_001029863	C6orf120	promoter	603
chr6:30615303-30615598	296	30615522	3	3.85422	3.19193	0.96386	NAT10-RIP-1_vs_Input-1_1e-3_10_30_peak_10093	chr6	30614815	30620987	+	NM_001109938	C6orf136	promoter	635
chr6:31627276-31627522	247	31627385	8	5.07083	3.93356	1.95715	NAT10-RIP-1_vs_Input-1_1e-3_10_30_peak_10137	chr6	31628549	31626074	-	NM_021184	C6orf47	promoter	1150
chr6:10694547-10694738	192	10694593	3	4.9852	3.54359	1.91489	NAT10-RIP-1_vs_Input-1_1e-3_10_30_peak_9941	chr6	10695030	10671650	-	NR_026736	C6orf52	promoter	388
chr6:36876538-36876756	219	36876622	2	3.51825	2.66437	0.67421	NAT10-RIP-1_vs_Input-1_1e-3_10_30_peak_10221	chr6	36853639	36896740	+	NM_001286635	C6orf89	intron	23008
chr6:159342750-159343105	356	159342888	22	12.5715	5.6947	8.80486	NAT10-RIP-1_vs_Input-1_1e-3_10_30_peak_10534	chr6	159309618	159331385	+	NM_001195032	C6orf99	intergenic	33309
chr7:6629166-6629432	267	6629211	3	4.42262	3.39019	1.43487	NAT10-RIP-1_vs_Input-1_1e-3_10_30_peak_10696	chr7	6629651	6648357	+	NM_001303039	C7orf26	promoter	-352
chr7:99756096-99756285	190	99756127	7	7.0107	5.22621	3.66575	NAT10-RIP-1_vs_Input-1_1e-3_10_30_peak_11015	chr7	99756344	99752042	-	NM_001303470	C7orf43	promoter	154
chr7:134851069-134851561	493	134851126	14	5.07668	3.18569	1.96084	NAT10-RIP-1_vs_Input-1_1e-3_10_30_peak_11166	chr7	134854226	134850531	-	NM_001243753	C7orf49	exon	2911
chr7:1109274-1109484	211	1109397	3	5.02281	3.55249	1.91962	NAT10-RIP-1_vs_Input-1_1e-3_10_30_peak_10592	chr7	1177893	1036621	-	NM_001318252	C7orf50	intron	68514
chr7:1107871-1108106	236	1108014	3	5.02281	3.55249	1.91962	NAT10-RIP-1_vs_Input-1_1e-3_10_30_peak_10591	chr7	1177893	1036621	-	NM_001318252	C7orf50	intron	69905
chr7:1185591-1185810	220	1185659	3	4.24649	3.33372	1.28117	NAT10-RIP-1_vs_Input-1_1e-3_10_30_peak_10593	chr7	1177893	1036621	-	NM_001318252	C7orf50	upstream	-7807
chr7:1036953-1037405	453	1036955	11	3.94382	2.88759	1.03336	NAT10-RIP-1_vs_Input-1_1e-3_10_30_peak_10588	chr7	1177893	1036621	-	NM_001318252	C7orf50	exon	140714
chr7:1186699-1186889	191	1186792	2	3.51825	2.66437	0.67421	NAT10-RIP-1_vs_Input-1_1e-3_10_30_peak_10594	chr7	1177893	1036621	-	NM_001318252	C7orf50	upstream	-8901
chr7:108634242-108634800	559	108634610	33	9.66562	3.36084	6.08996	NAT10-RIP-1_vs_Input-1_1e-3_10_30_peak_11084	chr7	108524644	108524031	-	NM_001024607	C7orf66	intergenic	-109877
chr7:135327272-135327493	222	135327421	2	3.16752	2.57168	0.51232	NAT10-RIP-1_vs_Input-1_1e-3_10_30_peak_11169	chr7	135347220	135361160	+	NM_001130929	C7orf73	upstream	-19838
chr8:67578393-67579040	648	67578837	21	10.5101	4.87946	6.87067	NAT10-RIP-1_vs_Input-1_1e-3_10_30_peak_11553	chr8	67579786	67593377	+	NM_019607	C8orf44	promoter	-1070
chr8:67653310-67653546	237	67653356	2	3.51825	2.66437	0.67421	NAT10-RIP-1_vs_Input-1_1e-3_10_30_peak_11554	chr8	67579786	67774257	+	NM_001204173	C8orf44-SGK3	intron	73642
chr8:22458652-22458849	198	22458766	16	13.8781	7.83849	10.039	NAT10-RIP-1_vs_Input-1_1e-3_10_30_peak_11443	chr8	22457113	22461662	+	NM_001198827	C8orf58	promoter	1637
chr8:22451378-22451690	313	22451566	13	5.59736	3.56964	2.4203	NAT10-RIP-1_vs_Input-1_1e-3_10_30_peak_11442	chr8	22457113	22461662	+	NM_001198827	C8orf58	upstream	-5579
chr8:124249179-124249386	208	124249264	43	15.1131	4.1118	11.2154	NAT10-RIP-1_vs_Input-1_1e-3_10_30_peak_11712	chr8	124253638	124232195	-	NM_032847	C8orf76	intron	4356
chr8:145772611-145773675	1065	145773307	6	9.02281	5.94401	5.49229	NAT10-RIP-1_vs_Input-1_1e-3_10_30_peak_11857	chr8	145754458	145751602	-	NM_001001795	C8orf82	upstream	-18685
chr5:39382551-39383139	589	39383006	8	8.38498	5.95727	4.90196	NAT10-RIP-1_vs_Input-1_1e-3_10_30_peak_9444	chr5	39364662	39284246	-	NM_001737	C9	upstream	-18183
chr5:39372150-39372457	308	39372401	9	5.33918	3.96917	2.19088	NAT10-RIP-1_vs_Input-1_1e-3_10_30_peak_9443	chr5	39364662	39284246	-	NM_001737	C9	upstream	-7641
chr9:96051214-96051434	221	96051274	4	6.62336	4.44061	3.32327	NAT10-RIP-1_vs_Input-1_1e-3_10_30_peak_12124	chr9	96108696	96080480	-	NM_001098808	C9orf129	intergenic	57372
chr9:139910796-139911186	391	139911034	8	8.90534	6.23209	5.38279	NAT10-RIP-1_vs_Input-1_1e-3_10_30_peak_12416	chr9	139921915	139931234	+	NM_207511	C9orf139	upstream	-10924
chr9:139910404-139910597	194	139910536	8	7.21999	5.29016	3.85174	NAT10-RIP-1_vs_Input-1_1e-3_10_30_peak_12415	chr9	139921915	139931234	+	NM_207511	C9orf139	upstream	-11415
chr9:139908361-139908812	452	139908780	5	5.01185	4.08855	1.91962	NAT10-RIP-1_vs_Input-1_1e-3_10_30_peak_12414	chr9	139921915	139931234	+	NM_207511	C9orf139	upstream	-13329
chr9:139911465-139911767	303	139911675	3	3.7697	3.15835	0.88927	NAT10-RIP-1_vs_Input-1_1e-3_10_30_peak_12417	chr9	139921915	139931234	+	NM_207511	C9orf139	upstream	-10299
chr9:139887237-139887615	379	139887331	5	4.47348	3.78694	1.47291	NAT10-RIP-1_vs_Input-1_1e-3_10_30_peak_12413	chr9	139886869	139888440	+	NM_001329678	C9orf142	promoter	557
chr9:139370916-139372092	1177	139371105	54	38.2576	9.69139	33.7269	NAT10-RIP-1_vs_Input-1_1e-3_10_30_peak_12392	chr9	139377946	139380519	+	NM_152571	C9orf163	upstream	-6442
chr9:139368606-139370623	2018	139370107	29	14.477	5.36018	10.6073	NAT10-RIP-1_vs_Input-1_1e-3_10_30_peak_12391	chr9	139377946	139380519	+	NM_152571	C9orf163	upstream	-8332
chr9:139377975-139378222	248	139378037	4	6.50413	4.41212	3.22358	NAT10-RIP-1_vs_Input-1_1e-3_10_30_peak_12393	chr9	139377946	139380519	+	NM_152571	C9orf163	promoter	152
chr9:139731789-139732487	699	139731919	16	18.5998	10.6425	14.559	NAT10-RIP-1_vs_Input-1_1e-3_10_30_peak_12404	chr9	139738866	139741797	+	NM_001080482	C9orf172	upstream	-6728
chr9:139733366-139733855	490	139733470	11	9.40429	6.20146	5.84699	NAT10-RIP-1_vs_Input-1_1e-3_10_30_peak_12405	chr9	139738866	139741797	+	NM_001080482	C9orf172	upstream	-5256
chr9:139734889-139735597	709	139735203	20	10.2475	4.91504	6.62708	NAT10-RIP-1_vs_Input-1_1e-3_10_30_peak_12406	chr9	139738866	139741797	+	NM_001080482	C9orf172	upstream	-3623
chr9:34398399-34398621	223	34398475	11	5.89397	4.0175	2.67892	NAT10-RIP-1_vs_Input-1_1e-3_10_30_peak_11935	chr9	34397849	34379016	-	NM_032596	C9orf24	promoter	-661
chr9:74622816-74623017	202	74622929	15	10.5658	6.06912	6.92003	NAT10-RIP-1_vs_Input-1_1e-3_10_30_peak_12044	chr9	74675521	74666296	-	NM_001128618	C9orf57	intergenic	52605
chr9:139006900-139008336	1437	139007673	18	10.153	5.21602	6.53598	NAT10-RIP-1_vs_Input-1_1e-3_10_30_peak_12378	chr9	139010277	139006426	-	NM_001256526	C9orf69	exon	2659
chr9:74540333-74540561	229	74540457	3	4.36175	3.37115	1.37944	NAT10-RIP-1_vs_Input-1_1e-3_10_30_peak_12043	chr9	74526422	74588371	+	NM_182505	C9orf85	intron	14025
chr9:74536098-74536287	190	74536169	3	3.40497	3.00052	0.67421	NAT10-RIP-1_vs_Input-1_1e-3_10_30_peak_12042	chr9	74526422	74588371	+	NM_182505	C9orf85	intron	9770
chrX:15768129-15768382	254	15768238	3	5.02281	3.55249	1.91962	NAT10-RIP-1_vs_Input-1_1e-3_10_30_peak_12496	chrX	15756411	15805748	+	NM_007220	CA5B	exon	11844
chr2:231595608-231595849	242	231595833	4	3.89844	3.40712	0.99658	NAT10-RIP-1_vs_Input-1_1e-3_10_30_peak_7159	chr2	231578262	231685790	+	NM_001130850	CAB39	intron	17466
chr13:50018569-50018811	243	50018794	3	3.98605	3.24213	1.05486	NAT10-RIP-1_vs_Input-1_1e-3_10_30_peak_3072	chr13	50018262	49882785	-	NM_001287337	CAB39L	promoter	-428
chr22:24515350-24515559	210	24515463	5	6.73158	4.86319	3.41174	NAT10-RIP-1_vs_Input-1_1e-3_10_30_peak_7922	chr22	24407819	24574596	+	NM_001199281	CABIN1	exon	107635
chr22:24459406-24459634	229	24459560	3	5.02281	3.55249	1.91962	NAT10-RIP-1_vs_Input-1_1e-3_10_30_peak_7919	chr22	24407819	24574596	+	NM_001199281	CABIN1	exon	51701
chr22:24480531-24480724	194	24480663	4	3.89844	3.40712	0.99658	NAT10-RIP-1_vs_Input-1_1e-3_10_30_peak_7921	chr22	24407819	24574596	+	NM_001199281	CABIN1	exon	72808
chr22:24462938-24463396	459	24463022	3	3.98605	3.24213	1.05486	NAT10-RIP-1_vs_Input-1_1e-3_10_30_peak_7920	chr22	24407819	24574596	+	NM_001199281	CABIN1	intron	55348
chr22:24529676-24529875	200	24529800	2	3.51825	2.66437	0.67421	NAT10-RIP-1_vs_Input-1_1e-3_10_30_peak_7923	chr22	24407819	24574596	+	NM_001199281	CABIN1	intron	121956
chr22:24455694-24456033	340	24455787	2	3.30874	2.61145	0.62547	NAT10-RIP-1_vs_Input-1_1e-3_10_30_peak_7918	chr22	24407819	24574596	+	NM_001199281	CABIN1	intron	48044
chr18:20745678-20745915	238	20745806	2	3.51825	2.66437	0.67421	NAT10-RIP-1_vs_Input-1_1e-3_10_30_peak_5324	chr18	20735788	20840434	+	NM_138375	CABLES1	intron	10008
chr1:65157336-65158262	927	65157553	5	5.01794	4.09181	1.91962	NAT10-RIP-1_vs_Input-1_1e-3_10_30_peak_569	chr1	64971596	65158741	+	NM_001293274	CACHD1	exon	186203
chr1:65124365-65124570	206	65124444	3	5.02281	3.55249	1.91962	NAT10-RIP-1_vs_Input-1_1e-3_10_30_peak_568	chr1	64971596	65158741	+	NM_001293274	CACHD1	exon	152871
chr1:64970390-64970595	206	64970579	3	5.02281	3.55249	1.91962	NAT10-RIP-1_vs_Input-1_1e-3_10_30_peak_564	chr1	64971596	65158741	+	NM_001293274	CACHD1	promoter	-1104
chr1:65099746-65099948	203	65099801	2	3.51825	2.66437	0.67421	NAT10-RIP-1_vs_Input-1_1e-3_10_30_peak_567	chr1	64971596	65158741	+	NM_001293274	CACHD1	exon	128251
chr1:64982159-64982371	213	64982234	2	3.51825	2.66437	0.67421	NAT10-RIP-1_vs_Input-1_1e-3_10_30_peak_566	chr1	64971596	65158741	+	NM_001293274	CACHD1	intron	10669
chr1:64979793-64980021	229	64979910	2	3.51825	2.66437	0.67421	NAT10-RIP-1_vs_Input-1_1e-3_10_30_peak_565	chr1	64971596	65158741	+	NM_001293274	CACHD1	intron	8311
chrX:49090476-49090771	296	49090600	70	38.0303	7.10025	33.5034	NAT10-RIP-1_vs_Input-1_1e-3_10_30_peak_12566	chrX	49089833	49061522	-	NM_001256789	CACNA1F	promoter	-790
chrX:49106649-49106899	251	49106756	10	9.51537	6.43041	5.94975	NAT10-RIP-1_vs_Input-1_1e-3_10_30_peak_12567	chrX	49089833	49061522	-	NM_001256789	CACNA1F	upstream	-16941
chr3:54297863-54298067	205	54298000	2	3.44749	2.64727	0.67421	NAT10-RIP-1_vs_Input-1_1e-3_10_30_peak_8469	chr3	54156692	55108584	+	NM_018398	CACNA2D3	intron	141273
chr19:3632463-3633067	605	3632740	11	7.10662	4.763	3.75033	NAT10-RIP-1_vs_Input-1_1e-3_10_30_peak_5609	chr19	3626813	3610642	-	NM_021231	CACTIN	upstream	-5952
chr19:3611897-3612229	333	3612014	11	6.45363	4.3586	3.17832	NAT10-RIP-1_vs_Input-1_1e-3_10_30_peak_5607	chr19	3626813	3610642	-	NM_021231	CACTIN	exon	14750
chr19:3610810-3611160	351	3611053	11	5.64235	3.86621	2.45557	NAT10-RIP-1_vs_Input-1_1e-3_10_30_peak_5606	chr19	3626813	3610642	-	NM_021231	CACTIN	intron	15828
chr19:3631421-3632109	689	3631579	8	4.51415	3.57225	1.49905	NAT10-RIP-1_vs_Input-1_1e-3_10_30_peak_5608	chr19	3626813	3610642	-	NM_021231	CACTIN	upstream	-4952
chr10:120513927-120514163	237	120514138	10	8.29316	5.68467	4.83051	NAT10-RIP-1_vs_Input-1_1e-3_10_30_peak_1753	chr10	120514758	120440493	-	NM_153810	CACUL1	promoter	713
chr2:27461293-27461506	214	27461387	13	9.45035	5.82716	5.88871	NAT10-RIP-1_vs_Input-1_1e-3_10_30_peak_6557	chr2	27440257	27466660	+	NM_001306079	CAD	exon	21142
chr2:27462014-27462333	320	27462257	5	5.84548	4.50078	2.63476	NAT10-RIP-1_vs_Input-1_1e-3_10_30_peak_6558	chr2	27440257	27466660	+	NM_001306079	CAD	intron	21916
chr19:44153048-44153284	237	44153158	42	17.4363	4.80568	13.4408	NAT10-RIP-1_vs_Input-1_1e-3_10_30_peak_6283	chr19	44143991	44126521	-	NM_145296	CADM4	upstream	-9175
chr7:93220266-93220475	210	93220307	2	3.51825	2.66437	0.67421	NAT10-RIP-1_vs_Input-1_1e-3_10_30_peak_10959	chr7	93204042	93053798	-	NM_001164737	CALCR	upstream	-16328
chr7:93269133-93269401	269	93269288	2	3.4062	2.63694	0.67421	NAT10-RIP-1_vs_Input-1_1e-3_10_30_peak_10960	chr7	93204042	93053798	-	NM_001164737	CALCR	intergenic	-65225
chr7:134603172-134603364	193	134603260	4	6.1774	4.32732	2.93382	NAT10-RIP-1_vs_Input-1_1e-3_10_30_peak_11161	chr7	134464163	134655480	+	NM_004342	CALD1	intron	139105
chr7:134619721-134619913	193	134619795	6	4.1415	3.54053	1.18933	NAT10-RIP-1_vs_Input-1_1e-3_10_30_peak_11163	chr7	134464163	134655480	+	NM_004342	CALD1	intron	155654
chr7:134500852-134501106	255	134501025	2	3.51825	2.66437	0.67421	NAT10-RIP-1_vs_Input-1_1e-3_10_30_peak_11160	chr7	134464163	134655480	+	NM_004342	CALD1	intron	36816
chr7:134611308-134611562	255	134611377	2	3.51825	2.66437	0.67421	NAT10-RIP-1_vs_Input-1_1e-3_10_30_peak_11162	chr7	134464163	134655480	+	NM_004342	CALD1	intron	147272
chr10:105184736-105185057	322	105184912	29	17.9416	6.83453	13.9253	NAT10-RIP-1_vs_Input-1_1e-3_10_30_peak_1716	chr10	105212162	105206542	-	NM_015916	CALHM2	intergenic	27266
chr10:105202907-105203100	194	105202991	8	7.21999	5.29016	3.85174	NAT10-RIP-1_vs_Input-1_1e-3_10_30_peak_1717	chr10	105212162	105206542	-	NM_015916	CALHM2	intergenic	9159
chr15:68490060-68490359	300	68490286	4	3.45564	3.15578	0.67421	NAT10-RIP-1_vs_Input-1_1e-3_10_30_peak_3721	chr15	68498448	68483042	-	NM_033429	CALML4	intron	8239
chr19:13050235-13050450	216	13050336	72	35.5479	6.33732	31.0658	NAT10-RIP-1_vs_Input-1_1e-3_10_30_peak_5820	chr19	13049413	13055304	+	NM_004343	CALR	promoter	929
chr19:13039172-13039491	320	13039407	6	8.20976	5.67373	4.75384	NAT10-RIP-1_vs_Input-1_1e-3_10_30_peak_5819	chr19	13049413	13055304	+	NM_004343	CALR	upstream	-10082
chr19:13033451-13033679	229	13033574	17	10.1272	5.39315	6.51188	NAT10-RIP-1_vs_Input-1_1e-3_10_30_peak_5818	chr19	13049413	13055304	+	NM_004343	CALR	upstream	-15848
chr19:13051070-13051481	412	13051153	51	18.0765	4.2552	14.054	NAT10-RIP-1_vs_Input-1_1e-3_10_30_peak_5821	chr19	13049413	13055304	+	NM_004343	CALR	promoter	1862
chr1:20827631-20827851	221	20827716	8	6.18619	4.6511	2.93804	NAT10-RIP-1_vs_Input-1_1e-3_10_30_peak_288	chr1	20812728	20808883	-	NM_018584	CAMK2N1	upstream	-15013
chr1:20809384-20809603	220	20809473	4	4.48126	3.70196	1.47291	NAT10-RIP-1_vs_Input-1_1e-3_10_30_peak_287	chr1	20812728	20808883	-	NM_018584	CAMK2N1	exon	3235
chr5:110605143-110605575	433	110605266	2	3.51825	2.66437	0.67421	NAT10-RIP-1_vs_Input-1_1e-3_10_30_peak_9560	chr5	110560239	110830582	+	NM_001323377	CAMK4	intron	45120
chr12:121758412-121758630	219	121758498	3	4.57427	3.43545	1.55302	NAT10-RIP-1_vs_Input-1_1e-3_10_30_peak_2887	chr12	121736111	121675494	-	NM_006549	CAMKK2	intergenic	-22410
chr9:138713308-138713956	649	138713386	17	10.1272	5.39315	6.51188	NAT10-RIP-1_vs_Input-1_1e-3_10_30_peak_12371	chr9	138799005	138700332	-	NM_015447	CAMSAP1	exon	85373
chr9:138703086-138703356	271	138703175	14	8.44957	5.02187	4.96098	NAT10-RIP-1_vs_Input-1_1e-3_10_30_peak_12369	chr9	138799005	138700332	-	NM_015447	CAMSAP1	exon	95784
chr9:138712848-138713045	198	138712974	11	6.16362	4.1811	2.92189	NAT10-RIP-1_vs_Input-1_1e-3_10_30_peak_12370	chr9	138799005	138700332	-	NM_015447	CAMSAP1	exon	86059
chr9:138714151-138715048	898	138714665	15	3.70441	2.46408	0.83288	NAT10-RIP-1_vs_Input-1_1e-3_10_30_peak_12372	chr9	138799005	138700332	-	NM_015447	CAMSAP1	exon	84406
chr1:200708853-200709094	242	200708977	8	7.88722	5.68041	4.45599	NAT10-RIP-1_vs_Input-1_1e-3_10_30_peak_1014	chr1	200708685	200829835	+	NM_001297708	CAMSAP2	promoter	288
chr17:4892857-4893114	258	4892999	4	4.45418	3.68919	1.46138	NAT10-RIP-1_vs_Input-1_1e-3_10_30_peak_4646	chr17	4890960	4871286	-	NM_001171166	CAMTA2	upstream	-2025
chr12:67700010-67700314	305	67700041	22	3.23401	1.99669	0.56775	NAT10-RIP-1_vs_Input-1_1e-3_10_30_peak_2757	chr12	67663060	67708472	+	NM_018448	CAND1	exon	37102
chr3:12829411-12829785	375	12829506	33	18.6694	6.38557	14.6264	NAT10-RIP-1_vs_Input-1_1e-3_10_30_peak_8262	chr3	12838170	12876313	+	NM_001162499	CAND2	upstream	-8572
chr3:12856741-12856943	203	12856771	3	5.02281	3.55249	1.91962	NAT10-RIP-1_vs_Input-1_1e-3_10_30_peak_8263	chr3	12838170	12876313	+	NM_001162499	CAND2	exon	18672
chr2:85628887-85629080	194	85628996	4	6.62336	4.44061	3.32327	NAT10-RIP-1_vs_Input-1_1e-3_10_30_peak_6709	chr2	85636955	85621870	-	NM_001320732	CAPG	exon	7972
chr11:64950158-64950417	260	64950274	29	46.2253	22.2118	41.5687	NAT10-RIP-1_vs_Input-1_1e-3_10_30_peak_2079	chr11	64949303	64979477	+	NR_040008	CAPN1	promoter	984
chr11:64953392-64953831	440	64953674	10	14.0248	8.68547	10.1812	NAT10-RIP-1_vs_Input-1_1e-3_10_30_peak_2080	chr11	64949303	64979477	+	NR_040008	CAPN1	intron	4308
chr11:64955339-64955821	483	64955439	4	5.74321	4.19823	2.54184	NAT10-RIP-1_vs_Input-1_1e-3_10_30_peak_2081	chr11	64949303	64979477	+	NR_040008	CAPN1	intron	6277
chr2:241517047-241518078	1032	241517914	19	13.2424	6.69583	9.43527	NAT10-RIP-1_vs_Input-1_1e-3_10_30_peak_7236	chr2	241526132	241538526	+	NM_023085	CAPN10	upstream	-8570
chr2:241537295-241537607	313	241537433	7	9.74553	6.48426	6.16264	NAT10-RIP-1_vs_Input-1_1e-3_10_30_peak_7238	chr2	241525733	241522166	-	NR_103792	CAPN10-AS1	upstream	-11718
chr2:241534493-241534695	203	241534542	4	5.62449	4.15945	2.4412	NAT10-RIP-1_vs_Input-1_1e-3_10_30_peak_7237	chr2	241525733	241522166	-	NR_103792	CAPN10-AS1	upstream	-8861
chr6:44116242-44116671	430	44116309	6	3.00149	2.77842	0.38258	NAT10-RIP-1_vs_Input-1_1e-3_10_30_peak_10282	chr6	44126547	44152139	+	NM_007058	CAPN11	upstream	-10091
chr1:223900328-223900582	255	223900465	34	24.401	8.66585	20.1759	NAT10-RIP-1_vs_Input-1_1e-3_10_30_peak_1107	chr1	223900118	223963720	+	NM_001748	CAPN2	promoter	337
chr1:223934699-223934891	193	223934788	37	20.8832	6.56075	16.7613	NAT10-RIP-1_vs_Input-1_1e-3_10_30_peak_1109	chr1	223900118	223963720	+	NM_001748	CAPN2	exon	34677
chr1:223946970-223947178	209	223947092	35	19.4299	6.34346	15.3583	NAT10-RIP-1_vs_Input-1_1e-3_10_30_peak_1110	chr1	223900118	223963720	+	NM_001748	CAPN2	exon	46956
chr1:223921432-223921724	293	223921579	3	3.07596	2.83968	0.44652	NAT10-RIP-1_vs_Input-1_1e-3_10_30_peak_1108	chr1	223900118	223963720	+	NM_001748	CAPN2	intron	21460
chr1:223963079-223963414	336	223963281	66	7.91826	2.10322	4.48493	NAT10-RIP-1_vs_Input-1_1e-3_10_30_peak_1112	chr1	223900118	223963720	+	NM_001748	CAPN2	exon	63128
chr1:223962624-223962858	235	223962850	44	4.23877	1.82857	1.27588	NAT10-RIP-1_vs_Input-1_1e-3_10_30_peak_1111	chr1	223900118	223963720	+	NM_001748	CAPN2	exon	62623
chr3:15247821-15248016	196	15247857	5	8.30256	5.32874	4.83408	NAT10-RIP-1_vs_Input-1_1e-3_10_30_peak_8276	chr3	15247732	15294423	+	NM_014296	CAPN7	promoter	186
chr1:223742452-223742705	254	223742559	5	6.73158	4.86319	3.41174	NAT10-RIP-1_vs_Input-1_1e-3_10_30_peak_1105	chr1	223853436	223714971	-	NM_001143962	CAPN8	intron	110858
chr1:223741870-223742181	312	223742057	4	6.62336	4.44061	3.32327	NAT10-RIP-1_vs_Input-1_1e-3_10_30_peak_1104	chr1	223853436	223714971	-	NM_001143962	CAPN8	intron	111411
chr1:223743425-223743622	198	223743511	3	5.02281	3.55249	1.91962	NAT10-RIP-1_vs_Input-1_1e-3_10_30_peak_1106	chr1	223853436	223714971	-	NM_001143962	CAPN8	intron	109913
chr16:55575548-55575943	396	55575776	2	3.51825	2.66437	0.67421	NAT10-RIP-1_vs_Input-1_1e-3_10_30_peak_4282	chr16	55600583	55601592	+	NM_032330	CAPNS2	intergenic	-24838
chr11:34073960-34074190	231	34074085	40	35.3954	12.2844	30.916	NAT10-RIP-1_vs_Input-1_1e-3_10_30_peak_1944	chr11	34073229	34124157	+	NM_005898	CAPRIN1	promoter	846
chr11:34097782-34098010	229	34097893	35	19.7765	6.47685	15.6921	NAT10-RIP-1_vs_Input-1_1e-3_10_30_peak_1945	chr11	34073229	34124157	+	NM_005898	CAPRIN1	exon	24667
chr12:30881685-30882157	473	30881950	41	16.2708	4.57442	12.3226	NAT10-RIP-1_vs_Input-1_1e-3_10_30_peak_2531	chr12	30907448	30862485	-	NM_032156	CAPRIN2	exon	25527
chr19:5917816-5918006	191	5917926	12	15.4462	9.43727	11.5338	NAT10-RIP-1_vs_Input-1_1e-3_10_30_peak_5683	chr19	5913654	5916222	+	NM_080590	CAPS	intergenic	4257
chr19:5916306-5916753	448	5916427	12	5.9373	3.89505	2.71693	NAT10-RIP-1_vs_Input-1_1e-3_10_30_peak_5682	chr19	5913654	5916222	+	NM_080590	CAPS	intergenic	2875
chr19:5908876-5909396	521	5908997	3	4.76688	3.48868	1.72313	NAT10-RIP-1_vs_Input-1_1e-3_10_30_peak_5680	chr19	5913654	5916222	+	NM_080590	CAPS	upstream	-4518
chr19:5915096-5915365	270	5915283	3	3.07596	2.83968	0.44652	NAT10-RIP-1_vs_Input-1_1e-3_10_30_peak_5681	chr19	5913654	5916222	+	NM_080590	CAPS	promoter	1576
chr22:37912022-37912323	302	37912113	9	15.6068	8.88123	11.6871	NAT10-RIP-1_vs_Input-1_1e-3_10_30_peak_8059	chr22	37915210	37886399	-	NM_014550	CARD10	exon	3038
chr22:37914969-37915262	294	37915054	7	11.852	7.10498	8.12377	NAT10-RIP-1_vs_Input-1_1e-3_10_30_peak_8060	chr22	37915210	37886399	-	NM_014550	CARD10	promoter	95
chr22:37909096-37909287	192	37909207	2	3.51825	2.66437	0.67421	NAT10-RIP-1_vs_Input-1_1e-3_10_30_peak_8058	chr22	37915210	37886399	-	NM_014550	CARD10	intron	6019
chr22:37907849-37908096	248	37908024	2	3.51825	2.66437	0.67421	NAT10-RIP-1_vs_Input-1_1e-3_10_30_peak_8057	chr22	37915210	37886399	-	NM_014550	CARD10	intron	7238
chr11:104982774-104982966	193	104982930	2	3.51825	2.66437	0.67421	NAT10-RIP-1_vs_Input-1_1e-3_10_30_peak_2280	chr11	104972158	104963195	-	NM_001007232	CARD17	upstream	-10712
chr11:105204491-105204706	216	105204562	2	3.13467	2.56193	0.48535	NAT10-RIP-1_vs_Input-1_1e-3_10_30_peak_2281	chr11	105010461	105008447	-	NM_021571	CARD18	intergenic	-194137
chr9:139272035-139273715	1681	139273604	12	12.7272	8.01582	8.95062	NAT10-RIP-1_vs_Input-1_1e-3_10_30_peak_12384	chr9	139268133	139258407	-	NM_052814	CARD9	upstream	-4742
chr9:139277702-139277967	266	139277803	6	8.20976	5.67373	4.75384	NAT10-RIP-1_vs_Input-1_1e-3_10_30_peak_12385	chr9	139268133	139258407	-	NM_052814	CARD9	upstream	-9701
chr9:139287671-139287880	210	139287787	4	5.31972	4.05266	2.17419	NAT10-RIP-1_vs_Input-1_1e-3_10_30_peak_12386	chr9	139268133	139258407	-	NM_052814	CARD9	upstream	-19642
chr9:139271100-139271360	261	139271240	3	4.9852	3.54359	1.91489	NAT10-RIP-1_vs_Input-1_1e-3_10_30_peak_12383	chr9	139268133	139258407	-	NM_052814	CARD9	upstream	-3097
chr6:25620216-25620445	230	25620276	11	5.4068	3.72591	2.24816	NAT10-RIP-1_vs_Input-1_1e-3_10_30_peak_10012	chr6	25279655	25620758	+	NM_001173977	CARMIL1	exon	340675
chr6:25362890-25363160	271	25363016	3	5.02281	3.55249	1.91962	NAT10-RIP-1_vs_Input-1_1e-3_10_30_peak_10008	chr6	25279655	25620758	+	NM_001173977	CARMIL1	intron	83370
chr6:25322572-25322853	282	25322786	3	4.76688	3.48868	1.72313	NAT10-RIP-1_vs_Input-1_1e-3_10_30_peak_10005	chr6	25279655	25620758	+	NM_001173977	CARMIL1	intron	43057
chr6:25556970-25557231	262	25557011	3	3.6383	3.10393	0.77948	NAT10-RIP-1_vs_Input-1_1e-3_10_30_peak_10011	chr6	25279655	25620758	+	NM_001173977	CARMIL1	intron	277445
chr6:25469971-25470234	264	25470013	2	3.51825	2.66437	0.67421	NAT10-RIP-1_vs_Input-1_1e-3_10_30_peak_10009	chr6	25279655	25620758	+	NM_001173977	CARMIL1	intron	190447
chr6:25503122-25503333	212	25503155	2	3.51825	2.66437	0.67421	NAT10-RIP-1_vs_Input-1_1e-3_10_30_peak_10010	chr6	25279655	25620758	+	NM_001173977	CARMIL1	intron	223572
chr6:25285870-25286070	201	25285922	2	3.51216	2.66293	0.67421	NAT10-RIP-1_vs_Input-1_1e-3_10_30_peak_10004	chr6	25279655	25620758	+	NM_001173977	CARMIL1	intron	6315
chr6:25355111-25355434	324	25355169	2	3.44749	2.64727	0.67421	NAT10-RIP-1_vs_Input-1_1e-3_10_30_peak_10007	chr6	25279655	25620758	+	NM_001173977	CARMIL1	intron	75617
chr6:25332397-25332662	266	25332541	2	3.23606	2.59141	0.56875	NAT10-RIP-1_vs_Input-1_1e-3_10_30_peak_10006	chr6	25279655	25620758	+	NM_001173977	CARMIL1	intron	52874
chr16:67645030-67645386	357	67645349	25	7.39101	3.19819	4.00785	NAT10-RIP-1_vs_Input-1_1e-3_10_30_peak_4323	chr16	67679029	67691472	+	NM_001317026	CARMIL2	intergenic	-33821
chr13:111328958-111329159	202	111328993	2	3.51825	2.66437	0.67421	NAT10-RIP-1_vs_Input-1_1e-3_10_30_peak_3163	chr13	111358527	111293756	-	NM_024537	CARS2	intron	29469
chr5:71146733-71146950	218	71146851	317	206.888	10.605	201.24	NAT10-RIP-1_vs_Input-1_1e-3_10_30_peak_9497	chr5	71014989	71016875	+	NM_004291	CARTPT	intergenic	131852
chr16:52689341-52689956	616	52689685	98	26.5465	3.61122	22.2624	NAT10-RIP-1_vs_Input-1_1e-3_10_30_peak_4276	chr16	52640887	52585998	-	NR_033920	CASC16	intergenic	-48761
chr15:44581203-44581551	349	44581415	15	12.099	7.00016	8.35667	NAT10-RIP-1_vs_Input-1_1e-3_10_30_peak_3648	chr15	44580908	44707959	+	NM_177974	CASC4	promoter	469
chr6:92525642-92525868	227	92525767	49	27.1605	6.8386	22.861	NAT10-RIP-1_vs_Input-1_1e-3_10_30_peak_10376	chr6	92400146	92338757	-	NR_104154	CASC6	intergenic	-125609
chr17:73499089-73499332	244	73499209	10	9.95924	6.691	6.36059	NAT10-RIP-1_vs_Input-1_1e-3_10_30_peak_5117	chr17	73511664	73496340	-	NM_020753	CASKIN2	exon	12454
chr17:73497638-73498318	681	73498114	8	5.77106	4.38617	2.566	NAT10-RIP-1_vs_Input-1_1e-3_10_30_peak_5116	chr17	73511664	73496340	-	NM_020753	CASKIN2	exon	13686
chr17:73496691-73497104	414	73496787	8	5.65271	4.31006	2.46466	NAT10-RIP-1_vs_Input-1_1e-3_10_30_peak_5115	chr17	73511664	73496340	-	NM_020753	CASKIN2	exon	14767
chr17:73509797-73510244	448	73509859	4	5.31972	4.05266	2.17419	NAT10-RIP-1_vs_Input-1_1e-3_10_30_peak_5118	chr17	73511664	73496340	-	NM_020753	CASKIN2	promoter	1644
chr16:3178001-3178236	236	3178028	3	3.91321	3.21472	1.00742	NAT10-RIP-1_vs_Input-1_1e-3_10_30_peak_3968	chr16	3194291	3199947	+	NR_132322	CASP16P	upstream	-16173
chr16:3209628-3209821	194	3209675	2	3.51825	2.66437	0.67421	NAT10-RIP-1_vs_Input-1_1e-3_10_30_peak_3969	chr16	3194291	3199947	+	NR_132322	CASP16P	intergenic	15433
chr2:202148671-202148864	194	202148798	8	6.84744	5.06403	3.51584	NAT10-RIP-1_vs_Input-1_1e-3_10_30_peak_7045	chr2	202122753	202152434	+	NR_111983	CASP8	intron	26014
chr2:202111143-202111333	191	202111246	4	3.89844	3.40712	0.99658	NAT10-RIP-1_vs_Input-1_1e-3_10_30_peak_7044	chr2	202122753	202152434	+	NR_111983	CASP8	upstream	-11515
chr1:10725204-10725550	347	10725411	3	5.02281	3.55249	1.91962	NAT10-RIP-1_vs_Input-1_1e-3_10_30_peak_172	chr1	10856733	10696665	-	NM_001079843	CASZ1	exon	131356
chr15:44038705-44038904	200	44038818	17	11.6804	6.27166	7.96486	NAT10-RIP-1_vs_Input-1_1e-3_10_30_peak_3643	chr15	44038496	44028145	-	NR_002318	CATSPER2P1	promoter	-308
chr11:119155937-119156185	249	119156073	11	8.3345	5.53305	4.8626	NAT10-RIP-1_vs_Input-1_1e-3_10_30_peak_2357	chr11	119076985	119178859	+	NM_005188	CBL	exon	79076
chr11:119077052-119077247	196	119077169	5	5.71831	4.44235	2.51828	NAT10-RIP-1_vs_Input-1_1e-3_10_30_peak_2356	chr11	119076985	119178859	+	NM_005188	CBL	promoter	164
chr21:37444778-37445098	321	37445001	36	8.33054	2.86342	4.86085	NAT10-RIP-1_vs_Input-1_1e-3_10_30_peak_7722	chr21	37442221	37445475	+	NM_001757	CBR1	exon	2717
chr4:170037432-170037690	259	170037567	14	11.0018	6.56265	7.33246	NAT10-RIP-1_vs_Input-1_1e-3_10_30_peak_9247	chr4	169931468	169908741	-	NM_032783	CBR4	intergenic	-106093
chr9:164074-164342	269	164271	2	3.51825	2.66437	0.67421	NAT10-RIP-1_vs_Input-1_1e-3_10_30_peak_11869	chr9	179075	121037	-	NM_001145355	CBWD1	intron	14867
chr9:70662470-70662672	203	70662577	5	8.30256	5.32874	4.83408	NAT10-RIP-1_vs_Input-1_1e-3_10_30_peak_12032	chr9	70490211	70484215	-	NM_001286836	CBWD5	intergenic	-172360
chr18:2655943-2656260	318	2656130	4	3.89844	3.40712	0.99658	NAT10-RIP-1_vs_Input-1_1e-3_10_30_peak_5279	chr18	2655394	2652168	-	NR_033754	CBX3P2	promoter	-707
chr17:77808686-77808893	208	77808762	25	13.2706	5.4851	9.46223	NAT10-RIP-1_vs_Input-1_1e-3_10_30_peak_5176	chr17	77813213	77806954	-	NM_003655	CBX4	exon	4424
chr17:77807871-77808118	248	77808074	11	5.67657	3.8867	2.48676	NAT10-RIP-1_vs_Input-1_1e-3_10_30_peak_5175	chr17	77813213	77806954	-	NM_003655	CBX4	exon	5219
chr22:39262224-39263220	997	39262308	20	13.8599	6.80173	10.0222	NAT10-RIP-1_vs_Input-1_1e-3_10_30_peak_8091	chr22	39268339	39257431	-	NM_001303494	CBX6	exon	5617
chr22:39260857-39261634	778	39261274	20	13.269	6.47569	9.46117	NAT10-RIP-1_vs_Input-1_1e-3_10_30_peak_8090	chr22	39268339	39257431	-	NM_001303494	CBX6	exon	7094
chr22:39260381-39260584	204	39260396	16	3.59954	2.3629	0.74769	NAT10-RIP-1_vs_Input-1_1e-3_10_30_peak_8089	chr22	39268339	39257431	-	NM_001303494	CBX6	exon	7857
chr1:52825395-52825877	483	52825471	6	6.19094	4.76997	2.93804	NAT10-RIP-1_vs_Input-1_1e-3_10_30_peak_539	chr1	52831877	52816264	-	NM_001330585	CC2D1B	intron	6241
chr1:52818375-52818720	346	52818436	15	5.8462	3.46078	2.63489	NAT10-RIP-1_vs_Input-1_1e-3_10_30_peak_538	chr1	52831877	52816264	-	NM_001330585	CC2D1B	exon	13330
chr8:22476351-22476885	535	22476408	10	7.79224	5.37066	4.37347	NAT10-RIP-1_vs_Input-1_1e-3_10_30_peak_11445	chr8	22462538	22477983	+	NM_021174	CCAR2	intron	14080
chr8:22472967-22473766	800	22473658	21	11.3775	5.29391	7.68157	NAT10-RIP-1_vs_Input-1_1e-3_10_30_peak_11444	chr8	22462538	22477983	+	NM_021174	CCAR2	exon	10828
chr8:22477202-22477706	505	22477596	21	7.04332	3.38811	3.69207	NAT10-RIP-1_vs_Input-1_1e-3_10_30_peak_11446	chr8	22462538	22477983	+	NM_021174	CCAR2	exon	14916
chr8:22478725-22478993	269	22478921	4	3.08794	2.93052	0.45206	NAT10-RIP-1_vs_Input-1_1e-3_10_30_peak_11447	chr8	22462538	22477983	+	NM_021174	CCAR2	intergenic	16321
chr18:57102665-57103108	444	57102794	10	6.54078	4.57848	3.25649	NAT10-RIP-1_vs_Input-1_1e-3_10_30_peak_5415	chr18	57364644	57098170	-	NM_133459	CCBE1	exon	261758
chr18:57099681-57099897	217	57099699	3	4.8188	3.50225	1.7677	NAT10-RIP-1_vs_Input-1_1e-3_10_30_peak_5413	chr18	57364644	57098170	-	NM_133459	CCBE1	exon	264855
chr18:57101770-57102035	266	57101901	3	4.44344	3.39658	1.45232	NAT10-RIP-1_vs_Input-1_1e-3_10_30_peak_5414	chr18	57364644	57098170	-	NM_133459	CCBE1	exon	262742
chr18:57252133-57252335	203	57252234	2	3.51825	2.66437	0.67421	NAT10-RIP-1_vs_Input-1_1e-3_10_30_peak_5418	chr18	57364644	57098170	-	NM_133459	CCBE1	intron	112410
chr18:57286051-57286262	212	57286112	2	3.51825	2.66437	0.67421	NAT10-RIP-1_vs_Input-1_1e-3_10_30_peak_5420	chr18	57364644	57098170	-	NM_133459	CCBE1	intron	78488
chr18:57294230-57294525	296	57294431	2	3.51825	2.66437	0.67421	NAT10-RIP-1_vs_Input-1_1e-3_10_30_peak_5421	chr18	57364644	57098170	-	NM_133459	CCBE1	intron	70267
chr18:57276824-57277119	296	57276932	2	3.51825	2.66437	0.67421	NAT10-RIP-1_vs_Input-1_1e-3_10_30_peak_5419	chr18	57364644	57098170	-	NM_133459	CCBE1	intron	87673
chr18:57169566-57169868	303	57169717	2	3.51825	2.66437	0.67421	NAT10-RIP-1_vs_Input-1_1e-3_10_30_peak_5416	chr18	57364644	57098170	-	NM_133459	CCBE1	intron	194927
chr18:57220753-57221067	315	57220924	2	3.51825	2.66437	0.67421	NAT10-RIP-1_vs_Input-1_1e-3_10_30_peak_5417	chr18	57364644	57098170	-	NM_133459	CCBE1	intron	143734
chr9:35657765-35657999	235	35657873	2058	1219.98	9.51448	1213.36	NAT10-RIP-1_vs_Input-1_1e-3_10_30_peak_11955	chr9	35658286	35661500	+	NM_001195200	CCDC107	promoter	-404
chr5:114725872-114727078	1207	114726110	114	42.3326	4.85756	37.7331	NAT10-RIP-1_vs_Input-1_1e-3_10_30_peak_9564	chr5	114632458	114602884	-	NM_001040440	CCDC112	intergenic	-94017
chr5:114727340-114728032	693	114727510	101	36.2706	4.65302	31.7751	NAT10-RIP-1_vs_Input-1_1e-3_10_30_peak_9565	chr5	114632458	114602884	-	NM_001040440	CCDC112	intergenic	-95228
chr2:131102971-131103482	512	131103166	7	6.66183	5.02922	3.35755	NAT10-RIP-1_vs_Input-1_1e-3_10_30_peak_6851	chr2	131100254	131095505	-	NM_001321118	CCDC115	upstream	-2972
chr2:131104035-131104308	274	131104144	13	6.98521	4.34689	3.64297	NAT10-RIP-1_vs_Input-1_1e-3_10_30_peak_6852	chr2	131100254	131095505	-	NM_001321118	CCDC115	upstream	-3917
chr3:47037779-47038029	251	47037883	8	8.71395	6.13282	5.20768	NAT10-RIP-1_vs_Input-1_1e-3_10_30_peak_8353	chr3	47018257	46963219	-	NM_001277074	CCDC12	upstream	-19647
chr3:47032898-47033100	203	47033026	5	6.73158	4.86319	3.41174	NAT10-RIP-1_vs_Input-1_1e-3_10_30_peak_8352	chr3	47018257	46963219	-	NM_001277074	CCDC12	upstream	-14742
chr3:47016681-47016908	228	47016827	5	5.13688	4.15473	2.01533	NAT10-RIP-1_vs_Input-1_1e-3_10_30_peak_8351	chr3	47018257	46963219	-	NM_001277074	CCDC12	promoter	1463
chr3:47041525-47041747	223	47041545	5	4.47348	3.78694	1.47291	NAT10-RIP-1_vs_Input-1_1e-3_10_30_peak_8355	chr3	47023500	46963219	-	NM_144716	CCDC12	upstream	-18136
chr3:47040574-47040938	365	47040877	4	4.48126	3.70196	1.47291	NAT10-RIP-1_vs_Input-1_1e-3_10_30_peak_8354	chr3	47023500	46963219	-	NM_144716	CCDC12	upstream	-17256
chr19:18044909-18045105	197	18045043	4	4.48126	3.70196	1.47291	NAT10-RIP-1_vs_Input-1_1e-3_10_30_peak_5928	chr19	18045904	18054794	+	NM_138442	CCDC124	promoter	-897
chr5:68609310-68609711	402	68609436	27	11.4956	4.47318	7.79249	NAT10-RIP-1_vs_Input-1_1e-3_10_30_peak_9485	chr5	68628543	68576518	-	NM_176816	CCDC125	intron	19033
chr17:79639580-79640772	1193	79640408	23	7.50317	3.39094	4.10854	NAT10-RIP-1_vs_Input-1_1e-3_10_30_peak_5221	chr17	79633760	79640936	+	NM_199287	CCDC137	exon	6416
chr2:109430011-109430232	222	109430057	2	3.51825	2.66437	0.67421	NAT10-RIP-1_vs_Input-1_1e-3_10_30_peak_6767	chr2	109403205	109493047	+	NM_001303106	CCDC138	intron	26916
chr2:109381600-109382466	867	109382064	43	7.33848	2.42009	3.95854	NAT10-RIP-1_vs_Input-1_1e-3_10_30_peak_6766	chr2	109403205	109493047	+	NM_001303106	CCDC138	intergenic	-21172
chr2:222826531-222826751	221	222826702	54	8.18924	2.32548	4.73761	NAT10-RIP-1_vs_Input-1_1e-3_10_30_peak_7139	chr2	223162865	223169936	+	NM_153038	CCDC140	intergenic	-336224
chr2:222826947-222827248	302	222827179	95	12.3842	2.25306	8.62695	NAT10-RIP-1_vs_Input-1_1e-3_10_30_peak_7140	chr2	223162865	223169936	+	NM_153038	CCDC140	intergenic	-335768
chr2:222827835-222828061	227	222827871	80	6.18128	1.77406	2.93665	NAT10-RIP-1_vs_Input-1_1e-3_10_30_peak_7141	chr2	223162865	223169936	+	NM_153038	CCDC140	intergenic	-334917
chr2:74709181-74709504	324	74709389	4	3.89844	3.40712	0.99658	NAT10-RIP-1_vs_Input-1_1e-3_10_30_peak_6686	chr2	74710357	74699958	-	NM_032779	CCDC142	promoter	1015
chr17:18513394-18513597	204	18513483	14	11.5753	6.91632	7.86745	NAT10-RIP-1_vs_Input-1_1e-3_10_30_peak_4763	chr17	18528930	18441114	-	NR_036647	CCDC144B	exon	15435
chr17:18483120-18483325	206	18483214	14	4.59058	2.94652	1.56784	NAT10-RIP-1_vs_Input-1_1e-3_10_30_peak_4762	chr17	18528930	18441114	-	NR_036647	CCDC144B	exon	45708
chr17:20217718-20217940	223	20217803	12	5.90443	3.87605	2.6866	NAT10-RIP-1_vs_Input-1_1e-3_10_30_peak_4778	chr17	20224486	20305504	+	NR_023380	CCDC144CP	upstream	-6657
chr17:20747393-20747621	229	20747498	5	8.30256	5.32874	4.83408	NAT10-RIP-1_vs_Input-1_1e-3_10_30_peak_4781	chr17	20771745	20808543	+	NR_104185	CCDC144NL-AS1	intergenic	-24238
chr19:11560072-11560287	216	11560181	17	10.4804	5.58886	6.84317	NAT10-RIP-1_vs_Input-1_1e-3_10_30_peak_5791	chr19	11546603	11531272	-	NM_001302453	CCDC151	upstream	-13576
chr19:11561505-11561708	204	11561597	36	15.4753	4.82898	11.5613	NAT10-RIP-1_vs_Input-1_1e-3_10_30_peak_5792	chr19	11546603	11531272	-	NM_001302453	CCDC151	upstream	-15003
chr16:1495421-1496146	726	1495639	14	12.9342	7.75183	9.14541	NAT10-RIP-1_vs_Input-1_1e-3_10_30_peak_3896	chr16	1494490	1484388	-	NM_001143980	CCDC154	promoter	-1293
chr16:1510818-1511107	290	1510899	4	6.50413	4.41212	3.22358	NAT10-RIP-1_vs_Input-1_1e-3_10_30_peak_3899	chr16	1494490	1484388	-	NM_001143980	CCDC154	upstream	-16472
chr16:1496369-1496630	262	1496541	8	5.77106	4.38617	2.566	NAT10-RIP-1_vs_Input-1_1e-3_10_30_peak_3897	chr16	1494490	1484388	-	NM_001143980	CCDC154	upstream	-2009
chr16:1509383-1509717	335	1509625	3	4.44344	3.39658	1.45232	NAT10-RIP-1_vs_Input-1_1e-3_10_30_peak_3898	chr16	1494490	1484388	-	NM_001143980	CCDC154	upstream	-15060
chr22:30734774-30735236	463	30734914	37	37.2838	14.4141	32.77	NAT10-RIP-1_vs_Input-1_1e-3_10_30_peak_7983	chr22	30752623	30763085	+	NM_001318335	CCDC157	upstream	-17618
chr22:30742284-30742513	230	30742404	19	25.1835	13.6285	20.9357	NAT10-RIP-1_vs_Input-1_1e-3_10_30_peak_7986	chr22	30752623	30763085	+	NM_001318335	CCDC157	upstream	-10225
chr22:30736178-30736389	212	30736256	13	12.4918	7.70014	8.72853	NAT10-RIP-1_vs_Input-1_1e-3_10_30_peak_7984	chr22	30752623	30763085	+	NM_001318335	CCDC157	upstream	-16340
chr22:30737692-30737890	199	30737783	22	15.3657	7.14132	11.4578	NAT10-RIP-1_vs_Input-1_1e-3_10_30_peak_7985	chr22	30752623	30763085	+	NM_001318335	CCDC157	upstream	-14832
chr13:36891221-36891470	250	36891309	5	5.71831	4.44235	2.51828	NAT10-RIP-1_vs_Input-1_1e-3_10_30_peak_3042	chr13	36871992	36801178	-	NM_001144982	CCDC169	upstream	-19353
chr1:46080708-46081149	442	46081074	6	4.62166	3.85007	1.592	NAT10-RIP-1_vs_Input-1_1e-3_10_30_peak_519	chr1	46089731	46085715	-	NM_001114938	CCDC17	intergenic	8803
chr9:15657565-15657767	203	15657700	2	3.51825	2.66437	0.67421	NAT10-RIP-1_vs_Input-1_1e-3_10_30_peak_11903	chr9	15553096	15971897	+	NM_173550	CCDC171	intron	104570
chr9:139702588-139702802	215	139702705	22	21.3406	10.605	17.204	NAT10-RIP-1_vs_Input-1_1e-3_10_30_peak_12402	chr9	139703300	139698378	-	NR_024580	CCDC183-AS1	promoter	605
chr9:139709735-139709941	207	139709853	18	10.3495	5.32015	6.7221	NAT10-RIP-1_vs_Input-1_1e-3_10_30_peak_12403	chr9	139703300	139698378	-	NR_024580	CCDC183-AS1	upstream	-6538
chr16:30779439-30779856	418	30779631	30	20.7066	7.90421	16.5917	NAT10-RIP-1_vs_Input-1_1e-3_10_30_peak_4233	chr16	30773565	30771357	-	NM_001195620	CCDC189	upstream	-6082
chr16:30774440-30774866	427	30774532	18	12.2373	6.36104	8.48623	NAT10-RIP-1_vs_Input-1_1e-3_10_30_peak_4231	chr16	30773565	30771357	-	NM_001195620	CCDC189	promoter	-1088
chr16:30792988-30793513	526	30793033	14	9.95846	5.92352	6.35991	NAT10-RIP-1_vs_Input-1_1e-3_10_30_peak_4236	chr16	30773565	30771357	-	NM_001195620	CCDC189	upstream	-19685
chr16:30791396-30791677	282	30791615	12	7.32511	4.71981	3.94738	NAT10-RIP-1_vs_Input-1_1e-3_10_30_peak_4235	chr16	30773565	30771357	-	NM_001195620	CCDC189	upstream	-17971
chr16:30776246-30776648	403	30776540	7	6.06562	4.67666	2.8342	NAT10-RIP-1_vs_Input-1_1e-3_10_30_peak_4232	chr16	30773565	30771357	-	NM_001195620	CCDC189	upstream	-2882
chr16:30785365-30785813	449	30785697	21	7.52959	3.58151	4.13319	NAT10-RIP-1_vs_Input-1_1e-3_10_30_peak_4234	chr16	30773565	30771357	-	NM_001195620	CCDC189	upstream	-12024
chr1:93811854-93812292	439	93812176	18	7.52952	3.91189	4.13319	NAT10-RIP-1_vs_Input-1_1e-3_10_30_peak_620	chr1	93811368	93775665	-	NR_034089	CCDC18-AS1	promoter	-705
chr5:127121719-127121912	194	127121860	20	7.05468	3.48503	3.70254	NAT10-RIP-1_vs_Input-1_1e-3_10_30_peak_9608	chr5	127039080	127277208	+	NM_001317938	CCDC192	intron	82735
chr5:127274417-127274643	227	127274503	3	3.7291	3.14183	0.85508	NAT10-RIP-1_vs_Input-1_1e-3_10_30_peak_9609	chr5	127039080	127277208	+	NM_001317938	CCDC192	intron	235450
chr6:139079232-139079498	267	139079375	2	3.51825	2.66437	0.67421	NAT10-RIP-1_vs_Input-1_1e-3_10_30_peak_10466	chr6	139094656	139114456	+	NM_015439	CCDC28A	upstream	-15291
chr1:32660553-32660829	277	32660740	18	10.6545	5.48346	7.00523	NAT10-RIP-1_vs_Input-1_1e-3_10_30_peak_390	chr1	32665986	32670991	+	NM_001301011	CCDC28B	upstream	-5295
chr1:32662745-32663057	313	32662832	16	4.90127	2.92151	1.84017	NAT10-RIP-1_vs_Input-1_1e-3_10_30_peak_391	chr1	32665986	32670991	+	NM_001301011	CCDC28B	upstream	-3085
chr17:80112435-80112859	425	80112575	10	5.6128	3.99538	2.4335	NAT10-RIP-1_vs_Input-1_1e-3_10_30_peak_5256	chr17	80170689	80059345	-	NM_198082	CCDC57	intron	58042
chr17:80171533-80171734	202	80171666	3	5.02281	3.55249	1.91962	NAT10-RIP-1_vs_Input-1_1e-3_10_30_peak_5257	chr17	80170705	80111483	-	NM_001316321	CCDC57	promoter	-928
chr3:49200473-49201016	544	49200557	20	15.3135	7.62755	11.4089	NAT10-RIP-1_vs_Input-1_1e-3_10_30_peak_8414	chr3	49203785	49199967	-	NM_022903	CCDC71	exon	3041
chr2:132277938-132278171	234	132278065	11	11.5861	7.50194	7.8768	NAT10-RIP-1_vs_Input-1_1e-3_10_30_peak_6890	chr2	132285406	132291239	+	NM_001258304	CCDC74A	upstream	-7352
chr2:132273012-132273627	616	132273260	10	10.3996	6.94272	6.76789	NAT10-RIP-1_vs_Input-1_1e-3_10_30_peak_6889	chr2	132285406	132291239	+	NM_001258304	CCDC74A	upstream	-12087
chr2:132291532-132291839	308	132291588	5	5.84548	4.50078	2.63476	NAT10-RIP-1_vs_Input-1_1e-3_10_30_peak_6891	chr2	132285406	132291239	+	NM_001258304	CCDC74A	intergenic	6279
chr2:132269885-132270115	231	132270000	9	5.97348	4.3751	2.74864	NAT10-RIP-1_vs_Input-1_1e-3_10_30_peak_6887	chr2	132285406	132291239	+	NM_001258304	CCDC74A	upstream	-15406
chr2:132271417-132271777	361	132271558	5	4.47348	3.78694	1.47291	NAT10-RIP-1_vs_Input-1_1e-3_10_30_peak_6888	chr2	132285406	132291239	+	NM_001258304	CCDC74A	upstream	-13809
chr2:130911821-130912040	220	130911965	24	16.946	7.49048	12.9693	NAT10-RIP-1_vs_Input-1_1e-3_10_30_peak_6845	chr2	130902707	130896855	-	NM_001258307	CCDC74B	upstream	-9223
chr2:130914380-130914640	261	130914521	10	7.64703	5.27908	4.24206	NAT10-RIP-1_vs_Input-1_1e-3_10_30_peak_6846	chr2	130902707	130896855	-	NM_001258307	CCDC74B	upstream	-11803
chr2:130902205-130902539	335	130902311	3	5.02281	3.55249	1.91962	NAT10-RIP-1_vs_Input-1_1e-3_10_30_peak_6843	chr2	130902707	130896855	-	NM_001258307	CCDC74B	promoter	335
chr2:130909185-130910408	1224	130909296	33	7.16925	2.70464	3.80925	NAT10-RIP-1_vs_Input-1_1e-3_10_30_peak_6844	chr2	130902707	130896855	-	NM_001258307	CCDC74B	upstream	-7089
chr19:46914991-46916156	1166	46916094	8	7.21999	5.29016	3.85174	NAT10-RIP-1_vs_Input-1_1e-3_10_30_peak_6355	chr19	46916919	46913585	-	NM_032040	CCDC8	promoter	1346
chr3:112357232-112357464	233	112357294	14	5.53488	3.41726	2.36712	NAT10-RIP-1_vs_Input-1_1e-3_10_30_peak_8600	chr3	112359990	112323232	-	NM_199511	CCDC80	exon	2642
chr11:85646076-85646424	349	85646307	32	17.1157	5.93711	13.1316	NAT10-RIP-1_vs_Input-1_1e-3_10_30_peak_2247	chr11	85566143	85631063	+	NM_173556	CCDC83	intergenic	80107
chr11:65660508-65660765	258	65660647	90	42.1861	6.12501	37.5888	NAT10-RIP-1_vs_Input-1_1e-3_10_30_peak_2123	chr11	65657874	65659106	+	NM_006848	CCDC85B	intergenic	2762
chr11:65658184-65659333	1150	65658694	19	8.45662	4.2138	4.96753	NAT10-RIP-1_vs_Input-1_1e-3_10_30_peak_2122	chr11	65657874	65659106	+	NM_006848	CCDC85B	promoter	884
chr14:99979694-99981593	1900	99980323	18	11.4154	5.89935	7.71783	NAT10-RIP-1_vs_Input-1_1e-3_10_30_peak_3398	chr14	100070727	99977602	-	NM_001144995	CCDC85C	exon	90084
chr14:99979157-99979440	284	99979209	12	6.71509	4.35229	3.40225	NAT10-RIP-1_vs_Input-1_1e-3_10_30_peak_3397	chr14	100070727	99977602	-	NM_001144995	CCDC85C	exon	91429
chr14:100069837-100070167	331	100069927	3	5.02281	3.55249	1.91962	NAT10-RIP-1_vs_Input-1_1e-3_10_30_peak_3400	chr14	100070727	99977602	-	NM_001144995	CCDC85C	promoter	725
chr14:100043890-100044140	251	100044078	3	4.24649	3.33372	1.28117	NAT10-RIP-1_vs_Input-1_1e-3_10_30_peak_3399	chr14	100070727	99977602	-	NM_001144995	CCDC85C	intron	26712
chr11:60609650-60610326	677	60609776	38	20.7472	6.34905	16.6296	NAT10-RIP-1_vs_Input-1_1e-3_10_30_peak_2006	chr11	60609428	60618561	+	NM_024098	CCDC86	promoter	560
chr11:60617710-60618138	429	60617987	18	6.4369	3.41834	3.16455	NAT10-RIP-1_vs_Input-1_1e-3_10_30_peak_2007	chr11	60609428	60618561	+	NM_024098	CCDC86	exon	8496
chr14:91838900-91839119	220	91838958	2	3.51825	2.66437	0.67421	NAT10-RIP-1_vs_Input-1_1e-3_10_30_peak_3380	chr14	91884188	91737666	-	NM_001080414	CCDC88C	intron	45179
chr12:124427932-124428329	398	124428229	2	3.51825	2.66437	0.67421	NAT10-RIP-1_vs_Input-1_1e-3_10_30_peak_2924	chr12	124456637	124420955	-	NM_001304960	CCDC92	intron	28507
chr2:118747387-118747604	218	118747478	5	5.01185	4.08855	1.91962	NAT10-RIP-1_vs_Input-1_1e-3_10_30_peak_6800	chr2	118771739	118673053	-	NM_019044	CCDC93	intron	24244
chr4:7056108-7056783	676	7056412	13	5.79884	3.67929	2.59172	NAT10-RIP-1_vs_Input-1_1e-3_10_30_peak_8980	chr4	7044728	7042575	-	NM_153376	CCDC96	upstream	-11717
chr4:7062649-7062878	230	7062732	35	10.4111	3.43933	6.77883	NAT10-RIP-1_vs_Input-1_1e-3_10_30_peak_8981	chr4	7044728	7042575	-	NM_153376	CCDC96	upstream	-18035
chr4:7051214-7051429	216	7051292	2	3.25383	2.59639	0.57894	NAT10-RIP-1_vs_Input-1_1e-3_10_30_peak_8979	chr4	7044728	7042575	-	NM_153376	CCDC96	upstream	-6593
chr19:41808559-41808851	293	41808707	108	76.589	11.0293	71.5597	NAT10-RIP-1_vs_Input-1_1e-3_10_30_peak_6231	chr19	41816067	41830788	+	NM_052848	CCDC97	upstream	-7362
chr19:41800233-41800593	361	41800511	52	38.3491	10.1774	33.8164	NAT10-RIP-1_vs_Input-1_1e-3_10_30_peak_6230	chr19	41816067	41830788	+	NM_052848	CCDC97	upstream	-15654
chr19:41809873-41810147	275	41810016	114	66.4491	8.29927	61.528	NAT10-RIP-1_vs_Input-1_1e-3_10_30_peak_6232	chr19	41816067	41830788	+	NM_052848	CCDC97	upstream	-6057
chr19:41798179-41798401	223	41798280	78	42.4336	7.22473	37.8326	NAT10-RIP-1_vs_Input-1_1e-3_10_30_peak_6229	chr19	41816067	41830788	+	NM_052848	CCDC97	upstream	-17777
chr19:39412170-39412556	387	39412422	5	4.04137	3.52678	1.10071	NAT10-RIP-1_vs_Input-1_1e-3_10_30_peak_6149	chr19	39402798	39399619	-	NM_001243212	CCER2	upstream	-9565
chr2:228676525-228676744	220	228676635	2	3.51825	2.66437	0.67421	NAT10-RIP-1_vs_Input-1_1e-3_10_30_peak_7151	chr2	228678557	228682280	+	NM_001130046	CCL20	promoter	-1923
chr5:43399646-43399937	292	43399783	2	3.51825	2.66437	0.67421	NAT10-RIP-1_vs_Input-1_1e-3_10_30_peak_9454	chr5	43397366	43379295	-	NM_001301875	CCL28	upstream	-2425
chr17:34499653-34499920	268	34499870	2	3.51825	2.66437	0.67421	NAT10-RIP-1_vs_Input-1_1e-3_10_30_peak_4858	chr17	34524147	34522267	-	NM_001001437	CCL3L3	intergenic	24361
chr17:34550231-34550420	190	34550310	3	5.02281	3.55249	1.91962	NAT10-RIP-1_vs_Input-1_1e-3_10_30_peak_4859	chr17	34538464	34540280	+	NM_001291468	CCL4L2	intergenic	11861
chr17:34651798-34651987	190	34651873	3	5.02281	3.55249	1.91962	NAT10-RIP-1_vs_Input-1_1e-3_10_30_peak_4860	chr17	34640030	34641846	+	NM_001291468	CCL4L2	intergenic	11862
chr13:37007160-37007369	210	37007282	7	11.852	7.10498	8.12377	NAT10-RIP-1_vs_Input-1_1e-3_10_30_peak_3043	chr13	37005966	37017019	+	NM_001111047	CCNA1	promoter	1298
chr4:122744575-122744939	365	122744780	14	11.0018	6.56265	7.33246	NAT10-RIP-1_vs_Input-1_1e-3_10_30_peak_9167	chr4	122745156	122737598	-	NM_001237	CCNA2	promoter	399
chr5:68463724-68464179	456	68464096	44	22.1374	5.96406	17.9763	NAT10-RIP-1_vs_Input-1_1e-3_10_30_peak_9484	chr5	68462836	68474070	+	NM_031966	CCNB1	promoter	1115
chr15:59429353-59429637	285	59429437	22	8.94449	4.05276	5.41948	NAT10-RIP-1_vs_Input-1_1e-3_10_30_peak_3689	chr15	59397283	59417244	+	NM_004701	CCNB2	intergenic	32212
chr6:100034179-100034428	250	100034311	2	3.51825	2.66437	0.67421	NAT10-RIP-1_vs_Input-1_1e-3_10_30_peak_10379	chr6	100016690	99990262	-	NM_005190	CCNC	upstream	-17613
chr11:69457779-69457998	220	69457888	63	67.8775	19.8715	62.9398	NAT10-RIP-1_vs_Input-1_1e-3_10_30_peak_2178	chr11	69455872	69469242	+	NM_053056	CCND1	exon	2016
chr11:69455935-69456296	362	69456135	58	51.1603	13.8089	46.4316	NAT10-RIP-1_vs_Input-1_1e-3_10_30_peak_2177	chr11	69455872	69469242	+	NM_053056	CCND1	promoter	243
chr11:69465881-69466258	378	69466042	64	28.1796	5.47074	23.8549	NAT10-RIP-1_vs_Input-1_1e-3_10_30_peak_2180	chr11	69455872	69469242	+	NM_053056	CCND1	exon	10197
chr11:69460863-69461058	196	69461039	5	3.74886	3.3426	0.87182	NAT10-RIP-1_vs_Input-1_1e-3_10_30_peak_2179	chr11	69455872	69469242	+	NM_053056	CCND1	intron	5088
chr11:69468822-69469177	356	69469006	37	6.52402	2.41627	3.24242	NAT10-RIP-1_vs_Input-1_1e-3_10_30_peak_2182	chr11	69455872	69469242	+	NM_053056	CCND1	exon	13127
chr11:69466690-69466889	200	69466870	50	7.70808	2.32676	4.29846	NAT10-RIP-1_vs_Input-1_1e-3_10_30_peak_2181	chr11	69455872	69469242	+	NM_053056	CCND1	exon	10917
chr12:4208245-4208572	328	4208331	151	15.7426	2.07894	11.8183	NAT10-RIP-1_vs_Input-1_1e-3_10_30_peak_2434	chr12	4382901	4414522	+	NM_001759	CCND2	intergenic	-174493
chr6:41903447-41903849	403	41903696	22	13.2964	6.05571	9.48685	NAT10-RIP-1_vs_Input-1_1e-3_10_30_peak_10243	chr6	41909586	41902670	-	NM_001760	CCND3	exon	5938
chr6:41909177-41909392	216	41909254	3	5.02281	3.55249	1.91962	NAT10-RIP-1_vs_Input-1_1e-3_10_30_peak_10244	chr6	41909586	41902670	-	NM_001760	CCND3	promoter	302
chr6:41900247-41900568	322	41900512	17	6.46673	3.53583	3.19035	NAT10-RIP-1_vs_Input-1_1e-3_10_30_peak_10242	chr6	41909586	41902670	-	NM_001760	CCND3	intergenic	9179
chr15:43469073-43469277	205	43469141	3	3.32188	2.96157	0.62721	NAT10-RIP-1_vs_Input-1_1e-3_10_30_peak_3634	chr15	43477465	43489375	+	NR_027514	CCNDBP1	upstream	-8290
chr16:2487128-2487332	205	2487281	5	7.7656	5.19279	4.34996	NAT10-RIP-1_vs_Input-1_1e-3_10_30_peak_3944	chr16	2479394	2508859	+	NM_001761	CCNF	exon	7836
chr5:162842726-162842983	258	162842862	3	5.02281	3.55249	1.91962	NAT10-RIP-1_vs_Input-1_1e-3_10_30_peak_9794	chr5	162864576	162872022	+	NM_199246	CCNG1	intergenic	-21722
chr4:77996749-77996979	231	77996870	11	6.16362	4.1811	2.92189	NAT10-RIP-1_vs_Input-1_1e-3_10_30_peak_9086	chr4	77997125	77969176	-	NM_006835	CCNI	promoter	261
chr4:77968526-77968938	413	77968900	33	5.28644	2.24814	2.15047	NAT10-RIP-1_vs_Input-1_1e-3_10_30_peak_9084	chr4	77997125	77969176	-	NM_006835	CCNI	intergenic	28393
chr4:77969250-77969613	364	77969457	41	4.99041	2.01252	1.91962	NAT10-RIP-1_vs_Input-1_1e-3_10_30_peak_9085	chr4	77997125	77969176	-	NM_006835	CCNI	exon	27694
chr5:132094072-132094439	368	132094267	15	4.62686	2.8786	1.5967	NAT10-RIP-1_vs_Input-1_1e-3_10_30_peak_9621	chr5	132083136	132090095	+	NM_001287253	CCNI2	intergenic	11119
chr3:156947718-156947927	210	156947810	2	3.51825	2.66437	0.67421	NAT10-RIP-1_vs_Input-1_1e-3_10_30_peak_8730	chr3	156878549	156865344	-	NM_020307	CCNL1	intergenic	-69273
chr4:91759899-91760183	285	91760086	197	33.7114	2.71678	29.2658	NAT10-RIP-1_vs_Input-1_1e-3_10_30_peak_9121	chr4	91156181	91703154	+	NM_207491	CCSER1	intergenic	603860
chr10:86120622-86120811	190	86120662	2	3.16752	2.57168	0.51232	NAT10-RIP-1_vs_Input-1_1e-3_10_30_peak_1640	chr10	86088344	86133774	+	NM_001284241	CCSER2	intron	32372
chr5:10256062-10256271	210	10256159	31	23.9741	9.26342	19.7601	NAT10-RIP-1_vs_Input-1_1e-3_10_30_peak_9358	chr5	10250648	10266524	+	NM_001306156	CCT5	exon	5518
chr5:10263240-10263429	190	10263329	44	23.3878	6.35801	19.1898	NAT10-RIP-1_vs_Input-1_1e-3_10_30_peak_9360	chr5	10250648	10266524	+	NM_001306156	CCT5	exon	12686
chr5:10264817-10265069	253	10264897	62	14.666	3.12375	10.7885	NAT10-RIP-1_vs_Input-1_1e-3_10_30_peak_9361	chr5	10250648	10266524	+	NM_001306156	CCT5	exon	14295
chr5:10258236-10258652	417	10258284	18	5.02819	2.82442	1.92469	NAT10-RIP-1_vs_Input-1_1e-3_10_30_peak_9359	chr5	10250648	10266524	+	NM_001306156	CCT5	intron	7796
chr1:117531226-117532956	1731	117531443	14	19.8538	11.4426	15.7674	NAT10-RIP-1_vs_Input-1_1e-3_10_30_peak_712	chr1	117544371	117579173	+	NM_001256111	CD101	upstream	-12280
chr1:117529453-117530857	1405	117530681	10	11.4192	7.49567	7.71948	NAT10-RIP-1_vs_Input-1_1e-3_10_30_peak_711	chr1	117544371	117579173	+	NM_001256111	CD101	upstream	-14216
chr11:831632-831974	343	831813	11	15.941	9.5758	12.0046	NAT10-RIP-1_vs_Input-1_1e-3_10_30_peak_1829	chr11	832951	838835	+	NM_001039490	CD151	promoter	-1148
chr11:822387-822586	200	822514	15	10.5658	6.06912	6.92003	NAT10-RIP-1_vs_Input-1_1e-3_10_30_peak_1827	chr11	832951	838835	+	NM_001039490	CD151	upstream	-10465
chr11:824330-825084	755	824915	15	9.35903	5.35666	5.80768	NAT10-RIP-1_vs_Input-1_1e-3_10_30_peak_1828	chr11	832951	838835	+	NM_001039490	CD151	upstream	-8244
chr12:7528009-7528498	490	7528075	13	10.4647	6.45523	6.82886	NAT10-RIP-1_vs_Input-1_1e-3_10_30_peak_2473	chr12	7596781	7507555	-	NM_174941	CD163L1	intron	68528
chr12:7521950-7522168	219	7522059	6	7.02135	5.18275	3.67148	NAT10-RIP-1_vs_Input-1_1e-3_10_30_peak_2471	chr12	7596781	7507555	-	NM_174941	CD163L1	exon	74722
chr12:7525912-7526127	216	7526002	7	6.10806	4.70237	2.87077	NAT10-RIP-1_vs_Input-1_1e-3_10_30_peak_2472	chr12	7596781	7507555	-	NM_174941	CD163L1	exon	70762
chr18:67714752-67715000	249	67714851	2	3.51825	2.66437	0.67421	NAT10-RIP-1_vs_Input-1_1e-3_10_30_peak_5431	chr18	67624412	67530192	-	NM_001303619	CD226	intergenic	-90464
chr18:67662338-67662589	252	67662494	2	3.51825	2.66437	0.67421	NAT10-RIP-1_vs_Input-1_1e-3_10_30_peak_5430	chr18	67624412	67530192	-	NM_001303619	CD226	intergenic	-38051
chrY:21153536-21154510	975	21153855	113	54.3707	6.46516	49.6001	NAT10-RIP-1_vs_Input-1_1e-3_10_30_peak_12879	chrY	21154962	21152525	-	NR_117089	CD24	promoter	939
chrY:21152533-21153298	766	21152775	53	11.4338	2.87762	7.7335	NAT10-RIP-1_vs_Input-1_1e-3_10_30_peak_12878	chrY	21154800	21152525	-	NM_013230	CD24	promoter	1885
chrY:21195779-21196122	344	21195832	2	3.51825	2.66437	0.67421	NAT10-RIP-1_vs_Input-1_1e-3_10_30_peak_12880	chrY	21154962	21152525	-	NR_117089	CD24	intergenic	-40988
chr15:73995147-73995419	273	73995328	7	6.69673	5.04925	3.38562	NAT10-RIP-1_vs_Input-1_1e-3_10_30_peak_3733	chr15	73977071	74006859	+	NM_001329628	CD276	intron	18212
chr15:74006564-74006773	210	74006628	16	6.33667	3.58641	3.07252	NAT10-RIP-1_vs_Input-1_1e-3_10_30_peak_3734	chr15	73977071	74006859	+	NM_001329628	CD276	exon	29597
chr6:47445627-47445944	318	47445740	7	4.83329	3.89881	1.77916	NAT10-RIP-1_vs_Input-1_1e-3_10_30_peak_10299	chr6	47445524	47594996	+	NM_012120	CD2AP	promoter	261
chr6:47564687-47564887	201	47564867	4	4.25995	3.59495	1.28927	NAT10-RIP-1_vs_Input-1_1e-3_10_30_peak_10300	chr6	47445524	47594996	+	NM_012120	CD2AP	intron	119263
chr16:30364714-30365391	678	30364953	40	21.8499	6.42995	17.6976	NAT10-RIP-1_vs_Input-1_1e-3_10_30_peak_4204	chr16	30366682	30362086	-	NM_006110	CD2BP2	promoter	1630
chr16:30369212-30370114	903	30369656	14	6.53293	3.94209	3.25048	NAT10-RIP-1_vs_Input-1_1e-3_10_30_peak_4205	chr16	30366682	30362086	-	NM_006110	CD2BP2	upstream	-2981
chr19:8376257-8376496	240	8376384	8	8.71395	6.13282	5.20768	NAT10-RIP-1_vs_Input-1_1e-3_10_30_peak_5719	chr19	8373240	8367010	-	NM_001165895	CD320	upstream	-3136
chr19:8367119-8367365	247	8367264	12	8.448	5.41094	4.96046	NAT10-RIP-1_vs_Input-1_1e-3_10_30_peak_5718	chr19	8373240	8367010	-	NM_001165895	CD320	exon	5998
chr1:117119048-117119352	305	117119262	11	6.33794	4.28761	3.07341	NAT10-RIP-1_vs_Input-1_1e-3_10_30_peak_704	chr1	117113715	117057155	-	NM_001779	CD58	upstream	-5485
chr1:117117628-117117867	240	117117738	6	4.1415	3.54053	1.18933	NAT10-RIP-1_vs_Input-1_1e-3_10_30_peak_703	chr1	117113715	117057155	-	NM_001779	CD58	upstream	-4032
chr1:117119658-117119854	197	117119672	9	3.61924	2.89482	0.7647	NAT10-RIP-1_vs_Input-1_1e-3_10_30_peak_705	chr1	117113715	117057155	-	NM_001779	CD58	upstream	-6041
chr1:117075965-117076160	196	117075981	41	4.02978	1.82822	1.09468	NAT10-RIP-1_vs_Input-1_1e-3_10_30_peak_702	chr1	117113715	117057155	-	NM_001779	CD58	intron	37653
chr17:7483166-7483528	363	7483401	62	22.1306	4.39817	17.9697	NAT10-RIP-1_vs_Input-1_1e-3_10_30_peak_4678	chr17	7482804	7485429	+	NM_001251	CD68	promoter	543
chr19:6584961-6585315	355	6585093	8	9.17689	6.36921	5.63577	NAT10-RIP-1_vs_Input-1_1e-3_10_30_peak_5695	chr19	6591163	6581656	-	NM_001330332	CD70	intron	6025
chr19:6582586-6583717	1132	6582880	13	9.45035	5.82716	5.88871	NAT10-RIP-1_vs_Input-1_1e-3_10_30_peak_5694	chr19	6591163	6581656	-	NM_001330332	CD70	exon	8012
chr19:6586012-6586286	275	6586117	15	8.08025	4.63171	4.63645	NAT10-RIP-1_vs_Input-1_1e-3_10_30_peak_5696	chr19	6591163	6581656	-	NM_001330332	CD70	intron	5014
chr3:119249961-119250271	311	119250175	9	4.57387	3.48425	1.55301	NAT10-RIP-1_vs_Input-1_1e-3_10_30_peak_8611	chr3	119278481	119243139	-	NM_005191	CD80	intron	28365
chr11:2410301-2410500	200	2410421	3	5.02281	3.55249	1.91962	NAT10-RIP-1_vs_Input-1_1e-3_10_30_peak_1852	chr11	2399222	2349978	-	NR_108080	CD81-AS1	upstream	-11178
chr11:2356644-2356900	257	2356771	29	8.19059	3.18632	4.73887	NAT10-RIP-1_vs_Input-1_1e-3_10_30_peak_1851	chr11	2399222	2349978	-	NR_108080	CD81-AS1	intron	42450
chr11:44640667-44640986	320	44640877	13	9.01075	5.55683	5.48116	NAT10-RIP-1_vs_Input-1_1e-3_10_30_peak_1959	chr11	44587140	44641315	+	NM_001024844	CD82	exon	53686
chr2:87001768-87001964	197	87001959	13	4.28188	2.88244	1.30746	NAT10-RIP-1_vs_Input-1_1e-3_10_30_peak_6718	chr2	87018837	87011727	-	NM_001768	CD8A	intergenic	16971
chr7:48943049-48943299	251	48943249	43	7.17825	2.38937	3.81757	NAT10-RIP-1_vs_Input-1_1e-3_10_30_peak_10834	chr7	48964156	48967049	+	NR_003595	CDC14C	intergenic	-20982
chr1:43826406-43826602	197	43826506	29	23.4559	9.57896	19.2562	NAT10-RIP-1_vs_Input-1_1e-3_10_30_peak_475	chr1	43824625	43828873	+	NM_001255	CDC20	promoter	1879
chr3:48200154-48200568	415	48200182	9	5.36235	3.98395	2.21065	NAT10-RIP-1_vs_Input-1_1e-3_10_30_peak_8378	chr3	48229801	48198667	-	NM_001789	CDC25A	exon	29440
chr20:3766828-3767092	265	3766990	20	12.1581	5.88017	8.41198	NAT10-RIP-1_vs_Input-1_1e-3_10_30_peak_7288	chr20	3767418	3786768	+	NM_001287516	CDC25B	promoter	-458
chr20:3766126-3766530	405	3766209	11	4.80995	3.37667	1.75956	NAT10-RIP-1_vs_Input-1_1e-3_10_30_peak_7287	chr20	3767418	3786768	+	NM_001287516	CDC25B	promoter	-1090
chr19:520032-520276	245	520174	4	6.62336	4.44061	3.32327	NAT10-RIP-1_vs_Input-1_1e-3_10_30_peak_5469	chr19	531732	542087	+	NM_004359	CDC34	upstream	-11578
chr19:519368-519568	201	519453	4	6.62336	4.44061	3.32327	NAT10-RIP-1_vs_Input-1_1e-3_10_30_peak_5468	chr19	531732	542087	+	NM_004359	CDC34	upstream	-12264
chr1:227361081-227361468	388	227361251	2	3.29016	2.60641	0.61088	NAT10-RIP-1_vs_Input-1_1e-3_10_30_peak_1131	chr1	227505826	227177565	-	NM_003607	CDC42BPA	intron	144552
chr11:64627445-64627812	368	64627648	29	22.9612	9.31477	18.7757	NAT10-RIP-1_vs_Input-1_1e-3_10_30_peak_2065	chr11	64612041	64591661	-	NM_017525	CDC42BPG	upstream	-15587
chr11:64621670-64622345	676	64622032	48	31.952	8.63415	27.5415	NAT10-RIP-1_vs_Input-1_1e-3_10_30_peak_2064	chr11	64612041	64591661	-	NM_017525	CDC42BPG	upstream	-9966
chr11:64620250-64620616	367	64620514	17	9.47759	5.04014	5.914	NAT10-RIP-1_vs_Input-1_1e-3_10_30_peak_2063	chr11	64612041	64591661	-	NM_017525	CDC42BPG	upstream	-8392
chr22:37965059-37965292	234	37965130	9	4.80872	3.63217	1.75843	NAT10-RIP-1_vs_Input-1_1e-3_10_30_peak_8061	chr22	37956470	37965410	+	NM_152243	CDC42EP1	exon	8705
chr11:65081406-65081675	270	65081443	3	5.02281	3.55249	1.91962	NAT10-RIP-1_vs_Input-1_1e-3_10_30_peak_2087	chr11	65082288	65089900	+	NM_006779	CDC42EP2	promoter	-748
chr11:65064732-65064983	252	65064821	10	4.87946	3.54403	1.82145	NAT10-RIP-1_vs_Input-1_1e-3_10_30_peak_2085	chr11	65082288	65089900	+	NM_006779	CDC42EP2	upstream	-17431
chr11:65069621-65069917	297	65069842	4	3.89844	3.40712	0.99658	NAT10-RIP-1_vs_Input-1_1e-3_10_30_peak_2086	chr11	65082288	65089900	+	NM_006779	CDC42EP2	upstream	-12519
chr2:37873214-37873483	270	37873228	23	3.84097	2.15704	0.95134	NAT10-RIP-1_vs_Input-1_1e-3_10_30_peak_6587	chr2	37899342	37869024	-	NM_001270437	CDC42EP3	exon	25994
chr6:44376180-44376379	200	44376272	11	7.10662	4.763	3.75033	NAT10-RIP-1_vs_Input-1_1e-3_10_30_peak_10291	chr6	44355250	44418161	+	NM_001253	CDC5L	exon	21029
chr1:92000157-92000347	191	92000290	15	6.5034	3.79147	3.22358	NAT10-RIP-1_vs_Input-1_1e-3_10_30_peak_615	chr1	91966664	91991321	+	NM_001134420	CDC7	intergenic	33588
chr1:92108522-92108908	387	92108580	73	5.10726	1.69944	1.98758	NAT10-RIP-1_vs_Input-1_1e-3_10_30_peak_616	chr1	91966664	91991321	+	NM_001134420	CDC7	intergenic	142051
chr8:25319039-25319276	238	25319126	4	4.71354	3.80773	1.67545	NAT10-RIP-1_vs_Input-1_1e-3_10_30_peak_11463	chr8	25316446	25365433	+	NM_001317906	CDCA2	intron	2711
chr14:105477358-105478238	881	105477959	58	28.8487	6.18959	24.5077	NAT10-RIP-1_vs_Input-1_1e-3_10_30_peak_3507	chr14	105487425	105475909	-	NM_017955	CDCA4	exon	9627
chr14:105486593-105486847	255	105486646	5	4.01029	3.5075	1.07671	NAT10-RIP-1_vs_Input-1_1e-3_10_30_peak_3508	chr14	105487425	105475909	-	NM_017955	CDCA4	promoter	705
chr1:38158292-38158709	418	38158399	10	4.46766	3.29581	1.47291	NAT10-RIP-1_vs_Input-1_1e-3_10_30_peak_432	chr1	38158072	38175391	+	NM_001256875	CDCA8	promoter	428
chr3:45153620-45153869	250	45153676	46	27.7621	7.50855	23.4475	NAT10-RIP-1_vs_Input-1_1e-3_10_30_peak_8341	chr3	45187914	45123765	-	NM_022842	CDCP1	exon	34170
chr3:45151967-45152303	337	45152122	59	30.0065	6.37264	25.6387	NAT10-RIP-1_vs_Input-1_1e-3_10_30_peak_8340	chr3	45187914	45123765	-	NM_022842	CDCP1	exon	35779
chr3:45132687-45132916	230	45132781	30	16.0164	5.82214	12.0775	NAT10-RIP-1_vs_Input-1_1e-3_10_30_peak_8338	chr3	45187914	45123765	-	NM_022842	CDCP1	exon	55113
chr3:45134828-45135092	265	45134925	21	8.64205	4.04309	5.14266	NAT10-RIP-1_vs_Input-1_1e-3_10_30_peak_8339	chr3	45187914	45123765	-	NM_022842	CDCP1	exon	52954
chr3:45126760-45127483	724	45126787	42	9.28121	2.83907	5.73467	NAT10-RIP-1_vs_Input-1_1e-3_10_30_peak_8337	chr3	45187914	45123765	-	NM_022842	CDCP1	exon	60793
chr3:45201404-45201599	196	45201554	205	34.2179	2.6804	29.7619	NAT10-RIP-1_vs_Input-1_1e-3_10_30_peak_8342	chr3	45187914	45123765	-	NM_022842	CDCP1	upstream	-13587
chr16:66955651-66956188	538	66955898	16	11.5849	6.44843	7.87576	NAT10-RIP-1_vs_Input-1_1e-3_10_30_peak_4308	chr16	66952887	66942024	-	NM_001204744	CDH16	upstream	-3032
chr18:25757492-25757714	223	25757627	4	6.62336	4.44061	3.32327	NAT10-RIP-1_vs_Input-1_1e-3_10_30_peak_5337	chr18	25757410	25530926	-	NM_001792	CDH2	promoter	-193
chr18:26232496-26232883	388	26232587	23	8.26237	3.67561	4.80301	NAT10-RIP-1_vs_Input-1_1e-3_10_30_peak_5338	chr18	25757410	25530926	-	NM_001792	CDH2	intergenic	-475279
chr18:25713015-25713319	305	25713110	3	3.91321	3.21472	1.00742	NAT10-RIP-1_vs_Input-1_1e-3_10_30_peak_5336	chr18	25757410	25530926	-	NM_001792	CDH2	intron	44243
chr18:25709067-25709275	209	25709162	3	3.7697	3.15835	0.88927	NAT10-RIP-1_vs_Input-1_1e-3_10_30_peak_5335	chr18	25757410	25530926	-	NM_001792	CDH2	intron	48239
chr18:25531752-25532119	368	25531907	17	5.51423	3.10773	2.34798	NAT10-RIP-1_vs_Input-1_1e-3_10_30_peak_5331	chr18	25616549	25530926	-	NM_001308176	CDH2	exon	84614
chr18:25618646-25618891	246	25618707	2	3.51825	2.66437	0.67421	NAT10-RIP-1_vs_Input-1_1e-3_10_30_peak_5332	chr18	25616549	25530926	-	NM_001308176	CDH2	upstream	-2219
chr18:25645660-25645887	228	25645728	2	3.25383	2.59639	0.57894	NAT10-RIP-1_vs_Input-1_1e-3_10_30_peak_5333	chr18	25757410	25530926	-	NM_001792	CDH2	intron	111637
chr18:25646171-25646427	257	25646308	2	3.21856	2.58645	0.55367	NAT10-RIP-1_vs_Input-1_1e-3_10_30_peak_5334	chr18	25757410	25530926	-	NM_001792	CDH2	intron	111111
chr10:73588618-73588838	221	73588742	39	34.1508	11.9848	29.696	NAT10-RIP-1_vs_Input-1_1e-3_10_30_peak_1587	chr10	73571639	73575704	+	NM_001171935	CDH23	intergenic	17089
chr10:73579227-73579653	427	73579555	47	30.9307	8.45794	26.5417	NAT10-RIP-1_vs_Input-1_1e-3_10_30_peak_1586	chr10	73571639	73575704	+	NM_001171935	CDH23	intergenic	7801
chr10:73576726-73576919	194	73576730	79	11.2873	2.33166	7.59722	NAT10-RIP-1_vs_Input-1_1e-3_10_30_peak_1585	chr10	73571639	73575704	+	NM_001171935	CDH23	intergenic	5183
chr14:23533277-23533704	428	23533374	18	14.8713	7.90829	10.9835	NAT10-RIP-1_vs_Input-1_1e-3_10_30_peak_3220	chr14	23526747	23516269	-	NM_022478	CDH24	upstream	-6743
chr14:23527978-23528455	478	23528311	29	9.18288	3.48955	5.64059	NAT10-RIP-1_vs_Input-1_1e-3_10_30_peak_3219	chr14	23526747	23516269	-	NM_022478	CDH24	promoter	-1469
chr16:68685238-68685474	237	68685450	3	5.02281	3.55249	1.91962	NAT10-RIP-1_vs_Input-1_1e-3_10_30_peak_4342	chr16	68678738	68732970	+	NM_001317195	CDH3	intron	6618
chr20:59989146-59989464	319	59989305	2	3.51825	2.66437	0.67421	NAT10-RIP-1_vs_Input-1_1e-3_10_30_peak_7576	chr20	60074476	60515673	+	NM_001252338	CDH4	intergenic	-85171
chr5:31327150-31327827	678	31327558	11	13.0879	8.30945	9.29014	NAT10-RIP-1_vs_Input-1_1e-3_10_30_peak_9424	chr5	31193761	31329253	+	NM_004932	CDH6	exon	133727
chr5:31322981-31325023	2043	31323799	14	11.0018	6.56265	7.33246	NAT10-RIP-1_vs_Input-1_1e-3_10_30_peak_9422	chr5	31193761	31329253	+	NM_004932	CDH6	exon	130241
chr5:31317795-31319048	1254	31317914	7	8.38176	5.92314	4.89903	NAT10-RIP-1_vs_Input-1_1e-3_10_30_peak_9421	chr5	31193761	31329253	+	NM_004932	CDH6	intron	124660
chr5:31267493-31267815	323	31267646	9	8.37702	5.87796	4.89817	NAT10-RIP-1_vs_Input-1_1e-3_10_30_peak_9417	chr5	31193761	31329253	+	NM_004932	CDH6	exon	73893
chr5:31325622-31326587	966	31325818	5	5.78019	4.47098	2.5745	NAT10-RIP-1_vs_Input-1_1e-3_10_30_peak_9423	chr5	31193761	31329253	+	NM_004932	CDH6	exon	132343
chr5:31312178-31312566	389	31312462	4	6.62336	4.44061	3.32327	NAT10-RIP-1_vs_Input-1_1e-3_10_30_peak_9420	chr5	31193761	31329253	+	NM_004932	CDH6	intron	118611
chr5:31328503-31328707	205	31328548	5	4.47348	3.78694	1.47291	NAT10-RIP-1_vs_Input-1_1e-3_10_30_peak_9425	chr5	31193761	31329253	+	NM_004932	CDH6	exon	134844
chr5:31228637-31229044	408	31228721	3	5.02281	3.55249	1.91962	NAT10-RIP-1_vs_Input-1_1e-3_10_30_peak_9414	chr5	31193761	31329253	+	NM_004932	CDH6	intron	35079
chr5:31212559-31212996	438	31212834	3	5.02281	3.55249	1.91962	NAT10-RIP-1_vs_Input-1_1e-3_10_30_peak_9411	chr5	31193761	31329253	+	NM_004932	CDH6	intron	19016
chr5:31197617-31198295	679	31198049	3	5.02281	3.55249	1.91962	NAT10-RIP-1_vs_Input-1_1e-3_10_30_peak_9409	chr5	31193761	31329253	+	NM_004932	CDH6	intron	4195
chr5:31300307-31300521	215	31300483	3	5.02281	3.55249	1.91962	NAT10-RIP-1_vs_Input-1_1e-3_10_30_peak_9419	chr5	31193761	31329253	+	NM_004932	CDH6	intron	106653
chr5:31195658-31196086	429	31195817	2	3.51825	2.66437	0.67421	NAT10-RIP-1_vs_Input-1_1e-3_10_30_peak_9408	chr5	31193761	31329253	+	NM_004932	CDH6	intron	2111
chr5:31257625-31257875	251	31257646	2	3.51825	2.66437	0.67421	NAT10-RIP-1_vs_Input-1_1e-3_10_30_peak_9416	chr5	31193761	31329253	+	NM_004932	CDH6	intron	63989
chr5:31274534-31274855	322	31274614	2	3.51825	2.66437	0.67421	NAT10-RIP-1_vs_Input-1_1e-3_10_30_peak_9418	chr5	31193761	31329253	+	NM_004932	CDH6	intron	80933
chr5:31206783-31206982	200	31206811	2	3.51825	2.66437	0.67421	NAT10-RIP-1_vs_Input-1_1e-3_10_30_peak_9410	chr5	31193761	31329253	+	NM_004932	CDH6	intron	13121
chr5:31225475-31225821	347	31225547	2	3.51825	2.66437	0.67421	NAT10-RIP-1_vs_Input-1_1e-3_10_30_peak_9413	chr5	31193761	31329253	+	NM_004932	CDH6	intron	31887
chr5:31239283-31239671	389	31239383	2	3.51825	2.66437	0.67421	NAT10-RIP-1_vs_Input-1_1e-3_10_30_peak_9415	chr5	31193761	31329253	+	NM_004932	CDH6	intron	45716
chr5:31221644-31221854	211	31221717	2	3.51825	2.66437	0.67421	NAT10-RIP-1_vs_Input-1_1e-3_10_30_peak_9412	chr5	31193761	31329253	+	NM_004932	CDH6	intron	27988
chr16:63532387-63532690	304	63532577	2	3.25383	2.59639	0.57894	NAT10-RIP-1_vs_Input-1_1e-3_10_30_peak_4305	chr16	62070739	61685914	-	NM_001796	CDH8	intergenic	-1461799
chr16:29884592-29884970	379	29884948	5	4.47348	3.78694	1.47291	NAT10-RIP-1_vs_Input-1_1e-3_10_30_peak_4188	chr16	29874609	29869676	-	NM_001286585	CDIPT	upstream	-10172
chr16:29882695-29882964	270	29882827	5	3.68257	3.30006	0.81261	NAT10-RIP-1_vs_Input-1_1e-3_10_30_peak_4187	chr16	29874609	29869676	-	NM_001286585	CDIPT	upstream	-8220
chr16:29855834-29856215	382	29856075	52	47.0849	13.9287	42.4164	NAT10-RIP-1_vs_Input-1_1e-3_10_30_peak_4184	chr16	29875154	29879374	+	NR_015396	CDIPT-AS1	upstream	-19130
chr16:29859148-29859338	191	29859210	28	12.4744	4.72109	8.71333	NAT10-RIP-1_vs_Input-1_1e-3_10_30_peak_4185	chr16	29875154	29879374	+	NR_015396	CDIPT-AS1	upstream	-15911
chr16:29870142-29870571	430	29870250	21	9.28346	4.32157	5.7366	NAT10-RIP-1_vs_Input-1_1e-3_10_30_peak_4186	chr16	29875154	29879374	+	NR_015396	CDIPT-AS1	upstream	-4798
chr1:1670854-1671072	219	1670953	9	7.75342	5.5001	4.33894	NAT10-RIP-1_vs_Input-1_1e-3_10_30_peak_77	chr1	1656004	1633822	-	NR_132740	CDK11A	upstream	-14959
chr1:1661968-1662203	236	1662046	10	7.31955	5.07196	3.94203	NAT10-RIP-1_vs_Input-1_1e-3_10_30_peak_75	chr1	1656004	1633822	-	NR_132740	CDK11A	upstream	-6081
chr1:1667345-1667651	307	1667354	6	5.55664	4.4181	2.38231	NAT10-RIP-1_vs_Input-1_1e-3_10_30_peak_76	chr1	1656004	1633822	-	NR_132740	CDK11A	upstream	-11494
chr17:37618398-37619370	973	37618887	52	16.8012	3.92418	12.8304	NAT10-RIP-1_vs_Input-1_1e-3_10_30_peak_4885	chr17	37617763	37690818	+	NM_015083	CDK12	promoter	1121
chr17:37627251-37627619	369	37627427	34	9.96693	3.38155	6.3679	NAT10-RIP-1_vs_Input-1_1e-3_10_30_peak_4886	chr17	37617763	37690818	+	NM_015083	CDK12	exon	9672
chr7:39989821-39990309	489	39989977	15	12.7137	7.3774	8.93863	NAT10-RIP-1_vs_Input-1_1e-3_10_30_peak_10786	chr7	39989958	40136733	+	NM_031267	CDK13	promoter	107
chr7:39990962-39991388	427	39991237	9	7.21932	5.16788	3.85174	NAT10-RIP-1_vs_Input-1_1e-3_10_30_peak_10787	chr7	39989958	40136733	+	NM_031267	CDK13	promoter	1217
chr7:40027279-40027496	218	40027448	23	6.92325	3.18083	3.58509	NAT10-RIP-1_vs_Input-1_1e-3_10_30_peak_10788	chr7	39989958	40136733	+	NM_031267	CDK13	exon	37429
chr7:40076680-40077033	354	40076791	2	3.51825	2.66437	0.67421	NAT10-RIP-1_vs_Input-1_1e-3_10_30_peak_10789	chr7	39989958	40136733	+	NM_031267	CDK13	intron	86898
chr7:90355903-90356133	231	90356017	6	8.20976	5.67373	4.75384	NAT10-RIP-1_vs_Input-1_1e-3_10_30_peak_10946	chr7	90338711	90839905	+	NM_012395	CDK14	exon	17307
chr7:90303574-90303949	376	90303811	3	5.02281	3.55249	1.91962	NAT10-RIP-1_vs_Input-1_1e-3_10_30_peak_10945	chr7	90338711	90839905	+	NM_012395	CDK14	intergenic	-34950
chr7:90440066-90440463	398	90440205	3	4.66773	3.46186	1.63264	NAT10-RIP-1_vs_Input-1_1e-3_10_30_peak_10948	chr7	90338711	90839905	+	NM_012395	CDK14	intron	101553
chr7:90433321-90433593	273	90433425	2	3.51825	2.66437	0.67421	NAT10-RIP-1_vs_Input-1_1e-3_10_30_peak_10947	chr7	90338711	90839905	+	NM_012395	CDK14	intron	94746
chr7:90769534-90769793	260	90769620	2	3.44749	2.64727	0.67421	NAT10-RIP-1_vs_Input-1_1e-3_10_30_peak_10949	chr7	90338711	90839905	+	NM_012395	CDK14	intron	430952
chr2:202719548-202720233	686	202720096	4	5.89545	4.24572	2.67892	NAT10-RIP-1_vs_Input-1_1e-3_10_30_peak_7050	chr2	202671301	202754175	+	NM_001261436	CDK15	intron	48589
chr2:202759082-202759758	677	202759337	4	4.88114	3.87991	1.82181	NAT10-RIP-1_vs_Input-1_1e-3_10_30_peak_7053	chr2	202671301	202760273	+	NM_001261435	CDK15	exon	88119
chr2:202695913-202696243	331	202695941	3	5.02281	3.55249	1.91962	NAT10-RIP-1_vs_Input-1_1e-3_10_30_peak_7049	chr2	202671301	202754175	+	NM_001261436	CDK15	intron	24777
chr2:202734803-202735050	248	202734959	2	3.51825	2.66437	0.67421	NAT10-RIP-1_vs_Input-1_1e-3_10_30_peak_7052	chr2	202671301	202754175	+	NM_001261436	CDK15	intron	63625
chr2:202723407-202723746	340	202723566	2	3.51825	2.66437	0.67421	NAT10-RIP-1_vs_Input-1_1e-3_10_30_peak_7051	chr2	202671301	202754175	+	NM_001261436	CDK15	intron	52275
chrX:47069319-47069519	201	47069397	34	35.4641	14.5679	30.9833	NAT10-RIP-1_vs_Input-1_1e-3_10_30_peak_12545	chrX	47082416	47089394	+	NM_001170460	CDK16	upstream	-12997
chrX:47082943-47083173	231	47083064	16	20.3562	11.5842	16.2517	NAT10-RIP-1_vs_Input-1_1e-3_10_30_peak_12547	chrX	47082416	47089394	+	NM_001170460	CDK16	promoter	642
chrX:47058594-47058786	193	47058680	21	17.0245	8.34503	13.0438	NAT10-RIP-1_vs_Input-1_1e-3_10_30_peak_12542	chrX	47077527	47089394	+	NM_033018	CDK16	upstream	-18837
chrX:47074187-47074451	265	47074295	42	25.9617	7.57691	21.6936	NAT10-RIP-1_vs_Input-1_1e-3_10_30_peak_12546	chrX	47082416	47089394	+	NM_001170460	CDK16	upstream	-8097
chrX:47061770-47062188	419	47061845	10	5.10668	3.68271	1.98707	NAT10-RIP-1_vs_Input-1_1e-3_10_30_peak_12543	chrX	47077527	47089394	+	NM_033018	CDK16	upstream	-15548
chr12:58144695-58145491	797	58145376	21	15.3146	7.36541	11.4093	NAT10-RIP-1_vs_Input-1_1e-3_10_30_peak_2741	chr12	58146230	58141509	-	NM_000075	CDK4	promoter	1137
chr12:58152450-58152867	418	58152774	11	10.0327	6.58741	6.42886	NAT10-RIP-1_vs_Input-1_1e-3_10_30_peak_2742	chr12	58146230	58141509	-	NM_000075	CDK4	upstream	-6428
chr20:31964734-31964935	202	31964864	3	3.30048	2.95135	0.61825	NAT10-RIP-1_vs_Input-1_1e-3_10_30_peak_7385	chr20	31989375	31946644	-	NM_001278168	CDK5RAP1	intron	24541
chr9:123171393-123171595	203	123171496	11	14.9299	9.16957	11.0398	NAT10-RIP-1_vs_Input-1_1e-3_10_30_peak_12214	chr9	123342448	123151146	-	NR_073557	CDK5RAP2	exon	170954
chr9:123215835-123216058	224	123215955	13	7.8893	4.87795	4.45702	NAT10-RIP-1_vs_Input-1_1e-3_10_30_peak_12215	chr9	123342448	123151146	-	NM_001272039	CDK5RAP2	intron	126502
chr7:92462402-92462817	416	92462530	13	11.7271	7.23504	8.00611	NAT10-RIP-1_vs_Input-1_1e-3_10_30_peak_10958	chr7	92463231	92234234	-	NM_001259	CDK6	promoter	622
chr7:92240329-92240718	390	92240485	19	5.14202	2.80104	2.02032	NAT10-RIP-1_vs_Input-1_1e-3_10_30_peak_10956	chr7	92463231	92234234	-	NM_001259	CDK6	exon	222708
chr7:92241543-92241942	400	92241844	24	5.76204	2.72287	2.56005	NAT10-RIP-1_vs_Input-1_1e-3_10_30_peak_10957	chr7	92463231	92234234	-	NM_001259	CDK6	exon	221489
chr9:130550488-130550959	472	130550581	11	8.3345	5.53305	4.8626	NAT10-RIP-1_vs_Input-1_1e-3_10_30_peak_12261	chr9	130548304	130553052	+	NM_001261	CDK9	intron	2419
chr6:20491857-20492053	197	20491976	15	7.80433	4.48013	4.38415	NAT10-RIP-1_vs_Input-1_1e-3_10_30_peak_9974	chr6	20534687	21232634	+	NM_017774	CDKAL1	intergenic	-42732
chr6:21087498-21087769	272	21087509	2	3.25383	2.59639	0.57894	NAT10-RIP-1_vs_Input-1_1e-3_10_30_peak_9975	chr6	20534687	21232634	+	NM_017774	CDKAL1	intron	552946
chrX:18452066-18452333	268	18452238	2	3.51825	2.66437	0.67421	NAT10-RIP-1_vs_Input-1_1e-3_10_30_peak_12500	chrX	18460343	18671749	+	NM_001037343	CDKL5	upstream	-8144
chr12:12870791-12871000	210	12870907	23	6.92325	3.18083	3.58509	NAT10-RIP-1_vs_Input-1_1e-3_10_30_peak_2498	chr12	12870203	12875316	+	NM_004064	CDKN1B	promoter	692
chr9:21970930-21971207	278	21971084	10	10.3996	6.94272	6.76789	NAT10-RIP-1_vs_Input-1_1e-3_10_30_peak_11913	chr9	21974826	21967750	-	NM_058197	CDKN2A	exon	3758
chr1:51435278-51435572	295	51435472	6	5.5907	4.43774	2.41444	NAT10-RIP-1_vs_Input-1_1e-3_10_30_peak_532	chr1	51434366	51440306	+	NM_001262	CDKN2C	promoter	1059
chr1:51434735-51435017	283	51434818	8	4.16825	3.34856	1.21299	NAT10-RIP-1_vs_Input-1_1e-3_10_30_peak_531	chr1	51434366	51440306	+	NM_001262	CDKN2C	promoter	510
chr16:22358226-22358960	735	22358463	12	7.45214	4.79717	4.06086	NAT10-RIP-1_vs_Input-1_1e-3_10_30_peak_4105	chr16	22385938	22357256	-	NM_001802	CDR2	exon	27345
chr17:20516037-20516685	649	20516328	13	10.1176	6.24001	6.50333	NAT10-RIP-1_vs_Input-1_1e-3_10_30_peak_4779	chr17	20483036	20484224	+	NM_001190790	CDRT15L2	intergenic	33325
chr17:20517024-20517241	218	20517142	7	6.10806	4.70237	2.87077	NAT10-RIP-1_vs_Input-1_1e-3_10_30_peak_4780	chr17	20483036	20484224	+	NM_001190790	CDRT15L2	intergenic	34096
chr17:13922750-13922942	193	13922808	2	3.51825	2.66437	0.67421	NAT10-RIP-1_vs_Input-1_1e-3_10_30_peak_4707	chr17	13927814	13928915	+	NR_003261	CDRT15P1	upstream	-4968
chr16:88872886-88873081	196	88872979	9	6.86898	4.94678	3.53579	NAT10-RIP-1_vs_Input-1_1e-3_10_30_peak_4509	chr16	88870185	88875666	+	NM_030928	CDT1	exon	2798
chr16:88875131-88875432	302	88875207	14	6.76551	4.06831	3.43983	NAT10-RIP-1_vs_Input-1_1e-3_10_30_peak_4512	chr16	88870185	88875666	+	NM_030928	CDT1	exon	5096
chr16:88873544-88873844	301	88873778	7	4.92355	3.95742	1.86054	NAT10-RIP-1_vs_Input-1_1e-3_10_30_peak_4510	chr16	88870185	88875666	+	NM_030928	CDT1	exon	3509
chr16:88874530-88874906	377	88874667	21	7.36286	3.51464	3.98135	NAT10-RIP-1_vs_Input-1_1e-3_10_30_peak_4511	chr16	88870185	88875666	+	NM_030928	CDT1	exon	4533
chr6:4944920-4945136	217	4945017	4	4.21434	3.57213	1.25476	NAT10-RIP-1_vs_Input-1_1e-3_10_30_peak_9916	chr6	4890225	4955778	+	NM_001143971	CDYL	intron	54803
chr6:4892166-4892524	359	4892364	32	10.0956	3.54901	6.48213	NAT10-RIP-1_vs_Input-1_1e-3_10_30_peak_9915	chr6	4890225	4955778	+	NM_001143971	CDYL	exon	2120
chr19:43030978-43031192	215	43031134	3	5.02281	3.55249	1.91962	NAT10-RIP-1_vs_Input-1_1e-3_10_30_peak_6275	chr19	43032661	43011457	-	NM_001024912	CEACAM1	promoter	1576
chr19:45165039-45165490	452	45165203	27	14.6826	5.76489	10.8042	NAT10-RIP-1_vs_Input-1_1e-3_10_30_peak_6292	chr19	45174723	45187627	+	NM_020219	CEACAM19	upstream	-9459
chr19:45166465-45166661	197	45166548	22	9.4425	4.26165	5.88279	NAT10-RIP-1_vs_Input-1_1e-3_10_30_peak_6294	chr19	45174723	45187627	+	NM_020219	CEACAM19	upstream	-8160
chr19:45165765-45166216	452	45165911	18	4.06218	2.44249	1.11925	NAT10-RIP-1_vs_Input-1_1e-3_10_30_peak_6293	chr19	45174723	45187627	+	NM_020219	CEACAM19	upstream	-8733
chr8:48649889-48650141	253	48650049	9	6.38867	4.64089	3.1198	NAT10-RIP-1_vs_Input-1_1e-3_10_30_peak_11512	chr8	48650726	48649475	-	NM_005195	CEBPD	promoter	711
chr19:33891037-33891252	216	33891147	4	6.62336	4.44061	3.32327	NAT10-RIP-1_vs_Input-1_1e-3_10_30_peak_6021	chr19	33865429	33873592	+	NM_001252296	CEBPG	intergenic	25715
chr19:33851509-33852200	692	33851763	100	29.1943	3.84824	24.8456	NAT10-RIP-1_vs_Input-1_1e-3_10_30_peak_6018	chr19	33864574	33873592	+	NM_001806	CEBPG	upstream	-12720
chr19:33870153-33870477	325	33870322	27	8.5736	3.44421	5.0794	NAT10-RIP-1_vs_Input-1_1e-3_10_30_peak_6019	chr19	33864574	33873592	+	NM_001806	CEBPG	exon	5741
chr19:33886133-33886516	384	33886237	3	3.98605	3.24213	1.05486	NAT10-RIP-1_vs_Input-1_1e-3_10_30_peak_6020	chr19	33865429	33873592	+	NM_001252296	CEBPG	intergenic	20895
chr22:17589774-17590695	922	17590636	9	5.33918	3.96917	2.19088	NAT10-RIP-1_vs_Input-1_1e-3_10_30_peak_7828	chr22	17602213	17597188	-	NM_031890	CECR6	intergenic	11979
chr22:17592950-17593213	264	17593144	3	3.30048	2.95135	0.61825	NAT10-RIP-1_vs_Input-1_1e-3_10_30_peak_7829	chr22	17602213	17597188	-	NM_031890	CECR6	intergenic	9132
chr9:135933345-135933818	474	135933476	22	13.651	6.2361	9.82534	NAT10-RIP-1_vs_Input-1_1e-3_10_30_peak_12340	chr9	135937364	135947250	+	NM_001807	CEL	upstream	-3783
chr19:3208648-3209084	437	3208867	18	7.94998	4.10968	4.51464	NAT10-RIP-1_vs_Input-1_1e-3_10_30_peak_5589	chr19	3224700	3297073	+	NM_021938	CELF5	upstream	-15834
chr22:46929721-46932336	2616	46930488	29	27.6114	11.9075	23.3017	NAT10-RIP-1_vs_Input-1_1e-3_10_30_peak_8183	chr22	46933067	46756730	-	NM_014246	CELSR1	exon	2039
chr22:46758700-46758937	238	46758793	11	6.76682	4.55184	3.43983	NAT10-RIP-1_vs_Input-1_1e-3_10_30_peak_8180	chr22	46933067	46756730	-	NM_014246	CELSR1	exon	174249
chr22:46859872-46860113	242	46860017	7	5.6172	4.40008	2.43436	NAT10-RIP-1_vs_Input-1_1e-3_10_30_peak_8182	chr22	46933067	46756730	-	NM_014246	CELSR1	exon	73075
chr22:46757257-46757874	618	46757644	12	5.9373	3.89505	2.71693	NAT10-RIP-1_vs_Input-1_1e-3_10_30_peak_8179	chr22	46933067	46756730	-	NM_014246	CELSR1	exon	175502
chr22:46786741-46786949	209	46786803	2	3.51825	2.66437	0.67421	NAT10-RIP-1_vs_Input-1_1e-3_10_30_peak_8181	chr22	46933067	46756730	-	NM_014246	CELSR1	intron	146222
chr1:109795562-109795819	258	109795610	5	5.71831	4.44235	2.51828	NAT10-RIP-1_vs_Input-1_1e-3_10_30_peak_663	chr1	109792640	109818378	+	NM_001408	CELSR2	exon	3050
chr1:109793358-109793589	232	109793500	3	3.7697	3.15835	0.88927	NAT10-RIP-1_vs_Input-1_1e-3_10_30_peak_662	chr1	109792640	109818378	+	NM_001408	CELSR2	promoter	833
chr1:109780442-109780642	201	109780520	18	3.37244	2.1804	0.66928	NAT10-RIP-1_vs_Input-1_1e-3_10_30_peak_661	chr1	109792640	109818378	+	NM_001408	CELSR2	upstream	-12098
chr3:48698295-48698596	302	48698358	11	10.0536	6.60012	6.44144	NAT10-RIP-1_vs_Input-1_1e-3_10_30_peak_8394	chr3	48700348	48673895	-	NM_001407	CELSR3	promoter	1903
chr3:48677514-48677778	265	48677662	8	8.55009	6.04614	5.05704	NAT10-RIP-1_vs_Input-1_1e-3_10_30_peak_8391	chr3	48700348	48673895	-	NM_001407	CELSR3	exon	22702
chr3:48718847-48719150	304	48719003	12	8.89244	5.68763	5.37136	NAT10-RIP-1_vs_Input-1_1e-3_10_30_peak_8396	chr3	48700348	48673895	-	NM_001407	CELSR3	upstream	-18650
chr3:48699439-48699800	362	48699592	12	8.448	5.41094	4.96046	NAT10-RIP-1_vs_Input-1_1e-3_10_30_peak_8395	chr3	48700348	48673895	-	NM_001407	CELSR3	promoter	729
chr3:48719464-48719942	479	48719872	5	6.24068	4.67199	2.98221	NAT10-RIP-1_vs_Input-1_1e-3_10_30_peak_8397	chr3	48700348	48673895	-	NM_001407	CELSR3	upstream	-19355
chr3:48694246-48694544	299	48694404	9	9.73326	6.64851	6.15342	NAT10-RIP-1_vs_Input-1_1e-3_10_30_peak_8392	chr3	48701200	48706603	+	NR_111921	CELSR3-AS1	upstream	-6805
chr3:48696521-48697512	992	48696799	19	12.7941	6.44369	9.01354	NAT10-RIP-1_vs_Input-1_1e-3_10_30_peak_8393	chr3	48701200	48706603	+	NR_111921	CELSR3-AS1	upstream	-4184
chr16:2579460-2579656	197	2579593	6	7.02135	5.18275	3.67148	NAT10-RIP-1_vs_Input-1_1e-3_10_30_peak_3948	chr16	2581409	2580035	-	NM_001048212	CEMP1	promoter	1851
chr4:68384990-68385227	238	68385051	4	5.94882	4.2618	2.72752	NAT10-RIP-1_vs_Input-1_1e-3_10_30_peak_9064	chr4	68411256	68337988	-	NM_001812	CENPC	exon	26148
chr4:104080231-104080472	242	104080381	7	4.51174	3.6887	1.4984	NAT10-RIP-1_vs_Input-1_1e-3_10_30_peak_9132	chr4	104119566	104026962	-	NM_001813	CENPE	exon	39215
chr1:214830388-214830711	324	214830585	28	12.0121	4.54801	8.27677	NAT10-RIP-1_vs_Input-1_1e-3_10_30_peak_1086	chr1	214776531	214837914	+	NM_016343	CENPF	exon	54018
chr1:214779675-214780051	377	214779931	3	4.24649	3.33372	1.28117	NAT10-RIP-1_vs_Input-1_1e-3_10_30_peak_1084	chr1	214776531	214837914	+	NM_016343	CENPF	intron	3332
chr1:214818402-214819249	848	214818577	42	9.28437	2.83973	5.73728	NAT10-RIP-1_vs_Input-1_1e-3_10_30_peak_1085	chr1	214776531	214837914	+	NM_016343	CENPF	exon	42294
chr22:42336785-42337025	241	42336898	6	5.9383	4.63343	2.71753	NAT10-RIP-1_vs_Input-1_1e-3_10_30_peak_8139	chr22	42336223	42334724	-	NM_001110215	CENPM	promoter	-682
chr22:42342497-42342690	194	42342531	2	3.51825	2.66437	0.67421	NAT10-RIP-1_vs_Input-1_1e-3_10_30_peak_8140	chr22	42343168	42340925	-	NM_001304371	CENPM	promoter	575
chr2:24957737-24957988	252	24957890	2	3.51825	2.66437	0.67421	NAT10-RIP-1_vs_Input-1_1e-3_10_30_peak_6543	chr2	25015983	25045245	+	NM_001322101	CENPO	intergenic	-58121
chr6:126661311-126661527	217	126661424	10	8.29316	5.68467	4.83051	NAT10-RIP-1_vs_Input-1_1e-3_10_30_peak_10429	chr6	126660934	126670021	+	NM_001012507	CENPW	promoter	485
chr17:79976698-79976949	252	79976921	15	3.06534	2.18835	0.43766	NAT10-RIP-1_vs_Input-1_1e-3_10_30_peak_5238	chr17	79980785	79976578	-	NM_144998	CENPX	exon	3962
chr17:63640063-63640299	237	63640200	155	71.5704	6.30906	66.5898	NAT10-RIP-1_vs_Input-1_1e-3_10_30_peak_5082	chr17	64188249	63631657	-	NM_001199165	CEP112	intron	548068
chr17:64193965-64194415	451	64194209	52	13.0817	3.20342	9.2841	NAT10-RIP-1_vs_Input-1_1e-3_10_30_peak_5083	chr17	64188249	63631657	-	NM_001199165	CEP112	upstream	-5941
chr5:122737594-122737836	243	122737735	19	16.027	8.32452	12.0872	NAT10-RIP-1_vs_Input-1_1e-3_10_30_peak_9577	chr5	122759286	122680578	-	NM_001166226	CEP120	intron	21571
chr5:122736558-122736966	409	122736856	12	11.2567	7.15013	7.56759	NAT10-RIP-1_vs_Input-1_1e-3_10_30_peak_9576	chr5	122759286	122680578	-	NM_001166226	CEP120	intron	22524
chr5:122757756-122757962	207	122757816	3	5.02281	3.55249	1.91962	NAT10-RIP-1_vs_Input-1_1e-3_10_30_peak_9578	chr5	122759286	122680578	-	NM_001166226	CEP120	promoter	1427
chr11:117241809-117242082	274	117241942	10	4.28028	3.1843	1.30616	NAT10-RIP-1_vs_Input-1_1e-3_10_30_peak_2320	chr11	117198570	117283982	+	NM_014956	CEP164	exon	43375
chr14:105352652-105354345	1694	105353645	22	26.4283	13.6222	22.147	NAT10-RIP-1_vs_Input-1_1e-3_10_30_peak_3500	chr14	105331649	105363107	+	NM_001112726	CEP170B	exon	21849
chr14:105350179-105350881	703	105350453	9	9.12292	6.31157	5.58528	NAT10-RIP-1_vs_Input-1_1e-3_10_30_peak_3499	chr14	105331649	105363107	+	NM_001112726	CEP170B	exon	18881
chr14:105346500-105346764	265	105346634	5	8.29022	5.32586	4.82978	NAT10-RIP-1_vs_Input-1_1e-3_10_30_peak_3497	chr14	105331649	105363107	+	NM_001112726	CEP170B	exon	14983
chr14:105349432-105349847	416	105349732	11	6.76682	4.55184	3.43983	NAT10-RIP-1_vs_Input-1_1e-3_10_30_peak_3498	chr14	105331649	105363107	+	NM_001112726	CEP170B	exon	17990
chr14:105341279-105341642	364	105341420	4	6.50413	4.41212	3.22358	NAT10-RIP-1_vs_Input-1_1e-3_10_30_peak_3496	chr14	105331649	105363107	+	NM_001112726	CEP170B	intron	9811
chr14:105362342-105362842	501	105362479	8	5.40443	4.14979	2.2475	NAT10-RIP-1_vs_Input-1_1e-3_10_30_peak_3501	chr14	105331649	105363107	+	NM_001112726	CEP170B	exon	30943
chr14:105337794-105337993	200	105337866	2	3.32762	2.61651	0.63009	NAT10-RIP-1_vs_Input-1_1e-3_10_30_peak_3495	chr14	105331649	105363107	+	NM_001112726	CEP170B	intron	6244
chr18:13055939-13056344	406	13056095	14	6.53293	3.94209	3.25048	NAT10-RIP-1_vs_Input-1_1e-3_10_30_peak_5315	chr18	12991360	13125051	+	NM_032142	CEP192	exon	64781
chr20:34085605-34085863	259	34085752	8	9.29987	6.42984	5.7521	NAT10-RIP-1_vs_Input-1_1e-3_10_30_peak_7418	chr20	34047802	34099804	+	NM_001318219	CEP250	exon	37932
chr20:34090228-34092810	2583	34090864	27	14.0646	5.50018	10.218	NAT10-RIP-1_vs_Input-1_1e-3_10_30_peak_7419	chr20	34047802	34099804	+	NM_001318219	CEP250	exon	43717
chr20:34099182-34099443	262	34099388	13	8.23114	5.08288	4.77416	NAT10-RIP-1_vs_Input-1_1e-3_10_30_peak_7420	chr20	34047802	34099804	+	NM_001318219	CEP250	exon	51510
chr20:34043164-34043415	252	34043267	6	6.19094	4.76997	2.93804	NAT10-RIP-1_vs_Input-1_1e-3_10_30_peak_7415	chr20	34043222	34099804	+	NM_007186	CEP250	promoter	67
chr2:65299430-65299659	230	65299573	13	6.98521	4.34689	3.64297	NAT10-RIP-1_vs_Input-1_1e-3_10_30_peak_6653	chr2	65283494	65314142	+	NM_001319100	CEP68	exon	16050
chr12:94849900-94850108	209	94849981	2	3.16752	2.57168	0.51232	NAT10-RIP-1_vs_Input-1_1e-3_10_30_peak_2790	chr12	94853764	94702055	-	NM_001042399	CEP83	intron	3760
chr19:33467477-33467795	319	33467717	8	6.66282	4.95009	3.35755	NAT10-RIP-1_vs_Input-1_1e-3_10_30_peak_6016	chr19	33462935	33369903	-	NM_032816	CEP89	upstream	-4701
chr9:131185136-131185553	418	131185226	6	7.02135	5.18275	3.67148	NAT10-RIP-1_vs_Input-1_1e-3_10_30_peak_12274	chr9	131182758	131199630	+	NM_016174	CERCAM	intron	2586
chr9:131186425-131186801	377	131186752	4	3.10135	2.93898	0.46028	NAT10-RIP-1_vs_Input-1_1e-3_10_30_peak_12275	chr9	131182758	131199630	+	NM_016174	CERCAM	intron	3855
chr22:47133463-47133686	224	47133567	2	3.51825	2.66437	0.67421	NAT10-RIP-1_vs_Input-1_1e-3_10_30_peak_8185	chr22	47134152	47080306	-	NM_022766	CERK	promoter	578
chr19:8285490-8285687	198	8285589	2	3.51825	2.66437	0.67421	NAT10-RIP-1_vs_Input-1_1e-3_10_30_peak_5717	chr19	8274216	8327304	+	NM_024552	CERS4	intron	11372
chr12:50552260-50552461	202	50552337	4	4.11555	3.52184	1.16528	NAT10-RIP-1_vs_Input-1_1e-3_10_30_peak_2626	chr12	50561316	50523088	-	NR_104035	CERS5	intron	8956
chr12:50571005-50571744	740	50571235	24	6.95464	3.12004	3.61496	NAT10-RIP-1_vs_Input-1_1e-3_10_30_peak_2627	chr12	50561316	50523088	-	NR_104035	CERS5	upstream	-10058
chr16:66969169-66969525	357	66969193	12	6.43901	4.1884	3.16559	NAT10-RIP-1_vs_Input-1_1e-3_10_30_peak_4310	chr16	66968373	66978994	+	NR_036684	CES2	promoter	974
chr16:66968394-66968954	561	66968821	13	6.01086	3.79588	2.78359	NAT10-RIP-1_vs_Input-1_1e-3_10_30_peak_4309	chr16	66968373	66978994	+	NR_036684	CES2	promoter	301
chr15:81410169-81410376	208	81410208	21	6.74103	3.27038	3.42011	NAT10-RIP-1_vs_Input-1_1e-3_10_30_peak_3771	chr15	81426643	81441516	+	NM_173528	CFAP161	upstream	-16371
chr16:58194688-58194979	292	58194729	20	3.73366	2.23042	0.85751	NAT10-RIP-1_vs_Input-1_1e-3_10_30_peak_4295	chr16	58163329	58147491	-	NR_136632	CFAP20	intergenic	-31504
chr18:47810730-47810924	195	47810819	5	6.73158	4.86319	3.41174	NAT10-RIP-1_vs_Input-1_1e-3_10_30_peak_5382	chr18	47792892	47753563	-	NM_145020	CFAP53	upstream	-17935
chr18:47795567-47796173	607	47795975	14	8.1087	4.82368	4.66331	NAT10-RIP-1_vs_Input-1_1e-3_10_30_peak_5379	chr18	47792892	47753563	-	NM_145020	CFAP53	upstream	-2978
chr18:47803229-47803583	355	47803284	5	4.04137	3.52678	1.10071	NAT10-RIP-1_vs_Input-1_1e-3_10_30_peak_5380	chr18	47792892	47753563	-	NM_145020	CFAP53	upstream	-10514
chr11:65633179-65633392	214	65633371	6	5.28382	4.25791	2.14807	NAT10-RIP-1_vs_Input-1_1e-3_10_30_peak_2121	chr11	65625804	65622284	-	NM_005507	CFL1	upstream	-7481
chr2:202002137-202002897	761	202002806	7	7.13639	5.29535	3.7778	NAT10-RIP-1_vs_Input-1_1e-3_10_30_peak_7040	chr2	202004997	202037411	+	NM_001202515	CFLAR	upstream	-2480
chr2:202003991-202004202	212	202004119	8	5.65271	4.31006	2.46466	NAT10-RIP-1_vs_Input-1_1e-3_10_30_peak_7042	chr2	202004997	202037411	+	NM_001202515	CFLAR	promoter	-901
chr2:202001084-202001835	752	202001611	9	5.33918	3.96917	2.19088	NAT10-RIP-1_vs_Input-1_1e-3_10_30_peak_7039	chr2	202004997	202037411	+	NM_001202515	CFLAR	upstream	-3538
chr2:202003299-202003593	295	202003518	6	3.94524	3.41146	1.03336	NAT10-RIP-1_vs_Input-1_1e-3_10_30_peak_7041	chr2	202004997	202037411	+	NM_001202515	CFLAR	promoter	-1551
chr2:202025247-202025614	368	202025340	8	4.782	3.74603	1.73542	NAT10-RIP-1_vs_Input-1_1e-3_10_30_peak_7043	chr2	202022515	202005011	-	NR_040030	CFLAR-AS1	upstream	-2915
chrX:47497224-47497468	245	47497312	13	12.4918	7.70014	8.72853	NAT10-RIP-1_vs_Input-1_1e-3_10_30_peak_12551	chrX	47489704	47483611	-	NM_002621	CFP	upstream	-7642
chr15:57841771-57842089	319	57841872	3	5.02281	3.55249	1.91962	NAT10-RIP-1_vs_Input-1_1e-3_10_30_peak_3685	chr15	57668702	57842925	+	NM_032866	CGNL1	exon	173228
chr15:57755074-57755274	201	57755222	2	3.51825	2.66437	0.67421	NAT10-RIP-1_vs_Input-1_1e-3_10_30_peak_3684	chr15	57668702	57842925	+	NM_032866	CGNL1	intron	86472
chr15:57726812-57727036	225	57726859	2	3.51825	2.66437	0.67421	NAT10-RIP-1_vs_Input-1_1e-3_10_30_peak_3683	chr15	57668702	57842925	+	NM_001252335	CGNL1	intron	58222
chrX:153649601-153649908	308	153649700	9	4.35596	3.34791	1.37418	NAT10-RIP-1_vs_Input-1_1e-3_10_30_peak_12822	chrX	153656825	153652722	-	NR_103768	CH17-340M24.3	intergenic	7071
chr2:53626470-53626674	205	53626555	2	3.51825	2.66437	0.67421	NAT10-RIP-1_vs_Input-1_1e-3_10_30_peak_6617	chr2	53994919	54002333	+	NM_001346127	CHAC2	intergenic	-368347
chr22:41641662-41642678	1017	41641875	35	22.093	7.412	17.9331	NAT10-RIP-1_vs_Input-1_1e-3_10_30_peak_8115	chr22	41636935	41625513	-	NM_138481	CHADL	upstream	-5235
chr19:4409003-4409658	656	4409367	25	11.3768	4.67772	7.68139	NAT10-RIP-1_vs_Input-1_1e-3_10_30_peak_5633	chr19	4402659	4443394	+	NM_005483	CHAF1A	exon	6671
chr7:56171960-56172158	199	56172041	11	6.16362	4.1811	2.92189	NAT10-RIP-1_vs_Input-1_1e-3_10_30_peak_10851	chr7	56174323	56169254	-	NM_001320327	CHCHD2	exon	2264
chr7:132753250-132753509	260	132753496	4	4.48126	3.70196	1.47291	NAT10-RIP-1_vs_Input-1_1e-3_10_30_peak_11153	chr7	132766918	132469622	-	NM_017812	CHCHD3	intron	13539
chr7:132764596-132764800	205	132764738	2	3.51825	2.66437	0.67421	NAT10-RIP-1_vs_Input-1_1e-3_10_30_peak_11154	chr7	132766918	132469622	-	NM_017812	CHCHD3	intron	2220
chr2:113342119-113342347	229	113342220	3	5.02281	3.55249	1.91962	NAT10-RIP-1_vs_Input-1_1e-3_10_30_peak_6785	chr2	113342013	113346617	+	NM_001304353	CHCHD5	promoter	220
chr3:126450579-126450781	203	126450643	2	3.51825	2.66437	0.67421	NAT10-RIP-1_vs_Input-1_1e-3_10_30_peak_8640	chr3	126423062	126679263	+	NM_032343	CHCHD6	intron	27618
chr17:7814843-7815308	466	7815171	21	7.70124	3.65098	4.29187	NAT10-RIP-1_vs_Input-1_1e-3_10_30_peak_4689	chr17	7792168	7816075	+	NM_005852	CHD3	exon	22907
chr17:7785390-7785651	262	7785542	2	3.15098	2.5668	0.49752	NAT10-RIP-1_vs_Input-1_1e-3_10_30_peak_4685	chr17	7792168	7816075	+	NM_005852	CHD3	upstream	-6648
chr20:40050465-40050715	251	40050502	11	7.8843	5.25012	4.45599	NAT10-RIP-1_vs_Input-1_1e-3_10_30_peak_7468	chr20	40247133	40030742	-	NM_032221	CHD6	exon	196543
chr20:40049349-40049671	323	40049454	13	7.03741	4.37707	3.6867	NAT10-RIP-1_vs_Input-1_1e-3_10_30_peak_7467	chr20	40247133	40030742	-	NM_032221	CHD6	exon	197623
chr20:40131304-40131515	212	40131422	3	4.74152	3.48194	1.69955	NAT10-RIP-1_vs_Input-1_1e-3_10_30_peak_7470	chr20	40247133	40030742	-	NM_032221	CHD6	intron	115724
chr20:40626906-40627107	202	40627010	4	3.89844	3.40712	0.99658	NAT10-RIP-1_vs_Input-1_1e-3_10_30_peak_7472	chr20	40247133	40030742	-	NM_032221	CHD6	intergenic	-379873
chr20:40140635-40140840	206	40140711	2	3.51825	2.66437	0.67421	NAT10-RIP-1_vs_Input-1_1e-3_10_30_peak_7471	chr20	40247133	40030742	-	NM_032221	CHD6	intron	106396
chr20:40120489-40120715	227	40120595	2	3.07156	2.54264	0.44276	NAT10-RIP-1_vs_Input-1_1e-3_10_30_peak_7469	chr20	40247133	40030742	-	NM_032221	CHD6	intron	126531
chr8:61765381-61765865	485	61765516	9	6.75357	4.87352	3.42947	NAT10-RIP-1_vs_Input-1_1e-3_10_30_peak_11541	chr8	61653817	61780586	+	NM_001316690	CHD7	intron	111806
chr8:61777810-61778192	383	61777970	10	5.35041	3.83268	2.20013	NAT10-RIP-1_vs_Input-1_1e-3_10_30_peak_11542	chr8	61653817	61780586	+	NM_001316690	CHD7	exon	124184
chr14:21897235-21897445	211	21897332	15	12.099	7.00016	8.35667	NAT10-RIP-1_vs_Input-1_1e-3_10_30_peak_3205	chr14	21899867	21853352	-	NM_001170629	CHD8	exon	2527
chr16:53089113-53089326	214	53089192	3	4.55172	3.42891	1.53376	NAT10-RIP-1_vs_Input-1_1e-3_10_30_peak_4278	chr16	53088944	53361414	+	NM_025134	CHD9	promoter	275
chr16:53236588-53236853	266	53236744	2	3.04121	2.5331	0.41646	NAT10-RIP-1_vs_Input-1_1e-3_10_30_peak_4279	chr16	53189837	53361414	+	NM_001308319	CHD9	intron	46883
chr15:20561162-20561371	210	20561270	3	5.02281	3.55249	1.91962	NAT10-RIP-1_vs_Input-1_1e-3_10_30_peak_3530	chr15	20487996	20496811	+	NR_038836	CHEK2P2	intergenic	73270
chr15:20478539-20478853	315	20478696	2	3.51825	2.66437	0.67421	NAT10-RIP-1_vs_Input-1_1e-3_10_30_peak_3529	chr15	20487996	20496811	+	NR_038836	CHEK2P2	upstream	-9300
chr19:16636194-16636423	230	16636336	7	7.42716	5.4514	4.03755	NAT10-RIP-1_vs_Input-1_1e-3_10_30_peak_5899	chr19	16653263	16628699	-	NM_006387	CHERP	exon	16955
chr14:93407476-93407719	244	93407626	15	11.1662	6.43122	7.48503	NAT10-RIP-1_vs_Input-1_1e-3_10_30_peak_3384	chr14	93389444	93401641	+	NM_001301690	CHGA	intergenic	18153
chrX:85339845-85341220	1376	85340649	79	11.2873	2.33166	7.59722	NAT10-RIP-1_vs_Input-1_1e-3_10_30_peak_12682	chrX	85302569	85224098	-	NM_001145414	CHM	intergenic	-37963
chr1:241773254-241773540	287	241773515	2	3.08702	2.54743	0.45126	NAT10-RIP-1_vs_Input-1_1e-3_10_30_peak_1200	chr1	241799232	241792166	-	NM_001821	CHML	intergenic	25835
chr2:86761429-86761663	235	86761509	2	3.46867	2.65247	0.67421	NAT10-RIP-1_vs_Input-1_1e-3_10_30_peak_6717	chr2	86790620	86730552	-	NM_001193517	CHMP3	intron	29074
chr20:32399206-32399450	245	32399353	21	14.3486	6.83083	10.486	NAT10-RIP-1_vs_Input-1_1e-3_10_30_peak_7389	chr20	32399109	32442173	+	NM_176812	CHMP4B	promoter	219
chr20:32446230-32446427	198	32446331	3	3.55253	3.06693	0.70414	NAT10-RIP-1_vs_Input-1_1e-3_10_30_peak_7390	chr20	32399109	32442173	+	NM_176812	CHMP4B	intergenic	47219
chr17:78973499-78973823	325	78973680	6	6.64157	5.00098	3.34046	NAT10-RIP-1_vs_Input-1_1e-3_10_30_peak_5200	chr17	78965640	78973933	+	NM_024591	CHMP6	exon	8021
chr17:78976364-78976691	328	78976502	2	3.05628	2.53786	0.42916	NAT10-RIP-1_vs_Input-1_1e-3_10_30_peak_5201	chr17	78965640	78973933	+	NM_024591	CHMP6	intergenic	10887
chr2:175816426-175816682	257	175816539	2	3.51825	2.66437	0.67421	NAT10-RIP-1_vs_Input-1_1e-3_10_30_peak_6975	chr2	175869981	175664041	-	NM_001822	CHN1	intron	53427
chr11:89928037-89928257	221	89928221	4	3.10135	2.93898	0.46028	NAT10-RIP-1_vs_Input-1_1e-3_10_30_peak_2253	chr11	89956532	89933596	-	NM_001144073	CHORDC1	intergenic	28385
chr2:220406700-220406923	224	220406777	8	10.2476	6.86553	6.62708	NAT10-RIP-1_vs_Input-1_1e-3_10_30_peak_7135	chr2	220407819	220403668	-	NM_001195731	CHPF	promoter	1008
chr2:220427118-220427387	270	220427222	6	9.88054	6.17697	6.28886	NAT10-RIP-1_vs_Input-1_1e-3_10_30_peak_7136	chr2	220407819	220403668	-	NM_001195731	CHPF	upstream	-19433
chr7:150920809-150921168	360	150921045	6	7.82382	5.52712	4.40137	NAT10-RIP-1_vs_Input-1_1e-3_10_30_peak_11350	chr7	150929574	150935913	+	NM_001284295	CHPF2	upstream	-8586
chr7:150930457-150930646	190	150930539	13	5.59736	3.56964	2.4203	NAT10-RIP-1_vs_Input-1_1e-3_10_30_peak_11351	chr7	150929574	150935913	+	NM_001284295	CHPF2	promoter	977
chr8:141534882-141535073	192	141534923	15	5.8462	3.46078	2.63489	NAT10-RIP-1_vs_Input-1_1e-3_10_30_peak_11752	chr8	141522080	141527252	+	NR_040712	CHRAC1	intergenic	12897
chrX:109919108-109919503	396	109919177	3	5.02281	3.55249	1.91962	NAT10-RIP-1_vs_Input-1_1e-3_10_30_peak_12711	chrX	110039076	109917083	-	NM_145234	CHRDL1	exon	119771
chrX:109916587-109916818	232	109916639	2	3.51825	2.66437	0.67421	NAT10-RIP-1_vs_Input-1_1e-3_10_30_peak_12710	chrX	110039076	109917083	-	NM_145234	CHRDL1	intergenic	122374
chr11:46418500-46418732	233	46418565	14	7.81936	4.65738	4.39754	NAT10-RIP-1_vs_Input-1_1e-3_10_30_peak_1966	chr11	46408158	46406341	-	NM_000741	CHRM4	upstream	-10458
chr15:34159738-34160001	264	34159871	10	12.7472	8.14431	8.96885	NAT10-RIP-1_vs_Input-1_1e-3_10_30_peak_3571	chr15	34260514	34357295	+	NM_001320917	CHRM5	intergenic	-100645
chr15:34187528-34187750	223	34187594	4	6.50413	4.41212	3.22358	NAT10-RIP-1_vs_Input-1_1e-3_10_30_peak_3572	chr15	34260514	34357295	+	NM_001320917	CHRM5	intergenic	-72875
chr2:175603657-175603866	210	175603694	2	3.51825	2.66437	0.67421	NAT10-RIP-1_vs_Input-1_1e-3_10_30_peak_6974	chr2	175629200	175612322	-	NM_000079	CHRNA1	intergenic	25439
chr11:3744392-3744581	190	3744470	7	6.10806	4.70237	2.87077	NAT10-RIP-1_vs_Input-1_1e-3_10_30_peak_1862	chr11	3692614	3686816	-	NM_020402	CHRNA10	intergenic	-51872
chr17:7360033-7360313	281	7360295	9	4.15305	3.22184	1.19915	NAT10-RIP-1_vs_Input-1_1e-3_10_30_peak_4665	chr17	7348405	7360932	+	NM_000747	CHRNB1	exon	11768
chr15:78953397-78953753	357	78953677	6	6.19094	4.76997	2.93804	NAT10-RIP-1_vs_Input-1_1e-3_10_30_peak_3764	chr15	78933587	78916635	-	NM_000750	CHRNB4	upstream	-19988
chr17:4809339-4809536	198	4809341	2	3.51825	2.66437	0.67421	NAT10-RIP-1_vs_Input-1_1e-3_10_30_peak_4644	chr17	4806369	4801063	-	NM_000080	CHRNE	upstream	-3068
chr2:233400527-233400728	202	233400579	2	3.51825	2.66437	0.67421	NAT10-RIP-1_vs_Input-1_1e-3_10_30_peak_7163	chr2	233404436	233411038	+	NM_005199	CHRNG	upstream	-3809
chr15:40750970-40751440	471	40751050	8	7.21999	5.29016	3.85174	NAT10-RIP-1_vs_Input-1_1e-3_10_30_peak_3598	chr15	40763159	40765357	+	NM_130468	CHST14	upstream	-11954
chr15:40763604-40764181	578	40764090	7	5.6172	4.40008	2.43436	NAT10-RIP-1_vs_Input-1_1e-3_10_30_peak_3600	chr15	40763159	40765357	+	NM_130468	CHST14	promoter	733
chr15:40758708-40758974	267	40758951	6	4.53724	3.79638	1.5205	NAT10-RIP-1_vs_Input-1_1e-3_10_30_peak_3599	chr15	40763159	40765357	+	NM_130468	CHST14	upstream	-4318
chr10:125751901-125752162	262	125752011	6	8.20976	5.67373	4.75384	NAT10-RIP-1_vs_Input-1_1e-3_10_30_peak_1762	chr10	125851940	125779168	-	NM_014863	CHST15	intergenic	99909
chr3:142895370-142896106	737	142895461	22	12.9536	5.8837	9.1639	NAT10-RIP-1_vs_Input-1_1e-3_10_30_peak_8711	chr3	142838617	142842856	+	NM_004267	CHST2	intergenic	57121
chr3:142804529-142804749	221	142804584	2	3.51825	2.66437	0.67421	NAT10-RIP-1_vs_Input-1_1e-3_10_30_peak_8710	chr3	142838617	142842856	+	NM_004267	CHST2	intergenic	-33978
chr10:73770450-73770704	255	73770626	12	7.45214	4.79717	4.06086	NAT10-RIP-1_vs_Input-1_1e-3_10_30_peak_1590	chr10	73724119	73773322	+	NM_004273	CHST3	exon	46458
chr10:73768274-73768571	298	73768511	8	4.782	3.74603	1.73542	NAT10-RIP-1_vs_Input-1_1e-3_10_30_peak_1589	chr10	73724119	73773322	+	NM_004273	CHST3	exon	44303
chr10:73771747-73772544	798	73772251	12	5.4922	3.6401	2.328	NAT10-RIP-1_vs_Input-1_1e-3_10_30_peak_1591	chr10	73724119	73773322	+	NM_004273	CHST3	exon	48026
chr10:73746372-73746563	192	73746425	3	5.02281	3.55249	1.91962	NAT10-RIP-1_vs_Input-1_1e-3_10_30_peak_1588	chr10	73724119	73773322	+	NM_004273	CHST3	intron	22348
chrX:46421140-46421338	199	46421225	6	3.20142	2.91358	0.53978	NAT10-RIP-1_vs_Input-1_1e-3_10_30_peak_12537	chrX	46433121	46457931	+	NM_019886	CHST7	upstream	-11882
chr15:101775445-101775673	229	101775595	12	7.32841	4.72182	3.94929	NAT10-RIP-1_vs_Input-1_1e-3_10_30_peak_3851	chr15	101792137	101715927	-	NM_014918	CHSY1	exon	16578
chr5:129315963-129316153	191	129316058	2	3.51825	2.66437	0.67421	NAT10-RIP-1_vs_Input-1_1e-3_10_30_peak_9613	chr5	129240522	129522327	+	NM_175856	CHSY3	intron	75536
chr14:65362629-65362844	216	65362726	6	6.19094	4.76997	2.93804	NAT10-RIP-1_vs_Input-1_1e-3_10_30_peak_3296	chr14	65381078	65402084	+	NM_001204063	CHURC1	upstream	-18342
chr15:90771179-90771413	235	90771296	27	12.5176	4.86764	8.75375	NAT10-RIP-1_vs_Input-1_1e-3_10_30_peak_3820	chr15	90777279	90773476	-	NM_001277764	CIB1	intergenic	5983
chr15:90766798-90767228	431	90767170	8	5.02993	3.90702	1.92631	NAT10-RIP-1_vs_Input-1_1e-3_10_30_peak_3819	chr15	90777279	90773476	-	NM_001277764	CIB1	intergenic	10266
chr15:90814583-90814976	394	90814907	20	4.72521	2.58353	1.68596	NAT10-RIP-1_vs_Input-1_1e-3_10_30_peak_3823	chr15	90808991	90773476	-	NR_102428	CIB1	upstream	-5788
chr15:90771858-90772053	196	90772016	22	4.0143	2.24754	1.08056	NAT10-RIP-1_vs_Input-1_1e-3_10_30_peak_3821	chr15	90777279	90773476	-	NM_001277764	CIB1	intergenic	5324
chr19:42754490-42754721	232	42754603	37	34.5953	12.9213	30.1318	NAT10-RIP-1_vs_Input-1_1e-3_10_30_peak_6251	chr19	42772688	42799948	+	NM_001304815	CIC	upstream	-18083
chr19:42775925-42778208	2284	42777342	24	18.5646	8.36979	14.5251	NAT10-RIP-1_vs_Input-1_1e-3_10_30_peak_6252	chr19	42788816	42799948	+	NM_015125	CIC	upstream	-11750
chr19:42752820-42753731	912	42753342	40	16.2988	4.67374	12.3487	NAT10-RIP-1_vs_Input-1_1e-3_10_30_peak_6250	chr19	42772688	42799948	+	NM_001304815	CIC	upstream	-19413
chr19:19672757-19672947	191	19672867	3	3.32188	2.96157	0.62721	NAT10-RIP-1_vs_Input-1_1e-3_10_30_peak_5971	chr19	19649073	19657468	+	NM_153221	CILP2	intergenic	23779
chr14:102843039-102843262	224	102843085	6	3.94524	3.41146	1.03336	NAT10-RIP-1_vs_Input-1_1e-3_10_30_peak_3442	chr14	102829253	102814618	-	NM_032630	CINP	upstream	-13897
chr14:77579943-77580194	252	77580060	8	5.79842	4.40372	2.59172	NAT10-RIP-1_vs_Input-1_1e-3_10_30_peak_3356	chr14	77564577	77583630	+	NM_033426	CIPC	exon	15491
chr17:36881890-36882116	227	36882008	16	8.0814	4.46771	4.63707	NAT10-RIP-1_vs_Input-1_1e-3_10_30_peak_4880	chr17	36886509	36891858	+	NM_001136498	CISD3	upstream	-4506
chr17:36872885-36873240	356	36873012	10	3.48776	2.72355	0.67421	NAT10-RIP-1_vs_Input-1_1e-3_10_30_peak_4879	chr17	36886509	36891858	+	NM_001136498	CISD3	upstream	-13447
chr6:139694716-139695059	344	139694862	23	16.9162	7.73243	12.9412	NAT10-RIP-1_vs_Input-1_1e-3_10_30_peak_10468	chr6	139695350	139693391	-	NM_001168389	CITED2	promoter	463
chr9:130940990-130941618	629	130941477	22	9.36043	4.22687	5.80876	NAT10-RIP-1_vs_Input-1_1e-3_10_30_peak_12269	chr9	130953868	130928343	-	NM_001131018	CIZ1	intron	12564
chr13:53035363-53035962	600	53035748	40	7.7513	2.5878	4.33894	NAT10-RIP-1_vs_Input-1_1e-3_10_30_peak_3083	chr13	53030106	53050766	+	NM_001286686	CKAP2	exon	5556
chr12:106633736-106634056	321	106633865	55	22.3234	4.91134	18.1569	NAT10-RIP-1_vs_Input-1_1e-3_10_30_peak_2823	chr12	106641713	106631658	-	NM_006825	CKAP4	exon	7817
chr12:106633002-106633212	211	106633081	23	7.85099	3.51998	4.42651	NAT10-RIP-1_vs_Input-1_1e-3_10_30_peak_2822	chr12	106641713	106631658	-	NM_006825	CKAP4	exon	8606
chr14:103987591-103987788	198	103987680	11	11.8511	7.65064	8.12377	NAT10-RIP-1_vs_Input-1_1e-3_10_30_peak_3460	chr14	103989196	103985994	-	NM_001823	CKB	promoter	1507
chr14:104000879-104001183	305	104001086	10	8.29316	5.68467	4.83051	NAT10-RIP-1_vs_Input-1_1e-3_10_30_peak_3462	chr14	103989196	103985994	-	NM_001823	CKB	upstream	-11835
chr14:103988357-103988780	424	103988433	29	14.5706	5.39737	10.698	NAT10-RIP-1_vs_Input-1_1e-3_10_30_peak_3461	chr14	103989196	103985994	-	NM_001823	CKB	promoter	628
chr14:104001614-104001967	354	104001820	8	7.21999	5.29016	3.85174	NAT10-RIP-1_vs_Input-1_1e-3_10_30_peak_3463	chr14	103989196	103985994	-	NM_001823	CKB	upstream	-12594
chr14:104004102-104004343	242	104004207	4	5.84343	4.22977	2.63318	NAT10-RIP-1_vs_Input-1_1e-3_10_30_peak_3464	chr14	103989196	103985994	-	NM_001823	CKB	upstream	-15026
chr3:33589308-33589568	261	33589395	4	4.13706	3.5329	1.18551	NAT10-RIP-1_vs_Input-1_1e-3_10_30_peak_8310	chr3	33700933	33537738	-	NM_001207044	CLASP2	intron	111495
chr3:33654763-33655084	322	33654873	3	4.24649	3.33372	1.28117	NAT10-RIP-1_vs_Input-1_1e-3_10_30_peak_8311	chr3	33700933	33537738	-	NM_001207044	CLASP2	intron	46010
chr19:45535814-45536027	214	45535906	10	12.4049	7.98538	8.64686	NAT10-RIP-1_vs_Input-1_1e-3_10_30_peak_6305	chr19	45542297	45574214	+	NM_007056	CLASRP	upstream	-6377
chr19:45558918-45559132	215	45559022	3	4.57427	3.43545	1.55302	NAT10-RIP-1_vs_Input-1_1e-3_10_30_peak_6307	chr19	45542297	45574214	+	NM_007056	CLASRP	intron	16728
chr19:45540778-45541364	587	45541230	19	5.84579	3.0801	2.63489	NAT10-RIP-1_vs_Input-1_1e-3_10_30_peak_6306	chr19	45542297	45574214	+	NM_007056	CLASRP	promoter	-1226
chr1:109477285-109477569	285	109477431	11	9.42794	6.2161	5.8695	NAT10-RIP-1_vs_Input-1_1e-3_10_30_peak_656	chr1	109493070	109472129	-	NM_001278202	CLCC1	exon	15643
chr1:109534979-109535344	366	109535030	173	19.2388	2.15272	15.1732	NAT10-RIP-1_vs_Input-1_1e-3_10_30_peak_657	chr1	109506121	109472129	-	NM_015127	CLCC1	intergenic	-29040
chr4:170628116-170628435	320	170628153	7	3.52008	3.03456	0.67433	NAT10-RIP-1_vs_Input-1_1e-3_10_30_peak_9248	chr4	170581212	170644338	+	NM_001243374	CLCN3	exon	47063
chr21:37833337-37833616	280	37833472	3	4.55172	3.42891	1.53376	NAT10-RIP-1_vs_Input-1_1e-3_10_30_peak_7729	chr21	37838739	37832919	-	NM_012130	CLDN14	exon	5263
chr21:37830701-37830900	200	37830837	2	3.05628	2.53786	0.42916	NAT10-RIP-1_vs_Input-1_1e-3_10_30_peak_7728	chr21	37838739	37832919	-	NM_012130	CLDN14	intergenic	7939
chr3:137726703-137727036	334	137726872	2	3.51825	2.66437	0.67421	NAT10-RIP-1_vs_Input-1_1e-3_10_30_peak_8684	chr3	137729005	137752494	+	NM_016369	CLDN18	upstream	-2136
chr1:43224861-43225148	288	43224886	11	14.2825	8.88471	10.4232	NAT10-RIP-1_vs_Input-1_1e-3_10_30_peak_470	chr1	43205925	43198763	-	NM_148960	CLDN19	upstream	-19079
chr1:43212214-43212510	297	43212383	11	6.76682	4.55184	3.43983	NAT10-RIP-1_vs_Input-1_1e-3_10_30_peak_469	chr1	43205925	43198763	-	NM_148960	CLDN19	upstream	-6437
chrX:106171871-106172161	291	106172090	3	5.02281	3.55249	1.91962	NAT10-RIP-1_vs_Input-1_1e-3_10_30_peak_12704	chrX	106163605	106174091	+	NM_020384	CLDN2	exon	8411
chr11:113660121-113660381	261	113660222	13	7.26705	4.51058	3.89443	NAT10-RIP-1_vs_Input-1_1e-3_10_30_peak_2300	chr11	113650517	113651207	+	NM_001101389	CLDN25	intergenic	9734
chr7:73246378-73246959	582	73246551	10	9.73153	6.55812	6.15256	NAT10-RIP-1_vs_Input-1_1e-3_10_30_peak_10900	chr7	73245192	73247023	+	NM_001305	CLDN4	promoter	1476
chr7:73245378-73245923	546	73245414	9	8.45233	5.92272	4.96334	NAT10-RIP-1_vs_Input-1_1e-3_10_30_peak_10899	chr7	73245192	73247023	+	NM_001305	CLDN4	promoter	458
chr16:11232743-11233040	298	11233017	3	5.02281	3.55249	1.91962	NAT10-RIP-1_vs_Input-1_1e-3_10_30_peak_4008	chr16	11038344	11276046	+	NM_015226	CLEC16A	intron	194547
chr16:11021608-11021806	199	11021707	2	3.51825	2.66437	0.67421	NAT10-RIP-1_vs_Input-1_1e-3_10_30_peak_4006	chr16	11038344	11276046	+	NM_015226	CLEC16A	upstream	-16637
chr16:11143238-11143453	216	11143356	2	3.51825	2.66437	0.67421	NAT10-RIP-1_vs_Input-1_1e-3_10_30_peak_4007	chr16	11038344	11276046	+	NM_015226	CLEC16A	intron	105001
chr16:74472830-74473038	209	74472991	3	5.02281	3.55249	1.91962	NAT10-RIP-1_vs_Input-1_1e-3_10_30_peak_4397	chr16	74455368	74442528	-	NM_001011880	CLEC18B	upstream	-17566
chr12:10264519-10264871	353	10264667	135	28.2588	3.04165	23.9323	NAT10-RIP-1_vs_Input-1_1e-3_10_30_peak_2490	chr12	10251664	10222152	-	NM_001297748	CLEC1A	upstream	-13031
chr12:8687137-8687362	226	8687250	2	3.51825	2.66437	0.67421	NAT10-RIP-1_vs_Input-1_1e-3_10_30_peak_2478	chr12	8693558	8685900	-	NM_014358	CLEC4E	exon	6309
chr5:157413556-157414225	670	157413736	50	21.3634	5.10316	17.2264	NAT10-RIP-1_vs_Input-1_1e-3_10_30_peak_9788	chr5	157286183	157212750	-	NM_001195555	CLINT1	intergenic	-127707
chr5:157358280-157358474	195	157358408	54	13.5434	3.21089	9.72163	NAT10-RIP-1_vs_Input-1_1e-3_10_30_peak_9787	chr5	157286183	157212750	-	NM_001195555	CLINT1	intergenic	-72194
chr12:122825798-122826163	366	122825868	21	7.36286	3.51464	3.98135	NAT10-RIP-1_vs_Input-1_1e-3_10_30_peak_2910	chr12	122880088	122884491	+	NR_045382	CLIP1-AS1	intergenic	-54108
chr7:73770756-73770966	211	73770858	7	8.13545	5.80755	4.68721	NAT10-RIP-1_vs_Input-1_1e-3_10_30_peak_10906	chr7	73703804	73820273	+	NM_032421	CLIP2	exon	67057
chr7:73818645-73819128	484	73818740	11	7.56353	5.04874	4.16431	NAT10-RIP-1_vs_Input-1_1e-3_10_30_peak_10908	chr7	73703804	73820273	+	NM_032421	CLIP2	exon	115082
[truncated: 10,884 more rows]

## Sheet: NAT10-RIP-2_vs_Input-2
RIP-enriched Peaks for: NAT10-RIP-2_vs_Input-2 Column A: Genomic_position: Chr, Start and End of the peak. Column B: Length: Length of peak region. Column C: Summit_position: Peak summit position relative to the start position of peak region. Column D: TagCounts_in_peak: Number of tags in peak region. Column E: -LOG(pvalue): -log10(pvalue) for the peak region (The cut-off is pvalue <=1e-3, then t…
Genomic_position	Peak_length	Peak_summit_position	TagCounts_in_peak	-LOG(p-value)	Fold_enrichment	-LOG(q-value)	Peak_name	Chr	TSS	TTS	Strand	Refseq_name	Symbol	Peak_Classification	Peak_to_TSS
chr1:33790250-33790600	351	33790408	34	16.2065	5.31	11.9831	NAT10-RIP-2_vs_Input-2_1e-3_10_30_peak_311	chr1	33786699	33772366	-	NM_001080438	A3GALT2	upstream	-3726
chr5:178257603-178257862	260	178257789	3	3.17805	2.89148	0.47127	NAT10-RIP-2_vs_Input-2_1e-3_10_30_peak_9034	chr5	178245436	178191861	-	NR_024035	AACSP1	upstream	-12296
chr5:178224135-178224428	294	178224264	2	3.64856	2.69389	0.65041	NAT10-RIP-2_vs_Input-2_1e-3_10_30_peak_9033	chr5	178245436	178191861	-	NR_024035	AACSP1	intron	21155
chr20:34827937-34828441	505	34828238	10	7.86865	5.41876	4.1916	NAT10-RIP-2_vs_Input-2_1e-3_10_30_peak_6538	chr20	34824338	34844863	+	NM_015511	AAR2	exon	3851
chr4:57236842-57237124	283	57236888	2	3.13909	2.56325	0.43972	NAT10-RIP-2_vs_Input-2_1e-3_10_30_peak_8098	chr4	57253674	57215125	-	NM_001286672	AASDH	intron	16691
chr7:121863712-121863947	236	121863857	2	3.3227	2.6152	0.5414	NAT10-RIP-2_vs_Input-2_1e-3_10_30_peak_10221	chr7	121784344	121713597	-	NM_005763	AASS	intergenic	-79485
chr17:35300604-35300970	367	35300731	5	5.1588	4.16617	1.86373	NAT10-RIP-2_vs_Input-2_1e-3_10_30_peak_4417	chr17	35306174	35414171	+	NM_012138	AATF	upstream	-5387
chr17:35288963-35289156	194	35289123	3	4.65972	3.45964	1.46253	NAT10-RIP-2_vs_Input-2_1e-3_10_30_peak_4414	chr17	35306174	35414171	+	NM_012138	AATF	upstream	-17115
chr20:30309458-30310130	673	30309752	26	11.3893	4.55373	7.41971	NAT10-RIP-2_vs_Input-2_1e-3_10_30_peak_6488	chr20	30309309	30311212	+	NR_131907	ABALON	promoter	485
chr20:30304202-30304545	344	30304468	7	4.30756	3.55446	1.17403	NAT10-RIP-2_vs_Input-2_1e-3_10_30_peak_6487	chr20	30309309	30311212	+	NR_131907	ABALON	upstream	-4936
chr9:107677507-107677713	207	107677626	4	4.29916	3.61435	1.16923	NAT10-RIP-2_vs_Input-2_1e-3_10_30_peak_11331	chr9	107690527	107543283	-	NM_005502	ABCA1	intron	12917
chr9:107546168-107546516	349	107546415	7	4.30756	3.55446	1.17403	NAT10-RIP-2_vs_Input-2_1e-3_10_30_peak_11321	chr9	107690527	107543283	-	NM_005502	ABCA1	exon	144185
chr9:107582572-107582831	260	107582705	3	4.76028	3.48693	1.53855	NAT10-RIP-2_vs_Input-2_1e-3_10_30_peak_11324	chr9	107690527	107543283	-	NM_005502	ABCA1	intron	107826
chr9:107615374-107615624	251	107615526	3	4.34117	3.3646	1.20391	NAT10-RIP-2_vs_Input-2_1e-3_10_30_peak_11325	chr9	107690527	107543283	-	NM_005502	ABCA1	intron	75028
chr9:107656590-107656854	265	107656707	3	3.9329	3.22221	0.87838	NAT10-RIP-2_vs_Input-2_1e-3_10_30_peak_11329	chr9	107690527	107543283	-	NM_005502	ABCA1	intron	33805
chr9:107557099-107557353	255	107557239	2	3.5285	2.66678	0.65041	NAT10-RIP-2_vs_Input-2_1e-3_10_30_peak_11322	chr9	107690527	107543283	-	NM_005502	ABCA1	intron	133301
chr9:107571398-107571590	193	107571508	2	3.51423	2.66342	0.65041	NAT10-RIP-2_vs_Input-2_1e-3_10_30_peak_11323	chr9	107690527	107543283	-	NM_005502	ABCA1	intron	119033
chr9:107629024-107629289	266	107629170	2	3.3227	2.6152	0.5414	NAT10-RIP-2_vs_Input-2_1e-3_10_30_peak_11326	chr9	107690527	107543283	-	NM_005502	ABCA1	intron	61371
chr9:107654685-107655027	343	107654917	2	3.29429	2.60754	0.5414	NAT10-RIP-2_vs_Input-2_1e-3_10_30_peak_11328	chr9	107690527	107543283	-	NM_005502	ABCA1	intron	35671
chr9:107634363-107634610	248	107634482	2	3.27086	2.60112	0.52992	NAT10-RIP-2_vs_Input-2_1e-3_10_30_peak_11327	chr9	107690527	107543283	-	NM_005502	ABCA1	intron	56041
chr9:107664148-107664580	433	107664410	2	3.20317	2.58205	0.49139	NAT10-RIP-2_vs_Input-2_1e-3_10_30_peak_11330	chr9	107690527	107543283	-	NM_005502	ABCA1	intron	26163
chr4:415227-415454	228	415308	3	4.80359	3.49831	1.57154	NAT10-RIP-2_vs_Input-2_1e-3_10_30_peak_7923	chr4	467998	419223	-	NR_002451	ABCA11P	intergenic	52658
chr4:469746-469949	204	469795	3	3.9329	3.22221	0.87838	NAT10-RIP-2_vs_Input-2_1e-3_10_30_peak_7924	chr4	467998	419223	-	NR_002451	ABCA11P	promoter	-1849
chr4:483362-483585	224	483520	3	3.82028	3.17858	0.78668	NAT10-RIP-2_vs_Input-2_1e-3_10_30_peak_7926	chr4	467998	419223	-	NR_002451	ABCA11P	upstream	-15475
chr4:478677-479146	470	478794	4	3.11654	2.94854	0.42701	NAT10-RIP-2_vs_Input-2_1e-3_10_30_peak_7925	chr4	467998	419223	-	NR_002451	ABCA11P	upstream	-10913
chr4:412730-413005	276	412787	2	3.64856	2.69389	0.65041	NAT10-RIP-2_vs_Input-2_1e-3_10_30_peak_7922	chr4	467998	419223	-	NR_002451	ABCA11P	intergenic	55131
chr2:215818367-215818582	216	215818519	2	3.64856	2.69389	0.65041	NAT10-RIP-2_vs_Input-2_1e-3_10_30_peak_6196	chr2	215896810	215796265	-	NM_015657	ABCA12	intron	78336
chr19:1051937-1052131	195	1052065	4	5.43973	4.09597	2.06745	NAT10-RIP-2_vs_Input-2_1e-3_10_30_peak_4932	chr19	1040101	1065570	+	NM_019112	ABCA7	exon	11933
chr19:1032022-1032255	234	1032121	4	4.97823	3.92015	1.71453	NAT10-RIP-2_vs_Input-2_1e-3_10_30_peak_4930	chr19	1040101	1065570	+	NM_019112	ABCA7	upstream	-7963
chr19:1037657-1038505	849	1038287	39	12.3224	3.68378	8.29473	NAT10-RIP-2_vs_Input-2_1e-3_10_30_peak_4931	chr19	1040101	1065570	+	NM_019112	ABCA7	upstream	-2020
chr1:229680978-229681258	281	229681084	4	4.84149	3.86315	1.5975	NAT10-RIP-2_vs_Input-2_1e-3_10_30_peak_1147	chr1	229694442	229652328	-	NM_012089	ABCB10	intron	13324
chr7:87133236-87133602	367	87133315	2	3.3227	2.6152	0.5414	NAT10-RIP-2_vs_Input-2_1e-3_10_30_peak_10081	chr7	87105019	87031360	-	NM_018850	ABCB4	intergenic	-28400
chr2:220087388-220087596	209	220087505	8	8.30054	5.91123	4.57964	NAT10-RIP-2_vs_Input-2_1e-3_10_30_peak_6225	chr2	220083712	220074487	-	NM_005689	ABCB6	upstream	-3780
chr2:220084823-220085067	245	220084958	15	7.79599	4.47557	4.12845	NAT10-RIP-2_vs_Input-2_1e-3_10_30_peak_6224	chr2	220083712	220074487	-	NM_005689	ABCB6	promoter	-1233
chr7:150728166-150728443	278	150728393	5	3.70774	3.31625	0.68995	NAT10-RIP-2_vs_Input-2_1e-3_10_30_peak_10483	chr7	150725508	150744869	+	NM_001282293	ABCB8	intron	2796
chr16:16160675-16160874	200	16160785	2	3.0982	2.55087	0.41113	NAT10-RIP-2_vs_Input-2_1e-3_10_30_peak_3857	chr16	16043433	16236930	+	NM_004996	ABCC1	intron	117341
chr6:43400452-43400777	326	43400625	3	3.24453	2.92429	0.51025	NAT10-RIP-2_vs_Input-2_1e-3_10_30_peak_9360	chr6	43399488	43418163	+	NM_033450	ABCC10	promoter	1126
chr13:95699112-95699407	296	95699149	3	4.65972	3.45964	1.46253	NAT10-RIP-2_vs_Input-2_1e-3_10_30_peak_3065	chr13	95953700	95672082	-	NM_001301829	ABCC4	intron	254441
chr13:95673028-95673377	350	95673234	12	4.92688	3.32412	1.67036	NAT10-RIP-2_vs_Input-2_1e-3_10_30_peak_3064	chr13	95953700	95672082	-	NM_001301829	ABCC4	exon	280498
chr13:95881959-95882260	302	95882077	2	3.24787	2.59473	0.51025	NAT10-RIP-2_vs_Input-2_1e-3_10_30_peak_3067	chr13	95953700	95748024	-	NM_001301830	ABCC4	intron	71591
chr13:95703006-95703202	197	95703111	2	3.13909	2.56325	0.43972	NAT10-RIP-2_vs_Input-2_1e-3_10_30_peak_3066	chr13	95953700	95672082	-	NM_001301829	ABCC4	intron	250596
chr3:183713011-183713239	229	183713111	2	3.64856	2.69389	0.65041	NAT10-RIP-2_vs_Input-2_1e-3_10_30_peak_7824	chr3	183724125	183729207	+	NR_046570	ABCC5-AS1	upstream	-11000
chr1:94899650-94899903	254	94899772	3	3.50205	3.0446	0.65041	NAT10-RIP-2_vs_Input-2_1e-3_10_30_peak_540	chr1	94883932	94944260	+	NM_001122674	ABCD3	intron	15844
chr3:183899479-183899838	360	183899765	9	4.49227	3.43309	1.32104	NAT10-RIP-2_vs_Input-2_1e-3_10_30_peak_7827	chr3	183903862	183911795	+	NM_018358	ABCF3	upstream	-4204
chr3:183901570-183901778	209	183901615	21	6.03486	3.00257	2.58798	NAT10-RIP-2_vs_Input-2_1e-3_10_30_peak_7828	chr3	183903862	183911795	+	NM_018358	ABCF3	upstream	-2188
chr3:111684720-111684965	246	111684827	4	4.38335	3.65537	1.23289	NAT10-RIP-2_vs_Input-2_1e-3_10_30_peak_7583	chr3	111697722	111712215	+	NM_001272069	ABHD10	upstream	-12880
chr3:111694706-111694993	288	111694913	7	3.42464	2.97164	0.62098	NAT10-RIP-2_vs_Input-2_1e-3_10_30_peak_7584	chr3	111697722	111712215	+	NM_001272069	ABHD10	upstream	-2873
chr7:73157942-73158212	271	73158044	4	6.84275	4.48981	3.27917	NAT10-RIP-2_vs_Input-2_1e-3_10_30_peak_10030	chr7	73153197	73150424	-	NM_001301058	ABHD11	upstream	-4880
chr7:73150567-73150772	206	73150702	11	5.1552	3.57755	1.86373	NAT10-RIP-2_vs_Input-2_1e-3_10_30_peak_10029	chr7	73149398	73150330	+	NR_026690	ABHD11-AS1	promoter	1271
chr20:25332741-25332950	210	25332787	3	5.19762	3.59185	1.86373	NAT10-RIP-2_vs_Input-2_1e-3_10_30_peak_6472	chr20	25371618	25280833	-	NM_001042472	ABHD12	intron	38773
chr19:1877220-1877710	491	1877302	14	10.5023	6.25564	6.59225	NAT10-RIP-2_vs_Input-2_1e-3_10_30_peak_4956	chr19	1885518	1876974	-	NM_001130111	ABHD17A	intron	8053
chr19:17403342-17403576	235	17403482	4	6.84275	4.48981	3.27917	NAT10-RIP-2_vs_Input-2_1e-3_10_30_peak_5198	chr19	17414282	17402939	-	NM_024527	ABHD8	exon	10823
chr19:17433433-17433838	406	17433696	5	3.70774	3.31625	0.68995	NAT10-RIP-2_vs_Input-2_1e-3_10_30_peak_5199	chr19	17414282	17402939	-	NM_024527	ABHD8	upstream	-19353
chr10:27093458-27093706	249	27093579	2	3.64856	2.69389	0.65041	NAT10-RIP-2_vs_Input-2_1e-3_10_30_peak_1504	chr10	27150016	27035524	-	NM_001178122	ABI1	intron	56434
chr10:27136789-27136987	199	27136838	2	3.64856	2.69389	0.65041	NAT10-RIP-2_vs_Input-2_1e-3_10_30_peak_1505	chr10	27150016	27035524	-	NM_001178122	ABI1	intron	13128
chr2:204302621-204303125	505	204302639	9	5.30462	3.94711	1.95668	NAT10-RIP-2_vs_Input-2_1e-3_10_30_peak_6160	chr2	204231606	204296896	+	NM_001282927	ABI2	intergenic	71267
chr9:133738208-133738407	200	133738286	13	10.4248	6.4305	6.52208	NAT10-RIP-2_vs_Input-2_1e-3_10_30_peak_11500	chr9	133710641	133763062	+	NM_005157	ABL1	exon	27666
chr9:133759446-133760593	1148	133760046	19	9.86049	4.89003	6.00144	NAT10-RIP-2_vs_Input-2_1e-3_10_30_peak_11501	chr9	133710641	133763062	+	NM_005157	ABL1	exon	49378
chr9:133725420-133725686	267	133725592	4	4.46429	3.69397	1.29804	NAT10-RIP-2_vs_Input-2_1e-3_10_30_peak_11499	chr9	133710641	133763062	+	NM_005157	ABL1	intron	14912
chr9:133761546-133761769	224	133761707	16	6.17046	3.50664	2.7026	NAT10-RIP-2_vs_Input-2_1e-3_10_30_peak_11502	chr9	133710641	133763062	+	NM_005157	ABL1	exon	51016
chr9:133710214-133710413	200	133710264	3	3.72371	3.13961	0.70427	NAT10-RIP-2_vs_Input-2_1e-3_10_30_peak_11498	chr9	133710641	133763062	+	NM_005157	ABL1	promoter	-328
chr9:133762137-133762353	217	133762308	26	6.8115	2.94557	3.26653	NAT10-RIP-2_vs_Input-2_1e-3_10_30_peak_11503	chr9	133710641	133763062	+	NM_005157	ABL1	exon	51604
chr10:116278713-116278985	273	116278864	2	3.64856	2.69389	0.65041	NAT10-RIP-2_vs_Input-2_1e-3_10_30_peak_1862	chr10	116418058	116190868	-	NM_002313	ABLIM1	intron	139209
chr10:116386484-116386748	265	116386589	2	3.64856	2.69389	0.65041	NAT10-RIP-2_vs_Input-2_1e-3_10_30_peak_1865	chr10	116418058	116190868	-	NM_002313	ABLIM1	intron	31442
chr10:116224133-116224375	243	116224238	2	3.64856	2.69389	0.65041	NAT10-RIP-2_vs_Input-2_1e-3_10_30_peak_1861	chr10	116418058	116190868	-	NM_002313	ABLIM1	intron	193804
chr10:116333068-116333322	255	116333132	2	3.64856	2.69389	0.65041	NAT10-RIP-2_vs_Input-2_1e-3_10_30_peak_1864	chr10	116418058	116190868	-	NM_002313	ABLIM1	intron	84863
chr10:116201716-116201934	219	116201876	2	3.51423	2.66342	0.65041	NAT10-RIP-2_vs_Input-2_1e-3_10_30_peak_1860	chr10	116418058	116190868	-	NM_002313	ABLIM1	intron	216233
chr10:116289827-116290172	346	116289920	2	3.3227	2.6152	0.5414	NAT10-RIP-2_vs_Input-2_1e-3_10_30_peak_1863	chr10	116286685	116190868	-	NM_001322900	ABLIM1	upstream	-3314
chr5:148564140-148564546	407	148564409	2	3.3227	2.6152	0.5414	NAT10-RIP-2_vs_Input-2_1e-3_10_30_peak_8882	chr5	148521009	148640001	+	NM_001301028	ABLIM3	intron	43334
chr17:906916-907431	516	907313	22	11.4547	5.15949	7.48163	NAT10-RIP-2_vs_Input-2_1e-3_10_30_peak_4214	chr17	935081	906757	-	NM_001256847	ABR	exon	27908
chr17:952952-953426	475	953361	4	3.70538	3.30035	0.68995	NAT10-RIP-2_vs_Input-2_1e-3_10_30_peak_4215	chr17	935081	906757	-	NM_001256847	ABR	upstream	-18108
chr6:139364003-139364290	288	139364145	17	6.64753	3.61969	3.12108	NAT10-RIP-2_vs_Input-2_1e-3_10_30_peak_9538	chr6	139349818	139364439	+	NM_021243	ABRACL	exon	14328
chr11:34375642-34375864	223	34375788	4	5.05446	3.95094	1.78137	NAT10-RIP-2_vs_Input-2_1e-3_10_30_peak_2094	chr11	34379555	34172533	-	NM_145804	ABTB2	intron	3802
chr11:34291409-34291687	279	34291521	3	4.76028	3.48693	1.53855	NAT10-RIP-2_vs_Input-2_1e-3_10_30_peak_2091	chr11	34379555	34172533	-	NM_145804	ABTB2	intron	88007
chr11:34343047-34343374	328	34343238	3	4.49955	3.41353	1.32754	NAT10-RIP-2_vs_Input-2_1e-3_10_30_peak_2093	chr11	34379555	34172533	-	NM_145804	ABTB2	intron	36345
chr11:34214494-34214757	264	34214596	2	3.64856	2.69389	0.65041	NAT10-RIP-2_vs_Input-2_1e-3_10_30_peak_2088	chr11	34379555	34172533	-	NM_145804	ABTB2	intron	164930
chr11:34269863-34270193	331	34270039	2	3.43199	2.64343	0.62678	NAT10-RIP-2_vs_Input-2_1e-3_10_30_peak_2089	chr11	34379555	34172533	-	NM_145804	ABTB2	intron	109527
chr11:34201433-34201743	311	34201546	2	3.24787	2.59473	0.51025	NAT10-RIP-2_vs_Input-2_1e-3_10_30_peak_2087	chr11	34379555	34172533	-	NM_145804	ABTB2	intron	177967
chr11:34325000-34325339	340	34325189	2	3.21419	2.58521	0.49686	NAT10-RIP-2_vs_Input-2_1e-3_10_30_peak_2092	chr11	34379555	34172533	-	NM_145804	ABTB2	intron	54386
chr11:34289541-34289741	201	34289630	2	3.13909	2.56325	0.43972	NAT10-RIP-2_vs_Input-2_1e-3_10_30_peak_2090	chr11	34379555	34172533	-	NM_145804	ABTB2	intron	89914
chr12:109657981-109658191	211	109658097	2	3.3227	2.6152	0.5414	NAT10-RIP-2_vs_Input-2_1e-3_10_30_peak_2797	chr12	109577201	109706030	+	NM_001093	ACACB	intron	80885
chr1:226349257-226349584	328	226349443	2	3.22531	2.58837	0.50604	NAT10-RIP-2_vs_Input-2_1e-3_10_30_peak_1125	chr1	226374423	226332379	-	NM_022735	ACBD3	intron	25003
chr11:76626496-76626822	327	76626595	2	3.24787	2.59473	0.51025	NAT10-RIP-2_vs_Input-2_1e-3_10_30_peak_2291	chr11	76571916	76737841	+	NM_001300953	ACER3	intron	54743
chr14:23548960-23549587	628	23549235	17	5.01292	2.89145	1.7443	NAT10-RIP-2_vs_Input-2_1e-3_10_30_peak_3156	chr14	23540779	23527773	-	NM_001164816	ACIN1	upstream	-8494
chr9:31887235-31887500	266	31887261	4	5.93143	4.25659	2.49648	NAT10-RIP-2_vs_Input-2_1e-3_10_30_peak_11050	chr9	32384600	32450832	+	NM_001278352	ACO1	intergenic	-497233
chr9:32138096-32138404	309	32138199	3	4.39226	3.38075	1.24089	NAT10-RIP-2_vs_Input-2_1e-3_10_30_peak_11052	chr9	32384600	32450832	+	NM_001278352	ACO1	intergenic	-246350
chr9:31957090-31957364	275	31957298	2	3.36746	2.62699	0.57266	NAT10-RIP-2_vs_Input-2_1e-3_10_30_peak_11051	chr9	32384600	32450832	+	NM_001278352	ACO1	intergenic	-427373
chr5:80796089-80796307	219	80796168	2	3.22531	2.58837	0.50604	NAT10-RIP-2_vs_Input-2_1e-3_10_30_peak_8672	chr5	80689988	80625946	-	NM_130767	ACOT12	intergenic	-106210
chr1:6397635-6397835	201	6397727	4	6.84275	4.48981	3.27917	NAT10-RIP-2_vs_Input-2_1e-3_10_30_peak_68	chr1	6420764	6324331	-	NM_181865	ACOT7	intron	23029
chr1:6419079-6419314	236	6419228	3	4.08131	3.27678	0.98596	NAT10-RIP-2_vs_Input-2_1e-3_10_30_peak_69	chr1	6419004	6324331	-	NM_181866	ACOT7	promoter	-192
chr4:8363806-8364035	230	8363895	2	3.24787	2.59473	0.51025	NAT10-RIP-2_vs_Input-2_1e-3_10_30_peak_8011	chr4	8442452	8368008	-	NM_001101667	ACOX3	intergenic	78532
chr4:8359714-8359995	282	8359922	2	3.24787	2.59473	0.51025	NAT10-RIP-2_vs_Input-2_1e-3_10_30_peak_8010	chr4	8442452	8368008	-	NM_001101667	ACOX3	intergenic	82598
chr4:8456492-8456691	200	8456587	2	3.05867	2.53861	0.37914	NAT10-RIP-2_vs_Input-2_1e-3_10_30_peak_8012	chr4	8442452	8368008	-	NM_001101667	ACOX3	upstream	-14139
chr1:147092254-147092869	616	147092745	7	6.63088	5.0114	3.10579	NAT10-RIP-2_vs_Input-2_1e-3_10_30_peak_755	chr1	147142634	147119167	-	NM_016361	ACP6	intergenic	50073
chr1:147084785-147084991	207	147084820	5	4.45648	3.777	1.29216	NAT10-RIP-2_vs_Input-2_1e-3_10_30_peak_753	chr1	147142634	147119167	-	NM_016361	ACP6	intergenic	57746
chr1:147091524-147091717	194	147091671	5	4.05992	3.53825	0.97975	NAT10-RIP-2_vs_Input-2_1e-3_10_30_peak_754	chr1	147142634	147119167	-	NM_016361	ACP6	intergenic	51014
chr1:147095823-147096184	362	147096044	5	3.92072	3.45155	0.8722	NAT10-RIP-2_vs_Input-2_1e-3_10_30_peak_756	chr1	147142634	147119167	-	NM_016361	ACP6	intergenic	46631
chr1:147083362-147083661	300	147083574	3	4.52752	3.42182	1.35108	NAT10-RIP-2_vs_Input-2_1e-3_10_30_peak_752	chr1	147142634	147119167	-	NM_016361	ACP6	intergenic	59123
chr3:131957744-131957968	225	131957856	2	3.64856	2.69389	0.65041	NAT10-RIP-2_vs_Input-2_1e-3_10_30_peak_7666	chr3	132036210	132077690	+	NM_001099	ACPP	intergenic	-78354
chr11:125567079-125567306	228	125567193	2	3.64856	2.69389	0.65041	NAT10-RIP-2_vs_Input-2_1e-3_10_30_peak_2426	chr11	125550793	125542228	-	NM_001612	ACRV1	upstream	-16399
chr17:48543831-48544056	226	48543884	2	3.3227	2.6152	0.5414	NAT10-RIP-2_vs_Input-2_1e-3_10_30_peak_4536	chr17	48545689	48552206	+	NR_110232	ACSF2	promoter	-1746
chr16:89167454-89167709	256	89167620	8	6.70202	4.97437	3.16606	NAT10-RIP-2_vs_Input-2_1e-3_10_30_peak_4180	chr16	89160216	89222254	+	NM_001284316	ACSF3	intron	7365
chr7:5568790-5569294	505	5568917	707	436.039	9.96637	429.726	NAT10-RIP-2_vs_Input-2_1e-3_10_30_peak_9771	chr7	5570232	5566778	-	NM_001101	ACTB	promoter	1190
chr7:5566892-5568359	1468	5568200	523	208.993	5.60561	203.043	NAT10-RIP-2_vs_Input-2_1e-3_10_30_peak_9770	chr7	5570232	5566778	-	NM_001101	ACTB	intron	2607
chr7:5600444-5600720	277	5600540	51	22.476	5.29077	18.029	NAT10-RIP-2_vs_Input-2_1e-3_10_30_peak_9772	chr7	5570232	5566778	-	NM_001101	ACTB	intergenic	-30350
chr17:79478947-79479394	448	79479055	721	386.639	8.11998	380.374	NAT10-RIP-2_vs_Input-2_1e-3_10_30_peak_4676	chr17	79479892	79476996	-	NR_037688	ACTG1	promoter	722
chr17:79477120-79478661	1542	79478459	415	72.23	2.80119	66.96	NAT10-RIP-2_vs_Input-2_1e-3_10_30_peak_4675	chr17	79479892	79476996	-	NR_037688	ACTG1	intron	2002
chr1:27651875-27652107	233	27651973	122	41.8053	4.51135	36.9347	NAT10-RIP-2_vs_Input-2_1e-3_10_30_peak_266	chr1	27650364	27653016	+	NR_033926	ACTG1P20	promoter	1627
chr14:69349593-69349785	193	69349688	29	17.9596	6.8427	13.6664	NAT10-RIP-2_vs_Input-2_1e-3_10_30_peak_3266	chr14	69446083	69340839	-	NM_001130004	ACTN1	exon	96394
chr14:69358759-69358977	219	69358860	15	11.2368	6.47405	7.27768	NAT10-RIP-2_vs_Input-2_1e-3_10_30_peak_3267	chr14	69446083	69340839	-	NM_001130004	ACTN1	exon	87215
chr14:69445743-69446002	260	69445798	17	11.2562	6.02733	7.29594	NAT10-RIP-2_vs_Input-2_1e-3_10_30_peak_3269	chr14	69446083	69340839	-	NM_001130004	ACTN1	promoter	211
chr14:69421701-69422073	373	69421836	7	7.61667	5.55008	3.96554	NAT10-RIP-2_vs_Input-2_1e-3_10_30_peak_3268	chr14	69446083	69340839	-	NM_001130004	ACTN1	intron	24196
chr14:69521603-69522272	670	69521734	15	6.99624	4.04714	3.41313	NAT10-RIP-2_vs_Input-2_1e-3_10_30_peak_3270	chr14	69446398	69454180	+	NR_073422	ACTN1-AS1	intergenic	75539
chr2:98281531-98281742	212	98281612	2	3.3227	2.6152	0.5414	NAT10-RIP-2_vs_Input-2_1e-3_10_30_peak_5838	chr2	98280561	98272401	-	NM_005735	ACTR1B	promoter	-1075
chr2:65471901-65472093	193	65471998	4	3.42523	3.13771	0.62155	NAT10-RIP-2_vs_Input-2_1e-3_10_30_peak_5747	chr2	65454828	65498390	+	NM_005722	ACTR2	intron	17169
chr2:65432696-65433137	442	65432778	64	3.79879	1.59021	0.76902	NAT10-RIP-2_vs_Input-2_1e-3_10_30_peak_5746	chr2	65454828	65498390	+	NM_005722	ACTR2	intergenic	-21912
chr2:114639989-114640302	314	114640172	4	5.25274	4.02776	1.91028	NAT10-RIP-2_vs_Input-2_1e-3_10_30_peak_5919	chr2	114647510	114719129	+	NR_102318	ACTR3	upstream	-7365
chr7:152538246-152538509	264	152538339	3	5.19762	3.59185	1.86373	NAT10-RIP-2_vs_Input-2_1e-3_10_30_peak_10498	chr7	152456833	152552464	+	NR_073000	ACTR3B	intron	81544
chr7:152467730-152468030	301	152467834	2	3.64856	2.69389	0.65041	NAT10-RIP-2_vs_Input-2_1e-3_10_30_peak_10496	chr7	152456833	152552464	+	NR_073000	ACTR3B	intron	11047
chr7:152470693-152470999	307	152470890	2	3.64856	2.69389	0.65041	NAT10-RIP-2_vs_Input-2_1e-3_10_30_peak_10497	chr7	152456833	152552464	+	NR_073000	ACTR3B	intron	14013
chr7:152551108-152551312	205	152551222	2	3.13909	2.56325	0.43972	NAT10-RIP-2_vs_Input-2_1e-3_10_30_peak_10499	chr7	152456833	152552464	+	NR_073000	ACTR3B	intron	94377
chr2:92324349-92324602	254	92324505	13	9.18665	5.66479	5.38291	NAT10-RIP-2_vs_Input-2_1e-3_10_30_peak_5824	chr2	92129158	92130496	+	NR_027714	ACTR3BP2	intergenic	195317
chr2:92315918-92316422	505	92316290	8	7.42926	5.41473	3.80179	NAT10-RIP-2_vs_Input-2_1e-3_10_30_peak_5823	chr2	92129158	92130496	+	NR_027714	ACTR3BP2	intergenic	187012
chr2:92310533-92310898	366	92310620	7	4.68643	3.80309	1.48555	NAT10-RIP-2_vs_Input-2_1e-3_10_30_peak_5822	chr2	92129158	92130496	+	NR_027714	ACTR3BP2	intergenic	181557
chr7:149931065-149932365	1301	149931389	9	13.2086	8.19195	9.12756	NAT10-RIP-2_vs_Input-2_1e-3_10_30_peak_10441	chr7	150000069	149944300	-	NM_001164459	ACTR3C	intergenic	68354
chr7:149969127-149969760	634	149969532	8	11.5515	7.37275	7.57085	NAT10-RIP-2_vs_Input-2_1e-3_10_30_peak_10463	chr7	150000069	149944300	-	NM_001164459	ACTR3C	intron	30626
chr7:149893800-149894873	1074	149894140	7	12.2054	7.1837	8.18387	NAT10-RIP-2_vs_Input-2_1e-3_10_30_peak_10422	chr7	150000069	149944300	-	NM_001164459	ACTR3C	intergenic	105733
chr7:149938237-149938680	444	149938389	7	11.3204	6.97386	7.35463	NAT10-RIP-2_vs_Input-2_1e-3_10_30_peak_10446	chr7	150000069	149944300	-	NM_001164459	ACTR3C	intergenic	61611
chr7:149955475-149957710	2236	149956617	6	10.3571	6.28574	6.45896	NAT10-RIP-2_vs_Input-2_1e-3_10_30_peak_10456	chr7	150000069	149944300	-	NM_001164459	ACTR3C	intron	43477
chr7:149944202-149945142	941	149944357	6	10.3571	6.28574	6.45896	NAT10-RIP-2_vs_Input-2_1e-3_10_30_peak_10450	chr7	150000069	149944300	-	NM_001164459	ACTR3C	intron	55397
chr7:149884352-149885384	1033	149884817	6	10.3571	6.28574	6.45896	NAT10-RIP-2_vs_Input-2_1e-3_10_30_peak_10418	chr7	150000069	149944300	-	NM_001164459	ACTR3C	intergenic	115201
chr7:149907138-149907620	483	149907391	6	10.3571	6.28574	6.45896	NAT10-RIP-2_vs_Input-2_1e-3_10_30_peak_10427	chr7	150000069	149944300	-	NM_001164459	ACTR3C	intergenic	92690
chr7:149942486-149943983	1498	149942957	6	9.40615	6.05437	5.58423	NAT10-RIP-2_vs_Input-2_1e-3_10_30_peak_10449	chr7	150000069	149944300	-	NM_001164459	ACTR3C	intergenic	56835
chr7:149920258-149921722	1465	149920488	6	8.37941	5.73436	4.65024	NAT10-RIP-2_vs_Input-2_1e-3_10_30_peak_10433	chr7	150000069	149944300	-	NM_001164459	ACTR3C	intergenic	79079
chr7:149947734-149948180	447	149947859	5	8.56659	5.38778	4.81589	NAT10-RIP-2_vs_Input-2_1e-3_10_30_peak_10451	chr7	150000069	149944300	-	NM_001164459	ACTR3C	intron	52112
chr7:149967984-149968739	756	149968144	5	8.56659	5.38778	4.81589	NAT10-RIP-2_vs_Input-2_1e-3_10_30_peak_10462	chr7	150000069	149944300	-	NM_001164459	ACTR3C	intron	31708
chr7:149888795-149890443	1649	149888836	5	8.56659	5.38778	4.81589	NAT10-RIP-2_vs_Input-2_1e-3_10_30_peak_10420	chr7	150000069	149944300	-	NM_001164459	ACTR3C	intergenic	110450
chr7:149923171-149924710	1540	149923831	5	8.56659	5.38778	4.81589	NAT10-RIP-2_vs_Input-2_1e-3_10_30_peak_10435	chr7	150000069	149944300	-	NM_001164459	ACTR3C	intergenic	76129
chr7:149883610-149883957	348	149883785	5	8.56659	5.38778	4.81589	NAT10-RIP-2_vs_Input-2_1e-3_10_30_peak_10417	chr7	150000069	149944300	-	NM_001164459	ACTR3C	intergenic	116286
chr7:149831571-149832115	545	149831784	5	8.56659	5.38778	4.81589	NAT10-RIP-2_vs_Input-2_1e-3_10_30_peak_10397	chr7	150000069	149944300	-	NM_001164459	ACTR3C	intergenic	168226
chr7:149933814-149934471	658	149934093	5	8.56659	5.38778	4.81589	NAT10-RIP-2_vs_Input-2_1e-3_10_30_peak_10443	chr7	150000069	149944300	-	NM_001164459	ACTR3C	intergenic	65927
chr7:149980878-149981248	371	149981060	5	8.26584	5.32013	4.549	NAT10-RIP-2_vs_Input-2_1e-3_10_30_peak_10472	chr7	150000069	149944300	-	NM_001164459	ACTR3C	intron	19006
chr7:149922200-149922820	621	149922614	5	7.99656	5.25398	4.30529	NAT10-RIP-2_vs_Input-2_1e-3_10_30_peak_10434	chr7	150000069	149944300	-	NM_001164459	ACTR3C	intergenic	77559
chr7:149971359-149972402	1044	149971641	5	7.90564	5.2304	4.2232	NAT10-RIP-2_vs_Input-2_1e-3_10_30_peak_10464	chr7	150000069	149944300	-	NM_001164459	ACTR3C	intron	28189
chr7:149950888-149952329	1442	149952116	5	7.90564	5.2304	4.2232	NAT10-RIP-2_vs_Input-2_1e-3_10_30_peak_10454	chr7	150000069	149944300	-	NM_001164459	ACTR3C	intron	48461
chr7:149952673-149953248	576	149953047	4	6.84275	4.48981	3.27917	NAT10-RIP-2_vs_Input-2_1e-3_10_30_peak_10455	chr7	150000069	149944300	-	NM_001164459	ACTR3C	intron	47109
chr7:149950151-149950621	471	149950368	4	6.84275	4.48981	3.27917	NAT10-RIP-2_vs_Input-2_1e-3_10_30_peak_10453	chr7	150000069	149944300	-	NM_001164459	ACTR3C	intron	49683
chr7:149961213-149961509	297	149961364	4	6.84275	4.48981	3.27917	NAT10-RIP-2_vs_Input-2_1e-3_10_30_peak_10459	chr7	150000069	149944300	-	NM_001164459	ACTR3C	intron	38708
chr7:149978811-149979734	924	149979518	4	6.84275	4.48981	3.27917	NAT10-RIP-2_vs_Input-2_1e-3_10_30_peak_10471	chr7	150000069	149944300	-	NM_001164459	ACTR3C	intron	20797
chr7:149806531-149806844	314	149806683	4	6.84275	4.48981	3.27917	NAT10-RIP-2_vs_Input-2_1e-3_10_30_peak_10388	chr7	150000069	149944300	-	NM_001164459	ACTR3C	intergenic	193382
chr7:149918381-149918721	341	149918479	4	6.84275	4.48981	3.27917	NAT10-RIP-2_vs_Input-2_1e-3_10_30_peak_10431	chr7	150000069	149944300	-	NM_001164459	ACTR3C	intergenic	81518
chr7:149861047-149862645	1599	149862454	4	6.84275	4.48981	3.27917	NAT10-RIP-2_vs_Input-2_1e-3_10_30_peak_10406	chr7	150000069	149944300	-	NM_001164459	ACTR3C	intergenic	138223
chr7:149905724-149906209	486	149905940	4	6.84275	4.48981	3.27917	NAT10-RIP-2_vs_Input-2_1e-3_10_30_peak_10426	chr7	150000069	149944300	-	NM_001164459	ACTR3C	intergenic	94103
chr7:149882892-149883253	362	149883183	4	6.84275	4.48981	3.27917	NAT10-RIP-2_vs_Input-2_1e-3_10_30_peak_10416	chr7	150000069	149944300	-	NM_001164459	ACTR3C	intergenic	116997
chr7:149934823-149935147	325	149935055	4	6.76508	4.47286	3.2244	NAT10-RIP-2_vs_Input-2_1e-3_10_30_peak_10444	chr7	150000069	149944300	-	NM_001164459	ACTR3C	intergenic	65084
chr7:149958822-149959632	811	149958951	4	6.29368	4.35866	2.80649	NAT10-RIP-2_vs_Input-2_1e-3_10_30_peak_10458	chr7	150000069	149944300	-	NM_001164459	ACTR3C	intron	40842
chr7:149972631-149973290	660	149973211	4	6.29368	4.35866	2.80649	NAT10-RIP-2_vs_Input-2_1e-3_10_30_peak_10465	chr7	150000069	149944300	-	NM_001164459	ACTR3C	intron	27109
chr7:149905024-149905480	457	149905090	4	6.29368	4.35866	2.80649	NAT10-RIP-2_vs_Input-2_1e-3_10_30_peak_10425	chr7	150000069	149944300	-	NM_001164459	ACTR3C	intergenic	94817
chr7:149925436-149925754	319	149925584	4	5.43973	4.09597	2.06745	NAT10-RIP-2_vs_Input-2_1e-3_10_30_peak_10437	chr7	150000069	149944300	-	NM_001164459	ACTR3C	intergenic	74474
chr7:149928853-149929482	630	149928875	4	4.84149	3.86315	1.5975	NAT10-RIP-2_vs_Input-2_1e-3_10_30_peak_10439	chr7	150000069	149944300	-	NM_001164459	ACTR3C	intergenic	70902
chr7:149975708-149975962	255	149975825	3	5.19762	3.59185	1.86373	NAT10-RIP-2_vs_Input-2_1e-3_10_30_peak_10468	chr7	150000069	149944300	-	NM_001164459	ACTR3C	intron	24234
chr7:149973491-149973972	482	149973842	3	5.19762	3.59185	1.86373	NAT10-RIP-2_vs_Input-2_1e-3_10_30_peak_10466	chr7	150000069	149944300	-	NM_001164459	ACTR3C	intron	26338
chr7:149974180-149974513	334	149974204	3	5.19762	3.59185	1.86373	NAT10-RIP-2_vs_Input-2_1e-3_10_30_peak_10467	chr7	150000069	149944300	-	NM_001164459	ACTR3C	intron	25723
chr7:149851425-149852190	766	149851952	3	5.19762	3.59185	1.86373	NAT10-RIP-2_vs_Input-2_1e-3_10_30_peak_10403	chr7	150000069	149944300	-	NM_001164459	ACTR3C	intergenic	148262
chr7:149924920-149925213	294	149925137	3	5.19762	3.59185	1.86373	NAT10-RIP-2_vs_Input-2_1e-3_10_30_peak_10436	chr7	150000069	149944300	-	NM_001164459	ACTR3C	intergenic	75003
chr7:149887325-149887879	555	149887729	3	5.19762	3.59185	1.86373	NAT10-RIP-2_vs_Input-2_1e-3_10_30_peak_10419	chr7	150000069	149944300	-	NM_001164459	ACTR3C	intergenic	112467
chr7:149873569-149873788	220	149873573	3	5.19762	3.59185	1.86373	NAT10-RIP-2_vs_Input-2_1e-3_10_30_peak_10412	chr7	150000069	149944300	-	NM_001164459	ACTR3C	intergenic	126391
chr7:149890658-149891004	347	149890745	3	5.19762	3.59185	1.86373	NAT10-RIP-2_vs_Input-2_1e-3_10_30_peak_10421	chr7	150000069	149944300	-	NM_001164459	ACTR3C	intergenic	109238
chr7:149823483-149824038	556	149823895	3	5.19762	3.59185	1.86373	NAT10-RIP-2_vs_Input-2_1e-3_10_30_peak_10396	chr7	150000069	149944300	-	NM_001164459	ACTR3C	intergenic	176309
chr7:149928110-149928316	207	149928163	3	5.19762	3.59185	1.86373	NAT10-RIP-2_vs_Input-2_1e-3_10_30_peak_10438	chr7	150000069	149944300	-	NM_001164459	ACTR3C	intergenic	71856
chr7:149849290-149849511	222	149849415	3	5.19762	3.59185	1.86373	NAT10-RIP-2_vs_Input-2_1e-3_10_30_peak_10402	chr7	150000069	149944300	-	NM_001164459	ACTR3C	intergenic	150669
chr7:149919484-149919724	241	149919581	3	5.19762	3.59185	1.86373	NAT10-RIP-2_vs_Input-2_1e-3_10_30_peak_10432	chr7	150000069	149944300	-	NM_001164459	ACTR3C	intergenic	80465
chr7:149896850-149897300	451	149897020	3	5.19762	3.59185	1.86373	NAT10-RIP-2_vs_Input-2_1e-3_10_30_peak_10423	chr7	150000069	149944300	-	NM_001164459	ACTR3C	intergenic	102994
chr7:149854432-149854923	492	149854549	3	5.19762	3.59185	1.86373	NAT10-RIP-2_vs_Input-2_1e-3_10_30_peak_10405	chr7	150000069	149944300	-	NM_001164459	ACTR3C	intergenic	145392
chr7:149869988-149870436	449	149870047	3	5.19762	3.59185	1.86373	NAT10-RIP-2_vs_Input-2_1e-3_10_30_peak_10410	chr7	150000069	149944300	-	NM_001164459	ACTR3C	intergenic	129857
chr7:149876181-149876504	324	149876284	3	5.19762	3.59185	1.86373	NAT10-RIP-2_vs_Input-2_1e-3_10_30_peak_10414	chr7	150000069	149944300	-	NM_001164459	ACTR3C	intergenic	123727
chr7:149837293-149837674	382	149837401	3	5.19762	3.59185	1.86373	NAT10-RIP-2_vs_Input-2_1e-3_10_30_peak_10399	chr7	150000069	149944300	-	NM_001164459	ACTR3C	intergenic	162586
chr7:149812197-149812623	427	149812509	3	5.19762	3.59185	1.86373	NAT10-RIP-2_vs_Input-2_1e-3_10_30_peak_10389	chr7	150000069	149944300	-	NM_001164459	ACTR3C	intergenic	187659
chr7:149844734-149844929	196	149844814	3	5.19762	3.59185	1.86373	NAT10-RIP-2_vs_Input-2_1e-3_10_30_peak_10401	chr7	150000069	149944300	-	NM_001164459	ACTR3C	intergenic	155238
chr7:149908883-149909443	561	149909119	3	5.19762	3.59185	1.86373	NAT10-RIP-2_vs_Input-2_1e-3_10_30_peak_10428	chr7	150000069	149944300	-	NM_001164459	ACTR3C	intergenic	90906
chr7:149863841-149864098	258	149864014	3	5.19762	3.59185	1.86373	NAT10-RIP-2_vs_Input-2_1e-3_10_30_peak_10407	chr7	150000069	149944300	-	NM_001164459	ACTR3C	intergenic	136100
chr7:149822742-149823087	346	149822896	3	5.19762	3.59185	1.86373	NAT10-RIP-2_vs_Input-2_1e-3_10_30_peak_10395	chr7	150000069	149944300	-	NM_001164459	ACTR3C	intergenic	177155
chr7:149787447-149787766	320	149787601	3	5.19762	3.59185	1.86373	NAT10-RIP-2_vs_Input-2_1e-3_10_30_peak_10385	chr7	150000069	149944300	-	NM_001164459	ACTR3C	intergenic	212463
chr7:149935928-149936571	644	149936374	3	5.09534	3.56922	1.81897	NAT10-RIP-2_vs_Input-2_1e-3_10_30_peak_10445	chr7	150000069	149944300	-	NM_001164459	ACTR3C	intergenic	63820
chr7:149958158-149958509	352	149958288	3	4.82039	3.50266	1.58512	NAT10-RIP-2_vs_Input-2_1e-3_10_30_peak_10457	chr7	150000069	149944300	-	NM_001164459	ACTR3C	intron	41736
chr7:149962062-149962963	902	149962144	3	4.76028	3.48693	1.53855	NAT10-RIP-2_vs_Input-2_1e-3_10_30_peak_10460	chr7	150000069	149944300	-	NM_001164459	ACTR3C	intron	37557
chr7:149964377-149964754	378	149964654	3	4.76028	3.48693	1.53855	NAT10-RIP-2_vs_Input-2_1e-3_10_30_peak_10461	chr7	150000069	149944300	-	NM_001164459	ACTR3C	intron	35504
chr7:149874092-149875072	981	149874780	3	4.76028	3.48693	1.53855	NAT10-RIP-2_vs_Input-2_1e-3_10_30_peak_10413	chr7	150000069	149944300	-	NM_001164459	ACTR3C	intergenic	125487
chr7:149799784-149800094	311	149799850	3	4.76028	3.48693	1.53855	NAT10-RIP-2_vs_Input-2_1e-3_10_30_peak_10386	chr7	150000069	149944300	-	NM_001164459	ACTR3C	intergenic	200130
chr7:149901953-149903393	1441	149902570	3	4.76028	3.48693	1.53855	NAT10-RIP-2_vs_Input-2_1e-3_10_30_peak_10424	chr7	150000069	149944300	-	NM_001164459	ACTR3C	intergenic	97396
chr7:149910328-149910575	248	149910408	3	4.76028	3.48693	1.53855	NAT10-RIP-2_vs_Input-2_1e-3_10_30_peak_10429	chr7	150000069	149944300	-	NM_001164459	ACTR3C	intergenic	89618
chr7:149976851-149977176	326	149977058	3	4.08131	3.27678	0.98596	NAT10-RIP-2_vs_Input-2_1e-3_10_30_peak_10469	chr7	150000069	149944300	-	NM_001164459	ACTR3C	intron	23056
chr7:149834545-149835190	646	149835084	3	4.08131	3.27678	0.98596	NAT10-RIP-2_vs_Input-2_1e-3_10_30_peak_10398	chr7	150000069	149944300	-	NM_001164459	ACTR3C	intergenic	165202
chr7:149940725-149941087	363	149940803	3	4.08131	3.27678	0.98596	NAT10-RIP-2_vs_Input-2_1e-3_10_30_peak_10447	chr7	150000069	149944300	-	NM_001164459	ACTR3C	intergenic	59163
chr7:149872442-149872645	204	149872527	3	4.08131	3.27678	0.98596	NAT10-RIP-2_vs_Input-2_1e-3_10_30_peak_10411	chr7	150000069	149944300	-	NM_001164459	ACTR3C	intergenic	127526
chr7:149932743-149933116	374	149933021	3	3.6069	3.09052	0.65041	NAT10-RIP-2_vs_Input-2_1e-3_10_30_peak_10442	chr7	150000069	149944300	-	NM_001164459	ACTR3C	intergenic	67140
chr7:149977607-149977972	366	149977708	2	3.64856	2.69389	0.65041	NAT10-RIP-2_vs_Input-2_1e-3_10_30_peak_10470	chr7	150000069	149944300	-	NM_001164459	ACTR3C	intron	22280
chr7:149949522-149949714	193	149949596	2	3.64856	2.69389	0.65041	NAT10-RIP-2_vs_Input-2_1e-3_10_30_peak_10452	chr7	150000069	149944300	-	NM_001164459	ACTR3C	intron	50451
chr7:149998126-149998401	276	149998202	2	3.64856	2.69389	0.65041	NAT10-RIP-2_vs_Input-2_1e-3_10_30_peak_10473	chr7	150000069	149944300	-	NM_001164459	ACTR3C	promoter	1806
chr7:149879153-149879435	283	149879230	2	3.64856	2.69389	0.65041	NAT10-RIP-2_vs_Input-2_1e-3_10_30_peak_10415	chr7	150000069	149944300	-	NM_001164459	ACTR3C	intergenic	120775
chr7:149800337-149800605	269	149800409	2	3.64856	2.69389	0.65041	NAT10-RIP-2_vs_Input-2_1e-3_10_30_peak_10387	chr7	150000069	149944300	-	NM_001164459	ACTR3C	intergenic	199598
chr7:149853233-149853433	201	149853344	2	3.64856	2.69389	0.65041	NAT10-RIP-2_vs_Input-2_1e-3_10_30_peak_10404	chr7	150000069	149944300	-	NM_001164459	ACTR3C	intergenic	146736
chr7:149818259-149818474	216	149818329	2	3.64856	2.69389	0.65041	NAT10-RIP-2_vs_Input-2_1e-3_10_30_peak_10392	chr7	150000069	149944300	-	NM_001164459	ACTR3C	intergenic	181703
chr7:149841230-149841470	241	149841315	2	3.64856	2.69389	0.65041	NAT10-RIP-2_vs_Input-2_1e-3_10_30_peak_10400	chr7	150000069	149944300	-	NM_001164459	ACTR3C	intergenic	158719
chr7:149815793-149816021	229	149815868	2	3.64856	2.69389	0.65041	NAT10-RIP-2_vs_Input-2_1e-3_10_30_peak_10390	chr7	150000069	149944300	-	NM_001164459	ACTR3C	intergenic	184162
chr7:149821755-149822050	296	149821838	2	3.64856	2.69389	0.65041	NAT10-RIP-2_vs_Input-2_1e-3_10_30_peak_10394	chr7	150000069	149944300	-	NM_001164459	ACTR3C	intergenic	178167
chr7:149821274-149821505	232	149821354	2	3.64856	2.69389	0.65041	NAT10-RIP-2_vs_Input-2_1e-3_10_30_peak_10393	chr7	150000069	149944300	-	NM_001164459	ACTR3C	intergenic	178680
chr7:149817608-149817808	201	149817653	2	3.64856	2.69389	0.65041	NAT10-RIP-2_vs_Input-2_1e-3_10_30_peak_10391	chr7	150000069	149944300	-	NM_001164459	ACTR3C	intergenic	182361
chr7:149865157-149865430	274	149865215	2	3.64856	2.69389	0.65041	NAT10-RIP-2_vs_Input-2_1e-3_10_30_peak_10408	chr7	150000069	149944300	-	NM_001164459	ACTR3C	intergenic	134776
chr7:149865881-149866102	222	149865954	2	3.64856	2.69389	0.65041	NAT10-RIP-2_vs_Input-2_1e-3_10_30_peak_10409	chr7	150000069	149944300	-	NM_001164459	ACTR3C	intergenic	134078
chr7:149941464-149941663	200	149941520	2	3.3227	2.6152	0.5414	NAT10-RIP-2_vs_Input-2_1e-3_10_30_peak_10448	chr7	150000069	149944300	-	NM_001164459	ACTR3C	intergenic	58506
chr7:149916306-149916517	212	149916480	2	3.3227	2.6152	0.5414	NAT10-RIP-2_vs_Input-2_1e-3_10_30_peak_10430	chr7	150000069	149944300	-	NM_001164459	ACTR3C	intergenic	83658
chr7:149930602-149930870	269	149930677	2	3.3227	2.6152	0.5414	NAT10-RIP-2_vs_Input-2_1e-3_10_30_peak_10440	chr7	150000069	149944300	-	NM_001164459	ACTR3C	intergenic	69333
chr2:148393419-148393731	313	148393463	2	3.64856	2.69389	0.65041	NAT10-RIP-2_vs_Input-2_1e-3_10_30_peak_6007	chr2	148602085	148688396	+	NM_001278579	ACVR2A	intergenic	-208510
chr3:38494238-38494475	238	38494295	4	5.98352	4.27208	2.54064	NAT10-RIP-2_vs_Input-2_1e-3_10_30_peak_7320	chr3	38495789	38534633	+	NM_001106	ACVR2B	promoter	-1433
chr12:52294578-52295073	496	52294905	52	17.0099	3.96712	12.7541	NAT10-RIP-2_vs_Input-2_1e-3_10_30_peak_2638	chr12	52301201	52317145	+	NM_000020	ACVRL1	upstream	-6376
chr2:54278880-54279222	343	54279044	3	5.19762	3.59185	1.86373	NAT10-RIP-2_vs_Input-2_1e-3_10_30_peak_5708	chr2	54342409	54532435	+	NM_138448	ACYP2	intergenic	-63358
chr4:123268670-123268872	203	123268759	6	4.19882	3.57798	1.08114	NAT10-RIP-2_vs_Input-2_1e-3_10_30_peak_8233	chr4	123300120	123350947	+	NM_139243	ADAD1	intergenic	-31349
chr15:59023856-59024077	222	59023978	2	3.44532	2.64674	0.63333	NAT10-RIP-2_vs_Input-2_1e-3_10_30_peak_3564	chr15	59042177	58887402	-	NM_001110	ADAM10	intron	18211
chr10:128080038-128080345	308	128080125	3	4.08131	3.27678	0.98596	NAT10-RIP-2_vs_Input-2_1e-3_10_30_peak_1915	chr10	128077127	127729910	-	NM_001288975	ADAM12	upstream	-3064
chr10:127998850-127999059	210	127998949	2	3.31819	2.61399	0.5414	NAT10-RIP-2_vs_Input-2_1e-3_10_30_peak_1912	chr10	128077127	127729910	-	NM_001288975	ADAM12	intron	78173
chr10:128014555-128014815	261	128014669	2	3.18142	2.57575	0.47363	NAT10-RIP-2_vs_Input-2_1e-3_10_30_peak_1913	chr10	128077127	127729910	-	NM_001288975	ADAM12	intron	62442
chr10:128059915-128060307	393	128060010	2	3.02041	2.52647	0.35049	NAT10-RIP-2_vs_Input-2_1e-3_10_30_peak_1914	chr10	128077127	127729910	-	NM_001288975	ADAM12	intron	17016
chr1:120466308-120466601	294	120466403	16	10.5448	5.83625	6.63186	NAT10-RIP-2_vs_Input-2_1e-3_10_30_peak_661	chr1	120439147	120436155	-	NM_021794	ADAM30	intergenic	-27307
chr1:120458858-120459259	402	120458960	25	10.5106	4.33133	6.60023	NAT10-RIP-2_vs_Input-2_1e-3_10_30_peak_660	chr1	120439147	120436155	-	NM_021794	ADAM30	upstream	-19911
chr1:120478089-120478393	305	120478168	4	4.01381	3.4688	0.9411	NAT10-RIP-2_vs_Input-2_1e-3_10_30_peak_662	chr1	120439147	120436155	-	NM_021794	ADAM30	intergenic	-39094
chr1:120457852-120458090	239	120457953	20	6.13673	3.11643	2.67622	NAT10-RIP-2_vs_Input-2_1e-3_10_30_peak_659	chr1	120439147	120436155	-	NM_021794	ADAM30	upstream	-18824
chr1:120456929-120457238	310	120456956	17	4.60023	2.71787	1.41573	NAT10-RIP-2_vs_Input-2_1e-3_10_30_peak_658	chr1	120439147	120436155	-	NM_021794	ADAM30	upstream	-17936
chr1:120456501-120456698	198	120456643	16	4.20383	2.61738	1.08597	NAT10-RIP-2_vs_Input-2_1e-3_10_30_peak_657	chr1	120439147	120436155	-	NM_021794	ADAM30	upstream	-17452
chr14:106444668-106444943	276	106444801	135	27.1404	2.95965	22.5653	NAT10-RIP-2_vs_Input-2_1e-3_10_30_peak_3408	chr14	106438358	106435817	-	NR_002224	ADAM6	upstream	-6447
chr21:28209122-28209661	540	28209375	17	12.3398	6.65708	8.31138	NAT10-RIP-2_vs_Input-2_1e-3_10_30_peak_6790	chr21	28217728	28208605	-	NM_006988	ADAMTS1	exon	8337
chr21:28216608-28216891	284	28216734	4	5.43973	4.09597	2.06745	NAT10-RIP-2_vs_Input-2_1e-3_10_30_peak_6792	chr21	28217728	28208605	-	NM_006988	ADAMTS1	promoter	979
chr21:28209942-28210396	455	28209981	8	5.21373	4.02627	1.87562	NAT10-RIP-2_vs_Input-2_1e-3_10_30_peak_6791	chr21	28217728	28208605	-	NM_006988	ADAMTS1	exon	7559
chr9:136271799-136272174	376	136271865	7	3.55127	3.05513	0.65041	NAT10-RIP-2_vs_Input-2_1e-3_10_30_peak_11534	chr9	136279458	136324525	+	NR_024514	ADAMTS13	upstream	-7472
chr10:72447781-72447973	193	72447888	3	5.19762	3.59185	1.86373	NAT10-RIP-2_vs_Input-2_1e-3_10_30_peak_1727	chr10	72432261	72522195	+	NM_139155	ADAMTS14	intron	15616
chr5:5239788-5239993	206	5239874	3	5.19762	3.59185	1.86373	NAT10-RIP-2_vs_Input-2_1e-3_10_30_peak_8451	chr5	5140442	5320415	+	NM_139056	ADAMTS16	exon	99448
chr5:5315904-5316110	207	5316039	2	3.64856	2.69389	0.65041	NAT10-RIP-2_vs_Input-2_1e-3_10_30_peak_8453	chr5	5140442	5320415	+	NM_139056	ADAMTS16	intron	175565
chr5:5160585-5160841	257	5160739	2	3.64856	2.69389	0.65041	NAT10-RIP-2_vs_Input-2_1e-3_10_30_peak_8449	chr5	5140442	5320415	+	NM_139056	ADAMTS16	intron	20271
chr5:5230892-5231125	234	5230940	2	3.64856	2.69389	0.65041	NAT10-RIP-2_vs_Input-2_1e-3_10_30_peak_8450	chr5	5140442	5320415	+	NM_139056	ADAMTS16	intron	90566
chr5:5264582-5265039	458	5264916	2	3.64856	2.69389	0.65041	NAT10-RIP-2_vs_Input-2_1e-3_10_30_peak_8452	chr5	5140442	5320415	+	NM_139056	ADAMTS16	intron	124368
chr4:73148325-73149233	909	73149112	7	8.96884	6.18104	5.18147	NAT10-RIP-2_vs_Input-2_1e-3_10_30_peak_8128	chr4	73434516	73146685	-	NM_014243	ADAMTS3	exon	285737
chr4:73147193-73147855	663	73147295	6	6.36383	4.86053	2.86667	NAT10-RIP-2_vs_Input-2_1e-3_10_30_peak_8127	chr4	73434516	73146685	-	NM_014243	ADAMTS3	exon	286992
chr4:73385071-73385296	226	73385149	2	3.64856	2.69389	0.65041	NAT10-RIP-2_vs_Input-2_1e-3_10_30_peak_8131	chr4	73434516	73146685	-	NM_014243	ADAMTS3	intron	49333
chr4:73378498-73378697	200	73378598	2	3.64856	2.69389	0.65041	NAT10-RIP-2_vs_Input-2_1e-3_10_30_peak_8130	chr4	73434516	73146685	-	NM_014243	ADAMTS3	intron	55919
chr4:73161019-73161240	222	73161103	2	3.64856	2.69389	0.65041	NAT10-RIP-2_vs_Input-2_1e-3_10_30_peak_8129	chr4	73434516	73146685	-	NM_014243	ADAMTS3	intron	273387
chr21:28337278-28337626	349	28337365	3	5.19762	3.59185	1.86373	NAT10-RIP-2_vs_Input-2_1e-3_10_30_peak_6795	chr21	28339439	28290230	-	NM_007038	ADAMTS5	promoter	1987
chr21:28303725-28303917	193	28303792	2	3.64856	2.69389	0.65041	NAT10-RIP-2_vs_Input-2_1e-3_10_30_peak_6794	chr21	28339439	28290230	-	NM_007038	ADAMTS5	intron	35618
chr21:28296340-28296825	486	28296558	2	3.64856	2.69389	0.65041	NAT10-RIP-2_vs_Input-2_1e-3_10_30_peak_6793	chr21	28339439	28290230	-	NM_007038	ADAMTS5	exon	42857
chr5:64554427-64554732	306	64554547	2	3.64856	2.69389	0.65041	NAT10-RIP-2_vs_Input-2_1e-3_10_30_peak_8637	chr5	64777747	64444562	-	NR_135689	ADAMTS6	intron	223168
chr3:64501481-64502707	1227	64501912	6	10.3571	6.28574	6.45896	NAT10-RIP-2_vs_Input-2_1e-3_10_30_peak_7448	chr3	64547021	64575760	+	NR_110150	ADAMTS9-AS1	intergenic	-44927
chr3:64407669-64407864	196	64407767	2	3.64856	2.69389	0.65041	NAT10-RIP-2_vs_Input-2_1e-3_10_30_peak_7447	chr3	64547021	64575760	+	NR_110150	ADAMTS9-AS1	intergenic	-139255
chr3:64644243-64644497	255	64644392	2	3.3227	2.6152	0.5414	NAT10-RIP-2_vs_Input-2_1e-3_10_30_peak_7449	chr3	64670545	64997143	+	NR_038264	ADAMTS9-AS2	intergenic	-26175
chr15:84502626-84502903	278	84502765	2	3.64856	2.69389	0.65041	NAT10-RIP-2_vs_Input-2_1e-3_10_30_peak_3684	chr15	84322837	84708593	+	NM_207517	ADAMTSL3	intron	179927
chr19:1508822-1509038	217	1508929	3	4.08131	3.27678	0.98596	NAT10-RIP-2_vs_Input-2_1e-3_10_30_peak_4946	chr19	1513188	1505016	-	NM_213604	ADAMTSL5	intron	4258
chr1:154562661-154562882	222	154562763	13	9.46889	5.8386	5.64249	NAT10-RIP-2_vs_Input-2_1e-3_10_30_peak_833	chr1	154578776	154554533	-	NM_001193495	ADAR	exon	16005
chr1:154569286-154569743	458	154569377	23	12.6912	5.56759	8.64011	NAT10-RIP-2_vs_Input-2_1e-3_10_30_peak_834	chr1	154578776	154554533	-	NM_001193495	ADAR	intron	9262
chr1:154573951-154574953	1003	154574570	53	13.49	3.23926	9.39515	NAT10-RIP-2_vs_Input-2_1e-3_10_30_peak_835	chr1	154578776	154554533	-	NM_001193495	ADAR	exon	4324
chr16:75665315-75665736	422	75665390	25	15.6459	6.59428	11.4469	NAT10-RIP-2_vs_Input-2_1e-3_10_30_peak_4118	chr16	75657221	75630776	-	NM_001324444	ADAT1	upstream	-8304
chr16:75669589-75669927	339	75669882	7	3.68505	3.14345	0.67827	NAT10-RIP-2_vs_Input-2_1e-3_10_30_peak_4119	chr16	75657221	75630776	-	NM_001324444	ADAT1	upstream	-12537
chr4:2836345-2836937	593	2836774	10	6.78426	4.73268	3.24153	NAT10-RIP-2_vs_Input-2_1e-3_10_30_peak_7966	chr4	2845583	2931802	+	NM_001119	ADD1	upstream	-8942
chr4:2930022-2930380	359	2930193	27	11.706	4.5529	7.71481	NAT10-RIP-2_vs_Input-2_1e-3_10_30_peak_7969	chr4	2845583	2931802	+	NM_001119	ADD1	exon	84618
chr4:2886911-2887168	258	2887066	3	4.08131	3.27678	0.98596	NAT10-RIP-2_vs_Input-2_1e-3_10_30_peak_7967	chr4	2845583	2931802	+	NM_001119	ADD1	intron	41456
chr4:2889417-2889761	345	2889433	2	3.3227	2.6152	0.5414	NAT10-RIP-2_vs_Input-2_1e-3_10_30_peak_7968	chr4	2845583	2931802	+	NM_001119	ADD1	intron	44006
chr10:111775440-111775660	221	111775534	2	3.3227	2.6152	0.5414	NAT10-RIP-2_vs_Input-2_1e-3_10_30_peak_1850	chr10	111768139	111705316	-	NR_038943	ADD3-AS1	upstream	-7411
chr10:111779765-111780025	261	111779933	2	3.24787	2.59473	0.51025	NAT10-RIP-2_vs_Input-2_1e-3_10_30_peak_1851	chr10	111768139	111705316	-	NR_038943	ADD3-AS1	upstream	-11756
chr6:47582550-47582975	426	47582765	4	4.38335	3.65537	1.23289	NAT10-RIP-2_vs_Input-2_1e-3_10_30_peak_9385	chr6	47624325	47665533	+	NM_153839	ADGRF2	intergenic	-41563
chr6:47565499-47565747	249	47565574	3	3.47284	3.0315	0.65041	NAT10-RIP-2_vs_Input-2_1e-3_10_30_peak_9384	chr6	47624325	47665533	+	NM_153839	ADGRF2	intergenic	-58702
chr6:47592822-47593041	220	47592927	10	3.60382	2.78989	0.65041	NAT10-RIP-2_vs_Input-2_1e-3_10_30_peak_9386	chr6	47624325	47665533	+	NM_153839	ADGRF2	intergenic	-31394
chr6:47679849-47680095	247	47680014	2	3.3227	2.6152	0.5414	NAT10-RIP-2_vs_Input-2_1e-3_10_30_peak_9387	chr6	47666288	47689757	+	NM_153838	ADGRF4	intron	13684
chr16:57685221-57685613	393	57685405	15	14.5468	8.49779	10.3991	NAT10-RIP-2_vs_Input-2_1e-3_10_30_peak_4036	chr16	57702156	57723290	+	NM_001308360	ADGRG3	upstream	-16739
chr16:57698132-57698840	709	57698689	18	12.814	6.69189	8.75703	NAT10-RIP-2_vs_Input-2_1e-3_10_30_peak_4039	chr16	57702156	57723290	+	NM_001308360	ADGRG3	upstream	-3670
chr16:57697474-57697708	235	57697594	8	6.70202	4.97437	3.16606	NAT10-RIP-2_vs_Input-2_1e-3_10_30_peak_4038	chr16	57702156	57723290	+	NM_001308360	ADGRG3	upstream	-4565
chr16:57688418-57688613	196	57688529	2	3.64856	2.69389	0.65041	NAT10-RIP-2_vs_Input-2_1e-3_10_30_peak_4037	chr16	57702156	57723290	+	NM_001308360	ADGRG3	upstream	-13641
chr6:142678855-142679078	224	142679034	2	3.3227	2.6152	0.5414	NAT10-RIP-2_vs_Input-2_1e-3_10_30_peak_9541	chr6	142623055	142767403	+	NM_198569	ADGRG6	intron	55911
chr1:82456819-82457340	522	82457123	10	8.85555	6.0322	5.08305	NAT10-RIP-2_vs_Input-2_1e-3_10_30_peak_505	chr1	82266081	82458422	+	NM_012302	ADGRL2	exon	190998
chr1:82408767-82409164	398	82409043	11	6.06271	4.11971	2.61269	NAT10-RIP-2_vs_Input-2_1e-3_10_30_peak_501	chr1	82266081	82458422	+	NM_012302	ADGRL2	exon	142884
chr1:82420025-82420485	461	82420319	3	5.19762	3.59185	1.86373	NAT10-RIP-2_vs_Input-2_1e-3_10_30_peak_502	chr1	82266081	82458422	+	NM_012302	ADGRL2	intron	154174
chr1:82421155-82421496	342	82421325	2	3.64856	2.69389	0.65041	NAT10-RIP-2_vs_Input-2_1e-3_10_30_peak_503	chr1	82266081	82458422	+	NM_012302	ADGRL2	intron	155244
chr1:82441359-82441612	254	82441436	2	3.64856	2.69389	0.65041	NAT10-RIP-2_vs_Input-2_1e-3_10_30_peak_504	chr1	82266081	82458422	+	NM_012302	ADGRL2	intron	175404
chr1:82284645-82284902	258	82284782	2	3.36746	2.62699	0.57266	NAT10-RIP-2_vs_Input-2_1e-3_10_30_peak_499	chr1	82266081	82458422	+	NM_012302	ADGRL2	intron	18692
chr1:82302566-82302767	202	82302595	2	3.3227	2.6152	0.5414	NAT10-RIP-2_vs_Input-2_1e-3_10_30_peak_500	chr1	82266081	82458422	+	NM_012302	ADGRL2	exon	36585
chr4:99972538-99972783	246	99972634	4	4.29916	3.61435	1.16923	NAT10-RIP-2_vs_Input-2_1e-3_10_30_peak_8195	chr4	100009939	99992129	-	NM_000671	ADH5	intergenic	37279
chr4:99983206-99983427	222	99983378	19	5.02928	2.7573	1.75773	NAT10-RIP-2_vs_Input-2_1e-3_10_30_peak_8196	chr4	100009939	99992129	-	NM_000671	ADH5	intergenic	26623
chr20:49508113-49508536	424	49508306	23	9.43711	4.13844	5.61373	NAT10-RIP-2_vs_Input-2_1e-3_10_30_peak_6627	chr20	49526328	49505454	-	NM_001282532	ADNP	exon	18004
chr20:49508950-49509620	671	49509336	24	6.98143	3.12923	3.39929	NAT10-RIP-2_vs_Input-2_1e-3_10_30_peak_6628	chr20	49526328	49505454	-	NM_001282532	ADNP	exon	17043
chr20:49510071-49510783	713	49510529	16	5.13864	3.02777	1.85323	NAT10-RIP-2_vs_Input-2_1e-3_10_30_peak_6629	chr20	49526328	49505454	-	NM_001282532	ADNP	exon	15901
chr13:114116803-114117004	202	114116908	3	5.17711	3.5874	1.86373	NAT10-RIP-2_vs_Input-2_1e-3_10_30_peak_3118	chr13	114107839	114076254	-	NM_138430	ADPRHL1	upstream	-9064
chr17:10600548-10600752	205	10600647	2	3.47242	2.65338	0.65041	NAT10-RIP-2_vs_Input-2_1e-3_10_30_peak_4293	chr17	10600926	10614875	+	NM_020233	ADPRM	promoter	-276
chr5:159377463-159377664	202	159377566	91	31.6657	4.4726	26.9835	NAT10-RIP-2_vs_Input-2_1e-3_10_30_peak_8954	chr5	159343739	159400017	+	NM_000679	ADRA1B	intron	33824
chr20:4367390-4367599	210	4367505	3	5.19762	3.59185	1.86373	NAT10-RIP-2_vs_Input-2_1e-3_10_30_peak_6373	chr20	4229659	4201277	-	NM_000678	ADRA1D	intergenic	-137835
chr20:60882719-60883207	489	60882841	13	8.66638	5.34648	4.90643	NAT10-RIP-2_vs_Input-2_1e-3_10_30_peak_6708	chr20	60877951	60883918	+	NM_001281438	ADRM1	intron	5012
chr20:60869016-60869670	655	60869588	15	8.14527	4.66769	4.44344	NAT10-RIP-2_vs_Input-2_1e-3_10_30_peak_6707	chr20	60877951	60883918	+	NM_001281438	ADRM1	upstream	-8608
chr14:105180691-105181168	478	105180882	25	14.4691	6.03155	10.3252	NAT10-RIP-2_vs_Input-2_1e-3_10_30_peak_3387	chr14	105190533	105213662	+	NM_152328	ADSSL1	upstream	-9604
chr14:105185261-105185793	533	105185628	10	7.23215	5.0166	3.62304	NAT10-RIP-2_vs_Input-2_1e-3_10_30_peak_3388	chr14	105190533	105213662	+	NM_152328	ADSSL1	upstream	-5006
chr14:105179546-105179899	354	105179853	4	4.01381	3.4688	0.9411	NAT10-RIP-2_vs_Input-2_1e-3_10_30_peak_3386	chr14	105190533	105213662	+	NM_152328	ADSSL1	upstream	-10811
chr12:19592872-19593213	342	19592958	5	6.15401	4.63578	2.68794	NAT10-RIP-2_vs_Input-2_1e-3_10_30_peak_2536	chr12	19592607	19675173	+	NM_153207	AEBP2	promoter	435
chr12:19498517-19498800	284	19498536	3	3.6069	3.09052	0.65041	NAT10-RIP-2_vs_Input-2_1e-3_10_30_peak_2535	chr12	19592607	19675173	+	NM_153207	AEBP2	intergenic	-93949
chr4:7770327-7770723	397	7770588	4	4.84149	3.86315	1.5975	NAT10-RIP-2_vs_Input-2_1e-3_10_30_peak_8009	chr4	7755816	7780654	+	NR_026892	AFAP1-AS1	intron	14709
chr5:148638035-148638454	420	148638203	5	4.45648	3.777	1.29216	NAT10-RIP-2_vs_Input-2_1e-3_10_30_peak_8883	chr5	148651400	148691938	+	NM_001323063	AFAP1L1	upstream	-13156
chr5:148638862-148639106	245	148638970	8	4.15978	3.34309	1.05132	NAT10-RIP-2_vs_Input-2_1e-3_10_30_peak_8884	chr5	148651400	148691938	+	NM_001323063	AFAP1L1	upstream	-12416
chr6:168352515-168352805	291	168352664	17	12.8326	6.94901	8.77488	NAT10-RIP-2_vs_Input-2_1e-3_10_30_peak_9671	chr6	168228314	168372700	+	NM_001291964	AFDN	exon	124346
chr6:168298925-168299160	236	168299008	10	10.3673	6.9245	6.46767	NAT10-RIP-2_vs_Input-2_1e-3_10_30_peak_9669	chr6	168228314	168372700	+	NM_001291964	AFDN	exon	70728
chr6:168351923-168352144	222	168352038	19	12.1657	6.0963	8.14769	NAT10-RIP-2_vs_Input-2_1e-3_10_30_peak_9670	chr6	168228314	168372700	+	NM_001291964	AFDN	exon	123719
chr4:88035804-88036447	644	88036277	10	7.56813	5.22924	3.92262	NAT10-RIP-2_vs_Input-2_1e-3_10_30_peak_8179	chr4	87928152	88062206	+	NM_005935	AFF1	exon	107973
chr4:87968079-87968330	252	87968130	13	7.19367	4.46779	3.5873	NAT10-RIP-2_vs_Input-2_1e-3_10_30_peak_8178	chr4	87928152	88062206	+	NM_005935	AFF1	exon	40052
chr4:87957744-87957973	230	87957878	2	3.16007	2.56949	0.45613	NAT10-RIP-2_vs_Input-2_1e-3_10_30_peak_8177	chr4	87928152	88062206	+	NM_005935	AFF1	intron	29706
chr2:100167232-100167725	494	100167362	3	5.19762	3.59185	1.86373	NAT10-RIP-2_vs_Input-2_1e-3_10_30_peak_5851	chr2	100722045	100163715	-	NM_001025108	AFF3	exon	554567
chr2:100323531-100323726	196	100323629	2	3.64856	2.69389	0.65041	NAT10-RIP-2_vs_Input-2_1e-3_10_30_peak_5852	chr2	100722045	100163715	-	NM_001025108	AFF3	intron	398417
chr2:100623702-100623904	203	100623762	2	3.3227	2.6152	0.5414	NAT10-RIP-2_vs_Input-2_1e-3_10_30_peak_5853	chr2	100722045	100163715	-	NM_001025108	AFF3	exon	98242
chr5:132232643-132232915	273	132232746	44	23.1051	6.26749	18.6397	NAT10-RIP-2_vs_Input-2_1e-3_10_30_peak_8794	chr5	132299354	132211070	-	NM_014423	AFF4	exon	66575
chr5:132232116-132232378	263	132232231	29	8.30685	3.22115	4.58549	NAT10-RIP-2_vs_Input-2_1e-3_10_30_peak_8793	chr5	132299354	132211070	-	NM_014423	AFF4	exon	67107
chr5:132270112-132270406	295	132270286	27	5.41153	2.47791	2.05033	NAT10-RIP-2_vs_Input-2_1e-3_10_30_peak_8795	chr5	132299354	132211070	-	NM_014423	AFF4	exon	29095
chr16:90061208-90061499	292	90061367	9	7.12948	5.11139	3.52854	NAT10-RIP-2_vs_Input-2_1e-3_10_30_peak_4203	chr16	90038987	90067195	+	NR_003228	AFG3L1P	intron	22366
chr16:90033379-90033766	388	90033682	8	6.02094	4.54606	2.57467	NAT10-RIP-2_vs_Input-2_1e-3_10_30_peak_4201	chr16	90038987	90067195	+	NR_003228	AFG3L1P	upstream	-5415
chr16:90036235-90036460	226	90036314	5	4.45648	3.777	1.29216	NAT10-RIP-2_vs_Input-2_1e-3_10_30_peak_4202	chr16	90038987	90067195	+	NR_003228	AFG3L1P	upstream	-2640
chr18:12358685-12358942	258	12358821	9	8.18237	5.76135	4.47677	NAT10-RIP-2_vs_Input-2_1e-3_10_30_peak_4754	chr18	12377275	12328942	-	NM_006796	AFG3L2	exon	18462
chr2:236634809-236635003	195	236634992	3	3.6069	3.09052	0.65041	NAT10-RIP-2_vs_Input-2_1e-3_10_30_peak_6312	chr2	236414394	236416210	+	NR_131900	AGAP1-IT1	intergenic	220512
chr12:58114595-58114801	207	58114761	18	5.58332	3.05295	2.19464	NAT10-RIP-2_vs_Input-2_1e-3_10_30_peak_2701	chr12	58120022	58122139	+	NR_027032	AGAP2-AS1	upstream	-5324
chr7:150805740-150805986	247	150805813	2	3.64856	2.69389	0.65041	NAT10-RIP-2_vs_Input-2_1e-3_10_30_peak_10486	chr7	150811764	150820725	+	NM_001308305	AGAP3	upstream	-5901
chr10:46348749-46348963	215	46348901	5	4.45648	3.777	1.29216	NAT10-RIP-2_vs_Input-2_1e-3_10_30_peak_1582	chr10	46349325	46321039	-	NM_001291379	AGAP4	promoter	469
chr10:46321370-46321736	367	46321722	5	3.16004	2.95569	0.45613	NAT10-RIP-2_vs_Input-2_1e-3_10_30_peak_1581	chr10	46349325	46321039	-	NM_001291379	AGAP4	exon	27772
chr10:51768985-51769601	617	51769263	9	7.33286	5.23906	3.71398	NAT10-RIP-2_vs_Input-2_1e-3_10_30_peak_1608	chr10	51748077	51770259	+	NM_001077665	AGAP6	exon	21216
chr10:48215844-48216066	223	48215912	4	4.5142	3.71737	1.33879	NAT10-RIP-2_vs_Input-2_1e-3_10_30_peak_1592	chr10	48215723	48237508	+	NM_001190810	AGAP9	promoter	232
chr10:47208400-47208600	201	47208460	2	3.64856	2.69389	0.65041	NAT10-RIP-2_vs_Input-2_1e-3_10_30_peak_1589	chr10	47213626	47191843	-	NM_001190810	AGAP9	intron	5126
chr7:141342623-141342836	214	141342666	2	3.3227	2.6152	0.5414	NAT10-RIP-2_vs_Input-2_1e-3_10_30_peak_10333	chr7	141251077	141354209	+	NM_018238	AGK	intron	91652
chr1:15931300-15931617	318	15931433	53	21.8938	4.9731	17.4642	NAT10-RIP-2_vs_Input-2_1e-3_10_30_peak_173	chr1	15911605	15898193	-	NM_024758	AGMAT	upstream	-19853
chr1:15894330-15894655	326	15894515	6	4.00107	3.4483	0.93574	NAT10-RIP-2_vs_Input-2_1e-3_10_30_peak_172	chr1	15911605	15898193	-	NM_024758	AGMAT	intergenic	17113
chr8:141562084-141562360	277	141562300	3	4.08131	3.27678	0.98596	NAT10-RIP-2_vs_Input-2_1e-3_10_30_peak_10937	chr8	141645646	141541263	-	NM_012154	AGO2	intron	83424
chr8:141584336-141584553	218	141584434	2	3.3227	2.6152	0.5414	NAT10-RIP-2_vs_Input-2_1e-3_10_30_peak_10938	chr8	141645646	141541263	-	NM_012154	AGO2	intron	61202
chr9:139567684-139568378	695	139568258	16	10.0577	5.55561	6.18437	NAT10-RIP-2_vs_Input-2_1e-3_10_30_peak_11570	chr9	139581911	139567594	-	NM_006412	AGPAT2	exon	13880
chr9:139580998-139581198	201	139581047	2	3.64856	2.69389	0.65041	NAT10-RIP-2_vs_Input-2_1e-3_10_30_peak_11571	chr9	139581911	139567594	-	NM_006412	AGPAT2	promoter	813
chr21:45313325-45313547	223	45313403	3	5.19762	3.59185	1.86373	NAT10-RIP-2_vs_Input-2_1e-3_10_30_peak_6875	chr21	45285115	45407475	+	NM_020132	AGPAT3	intron	28321
chr21:45368206-45368493	288	45368298	2	3.64856	2.69389	0.65041	NAT10-RIP-2_vs_Input-2_1e-3_10_30_peak_6876	chr21	45285115	45407475	+	NM_020132	AGPAT3	intron	83234
chr21:45403644-45404095	452	45403836	10	3.18401	2.55181	0.47586	NAT10-RIP-2_vs_Input-2_1e-3_10_30_peak_6877	chr21	45285115	45407475	+	NM_020132	AGPAT3	exon	118754
chr6:161556933-161557159	227	161557067	5	5.00637	4.08561	1.73828	NAT10-RIP-2_vs_Input-2_1e-3_10_30_peak_9642	chr6	161583014	161581163	-	NR_024277	AGPAT4-IT1	intergenic	25968
chr6:161553665-161554043	379	161553907	5	4.45648	3.777	1.29216	NAT10-RIP-2_vs_Input-2_1e-3_10_30_peak_9641	chr6	161583014	161581163	-	NR_024277	AGPAT4-IT1	intergenic	29160
chr7:16823151-16823919	769	16823423	11	8.60781	5.70463	4.85338	NAT10-RIP-2_vs_Input-2_1e-3_10_30_peak_9805	chr7	16844738	16832263	-	NM_006408	AGR2	intergenic	21203
chr1:984287-984787	501	984693	18	18.4772	10.0911	14.1631	NAT10-RIP-2_vs_Input-2_1e-3_10_30_peak_20	chr1	955502	991499	+	NM_001305275	AGRN	intron	29035
chr1:985802-985994	193	985882	22	19.1663	9.30644	14.8267	NAT10-RIP-2_vs_Input-2_1e-3_10_30_peak_22	chr1	955502	991499	+	NM_001305275	AGRN	exon	30396
chr1:989108-989379	272	989232	19	16.4935	8.60487	12.2577	NAT10-RIP-2_vs_Input-2_1e-3_10_30_peak_24	chr1	955502	991499	+	NM_001305275	AGRN	exon	33741
chr1:976022-976283	262	976162	10	13.5618	8.49893	9.46257	NAT10-RIP-2_vs_Input-2_1e-3_10_30_peak_16	chr1	955502	991499	+	NM_001305275	AGRN	exon	20650
chr1:986620-987043	424	986929	12	11.3143	7.18491	7.35062	NAT10-RIP-2_vs_Input-2_1e-3_10_30_peak_23	chr1	955502	991499	+	NM_001305275	AGRN	intron	31329
chr1:976661-977055	395	976933	15	11.5633	6.67268	7.58164	NAT10-RIP-2_vs_Input-2_1e-3_10_30_peak_17	chr1	955502	991499	+	NM_001305275	AGRN	exon	21356
chr1:977338-977536	199	977432	6	6.96244	5.15534	3.38231	NAT10-RIP-2_vs_Input-2_1e-3_10_30_peak_18	chr1	955502	991499	+	NM_001305275	AGRN	exon	21935
chr1:990374-991370	997	990834	23	10.4421	4.55661	6.53693	NAT10-RIP-2_vs_Input-2_1e-3_10_30_peak_25	chr1	955502	991499	+	NM_001305275	AGRN	exon	35370
chr1:979005-979650	646	979327	6	5.5366	4.4065	2.15302	NAT10-RIP-2_vs_Input-2_1e-3_10_30_peak_19	chr1	955502	991499	+	NM_001305275	AGRN	exon	23825
chr1:957577-957806	230	957718	7	4.8981	3.94092	1.64686	NAT10-RIP-2_vs_Input-2_1e-3_10_30_peak_15	chr1	955502	991499	+	NM_001305275	AGRN	exon	2189
chr1:985031-985401	371	985092	6	4.65149	3.86896	1.45772	NAT10-RIP-2_vs_Input-2_1e-3_10_30_peak_21	chr1	955502	991499	+	NM_001305275	AGRN	intron	29714
chr1:247013978-247014198	221	247014087	17	4.87567	2.83329	1.62904	NAT10-RIP-2_vs_Input-2_1e-3_10_30_peak_1212	chr1	247095280	247002399	-	NM_001323343	AHCTF1	exon	81192
chr1:247123491-247123825	335	247123606	2	3.3227	2.6152	0.5414	NAT10-RIP-2_vs_Input-2_1e-3_10_30_peak_1213	chr1	247095280	247002399	-	NM_001323343	AHCTF1	intergenic	-28378
chr20:32878535-32878733	199	32878629	16	10.2962	5.69248	6.40556	NAT10-RIP-2_vs_Input-2_1e-3_10_30_peak_6517	chr20	32891317	32868070	-	NM_000687	AHCY	exon	12683
chr20:32868503-32868783	281	32868571	49	9.66385	2.68718	5.82042	NAT10-RIP-2_vs_Input-2_1e-3_10_30_peak_6516	chr20	32891317	32868070	-	NM_000687	AHCY	exon	22674
chr20:32889938-32890294	357	32890073	2	3.50013	2.66007	0.65041	NAT10-RIP-2_vs_Input-2_1e-3_10_30_peak_6518	chr20	32891317	32868070	-	NM_000687	AHCY	promoter	1201
chr11:62291944-62301537	9594	62297586	186	47.6025	3.58128	42.6345	NAT10-RIP-2_vs_Input-2_1e-3_10_30_peak_2163	chr11	62314332	62201013	-	NM_024060	AHNAK	intron	17592
chr11:62285203-62291625	6423	62290847	197	48.0234	3.45663	43.0492	NAT10-RIP-2_vs_Input-2_1e-3_10_30_peak_2162	chr11	62314332	62201013	-	NM_024060	AHNAK	intron	25918
chr11:62284590-62284961	372	62284854	84	9.67985	2.10383	5.83565	NAT10-RIP-2_vs_Input-2_1e-3_10_30_peak_2161	chr11	62314332	62201013	-	NM_024060	AHNAK	intron	29557
chr11:62284086-62284292	207	62284221	64	7.08222	2.01982	3.48851	NAT10-RIP-2_vs_Input-2_1e-3_10_30_peak_2160	chr11	62314332	62201013	-	NM_024060	AHNAK	intron	30143
chr14:105407900-105419736	11837	105409482	86	44.953	6.95536	40.0283	NAT10-RIP-2_vs_Input-2_1e-3_10_30_peak_3397	chr14	105444694	105403590	-	NM_138420	AHNAK2	exon	30876
chr14:105405123-105407102	1980	105406259	82	32.2438	4.99856	27.5496	NAT10-RIP-2_vs_Input-2_1e-3_10_30_peak_3396	chr14	105444694	105403590	-	NM_138420	AHNAK2	exon	38582
chr14:105420366-105421015	650	105420897	67	25.2356	4.67774	20.7096	NAT10-RIP-2_vs_Input-2_1e-3_10_30_peak_3398	chr14	105444694	105403590	-	NM_138420	AHNAK2	exon	24004
chr14:105404155-105404893	739	105404444	80	17.4421	3.01978	13.1691	NAT10-RIP-2_vs_Input-2_1e-3_10_30_peak_3395	chr14	105444694	105403590	-	NM_138420	AHNAK2	exon	40170
chr5:377972-378290	319	378228	3	5.19762	3.59185	1.86373	NAT10-RIP-2_vs_Input-2_1e-3_10_30_peak_8439	chr5	304290	438405	+	NM_001242412	AHRR	intron	73841
chr5:314637-314986	350	314844	25	6.00733	2.74824	2.56233	NAT10-RIP-2_vs_Input-2_1e-3_10_30_peak_8438	chr5	304290	438405	+	NM_001242412	AHRR	intron	10521
chr12:8787083-8787503	421	8787418	31	5.00404	2.23523	1.73629	NAT10-RIP-2_vs_Input-2_1e-3_10_30_peak_2509	chr12	8765463	8754761	-	NM_001330343	AICDA	intergenic	-21830
chr1:222873471-222873675	205	222873509	3	5.19762	3.59185	1.86373	NAT10-RIP-2_vs_Input-2_1e-3_10_30_peak_1100	chr1	222885864	222841354	-	NM_022831	AIDA	intron	12291
chr1:222841525-222841760	236	222841654	13	3.03559	2.27645	0.3625	NAT10-RIP-2_vs_Input-2_1e-3_10_30_peak_1099	chr1	222885864	222841354	-	NM_022831	AIDA	exon	44222
chr6:143654607-143654931	325	143654812	4	5.81482	4.22088	2.39529	NAT10-RIP-2_vs_Input-2_1e-3_10_30_peak_9557	chr6	143381978	143661480	+	NM_016108	AIG1	intron	272791
chr6:143508946-143509267	322	143509042	6	4.41458	3.71778	1.25909	NAT10-RIP-2_vs_Input-2_1e-3_10_30_peak_9554	chr6	143381978	143661480	+	NM_016108	AIG1	intron	127128
chr6:143435448-143436048	601	143435575	3	5.19762	3.59185	1.86373	NAT10-RIP-2_vs_Input-2_1e-3_10_30_peak_9549	chr6	143381978	143661480	+	NM_016108	AIG1	intron	53770
chr6:143461909-143462242	334	143461932	3	4.57041	3.43433	1.38826	NAT10-RIP-2_vs_Input-2_1e-3_10_30_peak_9550	chr6	143381978	143661480	+	NM_016108	AIG1	intron	80097
chr6:143483168-143483675	508	143483560	3	4.47205	3.40527	1.30484	NAT10-RIP-2_vs_Input-2_1e-3_10_30_peak_9552	chr6	143381978	143661480	+	NM_016108	AIG1	intron	101443
chr6:143492179-143492446	268	143492241	3	4.08131	3.27678	0.98596	NAT10-RIP-2_vs_Input-2_1e-3_10_30_peak_9553	chr6	143381978	143511739	+	NM_001286588	AIG1	intron	110334
chr6:143621781-143622017	237	143621895	2	3.64856	2.69389	0.65041	NAT10-RIP-2_vs_Input-2_1e-3_10_30_peak_9556	chr6	143381978	143661480	+	NM_016108	AIG1	intron	239921
chr6:143388469-143388691	223	143388580	2	3.64856	2.69389	0.65041	NAT10-RIP-2_vs_Input-2_1e-3_10_30_peak_9547	chr6	143381978	143661480	+	NM_016108	AIG1	intron	6602
chr6:143548321-143548558	238	143548458	2	3.51423	2.66342	0.65041	NAT10-RIP-2_vs_Input-2_1e-3_10_30_peak_9555	chr6	143381978	143661480	+	NM_016108	AIG1	intron	166461
chr6:143398920-143399118	199	143399029	2	3.4862	2.65672	0.65041	NAT10-RIP-2_vs_Input-2_1e-3_10_30_peak_9548	chr6	143381978	143661480	+	NM_016108	AIG1	intron	17041
chr6:143480881-143481104	224	143480970	2	3.31819	2.61399	0.5414	NAT10-RIP-2_vs_Input-2_1e-3_10_30_peak_9551	chr6	143381978	143661480	+	NM_016108	AIG1	intron	99014
chr6:106967356-106967582	227	106967432	14	7.83364	4.66555	4.16296	NAT10-RIP-2_vs_Input-2_1e-3_10_30_peak_9467	chr6	106959729	107018324	+	NM_001624	AIM1	exon	7740
chr6:107016533-107016791	259	107016695	8	4.79332	3.75338	1.56252	NAT10-RIP-2_vs_Input-2_1e-3_10_30_peak_9468	chr6	106959729	107018324	+	NM_001624	AIM1	exon	56933
chr4:107226793-107226989	197	107226870	3	5.07552	3.56471	1.80069	NAT10-RIP-2_vs_Input-2_1e-3_10_30_peak_8204	chr4	107236766	107270381	+	NM_001142415	AIMP1	upstream	-9875
chr14:23450278-23450842	565	23450585	7	6.67362	5.036	3.14268	NAT10-RIP-2_vs_Input-2_1e-3_10_30_peak_3155	chr14	23451851	23440382	-	NM_032876	AJUBA	promoter	1291
chr14:23441430-23441993	564	23441771	19	7.42087	3.74486	3.79589	NAT10-RIP-2_vs_Input-2_1e-3_10_30_peak_3153	chr14	23451851	23440382	-	NM_032876	AJUBA	exon	10140
chr14:23444443-23444650	208	23444548	5	4.08404	3.55312	0.98832	NAT10-RIP-2_vs_Input-2_1e-3_10_30_peak_3154	chr14	23446432	23440382	-	NM_198086	AJUBA	promoter	1886
chr13:42830261-42830539	279	42830287	18	3.08375	2.07281	0.39914	NAT10-RIP-2_vs_Input-2_1e-3_10_30_peak_2966	chr13	42846288	42897403	+	NM_016248	AKAP11	upstream	-15888
chr6:151561579-151561829	251	151561686	9	9.64468	6.6007	5.8027	NAT10-RIP-2_vs_Input-2_1e-3_10_30_peak_9588	chr6	151561133	151679694	+	NM_005100	AKAP12	promoter	571
chr6:151671794-151672977	1184	151671935	59	14.1071	3.13142	9.98046	NAT10-RIP-2_vs_Input-2_1e-3_10_30_peak_9590	chr6	151561133	151679694	+	NM_005100	AKAP12	exon	111252
chr6:151670606-151671465	860	151670727	62	12.4809	2.79503	8.44275	NAT10-RIP-2_vs_Input-2_1e-3_10_30_peak_9589	chr6	151561133	151679694	+	NM_005100	AKAP12	exon	109902
chr6:151673177-151673416	240	151673312	75	12.7989	2.56593	8.74308	NAT10-RIP-2_vs_Input-2_1e-3_10_30_peak_9591	chr6	151561133	151679694	+	NM_005100	AKAP12	exon	112163
[truncated: 11,615 more rows]

## Sheet: NAT10-RIP-1_n_NAT10-RIP-2
RIP-enriched Peaks for: NAT10-RIP-1_n_NAT10-RIP-2 Column A: Genomic_position: Chr, Start and End of the peak. Column B: Length: Length of peak region. Column C: Summit_position: Peak summit position relative to the start position of peak region. Column D: TagCounts_in_peak: Number of tags in peak region. Column E: -LOG(pvalue): -log10(pvalue) for the peak region (The cut-off is pvalue <=1e-3, the…
[truncated: 4,313 more rows]
