# Supplementary material for: N4-acetylcytidine modifies primary microRNAs for processing in cancer cells
Source: Cell Mol Life Sci. 2024 Feb 3;81(1):73. doi: 10.1007/s00018-023-05107-w (PMC10838262; doi:10.1007/s00018-023-05107-w)
Supplement: Supplementary file 8 — Supplementary file8 (XLSX 5122 KB) [file 18_2023_5107_MOESM8_ESM.xlsx]

## Sheet: NAT10-RIP-1_vs_Input-1
RIP-enriched Peaks for: NAT10-RIP-1_vs_Input-1 Column A: Genomic_position: Chr, Start and End of the peak. Column B: Length: Length of peak region. Column C: Summit_position: Peak summit position relative to the start position of peak region. Column D: TagCounts_in_peak: Number of tags in peak region. Column E: -LOG(pvalue): -log10(pvalue) for the peak region (The cut-off is pvalue <=1e-3, then t…
Genomic_position	Length	Summit_position	TagCounts_in_peak	-LOG(pvalue)	fold_enrichment	-LOG(qvalue)	peak_ID	transID	chrom	strand	txStart	txEnd	GeneName	Source	RNAlength	relationship
chr11:89928037-89928257	221	89928221	4	3.10135	2.93898	0.46028	NAT10-RIP-1_vs_Input-1_1e-3_10_30_peak_2253	AK022848	chr11	-	89927673	89931288	AK022848	RNAdb	3614	intergenic
chr20:62574837-62575307	471	62574923	4	5.31972	4.05266	2.17419	NAT10-RIP-1_vs_Input-1_1e-3_10_30_peak_7668	AK128082	chr20	+	62573845	62577214	AK128082	literatures	3369	natural antisense
chr20:62575893-62576096	204	62575998	9	10.0461	6.81425	6.43872	NAT10-RIP-1_vs_Input-1_1e-3_10_30_peak_7669	AK128082	chr20	+	62573845	62577214	AK128082	literatures	3369	natural antisense
chr7:155014585-155014809	225	155014619	2	3.51825	2.66437	0.67421	NAT10-RIP-1_vs_Input-1_1e-3_10_30_peak_11374	BC009871	chr7	+	155014612	155015558	BC009871	NRED	965	intergenic
chr3:43738105-43738305	201	43738195	2	3.11858	2.55708	0.47105	NAT10-RIP-1_vs_Input-1_1e-3_10_30_peak_8332	ENST00000013894	chr3	+	43732442	43753356	ABHD5	Ensembl	833	exon sense-overlapping
chr7:76653954-76654314	361	76654207	6	5.55664	4.4181	2.38231	NAT10-RIP-1_vs_Input-1_1e-3_10_30_peak_10938	ENST00000162863	chr7	+	76610418	76673092	DTX2P1	Ensembl	1222	intron sense-overlapping
chr16:8719355-8719634	280	8719484	4	5.92196	4.25375	2.70294	NAT10-RIP-1_vs_Input-1_1e-3_10_30_peak_4004	ENST00000163678	chr16	+	8715547	8740081	METTL22	Ensembl	1510	exon sense-overlapping
chr16:21845993-21848976	2984	21846205	71	63.2286	14.824	58.3458	NAT10-RIP-1_vs_Input-1_1e-3_10_30_peak_4098	ENST00000165086	chr16	-	21848794	21854733	NPIPB4	Ensembl	464	exon sense-overlapping
chr10:3823915-3824325	411	3824028	30	9.79783	3.60587	6.2098	NAT10-RIP-1_vs_Input-1_1e-3_10_30_peak_1236	ENST00000173785	chr10	-	3821238	3824243	KLF6	Ensembl	925	exon sense-overlapping
chr19:45153087-45153326	240	45153251	10	9.57494	6.46575	6.00328	NAT10-RIP-1_vs_Input-1_1e-3_10_30_peak_6291	ENST00000187830	chr19	+	45147213	45166850	PVR	Ensembl	3132	exon sense-overlapping
chr19:45165039-45165490	452	45165203	27	14.6826	5.76489	10.8042	NAT10-RIP-1_vs_Input-1_1e-3_10_30_peak_6292	ENST00000187830	chr19	+	45147213	45166850	PVR	Ensembl	3132	exon sense-overlapping
chr19:45165765-45166216	452	45165911	18	4.06218	2.44249	1.11925	NAT10-RIP-1_vs_Input-1_1e-3_10_30_peak_6293	ENST00000187830	chr19	+	45147213	45166850	PVR	Ensembl	3132	exon sense-overlapping
chr19:45166465-45166661	197	45166548	22	9.4425	4.26165	5.88279	NAT10-RIP-1_vs_Input-1_1e-3_10_30_peak_6294	ENST00000187830	chr19	+	45147213	45166850	PVR	Ensembl	3132	exon sense-overlapping
chr6:71267031-71267266	236	71267187	3	4.40208	3.38382	1.41699	NAT10-RIP-1_vs_Input-1_1e-3_10_30_peak_10327	ENST00000194672	chr6	+	71136230	71270874	FAM135A	Ensembl	5198	exon sense-overlapping
chr6:71267986-71268323	338	71268029	2	3.11858	2.55708	0.47105	NAT10-RIP-1_vs_Input-1_1e-3_10_30_peak_10328	ENST00000194672	chr6	+	71136230	71270874	FAM135A	Ensembl	5198	exon sense-overlapping
chr22:19950134-19950349	216	19950249	19	16.027	8.32452	12.0872	NAT10-RIP-1_vs_Input-1_1e-3_10_30_peak_7864	ENST00000207636	chr22	+	19938501	19956539	COMT	Ensembl	1319	exon sense-overlapping
chr9:5832689-5832897	209	5832868	3	5.02281	3.55249	1.91962	NAT10-RIP-1_vs_Input-1_1e-3_10_30_peak_11889	ENST00000214893	chr9	-	5784570	5832841	ERMP1	Ensembl	4974	exon sense-overlapping
chr22:38882111-38882339	229	38882211	43	10.1139	2.97465	6.49973	NAT10-RIP-1_vs_Input-1_1e-3_10_30_peak_8077	ENST00000216019	chr22	-	38881685	38902299	DDX17	Ensembl	6441	exon sense-overlapping
chr22:38883902-38884152	251	38884023	45	13.4281	3.59242	9.61126	NAT10-RIP-1_vs_Input-1_1e-3_10_30_peak_8078	ENST00000216019	chr22	-	38881685	38902299	DDX17	Ensembl	6441	exon sense-overlapping
chr22:38890634-38891018	385	38890717	25	13.2706	5.4851	9.46223	NAT10-RIP-1_vs_Input-1_1e-3_10_30_peak_8079	ENST00000216019	chr22	-	38881685	38902299	DDX17	Ensembl	6441	exon sense-overlapping
chr22:38901964-38902190	227	38902190	12	3.04434	2.33886	0.41876	NAT10-RIP-1_vs_Input-1_1e-3_10_30_peak_8080	ENST00000216019	chr22	-	38881685	38902299	DDX17	Ensembl	6441	exon sense-overlapping
chr14:73708336-73708597	262	73708399	3	4.07112	3.27314	1.12608	NAT10-RIP-1_vs_Input-1_1e-3_10_30_peak_3330	ENST00000216658	chr14	+	73704287	73740073	PAPLN	Ensembl	4182	exon sense-overlapping
chr14:73725968-73726174	207	73726023	4	6.1474	4.31902	2.90779	NAT10-RIP-1_vs_Input-1_1e-3_10_30_peak_3331	ENST00000216658	chr14	+	73704287	73740073	PAPLN	Ensembl	4182	exon sense-overlapping
chr16:29706178-29706480	303	29706233	9	9.12292	6.31157	5.58528	NAT10-RIP-1_vs_Input-1_1e-3_10_30_peak_4172	ENST00000219771	chr16	+	29690328	29709097	QPRT	Ensembl	913	exon sense-overlapping
chr16:29708364-29709996	1633	29709566	18	16.6789	9.00326	12.7133	NAT10-RIP-1_vs_Input-1_1e-3_10_30_peak_4173	ENST00000219771	chr16	+	29690328	29709097	QPRT	Ensembl	913	exon sense-overlapping
chr8:24808609-24808820	212	24808730	5	5.26234	4.21961	2.128	NAT10-RIP-1_vs_Input-1_1e-3_10_30_peak_11459	ENST00000221169	chr8	-	24808467	24814624	NEFL	Ensembl	4083	exon sense-overlapping
chr8:24809365-24809699	335	24809525	7	6.38212	4.86618	3.11358	NAT10-RIP-1_vs_Input-1_1e-3_10_30_peak_11460	ENST00000221169	chr8	-	24808467	24814624	NEFL	Ensembl	4083	exon sense-overlapping
chr8:24809899-24810253	355	24809983	11	7.10662	4.763	3.75033	NAT10-RIP-1_vs_Input-1_1e-3_10_30_peak_11461	ENST00000221169	chr8	-	24808467	24814624	NEFL	Ensembl	4083	exon sense-overlapping
chr8:24813148-24813994	847	24813247	5	5.01185	4.08855	1.91962	NAT10-RIP-1_vs_Input-1_1e-3_10_30_peak_11462	ENST00000221169	chr8	-	24808467	24814624	NEFL	Ensembl	4083	exon sense-overlapping
chr4:140619551-140619749	199	140619655	27	16.0587	6.37889	12.1178	NAT10-RIP-1_vs_Input-1_1e-3_10_30_peak_9201	ENST00000230495	chr4	-	140619297	140619708	H3F3AP6	Ensembl	411	intronic antisense
chr5:133561446-133561680	235	133561538	6	3.42244	3.06257	0.67421	NAT10-RIP-1_vs_Input-1_1e-3_10_30_peak_9626	ENST00000231504	chr5	-	133539215	133561764	PPP2CA	Ensembl	564	exon sense-overlapping
chr1:85665953-85666423	471	85666170	5	5.71831	4.44235	2.51828	NAT10-RIP-1_vs_Input-1_1e-3_10_30_peak_598	ENST00000234668	chr1	-	85646841	85666196	SYDE2	Ensembl	3000	exon sense-overlapping
chr1:220427001-220427565	565	220427254	89	5.4692	1.65046	2.30688	NAT10-RIP-1_vs_Input-1_1e-3_10_30_peak_1096	ENST00000237724	chr1	-	220369525	220445756	RAB3GAP2	Ensembl	821	exon sense-overlapping
chr12:3949897-3950116	220	3949997	18	6.4369	3.41834	3.16455	NAT10-RIP-1_vs_Input-1_1e-3_10_30_peak_2433	ENST00000237841	chr12	+	3948624	3951691	HIN1L	Ensembl	3067	intronic antisense
chr12:120720174-120720522	349	120720295	289	30.6996	2.14349	26.3159	NAT10-RIP-1_vs_Input-1_1e-3_10_30_peak_2880	ENST00000242630	chr12	+	120719939	120720632	NME2P1	Ensembl	693	intergenic
chr8:30209524-30209897	374	30209734	320	69.6456	3.229	64.6868	NAT10-RIP-1_vs_Input-1_1e-3_10_30_peak_11473	ENST00000248151	chr8	+	30209523	30210858	TUBBP1	Ensembl	1335	intergenic
chr22:18273307-18273656	350	18273550	8	6.52369	4.86349	3.24216	NAT10-RIP-1_vs_Input-1_1e-3_10_30_peak_7837	ENST00000252134	chr22	-	18273305	18274433	MICAL3	Ensembl	917	exon sense-overlapping
chr17:43591273-43591814	542	43591468	28	12.7152	4.81266	8.93996	NAT10-RIP-1_vs_Input-1_1e-3_10_30_peak_4976	ENST00000253803	chr17	+	43580625	43611631	RP11-798G7.5	Ensembl	333	intergenic
chr17:43592123-43592724	602	43592250	20	7.00237	3.46353	3.65929	NAT10-RIP-1_vs_Input-1_1e-3_10_30_peak_4977	ENST00000253803	chr17	+	43580625	43611631	RP11-798G7.5	Ensembl	333	intergenic
chr17:43595290-43595605	316	43595460	25	10.5221	4.33582	6.88195	NAT10-RIP-1_vs_Input-1_1e-3_10_30_peak_4978	ENST00000253803	chr17	+	43580625	43611631	RP11-798G7.5	Ensembl	333	intergenic
chr17:43596223-43596717	495	43596393	30	11.9603	4.30881	8.22713	NAT10-RIP-1_vs_Input-1_1e-3_10_30_peak_4979	ENST00000253803	chr17	+	43580625	43611631	RP11-798G7.5	Ensembl	333	intergenic
chr19:33467477-33467795	319	33467717	8	6.66282	4.95009	3.35755	NAT10-RIP-1_vs_Input-1_1e-3_10_30_peak_6016	ENST00000254262	chr19	+	33463114	33467722	C19orf40	Ensembl	875	exon sense-overlapping
chr3:22423326-22423832	507	22423474	111	7.74188	1.74688	4.33045	NAT10-RIP-1_vs_Input-1_1e-3_10_30_peak_8280	ENST00000255320	chr3	+	22423309	22423951	HMGB1P5	Ensembl	642	intergenic
chr11:107378900-107379146	247	107378982	4	5.08187	3.96183	1.96548	NAT10-RIP-1_vs_Input-1_1e-3_10_30_peak_2282	ENST00000260318	chr11	-	107375323	107436427	ALKBH8	Ensembl	1684	exon sense-overlapping
chr2:11484117-11484412	296	11484292	12	15.8524	9.6251	11.9219	NAT10-RIP-1_vs_Input-1_1e-3_10_30_peak_6524	ENST00000261535	chr2	-	11355485	11484267	ROCK2	Ensembl	1795	exon sense-overlapping
chr4:69242013-69242263	251	69242129	164	103.438	9.63266	98.2201	NAT10-RIP-1_vs_Input-1_1e-3_10_30_peak_9065	ENST00000262499	chr4	+	69242040	69242223	MT2P1	Ensembl	183	intergenic
chr19:19461234-19461537	304	19461450	2	3.23606	2.59141	0.56875	NAT10-RIP-1_vs_Input-1_1e-3_10_30_peak_5964	ENST00000262816	chr19	+	19455060	19468564	MAU2	Ensembl	3838	exon sense-overlapping
chr19:19466931-19467535	605	19467179	11	6.16362	4.1811	2.92189	NAT10-RIP-1_vs_Input-1_1e-3_10_30_peak_5965	ENST00000262816	chr19	+	19455060	19468564	MAU2	Ensembl	3838	exon sense-overlapping
chr19:19467895-19468206	312	19468050	11	6.62595	4.46474	3.32572	NAT10-RIP-1_vs_Input-1_1e-3_10_30_peak_5966	ENST00000262816	chr19	+	19455060	19468564	MAU2	Ensembl	3838	exon sense-overlapping
chr20:34164178-34164406	229	34164317	2	3.25383	2.59639	0.57894	NAT10-RIP-1_vs_Input-1_1e-3_10_30_peak_7421	ENST00000262870	chr20	-	34146506	34166852	FER1L4	Ensembl	2923	intergenic
chr19:4929229-4929507	279	4929385	40	40.2705	14.8919	35.7051	NAT10-RIP-1_vs_Input-1_1e-3_10_30_peak_5657	ENST00000262952	chr19	+	4909509	4962162	UHRF1	Ensembl	3895	exon sense-overlapping
chr19:4932749-4932961	213	4932841	18	25.8774	14.0674	21.6113	NAT10-RIP-1_vs_Input-1_1e-3_10_30_peak_5658	ENST00000262952	chr19	+	4909509	4962162	UHRF1	Ensembl	3895	exon sense-overlapping
chr19:4941533-4941938	406	4941843	16	16.3681	9.35017	12.415	NAT10-RIP-1_vs_Input-1_1e-3_10_30_peak_5659	ENST00000262952	chr19	+	4909509	4962162	UHRF1	Ensembl	3895	exon sense-overlapping
chr19:6459483-6459815	333	6459564	4	5.31972	4.05266	2.17419	NAT10-RIP-1_vs_Input-1_1e-3_10_30_peak_5693	ENST00000264088	chr19	-	6436091	6459762	SLC25A23	Ensembl	2056	exon sense-overlapping
chr4:41937262-41937476	215	41937407	15	12.099	7.00016	8.35667	NAT10-RIP-1_vs_Input-1_1e-3_10_30_peak_9029	ENST00000264452	chr4	+	41937145	41956874	TMEM33	Ensembl	1570	exon sense-overlapping
chr4:106155159-106155382	224	106155238	13	5.04826	3.2767	1.9375	NAT10-RIP-1_vs_Input-1_1e-3_10_30_peak_9134	ENST00000265149	chr4	+	106067942	106200960	TET2	Ensembl	9588	exon sense-overlapping
chr12:63359199-63359403	205	63359342	233	21.4338	2.00297	17.2951	NAT10-RIP-1_vs_Input-1_1e-3_10_30_peak_2745	ENST00000266610	chr12	+	63359094	63359764	RPL14P1	Ensembl	670	intergenic
chr15:76551900-76552163	264	76552061	8	4.782	3.74603	1.73542	NAT10-RIP-1_vs_Input-1_1e-3_10_30_peak_3756	ENST00000267950	chr15	-	76508590	76603789	ETFA	Ensembl	1289	exon sense-overlapping
chr15:76552542-76552814	273	76552760	10	6.54078	4.57848	3.25649	NAT10-RIP-1_vs_Input-1_1e-3_10_30_peak_3757	ENST00000267950	chr15	-	76508590	76603789	ETFA	Ensembl	1289	exon sense-overlapping
chr17:80202373-80202617	245	80202494	42	12.2328	3.48539	8.48259	NAT10-RIP-1_vs_Input-1_1e-3_10_30_peak_5261	ENST00000269361	chr17	-	80202555	80213392	CSNK1D	Ensembl	1088	exon sense-overlapping
chr17:80207295-80207496	202	80207400	28	24.6109	10.5333	20.3799	NAT10-RIP-1_vs_Input-1_1e-3_10_30_peak_5262	ENST00000269361	chr17	-	80202555	80213392	CSNK1D	Ensembl	1088	exon sense-overlapping
chr2:241534493-241534695	203	241534542	4	5.62449	4.15945	2.4412	NAT10-RIP-1_vs_Input-1_1e-3_10_30_peak_7237	ENST00000270361	chr2	+	241526287	241538501	CAPN10	Ensembl	2453	exon sense-overlapping
chr2:241537295-241537607	313	241537433	7	9.74553	6.48426	6.16264	NAT10-RIP-1_vs_Input-1_1e-3_10_30_peak_7238	ENST00000270361	chr2	+	241526287	241538501	CAPN10	Ensembl	2453	exon sense-overlapping
chr10:98510059-98510532	474	98510418	413	73.8585	2.8484	68.8554	NAT10-RIP-1_vs_Input-1_1e-3_10_30_peak_1666	ENST00000270634	chr10	+	98510044	98510675	RPL13AP5	Ensembl	438	intergenic
chr2:220046771-220047321	551	220047210	18	5.96805	3.21549	2.74517	NAT10-RIP-1_vs_Input-1_1e-3_10_30_peak_7121	ENST00000273048	chr2	+	220042948	220048214	FAM134A	Ensembl	2533	exon sense-overlapping
chr3:134075395-134075818	424	134075719	20	4.93312	2.65963	1.86644	NAT10-RIP-1_vs_Input-1_1e-3_10_30_peak_8675	ENST00000273411	chr3	-	134070693	134075403	RPL39P5	Ensembl	449	exon sense-overlapping
chr7:134673779-134674095	317	134673849	3	5.02281	3.55249	1.91962	NAT10-RIP-1_vs_Input-1_1e-3_10_30_peak_11165	ENST00000275763	chr7	+	134671263	134800627	AGBL3	Ensembl	2973	exon sense-overlapping
chrX:48386777-48386987	211	48386913	45	10.242	2.92496	6.62227	NAT10-RIP-1_vs_Input-1_1e-3_10_30_peak_12554	ENST00000276096	chrX	+	48380186	48387098	EBP	Ensembl	904	exon sense-overlapping
chr9:37518113-37518388	276	37518265	4	6.62336	4.44061	3.32327	NAT10-RIP-1_vs_Input-1_1e-3_10_30_peak_11976	ENST00000276960	chr9	-	37514990	37576320	FBXO10	Ensembl	3654	exon sense-overlapping
chr9:37537537-37537854	318	37537561	4	3.45564	3.15578	0.67421	NAT10-RIP-1_vs_Input-1_1e-3_10_30_peak_11977	ENST00000276960	chr9	-	37514990	37576320	FBXO10	Ensembl	3654	exon sense-overlapping
chr3:25805589-25805797	209	25805646	12	7.01072	4.52953	3.66575	NAT10-RIP-1_vs_Input-1_1e-3_10_30_peak_8287	ENST00000280699	chr3	-	25760769	25824855	NGLY1	Ensembl	1897	exon sense-overlapping
chr1:162467759-162468018	260	162467957	7	3.73333	3.17533	0.8573	NAT10-RIP-1_vs_Input-1_1e-3_10_30_peak_934	ENST00000282169	chr1	+	162467874	162493844	UHMK1	Ensembl	3345	exon sense-overlapping
chrX:155253763-155253954	192	155253884	7	9.74553	6.48426	6.16264	NAT10-RIP-1_vs_Input-1_1e-3_10_30_peak_12840	ENST00000285718	chrX	+	155250705	155255299	AJ271736.10	Ensembl	1604	intergenic
chr16:30664045-30664437	393	30664315	9	11.2494	7.40392	7.56317	NAT10-RIP-1_vs_Input-1_1e-3_10_30_peak_4215	ENST00000287463	chr16	+	30662305	30667734	PRR14	Ensembl	2124	exon sense-overlapping
chr16:30666150-30666467	318	30666262	8	5.07703	3.93759	1.96084	NAT10-RIP-1_vs_Input-1_1e-3_10_30_peak_4216	ENST00000287463	chr16	+	30662305	30667734	PRR14	Ensembl	2124	exon sense-overlapping
chr12:6948541-6948977	437	6948840	10	3.62967	2.80472	0.77367	NAT10-RIP-1_vs_Input-1_1e-3_10_30_peak_2460	ENST00000290510	chr12	+	6938991	6949010	LEPREL2	Ensembl	2129	exon sense-overlapping
chr12:9587241-9587478	238	9587405	5	4.01029	3.5075	1.07671	NAT10-RIP-1_vs_Input-1_1e-3_10_30_peak_2486	ENST00000290818	chr12	-	9570308	9600824	DDX12P	Ensembl	3929	intergenic
chr12:9590636-9590825	190	9590702	8	4.782	3.74603	1.73542	NAT10-RIP-1_vs_Input-1_1e-3_10_30_peak_2487	ENST00000290818	chr12	-	9570308	9600824	DDX12P	Ensembl	3929	intergenic
chr17:73702426-73702828	403	73702529	13	7.56765	4.68708	4.16723	NAT10-RIP-1_vs_Input-1_1e-3_10_30_peak_5122	ENST00000293208	chr17	+	73663445	73702904	SAP30BP	Ensembl	1272	exon sense-overlapping
chr11:57100161-57100581	421	57100197	24	8.12249	3.53223	4.67597	NAT10-RIP-1_vs_Input-1_1e-3_10_30_peak_1991	ENST00000293880	chr11	-	57093459	57103325	SSRP1	Ensembl	6296	exon sense-overlapping
chr16:2487128-2487332	205	2487281	5	7.7656	5.19279	4.34996	NAT10-RIP-1_vs_Input-1_1e-3_10_30_peak_3944	ENST00000293968	chr16	+	2479394	2508852	CCNF	Ensembl	4173	exon sense-overlapping
chr16:2506685-2507194	510	2506982	22	13.2743	6.04455	9.46534	NAT10-RIP-1_vs_Input-1_1e-3_10_30_peak_3945	ENST00000293968	chr16	+	2479394	2508852	CCNF	Ensembl	4173	exon sense-overlapping
chr1:107690684-107691018	335	107690930	4	5.22792	4.0184	2.09541	NAT10-RIP-1_vs_Input-1_1e-3_10_30_peak_643	ENST00000294649	chr1	+	107683548	107953207	NTNG1	Ensembl	4703	exon sense-overlapping
chr1:107692302-107692590	289	107692404	3	5.02281	3.55249	1.91962	NAT10-RIP-1_vs_Input-1_1e-3_10_30_peak_644	ENST00000294649	chr1	+	107683548	107953207	NTNG1	Ensembl	4703	exon sense-overlapping
chr1:107707524-107707875	352	107707743	3	5.02281	3.55249	1.91962	NAT10-RIP-1_vs_Input-1_1e-3_10_30_peak_645	ENST00000294649	chr1	+	107683548	107953207	NTNG1	Ensembl	4703	exon sense-overlapping
chr1:107747341-107747587	247	107747383	3	5.02281	3.55249	1.91962	NAT10-RIP-1_vs_Input-1_1e-3_10_30_peak_646	ENST00000294649	chr1	+	107683548	107953207	NTNG1	Ensembl	4703	exon sense-overlapping
chr1:107884296-107884612	317	107884389	2	3.51825	2.66437	0.67421	NAT10-RIP-1_vs_Input-1_1e-3_10_30_peak_647	ENST00000294649	chr1	+	107683548	107953207	NTNG1	Ensembl	4703	exon sense-overlapping
chr12:12279625-12279866	242	12279736	8	7.21999	5.29016	3.85174	NAT10-RIP-1_vs_Input-1_1e-3_10_30_peak_2496	ENST00000298566	chr12	+	12232232	12364018	BCL2L14	Ensembl	1247	exon sense-overlapping
chr12:8887974-8888175	202	8888090	2	3.44749	2.64727	0.67421	NAT10-RIP-1_vs_Input-1_1e-3_10_30_peak_2480	ENST00000299673	chr12	+	8850632	8930228	RIMKLB	Ensembl	2033	exon sense-overlapping
chr8:145736723-145736914	192	145736817	10	9.57494	6.46575	6.00328	NAT10-RIP-1_vs_Input-1_1e-3_10_30_peak_11852	ENST00000301323	chr8	-	145736676	145738096	RECQL4	Ensembl	781	exon sense-overlapping
chr12:123657770-123657964	195	123657862	2	3.51825	2.66437	0.67421	NAT10-RIP-1_vs_Input-1_1e-3_10_30_peak_2921	ENST00000302373	chr12	-	123641182	123706394	MPHOSPH9	Ensembl	3097	exon sense-overlapping
chr12:56300540-56300761	222	56300628	2	3.51825	2.66437	0.67421	NAT10-RIP-1_vs_Input-1_1e-3_10_30_peak_2686	ENST00000302533	chr12	-	56295470	56320895	WIBG	Ensembl	890	exon sense-overlapping
chr15:76868943-76869190	248	76869012	2	3.51825	2.66437	0.67421	NAT10-RIP-1_vs_Input-1_1e-3_10_30_peak_3758	ENST00000303521	chr15	-	76672049	77197744	SCAPER	Ensembl	5438	exon sense-overlapping
chr15:76989543-76989743	201	76989580	2	3.29016	2.60641	0.61088	NAT10-RIP-1_vs_Input-1_1e-3_10_30_peak_3759	ENST00000303521	chr15	-	76672049	77197744	SCAPER	Ensembl	5438	exon sense-overlapping
chr1:153920208-153920409	202	153920306	11	5.4068	3.72591	2.24816	NAT10-RIP-1_vs_Input-1_1e-3_10_30_peak_851	ENST00000303569	chr1	-	153920144	153931091	CRTC2	Ensembl	2290	exon sense-overlapping
chr1:153920607-153921131	525	153920665	13	9.5525	5.8902	5.98543	NAT10-RIP-1_vs_Input-1_1e-3_10_30_peak_852	ENST00000303569	chr1	-	153920144	153931091	CRTC2	Ensembl	2290	exon sense-overlapping
chr1:153924517-153924708	192	153924615	5	5.26234	4.21961	2.128	NAT10-RIP-1_vs_Input-1_1e-3_10_30_peak_853	ENST00000303569	chr1	-	153920144	153931091	CRTC2	Ensembl	2290	exon sense-overlapping
chr17:74714704-74714899	196	74714771	14	7.81936	4.65739	4.39754	NAT10-RIP-1_vs_Input-1_1e-3_10_30_peak_5153	ENST00000303996	chr17	-	74714527	74722866	JMJD6	Ensembl	1893	exon sense-overlapping
chr14:73957710-73957916	207	73957860	9	5.97348	4.3751	2.74864	NAT10-RIP-1_vs_Input-1_1e-3_10_30_peak_3334	ENST00000304061	chr14	+	73957643	73960105	AC005280.1	Ensembl	2460	exon sense-overlapping
chr16:89806906-89807105	200	89806944	7	4.83329	3.89881	1.77916	NAT10-RIP-1_vs_Input-1_1e-3_10_30_peak_4555	ENST00000305699	chr16	-	89806148	89831447	FANCA	Ensembl	1430	exon sense-overlapping
chr7:102725364-102725612	249	102725612	4	4.18083	3.55521	1.22427	NAT10-RIP-1_vs_Input-1_1e-3_10_30_peak_11072	ENST00000306450	chr7	+	102715396	102739092	ARMC10	Ensembl	1668	exon sense-overlapping
chr9:111389182-111389371	190	111389307	161	25.152	2.55468	20.9056	NAT10-RIP-1_vs_Input-1_1e-3_10_30_peak_12164	ENST00000306634	chr9	+	111389112	111389430	RP11-220D10.1	Ensembl	318	intergenic
chr7:155537747-155538205	459	155538005	18	7.33088	3.81996	3.95133	NAT10-RIP-1_vs_Input-1_1e-3_10_30_peak_11378	ENST00000307403	chr7	+	155465573	155538414	RBM33	Ensembl	4360	exon sense-overlapping
chr18:2906247-2907042	796	2906642	3	3.98605	3.24213	1.05486	NAT10-RIP-1_vs_Input-1_1e-3_10_30_peak_5280	ENST00000308080	chr18	+	2906212	2914039	EMILIN2	Ensembl	1544	exon sense-overlapping
chr7:72469675-72469982	308	72469954	6	4.11131	3.52076	1.16158	NAT10-RIP-1_vs_Input-1_1e-3_10_30_peak_10891	ENST00000308103	chr7	-	72467912	72476440	STAG3L3	Ensembl	1821	intergenic
chr2:112245157-112245403	247	112245265	9	5.57918	4.12255	2.40387	NAT10-RIP-1_vs_Input-1_1e-3_10_30_peak_6779	ENST00000308604	chr2	-	112186895	112252565	MIR4435-1HG	Ensembl	552	intergenic
chr17:18554427-18554618	192	18554539	37	8.06026	2.75983	4.61876	NAT10-RIP-1_vs_Input-1_1e-3_10_30_peak_4764	ENST00000308863	chr17	+	18553508	18554855	AC026271.5	Ensembl	1347	intergenic
chr15:93489261-93489456	196	93489374	7	4.22505	3.50008	1.26297	NAT10-RIP-1_vs_Input-1_1e-3_10_30_peak_3838	ENST00000309818	chr15	+	93443553	93489642	CHD2	Ensembl	2037	exon sense-overlapping
chr7:99956430-99956713	284	99956587	22	14.0466	6.44018	10.2008	NAT10-RIP-1_vs_Input-1_1e-3_10_30_peak_11017	ENST00000310771	chr7	+	99933736	99965454	STAG3L5P-PVRIG2P-PILRB	Ensembl	3634	exon sense-overlapping
chr4:86937713-86938135	423	86937798	3	3.98605	3.24213	1.05486	NAT10-RIP-1_vs_Input-1_1e-3_10_30_peak_9098	ENST00000310816	chr4	-	86937630	87374298	MAPK10	Ensembl	2477	exon sense-overlapping
chr4:87238457-87238701	245	87238516	2	3.51825	2.66437	0.67421	NAT10-RIP-1_vs_Input-1_1e-3_10_30_peak_9099	ENST00000310816	chr4	-	86937630	87374298	MAPK10	Ensembl	2477	exon sense-overlapping
chr17:39847463-39847680	218	39847560	90	12.1783	2.28797	8.43103	NAT10-RIP-1_vs_Input-1_1e-3_10_30_peak_4905	ENST00000310837	chr17	+	39845152	39847882	EIF1	Ensembl	1120	exon sense-overlapping
chr4:1902424-1902895	472	1902842	53	22.9189	5.21725	18.7351	NAT10-RIP-1_vs_Input-1_1e-3_10_30_peak_8909	ENST00000312087	chr4	+	1894571	1983930	WHSC1	Ensembl	8050	exon sense-overlapping
chr4:1919877-1920343	467	1920188	62	38.6899	8.34968	34.1516	NAT10-RIP-1_vs_Input-1_1e-3_10_30_peak_8910	ENST00000312087	chr4	+	1894571	1983930	WHSC1	Ensembl	8050	exon sense-overlapping
chr4:1956879-1957071	193	1956972	15	15.6206	9.13976	11.7007	NAT10-RIP-1_vs_Input-1_1e-3_10_30_peak_8911	ENST00000312087	chr4	+	1894571	1983930	WHSC1	Ensembl	8050	exon sense-overlapping
chr4:1961214-1961471	258	1961335	49	38.0699	10.8149	33.5423	NAT10-RIP-1_vs_Input-1_1e-3_10_30_peak_8912	ENST00000312087	chr4	+	1894571	1983930	WHSC1	Ensembl	8050	exon sense-overlapping
chr4:1976382-1976738	357	1976666	7	3.73333	3.17533	0.8573	NAT10-RIP-1_vs_Input-1_1e-3_10_30_peak_8913	ENST00000312087	chr4	+	1894571	1983930	WHSC1	Ensembl	8050	exon sense-overlapping
chr4:1980380-1980870	491	1980574	41	23.4561	6.83744	19.2563	NAT10-RIP-1_vs_Input-1_1e-3_10_30_peak_8914	ENST00000312087	chr4	+	1894571	1983930	WHSC1	Ensembl	8050	exon sense-overlapping
chr4:1982361-1982755	395	1982452	12	4.16323	2.912	1.20815	NAT10-RIP-1_vs_Input-1_1e-3_10_30_peak_8915	ENST00000312087	chr4	+	1894571	1983930	WHSC1	Ensembl	8050	exon sense-overlapping
chr4:1982998-1983196	199	1983111	14	3.87791	2.60766	0.98587	NAT10-RIP-1_vs_Input-1_1e-3_10_30_peak_8916	ENST00000312087	chr4	+	1894571	1983930	WHSC1	Ensembl	8050	exon sense-overlapping
chr11:46164705-46164923	219	46164862	4	3.45564	3.15578	0.67421	NAT10-RIP-1_vs_Input-1_1e-3_10_30_peak_1964	ENST00000312173	chr11	+	46164266	46165145	RP11-702F3.2	Ensembl	879	intergenic
chr15:45804161-45804530	370	45804313	4	6.62336	4.44061	3.32327	NAT10-RIP-1_vs_Input-1_1e-3_10_30_peak_3661	ENST00000313559	chr15	+	45803348	45848300	HMGN2P46	Ensembl	1039	natural antisense
chr15:45810660-45810957	298	45810864	3	5.02281	3.55249	1.91962	NAT10-RIP-1_vs_Input-1_1e-3_10_30_peak_3662	ENST00000313559	chr15	+	45803348	45848300	HMGN2P46	Ensembl	1039	natural antisense
chr6:26124525-26124880	356	26124685	122	35.7872	3.91864	31.3008	NAT10-RIP-1_vs_Input-1_1e-3_10_30_peak_10021	ENST00000314088	chr6	+	26124372	26139344	HIST1H2AC	Ensembl	1668	exon sense-overlapping
chr2:204055526-204056008	483	204055646	398	59.6995	2.5657	54.8615	NAT10-RIP-1_vs_Input-1_1e-3_10_30_peak_7058	ENST00000314394	chr2	+	204055502	204056000	AC011737.2	Ensembl	399	intron sense-overlapping
chr1:155716081-155716309	229	155716177	3	3.30048	2.95135	0.61825	NAT10-RIP-1_vs_Input-1_1e-3_10_30_peak_886	ENST00000314835	chr1	+	155715619	155719928	MSTO2P	Ensembl	1709	exon sense-overlapping
chr1:155719747-155719953	207	155719892	11	7.79551	5.19434	4.3763	NAT10-RIP-1_vs_Input-1_1e-3_10_30_peak_887	ENST00000314835	chr1	+	155715619	155719928	MSTO2P	Ensembl	1709	exon sense-overlapping
chr8:145472826-145473229	404	145472865	3	5.02281	3.55249	1.91962	NAT10-RIP-1_vs_Input-1_1e-3_10_30_peak_11824	ENST00000315783	chr8	+	145472832	145485765	CTD-3232M19.2	Ensembl	1942	intergenic
chr8:145482690-145482889	200	145482760	6	9.50677	6.08163	5.94204	NAT10-RIP-1_vs_Input-1_1e-3_10_30_peak_11825	ENST00000315783	chr8	+	145472832	145485765	CTD-3232M19.2	Ensembl	1942	intergenic
chr8:133824401-133824671	271	133824644	5	3.68257	3.30006	0.81261	NAT10-RIP-1_vs_Input-1_1e-3_10_30_peak_11738	ENST00000315808	chr8	+	133787645	133837586	PHF20L1	Ensembl	2226	exon sense-overlapping
chr2:206642919-206643138	220	206643090	4	3.89844	3.40712	0.99658	NAT10-RIP-1_vs_Input-1_1e-3_10_30_peak_7072	ENST00000315950	chr2	+	206642539	206644433	AC007362.1	Ensembl	1886	intron sense-overlapping
chr2:175584629-175584869	241	175584858	53	4.19727	1.72681	1.23972	NAT10-RIP-1_vs_Input-1_1e-3_10_30_peak_6973	ENST00000316450	chr2	+	175584504	175585526	H3F3AP4	Ensembl	1022	intergenic
chr11:65544885-65545383	499	65545210	9	4.80872	3.63217	1.75843	NAT10-RIP-1_vs_Input-1_1e-3_10_30_peak_2117	ENST00000316846	chr11	-	65545091	65547316	AP001266.1	Ensembl	2217	exon sense-overlapping
chr11:65545587-65546761	1175	65546267	9	9.07875	6.28653	5.54557	NAT10-RIP-1_vs_Input-1_1e-3_10_30_peak_2118	ENST00000316846	chr11	-	65545091	65547316	AP001266.1	Ensembl	2217	exon sense-overlapping
chr11:65547221-65547416	196	65547329	5	4.97206	4.06717	1.90367	NAT10-RIP-1_vs_Input-1_1e-3_10_30_peak_2119	ENST00000316846	chr11	-	65545091	65547316	AP001266.1	Ensembl	2217	exon sense-overlapping
chr16:87742901-87743143	243	87742979	11	8.83704	5.84822	5.32295	NAT10-RIP-1_vs_Input-1_1e-3_10_30_peak_4473	ENST00000316853	chr16	-	87741417	87784548	KLHDC4	Ensembl	1287	exon sense-overlapping
chr16:87749039-87749298	260	87749189	4	6.62336	4.44061	3.32327	NAT10-RIP-1_vs_Input-1_1e-3_10_30_peak_4474	ENST00000316853	chr16	-	87741417	87784548	KLHDC4	Ensembl	1287	exon sense-overlapping
chr15:84869171-84869575	405	84869367	10	4.46766	3.29581	1.47291	NAT10-RIP-1_vs_Input-1_1e-3_10_30_peak_3784	ENST00000316967	chr15	-	84868063	84898888	GOLGA2P7	Ensembl	2525	intergenic
chr7:22550229-22550491	263	22550331	564	114.441	3.10962	109.151	NAT10-RIP-1_vs_Input-1_1e-3_10_30_peak_10728	ENST00000318052	chr7	-	22550230	22551618	EEF1A1P6	Ensembl	1386	intron sense-overlapping
chr7:22550692-22551544	853	22550949	898	261.261	4.13411	255.499	NAT10-RIP-1_vs_Input-1_1e-3_10_30_peak_10729	ENST00000318052	chr7	-	22550230	22551618	EEF1A1P6	Ensembl	1386	intron sense-overlapping
chr19:41122837-41123144	308	41123062	12	10.5498	6.71825	6.90621	NAT10-RIP-1_vs_Input-1_1e-3_10_30_peak_6210	ENST00000318809	chr19	+	41120016	41135554	LTBP4	Ensembl	1700	exon sense-overlapping
chr19:41128310-41128577	268	41128418	10	8.88482	6.05011	5.36589	NAT10-RIP-1_vs_Input-1_1e-3_10_30_peak_6211	ENST00000318809	chr19	+	41120016	41135554	LTBP4	Ensembl	1700	exon sense-overlapping
chr19:41132968-41133230	263	41133112	25	19.086	8.37679	15.0266	NAT10-RIP-1_vs_Input-1_1e-3_10_30_peak_6212	ENST00000318809	chr19	+	41120016	41135554	LTBP4	Ensembl	1700	exon sense-overlapping
chr19:41135360-41135678	319	41135585	9	9.12292	6.31157	5.58528	NAT10-RIP-1_vs_Input-1_1e-3_10_30_peak_6213	ENST00000318809	chr19	+	41120016	41135554	LTBP4	Ensembl	1700	exon sense-overlapping
chr1:117075965-117076160	196	117075981	41	4.02978	1.82822	1.09468	NAT10-RIP-1_vs_Input-1_1e-3_10_30_peak_702	ENST00000319092	chr1	-	117075557	117076714	NAP1L4P1	Ensembl	1157	intron sense-overlapping
chr1:15956826-15957024	199	15956876	2	3.4062	2.63694	0.67421	NAT10-RIP-1_vs_Input-1_1e-3_10_30_peak_221	ENST00000320153	chr1	+	15956896	15987552	DDI2	Ensembl	2076	exon sense-overlapping
chr1:15966291-15966514	224	15966393	4	6.1774	4.32732	2.93382	NAT10-RIP-1_vs_Input-1_1e-3_10_30_peak_222	ENST00000320153	chr1	+	15956896	15987552	DDI2	Ensembl	2076	exon sense-overlapping
chr1:16154727-16155072	346	16154850	227	53.1692	3.37175	48.4134	NAT10-RIP-1_vs_Input-1_1e-3_10_30_peak_228	ENST00000321418	chr1	+	16154726	16155164	RP11-169K16.8	Ensembl	438	intergenic
chr18:36915006-36915509	504	36915391	96	27.9954	3.83237	23.6755	NAT10-RIP-1_vs_Input-1_1e-3_10_30_peak_5360	ENST00000321566	chr18	-	36914835	36915639	RPL7AP66	Ensembl	804	intergenic
chr1:31567782-31568009	228	31567881	8	7.88722	5.68041	4.45599	NAT10-RIP-1_vs_Input-1_1e-3_10_30_peak_379	ENST00000322792	chr1	-	31567833	31568405	SEPW1P	Ensembl	252	intergenic
chr1:1249091-1249425	335	1249245	7	5.6172	4.40008	2.43436	NAT10-RIP-1_vs_Input-1_1e-3_10_30_peak_47	ENST00000323275	chr1	-	1246979	1260001	CPSF3L	Ensembl	2450	exon sense-overlapping
chr5:148406731-148407081	351	148406745	4	3.45564	3.15578	0.67421	NAT10-RIP-1_vs_Input-1_1e-3_10_30_peak_9718	ENST00000323829	chr5	-	148380910	148442607	SH3TC2	Ensembl	7324	exon sense-overlapping
chr5:148407324-148407649	326	148407543	5	8.15904	5.29455	4.70892	NAT10-RIP-1_vs_Input-1_1e-3_10_30_peak_9719	ENST00000323829	chr5	-	148380910	148442607	SH3TC2	Ensembl	7324	exon sense-overlapping
chr12:120648490-120648811	322	120648650	79	12.8203	2.50213	9.03879	NAT10-RIP-1_vs_Input-1_1e-3_10_30_peak_2875	ENST00000323871	chr12	-	120648253	120703521	PXN	Ensembl	5457	exon sense-overlapping
chr12:120649859-120650396	538	120649945	49	14.6249	3.63722	10.7489	NAT10-RIP-1_vs_Input-1_1e-3_10_30_peak_2876	ENST00000323871	chr12	-	120648253	120703521	PXN	Ensembl	5457	exon sense-overlapping
chr12:120652637-120653123	487	120653054	27	12.8276	4.99095	9.04568	NAT10-RIP-1_vs_Input-1_1e-3_10_30_peak_2877	ENST00000323871	chr12	-	120648253	120703521	PXN	Ensembl	5457	exon sense-overlapping
chr12:120657143-120657596	454	120657247	11	4.59561	3.25362	1.57212	NAT10-RIP-1_vs_Input-1_1e-3_10_30_peak_2878	ENST00000323871	chr12	-	120648253	120703521	PXN	Ensembl	5457	exon sense-overlapping
chr12:120660338-120660814	477	120660450	28	29.4726	13.3715	25.1158	NAT10-RIP-1_vs_Input-1_1e-3_10_30_peak_2879	ENST00000323871	chr12	-	120648253	120703521	PXN	Ensembl	5457	exon sense-overlapping
chr1:233377208-233377397	190	233377245	3	3.16543	2.88517	0.51134	NAT10-RIP-1_vs_Input-1_1e-3_10_30_peak_1176	ENST00000324142	chr1	-	233337237	233388433	PCNXL2	Ensembl	1828	exon sense-overlapping
chr6:101301296-101301490	195	101301479	6	6.85856	5.1063	3.52657	NAT10-RIP-1_vs_Input-1_1e-3_10_30_peak_10381	ENST00000324696	chr6	-	101095163	101329248	ASCC3	Ensembl	3618	exon sense-overlapping
chr7:65970251-65971111	861	65970726	20	13.7954	6.76587	9.96011	NAT10-RIP-1_vs_Input-1_1e-3_10_30_peak_10871	ENST00000324712	chr7	-	65970580	65970953	GS1-124K5.9	Ensembl	372	intergenic
chr9:34917850-34918102	253	34917955	8	10.5286	6.98384	6.88779	NAT10-RIP-1_vs_Input-1_1e-3_10_30_peak_11936	ENST00000324731	chr9	+	34917171	34918293	GLULP4	Ensembl	1122	intergenic
chr19:12754219-12754661	443	12754339	256	33.7075	2.36805	29.262	NAT10-RIP-1_vs_Input-1_1e-3_10_30_peak_5806	ENST00000325000	chr19	-	12754088	12754733	CTD-2192J16.15	Ensembl	645	intergenic
chr2:130794913-130795212	300	130794950	3	3.3623	2.98066	0.66086	NAT10-RIP-1_vs_Input-1_1e-3_10_30_peak_6831	ENST00000325390	chr2	-	130784417	130808704	FAR2P1	Ensembl	3679	intergenic
chr6:39926243-39926444	202	39926304	262	24.8993	2.0372	20.6603	NAT10-RIP-1_vs_Input-1_1e-3_10_30_peak_10232	ENST00000325612	chr6	-	39926152	39926572	RP1-278E11.3	Ensembl	420	intergenic
chr16:70029457-70029656	200	70029567	6	6.60966	4.98517	3.32189	NAT10-RIP-1_vs_Input-1_1e-3_10_30_peak_4351	ENST00000325845	chr16	-	70011774	70099851	PDXDC2P	Ensembl	2820	intergenic
chr16:70085616-70085878	263	70085781	3	5.02281	3.55249	1.91962	NAT10-RIP-1_vs_Input-1_1e-3_10_30_peak_4352	ENST00000325845	chr16	-	70011774	70099851	PDXDC2P	Ensembl	2820	intergenic
chr14:24592604-24592804	201	24592785	10	3.48776	2.72355	0.67421	NAT10-RIP-1_vs_Input-1_1e-3_10_30_peak_3227	ENST00000326009	chr14	+	24584483	24593238	DCAF11	Ensembl	2570	exon sense-overlapping
chr12:55805844-55806170	327	55805919	18	6.11936	3.28038	2.88126	NAT10-RIP-1_vs_Input-1_1e-3_10_30_peak_2680	ENST00000326184	chr12	-	55805029	55808633	PHC1P1	Ensembl	3553	intergenic
chr12:55806420-55806620	201	55806471	16	5.65614	3.26444	2.46761	NAT10-RIP-1_vs_Input-1_1e-3_10_30_peak_2681	ENST00000326184	chr12	-	55805029	55808633	PHC1P1	Ensembl	3553	intergenic
chr12:55807491-55808211	721	55807620	27	13.4863	5.25871	9.66705	NAT10-RIP-1_vs_Input-1_1e-3_10_30_peak_2682	ENST00000326184	chr12	-	55805029	55808633	PHC1P1	Ensembl	3553	intergenic
chr12:55808515-55808752	238	55808627	20	15.5234	7.74927	11.6081	NAT10-RIP-1_vs_Input-1_1e-3_10_30_peak_2683	ENST00000326184	chr12	-	55805029	55808633	PHC1P1	Ensembl	3553	intergenic
chr1:54799231-54799584	354	54799478	3	5.02281	3.55249	1.91962	NAT10-RIP-1_vs_Input-1_1e-3_10_30_peak_545	ENST00000326956	chr1	-	54691104	54822491	SSBP3	Ensembl	2913	exon sense-overlapping
chr17:80112435-80112859	425	80112575	10	5.6128	3.99538	2.4335	NAT10-RIP-1_vs_Input-1_1e-3_10_30_peak_5256	ENST00000327026	chr17	-	80111485	80143048	CCDC57	Ensembl	5379	exon sense-overlapping
chr1:228747253-228747465	213	228747360	6	10.0484	6.21686	6.43872	NAT10-RIP-1_vs_Input-1_1e-3_10_30_peak_1149	ENST00000327449	chr1	+	228744884	228788150	DUSP5P1	Ensembl	2463	intergenic
chr1:228749554-228749903	350	228749582	4	5.31972	4.05266	2.17419	NAT10-RIP-1_vs_Input-1_1e-3_10_30_peak_1150	ENST00000327449	chr1	+	228744884	228788150	DUSP5P1	Ensembl	2463	intergenic
chr1:228751735-228752013	279	228751894	5	8.30256	5.32874	4.83408	NAT10-RIP-1_vs_Input-1_1e-3_10_30_peak_1151	ENST00000327449	chr1	+	228744884	228788150	DUSP5P1	Ensembl	2463	intergenic
chr1:228754059-228754385	327	228754239	3	3.98605	3.24213	1.05486	NAT10-RIP-1_vs_Input-1_1e-3_10_30_peak_1152	ENST00000327449	chr1	+	228744884	228788150	DUSP5P1	Ensembl	2463	intergenic
chr1:228755256-228755563	308	228755338	2	3.51825	2.66437	0.67421	NAT10-RIP-1_vs_Input-1_1e-3_10_30_peak_1153	ENST00000327449	chr1	+	228744884	228788150	DUSP5P1	Ensembl	2463	intergenic
chr1:228760757-228761000	244	228760793	2	3.51825	2.66437	0.67421	NAT10-RIP-1_vs_Input-1_1e-3_10_30_peak_1154	ENST00000327449	chr1	+	228744884	228788150	DUSP5P1	Ensembl	2463	intergenic
chr1:228762952-228763302	351	228763238	3	5.02281	3.55249	1.91962	NAT10-RIP-1_vs_Input-1_1e-3_10_30_peak_1155	ENST00000327449	chr1	+	228744884	228788150	DUSP5P1	Ensembl	2463	intergenic
chr1:228764198-228764479	282	228764303	3	5.02281	3.55249	1.91962	NAT10-RIP-1_vs_Input-1_1e-3_10_30_peak_1156	ENST00000327449	chr1	+	228744884	228788150	DUSP5P1	Ensembl	2463	intergenic
chr1:228769615-228769889	275	228769706	6	8.20976	5.67373	4.75384	NAT10-RIP-1_vs_Input-1_1e-3_10_30_peak_1157	ENST00000327449	chr1	+	228744884	228788150	DUSP5P1	Ensembl	2463	intergenic
chr1:228778579-228778827	249	228778656	5	8.30256	5.32874	4.83408	NAT10-RIP-1_vs_Input-1_1e-3_10_30_peak_1158	ENST00000327449	chr1	+	228744884	228788150	DUSP5P1	Ensembl	2463	intergenic
chr3:71008169-71008537	369	71008350	7	3.96712	3.32981	1.05095	NAT10-RIP-1_vs_Input-1_1e-3_10_30_peak_8522	ENST00000327590	chr3	-	71008341	71542706	FOXP1	Ensembl	5685	exon sense-overlapping
chr3:71033246-71033546	301	71033392	3	4.79263	3.49545	1.74498	NAT10-RIP-1_vs_Input-1_1e-3_10_30_peak_8523	ENST00000327590	chr3	-	71008341	71542706	FOXP1	Ensembl	5685	exon sense-overlapping
chr3:71072504-71072727	224	71072659	3	4.48589	3.40944	1.47712	NAT10-RIP-1_vs_Input-1_1e-3_10_30_peak_8524	ENST00000327590	chr3	-	71008341	71542706	FOXP1	Ensembl	5685	exon sense-overlapping
chr3:71129247-71129508	262	71129358	2	3.49022	2.65769	0.67421	NAT10-RIP-1_vs_Input-1_1e-3_10_30_peak_8525	ENST00000327590	chr3	-	71008341	71542706	FOXP1	Ensembl	5685	exon sense-overlapping
chr3:71129956-71130323	368	71130168	2	3.44749	2.64727	0.67421	NAT10-RIP-1_vs_Input-1_1e-3_10_30_peak_8526	ENST00000327590	chr3	-	71008341	71542706	FOXP1	Ensembl	5685	exon sense-overlapping
chr3:71144564-71144817	254	71144660	2	3.25383	2.59639	0.57894	NAT10-RIP-1_vs_Input-1_1e-3_10_30_peak_8527	ENST00000327590	chr3	-	71008341	71542706	FOXP1	Ensembl	5685	exon sense-overlapping
chr3:71148268-71148590	323	71148321	2	3.05628	2.53786	0.42916	NAT10-RIP-1_vs_Input-1_1e-3_10_30_peak_8528	ENST00000327590	chr3	-	71008341	71542706	FOXP1	Ensembl	5685	exon sense-overlapping
chr3:71182185-71182458	274	71182285	3	5.02281	3.55249	1.91962	NAT10-RIP-1_vs_Input-1_1e-3_10_30_peak_8529	ENST00000327590	chr3	-	71008341	71542706	FOXP1	Ensembl	5685	exon sense-overlapping
chr3:71407283-71407689	407	71407566	2	3.51825	2.66437	0.67421	NAT10-RIP-1_vs_Input-1_1e-3_10_30_peak_8530	ENST00000327590	chr3	-	71008341	71542706	FOXP1	Ensembl	5685	exon sense-overlapping
chr3:71459707-71459908	202	71459863	2	3.08702	2.54743	0.45126	NAT10-RIP-1_vs_Input-1_1e-3_10_30_peak_8531	ENST00000327590	chr3	-	71008341	71542706	FOXP1	Ensembl	5685	exon sense-overlapping
chr3:71490609-71490896	288	71490733	3	4.8999	3.52279	1.83897	NAT10-RIP-1_vs_Input-1_1e-3_10_30_peak_8532	ENST00000327590	chr3	-	71008341	71542706	FOXP1	Ensembl	5685	exon sense-overlapping
chr6:38256049-38256245	197	38256153	3	5.02281	3.55249	1.91962	NAT10-RIP-1_vs_Input-1_1e-3_10_30_peak_10231	ENST00000328403	chr6	-	38142734	38563764	BTBD9	Ensembl	1968	exon sense-overlapping
chr3:47058251-47058616	366	47058436	13	6.72021	4.19467	3.40594	NAT10-RIP-1_vs_Input-1_1e-3_10_30_peak_8358	ENST00000330022	chr3	-	47057925	47165740	SETD2	Ensembl	8172	exon sense-overlapping
chr2:231437923-231438133	211	231438037	63	17.8132	3.58935	13.8003	NAT10-RIP-1_vs_Input-1_1e-3_10_30_peak_7158	ENST00000330554	chr2	-	231437881	231438524	TPM3P8	Ensembl	643	intergenic
chr1:59096689-59097149	461	59096786	76	19.6245	3.40369	15.5459	NAT10-RIP-1_vs_Input-1_1e-3_10_30_peak_551	ENST00000330659	chr1	-	59096686	59097066	RP4-592A1.2	Ensembl	378	intergenic
chr16:89334333-89334992	660	89334373	14	6.76315	4.06702	3.43783	NAT10-RIP-1_vs_Input-1_1e-3_10_30_peak_4527	ENST00000330736	chr16	-	89334755	89383550	ANKRD11	Ensembl	8342	exon sense-overlapping
chr16:89345555-89346699	1145	89346082	25	15.6854	6.61357	11.7633	NAT10-RIP-1_vs_Input-1_1e-3_10_30_peak_4528	ENST00000330736	chr16	-	89334755	89383550	ANKRD11	Ensembl	8342	exon sense-overlapping
chr16:89347709-89348490	782	89348179	34	16.094	5.27064	12.1518	NAT10-RIP-1_vs_Input-1_1e-3_10_30_peak_4529	ENST00000330736	chr16	-	89334755	89383550	ANKRD11	Ensembl	8342	exon sense-overlapping
chr16:89348893-89349200	308	89349021	48	21.2165	5.25323	17.0855	NAT10-RIP-1_vs_Input-1_1e-3_10_30_peak_4530	ENST00000330736	chr16	-	89334755	89383550	ANKRD11	Ensembl	8342	exon sense-overlapping
chr16:89351161-89351481	321	89351355	20	7.09589	3.50201	3.74117	NAT10-RIP-1_vs_Input-1_1e-3_10_30_peak_4531	ENST00000330736	chr16	-	89334755	89383550	ANKRD11	Ensembl	8342	exon sense-overlapping
chr16:89351688-89352010	323	89351889	21	7.52959	3.58151	4.13319	NAT10-RIP-1_vs_Input-1_1e-3_10_30_peak_4532	ENST00000330736	chr16	-	89334755	89383550	ANKRD11	Ensembl	8342	exon sense-overlapping
chr16:89357014-89357208	195	89357089	12	9.93168	6.33557	6.33485	NAT10-RIP-1_vs_Input-1_1e-3_10_30_peak_4533	ENST00000330736	chr16	-	89334755	89383550	ANKRD11	Ensembl	8342	exon sense-overlapping
chr16:89358369-89358561	193	89358441	5	4.25872	3.65952	1.28896	NAT10-RIP-1_vs_Input-1_1e-3_10_30_peak_4534	ENST00000330736	chr16	-	89334755	89383550	ANKRD11	Ensembl	8342	exon sense-overlapping
chr16:89365405-89365639	235	89365515	8	3.64505	3.01312	0.78507	NAT10-RIP-1_vs_Input-1_1e-3_10_30_peak_4535	ENST00000330736	chr16	-	89334755	89383550	ANKRD11	Ensembl	8342	exon sense-overlapping
chr16:89366705-89366963	259	89366816	9	4.29565	3.31035	1.32038	NAT10-RIP-1_vs_Input-1_1e-3_10_30_peak_4536	ENST00000330736	chr16	-	89334755	89383550	ANKRD11	Ensembl	8342	exon sense-overlapping
chr13:45964563-45965236	674	45964918	84	6.57292	1.78881	3.2873	NAT10-RIP-1_vs_Input-1_1e-3_10_30_peak_3063	ENST00000330825	chr13	+	45961719	45965610	TPT1-AS1	Ensembl	2869	intergenic
chr19:19115036-19115441	406	19115302	28	19.619	7.8629	15.5405	NAT10-RIP-1_vs_Input-1_1e-3_10_30_peak_5956	ENST00000330854	chr19	-	19101701	19144299	SUGP2	Ensembl	3629	exon sense-overlapping
chr19:19120689-19121152	464	19121028	20	18.7699	9.68284	14.7228	NAT10-RIP-1_vs_Input-1_1e-3_10_30_peak_5957	ENST00000330854	chr19	-	19101701	19144299	SUGP2	Ensembl	3629	exon sense-overlapping
chr19:19136213-19136919	707	19136476	46	20.2261	5.185	16.1273	NAT10-RIP-1_vs_Input-1_1e-3_10_30_peak_5958	ENST00000330854	chr19	-	19101701	19144299	SUGP2	Ensembl	3629	exon sense-overlapping
chrY:21152533-21153298	766	21152775	53	11.4338	2.87762	7.7335	NAT10-RIP-1_vs_Input-1_1e-3_10_30_peak_12878	ENST00000331787	chrY	-	21094584	21239302	TTTY14	Ensembl	515	intron sense-overlapping
chrY:21153536-21154510	975	21153855	113	54.3707	6.46516	49.6001	NAT10-RIP-1_vs_Input-1_1e-3_10_30_peak_12879	ENST00000331787	chrY	-	21094584	21239302	TTTY14	Ensembl	515	intron sense-overlapping
chrY:21195779-21196122	344	21195832	2	3.51825	2.66437	0.67421	NAT10-RIP-1_vs_Input-1_1e-3_10_30_peak_12880	ENST00000331787	chrY	-	21094584	21239302	TTTY14	Ensembl	515	intron sense-overlapping
chr1:102251900-102252102	203	102251985	126	29.6943	3.29716	25.333	NAT10-RIP-1_vs_Input-1_1e-3_10_30_peak_641	ENST00000332100	chr1	-	102251891	102254059	RP11-556K13.1	Ensembl	879	intergenic
chrX:149283617-149283808	192	149283720	25	4.88539	2.40345	1.82548	NAT10-RIP-1_vs_Input-1_1e-3_10_30_peak_12770	ENST00000332359	chrX	+	149282608	149284751	RP11-49C9.2	Ensembl	2143	intergenic
chr12:132589117-132589624	508	132589236	17	21.9423	12.2656	17.7869	NAT10-RIP-1_vs_Input-1_1e-3_10_30_peak_2960	ENST00000332441	chr12	+	132575195	132610885	EP400NL	Ensembl	2741	exon sense-overlapping
chr2:203066098-203066312	215	203066226	32	12.1625	4.17942	8.41622	NAT10-RIP-1_vs_Input-1_1e-3_10_30_peak_7055	ENST00000332845	chr2	-	203066102	203066423	DAZAP2P1	Ensembl	321	intergenic
chr12:49521773-49522663	891	49522439	428	107.211	3.6107	101.971	NAT10-RIP-1_vs_Input-1_1e-3_10_30_peak_2607	ENST00000332858	chr12	-	49521568	49525178	TUBA1B	Ensembl	3198	exon sense-overlapping
chr12:49523273-49523500	228	49523403	174	77.8431	6.12245	72.8024	NAT10-RIP-1_vs_Input-1_1e-3_10_30_peak_2608	ENST00000332858	chr12	-	49521568	49525178	TUBA1B	Ensembl	3198	exon sense-overlapping
chr2:114010444-114010724	281	114010632	4	4.48126	3.70196	1.47291	NAT10-RIP-1_vs_Input-1_1e-3_10_30_peak_6797	ENST00000333145	chr2	+	113993116	114024581	PAX8-AS1	Ensembl	2319	intronic antisense
chr2:114024292-114024911	620	114024674	4	5.04697	3.94794	1.93678	NAT10-RIP-1_vs_Input-1_1e-3_10_30_peak_6798	ENST00000333145	chr2	+	113993116	114024581	PAX8-AS1	Ensembl	2319	intronic antisense
chr7:74322725-74323286	562	74323050	10	11.4192	7.49567	7.71948	NAT10-RIP-1_vs_Input-1_1e-3_10_30_peak_10913	ENST00000333385	chr7	-	74320405	74331163	AC004166.6	Ensembl	2819	intergenic
chr7:74327964-74328182	219	74328032	4	4.44144	3.68316	1.4523	NAT10-RIP-1_vs_Input-1_1e-3_10_30_peak_10914	ENST00000333385	chr7	-	74320405	74331163	AC004166.6	Ensembl	2819	intergenic
chr14:91739584-91739898	315	91739821	7	6.10806	4.70237	2.87077	NAT10-RIP-1_vs_Input-1_1e-3_10_30_peak_3379	ENST00000334448	chr14	-	91739812	91749967	CCDC88C	Ensembl	1055	exon sense-overlapping
chr14:23502573-23502820	248	23502707	41	18.337	5.16631	14.3059	NAT10-RIP-1_vs_Input-1_1e-3_10_30_peak_3218	ENST00000334454	chr14	-	23495505	23504094	PSMB5	Ensembl	796	exon sense-overlapping
chr1:144618111-144618302	192	144618207	7	6.73598	5.0717	3.41551	NAT10-RIP-1_vs_Input-1_1e-3_10_30_peak_768	ENST00000334866	chr1	+	144615130	144621655	RP11-640M9.2	Ensembl	882	exon sense-overlapping
chr7:104734526-104734733	208	104734631	4	3.81038	3.35897	0.92436	NAT10-RIP-1_vs_Input-1_1e-3_10_30_peak_11075	ENST00000334884	chr7	+	104654636	104754808	KMT2E	Ensembl	6840	exon sense-overlapping
chr7:104747931-104748244	314	104748238	13	5.04826	3.2767	1.9375	NAT10-RIP-1_vs_Input-1_1e-3_10_30_peak_11076	ENST00000334884	chr7	+	104654636	104754808	KMT2E	Ensembl	6840	exon sense-overlapping
chr10:93976162-93976489	328	93976384	35	5.85159	2.32364	2.64012	NAT10-RIP-1_vs_Input-1_1e-3_10_30_peak_1657	ENST00000335274	chr10	+	93976088	93976550	NHP2P1	Ensembl	462	intronic antisense
chr17:42475616-42475963	348	42475743	15	6.61757	3.85012	3.32327	NAT10-RIP-1_vs_Input-1_1e-3_10_30_peak_4950	ENST00000335500	chr17	-	42472651	42543303	GPATCH8	Ensembl	8109	exon sense-overlapping
chr17:42476315-42477205	891	42476461	19	9.40523	4.66568	5.84789	NAT10-RIP-1_vs_Input-1_1e-3_10_30_peak_4951	ENST00000335500	chr17	-	42472651	42543303	GPATCH8	Ensembl	8109	exon sense-overlapping
chr17:42478150-42478404	255	42478300	17	5.29612	3.01288	2.15921	NAT10-RIP-1_vs_Input-1_1e-3_10_30_peak_4952	ENST00000335500	chr17	-	42472651	42543303	GPATCH8	Ensembl	8109	exon sense-overlapping
chr6:41755208-41755561	354	41755475	11	5.18567	3.59543	2.06115	NAT10-RIP-1_vs_Input-1_1e-3_10_30_peak_10239	ENST00000335515	chr6	+	41748683	41757633	PRICKLE4	Ensembl	2871	exon sense-overlapping
chr3:23559103-23559423	321	23559209	2	3.30874	2.61145	0.62547	NAT10-RIP-1_vs_Input-1_1e-3_10_30_peak_8281	ENST00000335798	chr3	+	23244652	23632070	UBE2E2	Ensembl	1330	exon sense-overlapping
chr10:104159033-104159478	446	104159174	23	29.7582	15.2151	25.3953	NAT10-RIP-1_vs_Input-1_1e-3_10_30_peak_1704	ENST00000336486	chr10	+	104157829	104159818	NFKB2	Ensembl	851	exon sense-overlapping
chr11:63722014-63722211	198	63722139	9	5.06287	3.7932	1.94997	NAT10-RIP-1_vs_Input-1_1e-3_10_30_peak_2045	ENST00000338447	chr11	+	63706430	63724791	NAA40	Ensembl	4707	exon sense-overlapping
chrX:47662677-47663129	453	47662948	59	14.3913	3.17756	10.5261	NAT10-RIP-1_vs_Input-1_1e-3_10_30_peak_12552	ENST00000338709	chrX	+	47657324	47664188	WASF4P	Ensembl	1878	intergenic
chr15:82974258-82974588	331	82974363	7	6.38212	4.86618	3.11358	NAT10-RIP-1_vs_Input-1_1e-3_10_30_peak_3776	ENST00000338938	chr15	-	82970478	82983024	CSPG4P9	Ensembl	3403	intron sense-overlapping
chr14:105642862-105643129	268	105643017	9	11.2494	7.40392	7.56317	NAT10-RIP-1_vs_Input-1_1e-3_10_30_peak_3512	ENST00000339418	chr14	-	105642762	105647580	NUDT14	Ensembl	570	exon sense-overlapping
chr22:16256083-16256304	222	16256185	72	67.3776	16.1993	62.4458	NAT10-RIP-1_vs_Input-1_1e-3_10_30_peak_7825	ENST00000339523	chr22	-	16255918	16256227	LA16c-3G11.7	Ensembl	309	intergenic
chrX:86958880-86959218	339	86959127	83	8.61386	2.00442	5.11691	NAT10-RIP-1_vs_Input-1_1e-3_10_30_peak_12683	ENST00000339991	chrX	-	86958276	86959307	RPSAP15	Ensembl	1031	intergenic
chr6:56394264-56394490	227	56394399	19	8.93323	4.43818	5.40865	NAT10-RIP-1_vs_Input-1_1e-3_10_30_peak_10311	ENST00000340834	chr6	-	56358862	56405458	DST	Ensembl	4112	exon sense-overlapping
chr6:10955173-10955419	247	10955242	3	4.52948	3.42239	1.51339	NAT10-RIP-1_vs_Input-1_1e-3_10_30_peak_9942	ENST00000341041	chr6	+	10887063	10974427	SYCP2L	Ensembl	3069	exon sense-overlapping
chr12:9446248-9446485	238	9446378	10	12.2709	7.92153	8.51819	NAT10-RIP-1_vs_Input-1_1e-3_10_30_peak_2484	ENST00000341155	chr12	+	9436252	9466684	RP11-22B23.1	Ensembl	3919	intergenic
chr12:9447275-9447554	280	9447434	10	8.88482	6.05011	5.36589	NAT10-RIP-1_vs_Input-1_1e-3_10_30_peak_2485	ENST00000341155	chr12	+	9436252	9466684	RP11-22B23.1	Ensembl	3919	intergenic
chr2:121704792-121705023	232	121704908	2	3.51825	2.66437	0.67421	NAT10-RIP-1_vs_Input-1_1e-3_10_30_peak_6805	ENST00000341310	chr2	+	121549858	121748956	GLI2	Ensembl	4904	exon sense-overlapping
chr9:43685178-43685368	191	43685298	11	5.64235	3.86621	2.45557	NAT10-RIP-1_vs_Input-1_1e-3_10_30_peak_12002	ENST00000341990	chr9	+	43685062	43876326	CNTNAP3B	Ensembl	2647	exon sense-overlapping
chr15:82764809-82765538	730	82765252	7	6.73598	5.0717	3.41551	NAT10-RIP-1_vs_Input-1_1e-3_10_30_peak_3775	ENST00000342039	chr15	+	82756850	82769399	CSPG4P8	Ensembl	3403	intronic antisense
chr3:190232767-190232999	233	190232820	2	3.51825	2.66437	0.67421	NAT10-RIP-1_vs_Input-1_1e-3_10_30_peak_8832	ENST00000342550	chr3	+	190231890	190369301	IL1RAP	Ensembl	4490	exon sense-overlapping
chr14:65216228-65216474	247	65216284	3	4.1564	3.30315	1.20203	NAT10-RIP-1_vs_Input-1_1e-3_10_30_peak_3295	ENST00000342835	chr14	-	65215024	65230558	SPTB	Ensembl	1723	exon sense-overlapping
chr2:159517910-159518181	272	159517940	4	4.48126	3.70196	1.47291	NAT10-RIP-1_vs_Input-1_1e-3_10_30_peak_6930	ENST00000342892	chr2	-	159514848	159591514	AC005042.4	Ensembl	4067	natural antisense
chr2:159559686-159559987	302	159559785	3	5.02281	3.55249	1.91962	NAT10-RIP-1_vs_Input-1_1e-3_10_30_peak_6931	ENST00000342892	chr2	-	159514848	159591514	AC005042.4	Ensembl	4067	natural antisense
chr2:191396043-191396343	301	191396166	2	3.51825	2.66437	0.67421	NAT10-RIP-1_vs_Input-1_1e-3_10_30_peak_7002	ENST00000343105	chr2	-	191380989	191399404	TMEM194B	Ensembl	549	exon sense-overlapping
chr9:136628119-136628352	234	136628120	6	3.00149	2.77842	0.38258	NAT10-RIP-1_vs_Input-1_1e-3_10_30_peak_12346	ENST00000343203	chr9	-	136627016	136628425	AL590710.1	Ensembl	1407	exon sense-overlapping
chr19:10421037-10421262	226	10421100	15	7.80433	4.48013	4.38415	NAT10-RIP-1_vs_Input-1_1e-3_10_30_peak_5748	ENST00000343376	chr19	-	10421171	10426689	FDX1L	Ensembl	614	exon sense-overlapping
chrX:107381017-107381230	214	107381109	2	3.51825	2.66437	0.67421	NAT10-RIP-1_vs_Input-1_1e-3_10_30_peak_12706	ENST00000343524	chrX	+	107335039	107397901	ATG4A	Ensembl	1941	exon sense-overlapping
chr21:45175831-45177000	1170	45176002	14	9.57267	5.6898	6.00328	NAT10-RIP-1_vs_Input-1_1e-3_10_30_peak_7753	ENST00000343528	chr21	+	45161345	45176136	PDXK	Ensembl	1101	exon sense-overlapping
chr16:15220877-15221219	343	15221007	11	10.4468	6.83747	6.8134	NAT10-RIP-1_vs_Input-1_1e-3_10_30_peak_4032	ENST00000343738	chr16	-	15219098	15248421	PKD1P6	Ensembl	4769	intronic antisense
chr16:15221878-15222263	386	15222172	4	4.80318	3.84677	1.75439	NAT10-RIP-1_vs_Input-1_1e-3_10_30_peak_4033	ENST00000343738	chr16	-	15219098	15248421	PKD1P6	Ensembl	4769	intronic antisense
chr16:15223743-15224308	566	15224187	13	17.7592	10.5018	13.7485	NAT10-RIP-1_vs_Input-1_1e-3_10_30_peak_4034	ENST00000343738	chr16	-	15219098	15248421	PKD1P6	Ensembl	4769	intronic antisense
chr16:15224932-15225419	488	15225382	10	13.306	8.3912	9.496	NAT10-RIP-1_vs_Input-1_1e-3_10_30_peak_4035	ENST00000343738	chr16	-	15219098	15248421	PKD1P6	Ensembl	4769	intronic antisense
chr16:15227815-15228113	299	15227919	2	3.11858	2.55708	0.47105	NAT10-RIP-1_vs_Input-1_1e-3_10_30_peak_4036	ENST00000343738	chr16	-	15219098	15248421	PKD1P6	Ensembl	4769	intronic antisense
chr16:15236668-15236900	233	15236757	4	6.62336	4.44061	3.32327	NAT10-RIP-1_vs_Input-1_1e-3_10_30_peak_4037	ENST00000343738	chr16	-	15219098	15248421	PKD1P6	Ensembl	4769	intronic antisense
chr16:15238419-15238609	191	15238472	2	3.51825	2.66437	0.67421	NAT10-RIP-1_vs_Input-1_1e-3_10_30_peak_4038	ENST00000343738	chr16	-	15219098	15248421	PKD1P6	Ensembl	4769	intronic antisense
chr11:71713969-71714212	244	71714126	22	12.7551	5.78511	8.97661	NAT10-RIP-1_vs_Input-1_1e-3_10_30_peak_2196	ENST00000343898	chr11	+	71709974	71716761	IL18BP	Ensembl	1720	exon sense-overlapping
chr11:71715679-71715875	197	71715789	16	15.4977	8.82645	11.5833	NAT10-RIP-1_vs_Input-1_1e-3_10_30_peak_2197	ENST00000343898	chr11	+	71709974	71716761	IL18BP	Ensembl	1720	exon sense-overlapping
chr22:50017441-50017630	190	50017536	2	3.51825	2.66437	0.67421	NAT10-RIP-1_vs_Input-1_1e-3_10_30_peak_8196	ENST00000343999	chr22	-	50013289	50018568	C22orf34	Ensembl	2816	exon sense-overlapping
chr2:242611284-242611747	464	242611719	6	3.00149	2.77842	0.38258	NAT10-RIP-1_vs_Input-1_1e-3_10_30_peak_7255	ENST00000344376	chr2	+	242590421	242612007	ATG4B	Ensembl	1566	exon sense-overlapping
chr19:43030978-43031192	215	43031134	3	5.02281	3.55249	1.91962	NAT10-RIP-1_vs_Input-1_1e-3_10_30_peak_6275	ENST00000344391	chr19	-	43022667	43032601	CEACAM1	Ensembl	1619	exon sense-overlapping
chr22:38119768-38120427	660	38120245	15	17.9111	10.4373	13.8957	NAT10-RIP-1_vs_Input-1_1e-3_10_30_peak_8063	ENST00000344404	chr22	+	38093627	38170055	TRIOBP	Ensembl	7300	exon sense-overlapping
chr22:38153614-38154145	532	38153980	26	20.1956	8.69898	16.0979	NAT10-RIP-1_vs_Input-1_1e-3_10_30_peak_8064	ENST00000344404	chr22	+	38093627	38170055	TRIOBP	Ensembl	7300	exon sense-overlapping
chr17:43341568-43342037	470	43341637	16	8.24786	4.55587	4.78932	NAT10-RIP-1_vs_Input-1_1e-3_10_30_peak_4967	ENST00000344686	chr17	-	43340487	43394414	MAP3K14	Ensembl	4465	intergenic
chr17:43344769-43345040	272	43345028	9	4.15305	3.22184	1.19915	NAT10-RIP-1_vs_Input-1_1e-3_10_30_peak_4968	ENST00000344686	chr17	-	43340487	43394414	MAP3K14	Ensembl	4465	intergenic
chr17:43363880-43364279	400	43364245	11	4.39766	3.14113	1.41327	NAT10-RIP-1_vs_Input-1_1e-3_10_30_peak_4969	ENST00000344686	chr17	-	43340487	43394414	MAP3K14	Ensembl	4465	intergenic
chr17:43364544-43364735	192	43364620	12	7.26297	4.68206	3.89155	NAT10-RIP-1_vs_Input-1_1e-3_10_30_peak_4970	ENST00000344686	chr17	-	43340487	43394414	MAP3K14	Ensembl	4465	intergenic
chr17:43367847-43368138	292	43367969	18	10.6855	5.50015	7.03436	NAT10-RIP-1_vs_Input-1_1e-3_10_30_peak_4971	ENST00000344686	chr17	-	43340487	43394414	MAP3K14	Ensembl	4465	intergenic
chr20:44462886-44463112	227	44463024	13	9.45035	5.82716	5.88871	NAT10-RIP-1_vs_Input-1_1e-3_10_30_peak_7490	ENST00000344780	chr20	+	44462789	44471914	SNX21	Ensembl	3106	exon sense-overlapping
chr6:158663293-158663648	356	158663531	25	5.53174	2.60009	2.36473	NAT10-RIP-1_vs_Input-1_1e-3_10_30_peak_10526	ENST00000344851	chr6	-	158658367	158663829	SRP72P2	Ensembl	1979	intergenic
chr16:85008330-85008613	284	85008442	32	9.36431	3.33915	5.81239	NAT10-RIP-1_vs_Input-1_1e-3_10_30_peak_4446	ENST00000344861	chr16	-	85008065	85045128	ZDHHC7	Ensembl	2727	exon sense-overlapping
chr16:85009661-85009885	225	85009751	25	6.3854	2.8683	3.11675	NAT10-RIP-1_vs_Input-1_1e-3_10_30_peak_4447	ENST00000344861	chr16	-	85008065	85045128	ZDHHC7	Ensembl	2727	exon sense-overlapping
chr17:79948665-79948878	214	79948813	2	3.51825	2.66437	0.67421	NAT10-RIP-1_vs_Input-1_1e-3_10_30_peak_5237	ENST00000344865	chr17	+	79935477	79966915	ASPSCR1	Ensembl	1044	exon sense-overlapping
chr19:11777417-11777865	449	11777519	181	40.5217	3.23363	35.952	NAT10-RIP-1_vs_Input-1_1e-3_10_30_peak_5794	ENST00000344893	chr19	+	11750590	11797382	ZNF833P	Ensembl	3381	intergenic
chr19:11787169-11787377	209	11787229	3	4.95627	3.53663	1.88848	NAT10-RIP-1_vs_Input-1_1e-3_10_30_peak_5795	ENST00000344893	chr19	+	11750590	11797382	ZNF833P	Ensembl	3381	intergenic
chr17:21088384-21088595	212	21088501	3	5.02281	3.55249	1.91962	NAT10-RIP-1_vs_Input-1_1e-3_10_30_peak_4786	ENST00000346603	chr17	+	21074986	21094731	DHRS7B	Ensembl	1567	exon sense-overlapping
chr15:45007665-45007895	231	45007756	159	43.4002	3.74483	38.7832	NAT10-RIP-1_vs_Input-1_1e-3_10_30_peak_3649	ENST00000349264	chr15	+	45003714	45010265	B2M	Ensembl	732	exon sense-overlapping
chr15:45009914-45010190	277	45010028	193	30.1878	2.57517	25.8164	NAT10-RIP-1_vs_Input-1_1e-3_10_30_peak_3650	ENST00000349264	chr15	+	45003714	45010265	B2M	Ensembl	732	exon sense-overlapping
chrX:53253947-53254258	312	53254147	16	7.58538	4.20913	4.18361	NAT10-RIP-1_vs_Input-1_1e-3_10_30_peak_12588	ENST00000349663	chrX	-	53250886	53254380	KDM5C	Ensembl	548	exon sense-overlapping
chr4:106304280-106304522	243	106304419	2	3.21856	2.58645	0.55367	NAT10-RIP-1_vs_Input-1_1e-3_10_30_peak_9135	ENST00000351450	chr4	-	106290721	106395224	PPA2	Ensembl	1072	exon sense-overlapping
chr22:25856672-25856883	212	25856869	5	3.3774	3.10073	0.67105	NAT10-RIP-1_vs_Input-1_1e-3_10_30_peak_7941	ENST00000354451	chr22	+	25851684	25907595	CRYBB2P1	Ensembl	1560	intergenic
chr22:25862768-25863185	418	25862967	4	3.26597	3.04136	0.59025	NAT10-RIP-1_vs_Input-1_1e-3_10_30_peak_7942	ENST00000354451	chr22	+	25851684	25907595	CRYBB2P1	Ensembl	1560	intergenic
chr9:507821-508014	194	507893	2	3.51825	2.66437	0.67421	NAT10-RIP-1_vs_Input-1_1e-3_10_30_peak_11870	ENST00000354485	chr9	+	504702	734129	KANK1	Ensembl	6912	exon sense-overlapping
chr9:585489-585687	199	585617	2	3.51825	2.66437	0.67421	NAT10-RIP-1_vs_Input-1_1e-3_10_30_peak_11871	ENST00000354485	chr9	+	504702	734129	KANK1	Ensembl	6912	exon sense-overlapping
chr9:593040-593295	256	593168	2	3.51825	2.66437	0.67421	NAT10-RIP-1_vs_Input-1_1e-3_10_30_peak_11872	ENST00000354485	chr9	+	504702	734129	KANK1	Ensembl	6912	exon sense-overlapping
chr9:710965-711515	551	711275	3	5.02281	3.55249	1.91962	NAT10-RIP-1_vs_Input-1_1e-3_10_30_peak_11873	ENST00000354485	chr9	+	504702	734129	KANK1	Ensembl	6912	exon sense-overlapping
chr9:712979-713222	244	713053	3	4.44344	3.39658	1.45232	NAT10-RIP-1_vs_Input-1_1e-3_10_30_peak_11874	ENST00000354485	chr9	+	504702	734129	KANK1	Ensembl	6912	exon sense-overlapping
chr1:155629419-155629695	277	155629621	19	5.4511	2.9223	2.28951	NAT10-RIP-1_vs_Input-1_1e-3_10_30_peak_883	ENST00000354691	chr1	-	155629236	155658477	YY1AP1	Ensembl	2498	exon sense-overlapping
chr1:155629898-155630686	789	155630520	25	12.6832	5.22732	8.91122	NAT10-RIP-1_vs_Input-1_1e-3_10_30_peak_884	ENST00000354691	chr1	-	155629236	155658477	YY1AP1	Ensembl	2498	exon sense-overlapping
chr14:28733814-28734221	408	28733958	101	11.83	2.14657	8.10487	NAT10-RIP-1_vs_Input-1_1e-3_10_30_peak_3235	ENST00000355069	chr14	+	28733595	28735151	BNIP3P1	Ensembl	1554	intergenic
chr8:146201865-146202213	349	146201931	8	4.58404	3.61756	1.56248	NAT10-RIP-1_vs_Input-1_1e-3_10_30_peak_11868	ENST00000355436	chr8	-	146201798	146203910	ZNF252P	Ensembl	2049	intergenic
chr16:90061207-90061612	406	90061439	13	9.45035	5.82716	5.88871	NAT10-RIP-1_vs_Input-1_1e-3_10_30_peak_4567	ENST00000355531	chr16	+	90054903	90066961	AFG3L1P	Ensembl	1329	intergenic
chr16:90062172-90062466	295	90062325	9	5.36235	3.98395	2.21065	NAT10-RIP-1_vs_Input-1_1e-3_10_30_peak_4568	ENST00000355531	chr16	+	90054903	90066961	AFG3L1P	Ensembl	1329	intergenic
chr1:160905601-160905806	206	160905742	15	9.35903	5.35666	5.80768	NAT10-RIP-1_vs_Input-1_1e-3_10_30_peak_931	ENST00000356006	chr1	+	160902254	160919712	RP11-544M22.1	Ensembl	2136	natural antisense
chr4:114135263-114135461	199	114135398	103	25.615	3.38904	21.3554	NAT10-RIP-1_vs_Input-1_1e-3_10_30_peak_9147	ENST00000356247	chr4	-	114135415	114138326	AC004057.1	Ensembl	284	intronic antisense
chr1:33291803-33292056	254	33291946	15	4.13568	2.65526	1.18428	NAT10-RIP-1_vs_Input-1_1e-3_10_30_peak_402	ENST00000356689	chr1	+	33283192	33302779	S100PBP	Ensembl	3583	exon sense-overlapping
chr16:18468520-18468805	286	18468777	4	4.48126	3.70196	1.47291	NAT10-RIP-1_vs_Input-1_1e-3_10_30_peak_4069	ENST00000356919	chr16	-	18458146	18473188	PKD1P5	Ensembl	1379	exon sense-overlapping
chr16:18470281-18470485	205	18470361	3	3.32188	2.96157	0.62721	NAT10-RIP-1_vs_Input-1_1e-3_10_30_peak_4070	ENST00000356919	chr16	-	18458146	18473188	PKD1P5	Ensembl	1379	exon sense-overlapping
chr16:18470893-18471264	372	18471095	3	4.84539	3.50907	1.79029	NAT10-RIP-1_vs_Input-1_1e-3_10_30_peak_4071	ENST00000356919	chr16	-	18458146	18473188	PKD1P5	Ensembl	1379	exon sense-overlapping
chr16:18472999-18473923	925	18473455	8	9.79289	6.66353	6.20572	NAT10-RIP-1_vs_Input-1_1e-3_10_30_peak_4072	ENST00000356919	chr16	-	18458146	18473188	PKD1P5	Ensembl	1379	exon sense-overlapping
chr15:85748271-85748505	235	85748335	8	5.07083	3.93356	1.95715	NAT10-RIP-1_vs_Input-1_1e-3_10_30_peak_3792	ENST00000357253	chr15	-	85747140	85777994	RP11-561C5.4	Ensembl	2525	intergenic
chr3:179095826-179096021	196	179095956	3	3.89825	3.20899	0.99658	NAT10-RIP-1_vs_Input-1_1e-3_10_30_peak_8780	ENST00000357390	chr3	+	179065522	179110813	MFN1	Ensembl	3148	exon sense-overlapping
chr22:42953838-42954031	194	42953910	2	3.51825	2.66437	0.67421	NAT10-RIP-1_vs_Input-1_1e-3_10_30_peak_8150	ENST00000357802	chr22	-	42951228	42978044	RRP7B	Ensembl	2375	intronic antisense
chr19:40827994-40828283	290	40828145	15	12.099	7.00016	8.35667	NAT10-RIP-1_vs_Input-1_1e-3_10_30_peak_6199	ENST00000357884	chr19	-	40827322	40847792	C19orf47	Ensembl	1774	exon sense-overlapping
chr19:40832960-40833157	198	40833022	3	4.8188	3.50225	1.7677	NAT10-RIP-1_vs_Input-1_1e-3_10_30_peak_6200	ENST00000357884	chr19	-	40827322	40847792	C19orf47	Ensembl	1774	exon sense-overlapping
chr19:40841714-40842132	419	40841894	2	3.51825	2.66437	0.67421	NAT10-RIP-1_vs_Input-1_1e-3_10_30_peak_6201	ENST00000357884	chr19	-	40827322	40847792	C19orf47	Ensembl	1774	exon sense-overlapping
chr22:29920090-29920327	238	29920222	2	3.51825	2.66437	0.67421	NAT10-RIP-1_vs_Input-1_1e-3_10_30_peak_7971	ENST00000358079	chr22	-	29904319	29945146	THOC5	Ensembl	2427	exon sense-overlapping
chr22:29944104-29944462	359	29944372	3	4.8188	3.50225	1.7677	NAT10-RIP-1_vs_Input-1_1e-3_10_30_peak_7972	ENST00000358079	chr22	-	29904319	29945146	THOC5	Ensembl	2427	exon sense-overlapping
chr1:146077769-146078015	247	146077780	2	3.32762	2.61651	0.63009	NAT10-RIP-1_vs_Input-1_1e-3_10_30_peak_789	ENST00000358206	chr1	+	146076837	146080009	ABHD17AP2	Ensembl	933	intron sense-overlapping
chr1:146079250-146079467	218	146079343	2	3.44749	2.64727	0.67421	NAT10-RIP-1_vs_Input-1_1e-3_10_30_peak_790	ENST00000358206	chr1	+	146076837	146080009	ABHD17AP2	Ensembl	933	intron sense-overlapping
chr11:1213232-1213489	258	1213377	16	11.1232	6.17468	7.4443	NAT10-RIP-1_vs_Input-1_1e-3_10_30_peak_1834	ENST00000358378	chr11	+	1212759	1222364	MUC5AC	Ensembl	4012	exon sense-overlapping
chr11:1221690-1222354	665	1221773	4	5.31972	4.05266	2.17419	NAT10-RIP-1_vs_Input-1_1e-3_10_30_peak_1835	ENST00000358378	chr11	+	1212759	1222364	MUC5AC	Ensembl	4012	exon sense-overlapping
chr21:20230081-20230583	503	20230222	461	98.1601	3.20441	92.9727	NAT10-RIP-1_vs_Input-1_1e-3_10_30_peak_7690	ENST00000358455	chr21	+	20230096	20230594	PPIAP22	Ensembl	498	intergenic
chr1:151377754-151378861	1108	151378753	19	8.69632	4.32598	5.19356	NAT10-RIP-1_vs_Input-1_1e-3_10_30_peak_833	ENST00000358476	chr1	-	151375199	151431654	POGZ	Ensembl	6459	exon sense-overlapping
chr12:118683898-118684645	748	118684538	402	112.639	3.95164	107.361	NAT10-RIP-1_vs_Input-1_1e-3_10_30_peak_2861	ENST00000358708	chr12	+	118683876	118684807	RPS2P5	Ensembl	931	intronic antisense
chr7:34790037-34791547	1511	34791179	69	27.2682	4.92706	22.9663	NAT10-RIP-1_vs_Input-1_1e-3_10_30_peak_10772	ENST00000358772	chr7	-	34607863	34797884	NPSR1-AS1	Ensembl	550	intron sense-overlapping
chr12:56511328-56511530	203	56511440	272	45.5003	2.70795	40.8537	NAT10-RIP-1_vs_Input-1_1e-3_10_30_peak_2688	ENST00000358888	chr12	+	56510416	56511610	RPL41	Ensembl	551	exon sense-overlapping
chr1:94343115-94343336	222	94343210	27	9.0413	3.59946	5.50996	NAT10-RIP-1_vs_Input-1_1e-3_10_30_peak_626	ENST00000359208	chr1	-	94335353	94344718	DNTTIP2	Ensembl	2199	exon sense-overlapping
chr14:66961816-66962106	291	66961908	2	3.44749	2.64727	0.67421	NAT10-RIP-1_vs_Input-1_1e-3_10_30_peak_3303	ENST00000359454	chr14	+	66953088	66965271	LINC00238	Ensembl	1083	intergenic
chr12:16552570-16552802	233	16552681	57	10.494	2.61792	6.85512	NAT10-RIP-1_vs_Input-1_1e-3_10_30_peak_2513	ENST00000359720	chr12	+	16535760	16591695	MGST1	Ensembl	2152	intergenic
chr2:98127613-98128060	448	98127900	20	9.97553	4.78417	6.37584	NAT10-RIP-1_vs_Input-1_1e-3_10_30_peak_6745	ENST00000359901	chr2	-	98123504	98206184	ANKRD36B	Ensembl	4098	exon sense-overlapping
chr22:42900523-42900716	194	42900607	2	3.36627	2.62668	0.66332	NAT10-RIP-1_vs_Input-1_1e-3_10_30_peak_8146	ENST00000359906	chr22	+	42896595	42908566	SERHL	Ensembl	1346	natural antisense
chr22:42906059-42906379	321	42906115	6	5.87711	4.59963	2.66419	NAT10-RIP-1_vs_Input-1_1e-3_10_30_peak_8147	ENST00000359906	chr22	+	42896595	42908566	SERHL	Ensembl	1346	natural antisense
chr22:42907215-42907631	417	42907438	8	4.51415	3.57225	1.49905	NAT10-RIP-1_vs_Input-1_1e-3_10_30_peak_8148	ENST00000359906	chr22	+	42896595	42908566	SERHL	Ensembl	1346	natural antisense
chr5:134689188-134689462	275	134689318	10	5.35041	3.83268	2.20013	NAT10-RIP-1_vs_Input-1_1e-3_10_30_peak_9633	ENST00000360597	chr5	-	134670106	134734912	H2AFY	Ensembl	1772	exon sense-overlapping
chr2:111904318-111904524	207	111904464	2	3.1027	2.55225	0.46031	NAT10-RIP-1_vs_Input-1_1e-3_10_30_peak_6776	ENST00000361493	chr2	+	111881322	111921808	BCL2L11	Ensembl	443	exon sense-overlapping
chr1:52703288-52703485	198	52703436	10	3.77918	2.89087	0.89766	NAT10-RIP-1_vs_Input-1_1e-3_10_30_peak_537	ENST00000361625	chr1	+	52608045	52729719	ZFYVE9	Ensembl	2625	exon sense-overlapping
chr7:66505985-66506242	258	66506092	2	3.51825	2.66437	0.67421	NAT10-RIP-1_vs_Input-1_1e-3_10_30_peak_10882	ENST00000361660	chr7	+	66461839	66704499	TYW1	Ensembl	3255	exon sense-overlapping
chr7:66554278-66554468	191	66554371	11	11.7138	7.57388	7.99502	NAT10-RIP-1_vs_Input-1_1e-3_10_30_peak_10883	ENST00000361660	chr7	+	66461839	66704499	TYW1	Ensembl	3255	exon sense-overlapping
chr6:163846829-163847028	200	163846905	4	4.58635	3.75065	1.56405	NAT10-RIP-1_vs_Input-1_1e-3_10_30_peak_10547	ENST00000361758	chr6	+	163835031	163994832	QKI	Ensembl	6085	exon sense-overlapping
chr6:163984462-163984654	193	163984572	14	6.31401	3.82462	3.05134	NAT10-RIP-1_vs_Input-1_1e-3_10_30_peak_10548	ENST00000361758	chr6	+	163835031	163994832	QKI	Ensembl	6085	exon sense-overlapping
chr21:35501867-35502238	372	35502163	3	4.40208	3.38382	1.41699	NAT10-RIP-1_vs_Input-1_1e-3_10_30_peak_7717	ENST00000362077	chr21	+	35445891	35732332	AP000320.7	Ensembl	641	exon sense-overlapping
chrY:7151041-7151291	251	7151156	3	4.74152	3.48194	1.69955	NAT10-RIP-1_vs_Input-1_1e-3_10_30_peak_12858	ENST00000362758	chrY	+	7142335	7235456	PRKY	Ensembl	893	intergenic
chrY:7180670-7180902	233	7180784	2	3.11858	2.55708	0.47105	NAT10-RIP-1_vs_Input-1_1e-3_10_30_peak_12859	ENST00000362758	chrY	+	7142335	7235456	PRKY	Ensembl	893	intergenic
chr9:35657765-35657999	235	35657873	2058	1219.98	9.51448	1213.36	NAT10-RIP-1_vs_Input-1_1e-3_10_30_peak_11955	ENST00000363046	chr9	-	35657750	35658014	RMRP	Ensembl	264	bidirectional
chr3:169482473-169482723	251	169482642	73	36.091	6.35961	31.5992	NAT10-RIP-1_vs_Input-1_1e-3_10_30_peak_8745	ENST00000363312	chr3	-	169482397	169482835	TERC	Ensembl	438	intergenic
chr6:52860441-52860712	272	52860570	3205	1489.38	6.8191	1482.63	NAT10-RIP-1_vs_Input-1_1e-3_10_30_peak_10308	ENST00000365328	chr6	+	52860417	52860748	RN7SK	Ensembl	331	bidirectional
chr17:19091349-19091544	196	19091445	779	393.673	7.50217	387.699	NAT10-RIP-1_vs_Input-1_1e-3_10_30_peak_4773	ENST00000365494	chr17	+	19091328	19091544	SNORD3A	Ensembl	216	intergenic
chr2:34064947-34065214	268	34065098	104	32.6343	4.11048	28.2094	NAT10-RIP-1_vs_Input-1_1e-3_10_30_peak_6574	ENST00000366209	chr2	+	33931952	34522820	AC009499.1	Ensembl	779	intergenic
chr3:29684114-29684425	312	29684316	3	4.69196	3.46853	1.65525	NAT10-RIP-1_vs_Input-1_1e-3_10_30_peak_8292	ENST00000366321	chr3	-	29657465	29684300	RBMS3-AS2	Ensembl	582	intronic antisense
chr9:34201296-34201552	257	34201344	3	3.2705	2.93692	0.59446	NAT10-RIP-1_vs_Input-1_1e-3_10_30_peak_11926	ENST00000366325	chr9	-	34201270	34201513	AL353662.1	Ensembl	237	intronic antisense
chr12:121758412-121758630	219	121758498	3	4.57427	3.43545	1.55302	NAT10-RIP-1_vs_Input-1_1e-3_10_30_peak_2887	ENST00000366333	chr12	-	121756337	121758914	ANAPC5	Ensembl	923	exon sense-overlapping
chr6:131505508-131506260	753	131506086	28	11.7899	4.46615	8.06678	NAT10-RIP-1_vs_Input-1_1e-3_10_30_peak_10442	ENST00000366358	chr6	+	131458517	131505698	AKAP7	Ensembl	901	exon sense-overlapping
chr21:15309500-15309740	241	15309638	6	5.04637	4.11457	1.93678	NAT10-RIP-1_vs_Input-1_1e-3_10_30_peak_7685	ENST00000366423	chr21	-	15309313	15309646	RHOT1P2	Ensembl	333	intergenic
chr1:245959246-245959482	237	245959260	2	3.08702	2.54743	0.45126	NAT10-RIP-1_vs_Input-1_1e-3_10_30_peak_1210	ENST00000366516	chr1	-	245912643	246094125	SMYD3	Ensembl	1863	exon sense-overlapping
chr1:246082838-246083041	204	246082944	2	3.51825	2.66437	0.67421	NAT10-RIP-1_vs_Input-1_1e-3_10_30_peak_1211	ENST00000366516	chr1	-	245912643	246094125	SMYD3	Ensembl	1863	exon sense-overlapping
chr1:245019249-245019451	203	245019324	87	25.7558	3.85015	21.4928	NAT10-RIP-1_vs_Input-1_1e-3_10_30_peak_1205	ENST00000366525	chr1	-	245017434	245024393	HNRNPU	Ensembl	2535	exon sense-overlapping
chr1:245019783-245020151	369	245019854	43	14.7568	4.0239	10.8759	NAT10-RIP-1_vs_Input-1_1e-3_10_30_peak_1206	ENST00000366525	chr1	-	245017434	245024393	HNRNPU	Ensembl	2535	exon sense-overlapping
chr1:236646453-236647815	1363	236646710	1060	210.329	3.08501	204.671	NAT10-RIP-1_vs_Input-1_1e-3_10_30_peak_1190	ENST00000366587	chr1	+	236646464	236647768	ENO1P1	Ensembl	1304	exon sense-overlapping
chr1:228470753-228470982	230	228470870	3	5.02281	3.55249	1.91962	NAT10-RIP-1_vs_Input-1_1e-3_10_30_peak_1145	ENST00000366704	chr1	+	228467908	228472692	OBSCN	Ensembl	2534	exon sense-overlapping
chr6:168228424-168228615	192	168228488	2	3.08702	2.54743	0.45126	NAT10-RIP-1_vs_Input-1_1e-3_10_30_peak_10557	ENST00000366809	chr6	+	168227812	168352942	MLLT4	Ensembl	4839	exon sense-overlapping
chr6:168298895-168299107	213	168298977	9	7.21932	5.16788	3.85174	NAT10-RIP-1_vs_Input-1_1e-3_10_30_peak_10558	ENST00000366809	chr6	+	168227812	168352942	MLLT4	Ensembl	4839	exon sense-overlapping
chr6:168351890-168352822	933	168352617	27	21.321	9.02116	17.1856	NAT10-RIP-1_vs_Input-1_1e-3_10_30_peak_10559	ENST00000366809	chr6	+	168227812	168352942	MLLT4	Ensembl	4839	exon sense-overlapping
chr1:219783114-219783523	410	219783233	29	12.5303	4.62015	8.7659	NAT10-RIP-1_vs_Input-1_1e-3_10_30_peak_1093	ENST00000367211	chr1	-	219782968	219785404	ZC3H11B	Ensembl	2436	intergenic
chr1:219784372-219784576	205	219784470	27	3.89317	2.05537	0.99658	NAT10-RIP-1_vs_Input-1_1e-3_10_30_peak_1094	ENST00000367211	chr1	-	219782968	219785404	ZC3H11B	Ensembl	2436	intergenic
chr6:152628975-152629236	262	152629098	2	3.51825	2.66437	0.67421	NAT10-RIP-1_vs_Input-1_1e-3_10_30_peak_10508	ENST00000367256	chr6	-	152442914	152639479	SYNE1	Ensembl	10742	exon sense-overlapping
chr6:150063514-150063715	202	150063623	12	12.0801	7.64135	8.34073	NAT10-RIP-1_vs_Input-1_1e-3_10_30_peak_10499	ENST00000367402	chr6	-	150052700	150067688	NUP43	Ensembl	882	exon sense-overlapping
chr19:1925665-1925876	212	1925794	14	7.18853	4.30148	3.82756	NAT10-RIP-1_vs_Input-1_1e-3_10_30_peak_5546	ENST00000367461	chr19	+	1925184	1926009	AC012615.1	Ensembl	824	exon sense-overlapping
chr6:143823492-143823692	201	143823582	20	11.1367	5.35446	7.45696	NAT10-RIP-1_vs_Input-1_1e-3_10_30_peak_10478	ENST00000367585	chr6	-	143823081	143832827	FUCA2	Ensembl	646	exon sense-overlapping
chr1:174835030-174835227	198	174835133	2	3.51825	2.66437	0.67421	NAT10-RIP-1_vs_Input-1_1e-3_10_30_peak_966	ENST00000367686	chr1	+	174669868	174959478	RABGAP1L	Ensembl	2103	exon sense-overlapping
chr1:174319671-174320126	456	174319855	2	3.51825	2.66437	0.67421	NAT10-RIP-1_vs_Input-1_1e-3_10_30_peak_964	ENST00000367690	chr1	+	174244237	174515042	RABGAP1L	Ensembl	1808	exon sense-overlapping
chr1:174367292-174367578	287	174367480	4	3.81038	3.35897	0.92436	NAT10-RIP-1_vs_Input-1_1e-3_10_30_peak_965	ENST00000367690	chr1	+	174244237	174515042	RABGAP1L	Ensembl	1808	exon sense-overlapping
chr1:167349182-167349453	272	167349327	4	4.58635	3.75065	1.56405	NAT10-RIP-1_vs_Input-1_1e-3_10_30_peak_944	ENST00000367865	chr1	+	167190131	167396582	POU2F1	Ensembl	14332	exon sense-overlapping
chr1:167384825-167385024	200	167385021	6	3.94524	3.41146	1.03336	NAT10-RIP-1_vs_Input-1_1e-3_10_30_peak_945	ENST00000367865	chr1	+	167190131	167396582	POU2F1	Ensembl	14332	exon sense-overlapping
chr1:156278835-156279048	214	156278969	54	17.7412	4.00298	13.731	NAT10-RIP-1_vs_Input-1_1e-3_10_30_peak_902	ENST00000368258	chr1	-	156278759	156308054	CCT3	Ensembl	1885	exon sense-overlapping
chr1:156280740-156280992	253	156280874	49	33.9965	9.18884	29.5451	NAT10-RIP-1_vs_Input-1_1e-3_10_30_peak_903	ENST00000368258	chr1	-	156278759	156308054	CCT3	Ensembl	1885	exon sense-overlapping
chr1:156105683-156106234	552	156106110	67	38.9641	7.70027	34.4207	NAT10-RIP-1_vs_Input-1_1e-3_10_30_peak_896	ENST00000368298	chr1	+	156104903	156107058	LMNA	Ensembl	1475	exon sense-overlapping
chr1:156106707-156107031	325	156106951	24	17.747	7.92069	13.7366	NAT10-RIP-1_vs_Input-1_1e-3_10_30_peak_897	ENST00000368298	chr1	+	156104903	156107058	LMNA	Ensembl	1475	exon sense-overlapping
chr3:148703994-148704866	873	148704659	19	8.93323	4.43818	5.40865	NAT10-RIP-1_vs_Input-1_1e-3_10_30_peak_8712	ENST00000368308	chr3	-	148703729	148705453	UBQLN4P1	Ensembl	681	intergenic
chr1:155217102-155217656	555	155217553	13	7.26705	4.51058	3.89443	NAT10-RIP-1_vs_Input-1_1e-3_10_30_peak_875	ENST00000368366	chr1	-	155217007	155221599	FAM189B	Ensembl	1962	exon sense-overlapping
chr1:155220060-155220399	340	155220224	8	8.22727	5.87097	4.77057	NAT10-RIP-1_vs_Input-1_1e-3_10_30_peak_876	ENST00000368366	chr1	-	155217007	155221599	FAM189B	Ensembl	1962	exon sense-overlapping
chr6:125394708-125394942	235	125394787	3	3.98605	3.24213	1.05486	NAT10-RIP-1_vs_Input-1_1e-3_10_30_peak_10423	ENST00000368415	chr6	+	125367745	125404100	RNF217	Ensembl	592	exon sense-overlapping
chr10:135368379-135368573	195	135368516	3	5.02281	3.55249	1.91962	NAT10-RIP-1_vs_Input-1_1e-3_10_30_peak_1796	ENST00000368520	chr10	+	135345079	135374724	CYP2E1	Ensembl	7918	exon sense-overlapping
chr3:27674778-27675163	386	27674940	111	15.2097	2.33406	11.3085	NAT10-RIP-1_vs_Input-1_1e-3_10_30_peak_8288	ENST00000368528	chr3	+	27674466	27675211	AC098614.2	Ensembl	745	intergenic
chr1:153586812-153587303	492	153587129	2	3.51825	2.66437	0.67421	NAT10-RIP-1_vs_Input-1_1e-3_10_30_peak_848	ENST00000368700	chr1	-	153587252	153588740	S100A14	Ensembl	494	exon sense-overlapping
chr1:149804312-149804589	278	149804452	178	56.7071	4.30735	51.9052	NAT10-RIP-1_vs_Input-1_1e-3_10_30_peak_812	ENST00000369165	chr1	+	149804220	149806197	HIST2H4A	Ensembl	955	exon sense-overlapping
chr10:116231111-116231313	203	116231173	2	3.51825	2.66437	0.67421	NAT10-RIP-1_vs_Input-1_1e-3_10_30_peak_1735	ENST00000369256	chr10	-	116195712	116444762	ABLIM1	Ensembl	3203	exon sense-overlapping
chr6:86243143-86243432	290	86243408	6	3.94524	3.41146	1.03336	NAT10-RIP-1_vs_Input-1_1e-3_10_30_peak_10360	ENST00000369635	chr6	-	86223574	86303503	SNX14	Ensembl	2578	exon sense-overlapping
chrX:153649601-153649908	308	153649700	9	4.35596	3.34791	1.37418	NAT10-RIP-1_vs_Input-1_1e-3_10_30_peak_12822	ENST00000369793	chrX	+	153639853	153649999	TAZ	Ensembl	2225	exon sense-overlapping
chrX:153277016-153277321	306	153277138	50	18.3453	4.38297	14.314	NAT10-RIP-1_vs_Input-1_1e-3_10_30_peak_12799	ENST00000369973	chrX	-	153277138	153285348	IRAK1	Ensembl	2358	exon sense-overlapping
chrX:153278530-153278888	359	153278678	33	25.8699	9.65167	21.6041	NAT10-RIP-1_vs_Input-1_1e-3_10_30_peak_12800	ENST00000369973	chrX	-	153277138	153285348	IRAK1	Ensembl	2358	exon sense-overlapping
chrX:153279485-153279715	231	153279589	22	13.8781	6.35286	10.039	NAT10-RIP-1_vs_Input-1_1e-3_10_30_peak_12801	ENST00000369973	chrX	-	153277138	153285348	IRAK1	Ensembl	2358	exon sense-overlapping
chrX:153281892-153282100	209	153282004	22	12.9149	5.86441	9.12879	NAT10-RIP-1_vs_Input-1_1e-3_10_30_peak_12802	ENST00000369973	chrX	-	153277138	153285348	IRAK1	Ensembl	2358	exon sense-overlapping
chrX:153284053-153284248	196	153284143	28	18.6666	7.39426	14.6238	NAT10-RIP-1_vs_Input-1_1e-3_10_30_peak_12803	ENST00000369973	chrX	-	153277138	153285348	IRAK1	Ensembl	2358	exon sense-overlapping
chrX:153284670-153285059	390	153284960	11	10.8103	7.05355	7.15082	NAT10-RIP-1_vs_Input-1_1e-3_10_30_peak_12804	ENST00000369973	chrX	-	153277138	153285348	IRAK1	Ensembl	2358	exon sense-overlapping
chr20:62202494-62203200	707	62202676	17	17.7116	9.90018	13.7022	NAT10-RIP-1_vs_Input-1_1e-3_10_30_peak_7635	ENST00000370082	chr20	-	62201491	62205592	HELZ2	Ensembl	1827	exon sense-overlapping
chr20:62203452-62203824	373	62203674	12	14.0352	8.73332	10.1902	NAT10-RIP-1_vs_Input-1_1e-3_10_30_peak_7636	ENST00000370082	chr20	-	62201491	62205592	HELZ2	Ensembl	1827	exon sense-overlapping
chr20:62204233-62204502	270	62204388	10	9.57494	6.46575	6.00328	NAT10-RIP-1_vs_Input-1_1e-3_10_30_peak_7637	ENST00000370082	chr20	-	62201491	62205592	HELZ2	Ensembl	1827	exon sense-overlapping
chr1:92108522-92108908	387	92108580	73	5.10726	1.69944	1.98758	NAT10-RIP-1_vs_Input-1_1e-3_10_30_peak_616	ENST00000370405	chr1	+	92100567	92109335	HSP90B3P	Ensembl	1362	intergenic
chr1:89472947-89473390	444	89473151	5	3.3774	3.10073	0.67105	NAT10-RIP-1_vs_Input-1_1e-3_10_30_peak_610	ENST00000370482	chr1	-	89472361	89488534	GBP3	Ensembl	3678	exon sense-overlapping
chr20:60885467-60887111	1645	60885537	17	16.7157	9.30219	12.7479	NAT10-RIP-1_vs_Input-1_1e-3_10_30_peak_7587	ENST00000370691	chr20	-	60884114	60889935	LAMA5	Ensembl	3160	exon sense-overlapping
chr20:60887717-60888036	320	60887831	10	8.88482	6.05011	5.36589	NAT10-RIP-1_vs_Input-1_1e-3_10_30_peak_7588	ENST00000370691	chr20	-	60884114	60889935	LAMA5	Ensembl	3160	exon sense-overlapping
chr20:60888243-60888841	599	60888753	9	7.75342	5.5001	4.33894	NAT10-RIP-1_vs_Input-1_1e-3_10_30_peak_7589	ENST00000370691	chr20	-	60884114	60889935	LAMA5	Ensembl	3160	exon sense-overlapping
chr20:60889367-60890289	923	60890162	24	27.6663	13.7238	23.3542	NAT10-RIP-1_vs_Input-1_1e-3_10_30_peak_7590	ENST00000370691	chr20	-	60884114	60889935	LAMA5	Ensembl	3160	exon sense-overlapping
chr9:140588423-140588738	316	140588678	3	3.98605	3.24213	1.05486	NAT10-RIP-1_vs_Input-1_1e-3_10_30_peak_12447	ENST00000371394	chr9	+	140513464	140686705	EHMT1	Ensembl	2656	exon sense-overlapping
chr9:140599914-140600191	278	140600064	3	5.02281	3.55249	1.91962	NAT10-RIP-1_vs_Input-1_1e-3_10_30_peak_12448	ENST00000371394	chr9	+	140513464	140686705	EHMT1	Ensembl	2656	exon sense-overlapping
chr9:140611095-140611504	410	140611407	18	7.33088	3.81996	3.95133	NAT10-RIP-1_vs_Input-1_1e-3_10_30_peak_12449	ENST00000371394	chr9	+	140513464	140686705	EHMT1	Ensembl	2656	exon sense-overlapping
chr9:140638355-140638550	196	140638469	10	12.7472	8.14431	8.96885	NAT10-RIP-1_vs_Input-1_1e-3_10_30_peak_12450	ENST00000371394	chr9	+	140513464	140686705	EHMT1	Ensembl	2656	exon sense-overlapping
chr9:140652328-140652678	351	140652567	2	3.44749	2.64727	0.67421	NAT10-RIP-1_vs_Input-1_1e-3_10_30_peak_12451	ENST00000371394	chr9	+	140513464	140686705	EHMT1	Ensembl	2656	exon sense-overlapping
chr11:102678404-102678593	190	102678505	9	4.35596	3.34791	1.37418	NAT10-RIP-1_vs_Input-1_1e-3_10_30_peak_2277	ENST00000371455	chr11	+	102617698	102702242	WTAPP1	Ensembl	546	intronic antisense
chr20:48750061-48750447	387	48750220	3	4.55172	3.42891	1.53376	NAT10-RIP-1_vs_Input-1_1e-3_10_30_peak_7518	ENST00000371658	chr20	-	48741505	48770177	TMEM189	Ensembl	813	exon sense-overlapping
chr20:48768652-48769250	599	48768767	3	5.02281	3.55249	1.91962	NAT10-RIP-1_vs_Input-1_1e-3_10_30_peak_7519	ENST00000371658	chr20	-	48741505	48770177	TMEM189	Ensembl	813	exon sense-overlapping
chr9:139696630-139696873	244	139696683	4	4.48126	3.70196	1.47291	NAT10-RIP-1_vs_Input-1_1e-3_10_30_peak_12400	ENST00000371682	chr9	+	139690811	139700980	CCDC183	Ensembl	1437	exon sense-overlapping
chr9:139697298-139698081	784	139697371	7	5.6172	4.40008	2.43436	NAT10-RIP-1_vs_Input-1_1e-3_10_30_peak_12401	ENST00000371682	chr9	+	139690811	139700980	CCDC183	Ensembl	1437	exon sense-overlapping
chr9:135470288-135470502	215	135470403	13	10.4647	6.45523	6.82886	NAT10-RIP-1_vs_Input-1_1e-3_10_30_peak_12335	ENST00000372155	chr9	-	135468383	135487700	DDX31	Ensembl	2343	exon sense-overlapping
chr1:44010832-44011027	196	44010935	2	3.11858	2.55708	0.47105	NAT10-RIP-1_vs_Input-1_1e-3_10_30_peak_483	ENST00000372405	chr1	+	44003868	44045749	PTPRF	Ensembl	1962	exon sense-overlapping
chr1:44019156-44019612	457	44019235	12	9.3837	5.99414	5.82915	NAT10-RIP-1_vs_Input-1_1e-3_10_30_peak_484	ENST00000372405	chr1	+	44003868	44045749	PTPRF	Ensembl	1962	exon sense-overlapping
chr1:44035276-44035467	192	44035354	22	17.5331	8.35398	13.5308	NAT10-RIP-1_vs_Input-1_1e-3_10_30_peak_485	ENST00000372405	chr1	+	44003868	44045749	PTPRF	Ensembl	1962	exon sense-overlapping
chr6:41900247-41900568	322	41900512	17	6.46673	3.53583	3.19035	NAT10-RIP-1_vs_Input-1_1e-3_10_30_peak_10242	ENST00000372996	chr6	+	41895172	41900734	BYSL	Ensembl	1299	exon sense-overlapping
chr1:32841941-32842252	312	32842165	15	7.54275	4.33815	4.14435	NAT10-RIP-1_vs_Input-1_1e-3_10_30_peak_396	ENST00000373520	chr1	-	32833633	32860029	BSDC1	Ensembl	1630	exon sense-overlapping
chrX:70640115-70640368	254	70640257	35	7.83351	2.78603	4.41018	NAT10-RIP-1_vs_Input-1_1e-3_10_30_peak_12661	ENST00000373775	chrX	+	70626528	70750211	TAF1	Ensembl	2199	exon sense-overlapping
chr9:124715011-124715248	238	124715186	3	5.02281	3.55249	1.91962	NAT10-RIP-1_vs_Input-1_1e-3_10_30_peak_12234	ENST00000373778	chr9	-	124584249	124855087	TTLL11	Ensembl	2193	exon sense-overlapping
chr9:124089566-124089780	215	124089677	10	12.7472	8.14431	8.96885	NAT10-RIP-1_vs_Input-1_1e-3_10_30_peak_12231	ENST00000373805	chr9	+	124089009	124091593	GSN	Ensembl	439	exon sense-overlapping
chr2:220250773-220251137	365	220250995	4	4.3305	3.62972	1.35158	NAT10-RIP-1_vs_Input-1_1e-3_10_30_peak_7128	ENST00000373963	chr2	-	220238917	220252651	DNPEP	Ensembl	1657	exon sense-overlapping
chr2:213899012-213899204	193	213899105	2	3.51825	2.66437	0.67421	NAT10-RIP-1_vs_Input-1_1e-3_10_30_peak_7083	ENST00000374326	chr2	-	213872080	214013353	IKZF2	Ensembl	1401	exon sense-overlapping
chr10:46274390-46274585	196	46274484	8	8.71395	6.13282	5.20768	NAT10-RIP-1_vs_Input-1_1e-3_10_30_peak_1500	ENST00000374359	chr10	+	46274463	46281411	FAM21C	Ensembl	785	exon sense-overlapping
chr20:33891166-33891648	483	33891412	17	4.85107	2.8229	1.7955	NAT10-RIP-1_vs_Input-1_1e-3_10_30_peak_7413	ENST00000374394	chr20	-	33890368	33999776	UQCC1	Ensembl	2329	exon sense-overlapping
chr20:33914635-33914847	213	33914745	3	3.44887	3.02064	0.67421	NAT10-RIP-1_vs_Input-1_1e-3_10_30_peak_7414	ENST00000374394	chr20	-	33890368	33999776	UQCC1	Ensembl	2329	exon sense-overlapping
chr10:35468096-35468397	302	35468194	4	3.45564	3.15578	0.67421	NAT10-RIP-1_vs_Input-1_1e-3_10_30_peak_1486	ENST00000374711	chr10	+	35464523	35477351	CREM	Ensembl	722	exon sense-overlapping
chrX:56800424-56800625	202	56800468	5	4.04137	3.52678	1.10071	NAT10-RIP-1_vs_Input-1_1e-3_10_30_peak_12617	ENST00000374922	chrX	+	56755691	56844813	RP11-622K12.1	Ensembl	1529	intergenic
chr11:118965165-118965395	231	118965295	20	8.1279	3.93971	4.68032	NAT10-RIP-1_vs_Input-1_1e-3_10_30_peak_2352	ENST00000375167	chr11	-	118964588	118966159	H2AFX	Ensembl	1373	exon sense-overlapping
chr11:118965629-118966100	472	118965929	53	26.735	6.19694	22.4456	NAT10-RIP-1_vs_Input-1_1e-3_10_30_peak_2353	ENST00000375167	chr11	-	118964588	118966159	H2AFX	Ensembl	1373	exon sense-overlapping
chr6:31237730-31238259	530	31238108	49	43.2795	13.1403	38.6643	NAT10-RIP-1_vs_Input-1_1e-3_10_30_peak_10115	ENST00000376237	chr6	-	31236525	31239882	HLA-C	Ensembl	1538	exon sense-overlapping
chr6:31238837-31239142	306	31239014	88	84.5939	17.8935	79.5009	NAT10-RIP-1_vs_Input-1_1e-3_10_30_peak_10116	ENST00000376237	chr6	-	31236525	31239882	HLA-C	Ensembl	1538	exon sense-overlapping
chr6:31239374-31239630	257	31239512	72	79.7318	21.8722	74.6758	NAT10-RIP-1_vs_Input-1_1e-3_10_30_peak_10117	ENST00000376237	chr6	-	31236525	31239882	HLA-C	Ensembl	1538	exon sense-overlapping
chr1:11883599-11883893	295	11883717	4	4.3305	3.62972	1.35158	NAT10-RIP-1_vs_Input-1_1e-3_10_30_peak_187	ENST00000376490	chr1	+	11866319	11888275	CLCN6	Ensembl	963	exon sense-overlapping
chr6:30000484-30000810	327	30000715	15	4.76047	2.94043	1.71746	NAT10-RIP-1_vs_Input-1_1e-3_10_30_peak_10079	ENST00000376797	chr6	-	29968787	30028921	ZNRD1-AS1	Ensembl	3270	bidirectional
chr9:74536098-74536287	190	74536169	3	3.40497	3.00052	0.67421	NAT10-RIP-1_vs_Input-1_1e-3_10_30_peak_12042	ENST00000377027	chr9	+	74526717	74587759	C9orf85	Ensembl	539	exon sense-overlapping
chr9:74540333-74540561	229	74540457	3	4.36175	3.37115	1.37944	NAT10-RIP-1_vs_Input-1_1e-3_10_30_peak_12043	ENST00000377027	chr9	+	74526717	74587759	C9orf85	Ensembl	539	exon sense-overlapping
chr2:96050678-96051048	371	96050876	3	5.02281	3.55249	1.91962	NAT10-RIP-1_vs_Input-1_1e-3_10_30_peak_6723	ENST00000377181	chr2	+	95963094	96051825	KCNIP3	Ensembl	2971	exon sense-overlapping
chr2:96051253-96051488	236	96051442	2	3.44749	2.64727	0.67421	NAT10-RIP-1_vs_Input-1_1e-3_10_30_peak_6724	ENST00000377181	chr2	+	95963094	96051825	KCNIP3	Ensembl	2971	exon sense-overlapping
chr10:20568838-20569073	236	20568970	3	5.02281	3.55249	1.91962	NAT10-RIP-1_vs_Input-1_1e-3_10_30_peak_1444	ENST00000377238	chr10	+	20332248	20569286	PLXDC2	Ensembl	1903	exon sense-overlapping
chr6:26463471-26463724	254	26463570	6	5.36218	4.30442	2.21058	NAT10-RIP-1_vs_Input-1_1e-3_10_30_peak_10038	ENST00000377600	chr6	+	26458149	26469830	BTN2A1	Ensembl	2989	exon sense-overlapping
chr12:110719369-110719693	325	110719591	23	9.24702	4.06167	5.70132	NAT10-RIP-1_vs_Input-1_1e-3_10_30_peak_2834	ENST00000377685	chr12	+	110719101	110788862	ATP2A2	Ensembl	5702	exon sense-overlapping
chr12:110778468-110778707	240	110778574	40	18.0597	5.19261	14.0374	NAT10-RIP-1_vs_Input-1_1e-3_10_30_peak_2835	ENST00000377685	chr12	+	110719101	110788862	ATP2A2	Ensembl	5702	exon sense-overlapping
chr1:6324498-6324719	222	6324629	27	12.6845	4.9338	8.91216	NAT10-RIP-1_vs_Input-1_1e-3_10_30_peak_114	ENST00000377860	chr1	-	6324332	6453421	ACOT7	Ensembl	1472	exon sense-overlapping
chr1:6333892-6334088	197	6333971	2	3.51825	2.66437	0.67421	NAT10-RIP-1_vs_Input-1_1e-3_10_30_peak_115	ENST00000377860	chr1	-	6324332	6453421	ACOT7	Ensembl	1472	exon sense-overlapping
chr1:6338782-6338994	213	6338866	4	5.31972	4.05266	2.17419	NAT10-RIP-1_vs_Input-1_1e-3_10_30_peak_116	ENST00000377860	chr1	-	6324332	6453421	ACOT7	Ensembl	1472	exon sense-overlapping
chr1:6341152-6341351	200	6341247	28	24.6109	10.5333	20.3799	NAT10-RIP-1_vs_Input-1_1e-3_10_30_peak_117	ENST00000377860	chr1	-	6324332	6453421	ACOT7	Ensembl	1472	exon sense-overlapping
chr1:6353840-6354260	421	6354106	3	5.02281	3.55249	1.91962	NAT10-RIP-1_vs_Input-1_1e-3_10_30_peak_118	ENST00000377860	chr1	-	6324332	6453421	ACOT7	Ensembl	1472	exon sense-overlapping
chr1:6377289-6377562	274	6377323	2	3.51825	2.66437	0.67421	NAT10-RIP-1_vs_Input-1_1e-3_10_30_peak_119	ENST00000377860	chr1	-	6324332	6453421	ACOT7	Ensembl	1472	exon sense-overlapping
chr1:6398762-6398991	230	6398787	2	3.51825	2.66437	0.67421	NAT10-RIP-1_vs_Input-1_1e-3_10_30_peak_120	ENST00000377860	chr1	-	6324332	6453421	ACOT7	Ensembl	1472	exon sense-overlapping
chr1:6399493-6399911	419	6399563	3	5.02281	3.55249	1.91962	NAT10-RIP-1_vs_Input-1_1e-3_10_30_peak_121	ENST00000377860	chr1	-	6324332	6453421	ACOT7	Ensembl	1472	exon sense-overlapping
chr7:148963507-148963752	246	148963602	9	8.37702	5.87796	4.89817	NAT10-RIP-1_vs_Input-1_1e-3_10_30_peak_11236	ENST00000378052	chr7	+	148959261	148994392	ZNF783	Ensembl	2876	exon sense-overlapping
chr7:148980648-148980879	232	148980773	5	5.13688	4.15473	2.01533	NAT10-RIP-1_vs_Input-1_1e-3_10_30_peak_11237	ENST00000378052	chr7	+	148959261	148994392	ZNF783	Ensembl	2876	exon sense-overlapping
chr7:144357737-144357945	209	144357780	2	3.51825	2.66437	0.67421	NAT10-RIP-1_vs_Input-1_1e-3_10_30_peak_11223	ENST00000378098	chr7	-	144149674	144533146	TPK1	Ensembl	1920	exon sense-overlapping
chr7:144461150-144461559	410	144461388	4	6.62336	4.44061	3.32327	NAT10-RIP-1_vs_Input-1_1e-3_10_30_peak_11224	ENST00000378098	chr7	-	144149674	144533146	TPK1	Ensembl	1920	exon sense-overlapping
chr7:144488557-144488832	276	144488684	2	3.51825	2.66437	0.67421	NAT10-RIP-1_vs_Input-1_1e-3_10_30_peak_11225	ENST00000378098	chr7	-	144149674	144533146	TPK1	Ensembl	1920	exon sense-overlapping
chr7:144527104-144527329	226	144527133	2	3.44749	2.64727	0.67421	NAT10-RIP-1_vs_Input-1_1e-3_10_30_peak_11226	ENST00000378098	chr7	-	144149674	144533146	TPK1	Ensembl	1920	exon sense-overlapping
chr7:143980918-143981396	479	143981007	5	5.71831	4.44235	2.51828	NAT10-RIP-1_vs_Input-1_1e-3_10_30_peak_11215	ENST00000378112	chr7	-	143970525	143991256	ARHGEF34P	Ensembl	5045	exon sense-overlapping
chr7:143981999-143982738	740	143982287	6	5.9383	4.63343	2.71753	NAT10-RIP-1_vs_Input-1_1e-3_10_30_peak_11216	ENST00000378112	chr7	-	143970525	143991256	ARHGEF34P	Ensembl	5045	exon sense-overlapping
chr7:143983596-143983908	313	143983737	7	9.91924	6.54627	6.3263	NAT10-RIP-1_vs_Input-1_1e-3_10_30_peak_11217	ENST00000378112	chr7	-	143970525	143991256	ARHGEF34P	Ensembl	5045	exon sense-overlapping
chr9:35723943-35724333	391	35724255	19	9.98438	4.95192	6.38399	NAT10-RIP-1_vs_Input-1_1e-3_10_30_peak_11966	ENST00000378192	chr9	-	35723100	35732101	TLN1	Ensembl	1693	exon sense-overlapping
chr9:35724609-35724882	274	35724662	8	3.29965	2.79443	0.61825	NAT10-RIP-1_vs_Input-1_1e-3_10_30_peak_11967	ENST00000378192	chr9	-	35723100	35732101	TLN1	Ensembl	1693	exon sense-overlapping
chr2:44467902-44468127	226	44467916	2	3.51825	2.66437	0.67421	NAT10-RIP-1_vs_Input-1_1e-3_10_30_peak_6601	ENST00000378540	chr2	+	44396015	44471523	PPM1B	Ensembl	1703	exon sense-overlapping
chr13:44543026-44543477	452	44543222	10	6.05025	4.26904	2.82025	NAT10-RIP-1_vs_Input-1_1e-3_10_30_peak_3056	ENST00000378718	chr13	+	44542559	44545335	DGKZP1	Ensembl	2776	intergenic
chr13:44543679-44544197	519	44544011	23	13.1266	5.77517	9.32686	NAT10-RIP-1_vs_Input-1_1e-3_10_30_peak_3057	ENST00000378718	chr13	+	44542559	44545335	DGKZP1	Ensembl	2776	intergenic
chr13:44544498-44544748	251	44544622	12	7.32841	4.72182	3.94929	NAT10-RIP-1_vs_Input-1_1e-3_10_30_peak_3058	ENST00000378718	chr13	+	44542559	44545335	DGKZP1	Ensembl	2776	intergenic
chr13:44545095-44545315	221	44545193	10	7.31955	5.07196	3.94203	NAT10-RIP-1_vs_Input-1_1e-3_10_30_peak_3059	ENST00000378718	chr13	+	44542559	44545335	DGKZP1	Ensembl	2776	intergenic
chr1:1418031-1418237	207	1418076	3	4.44344	3.39658	1.45232	NAT10-RIP-1_vs_Input-1_1e-3_10_30_peak_60	ENST00000378736	chr1	+	1414428	1418042	ATAD3B	Ensembl	414	exon sense-overlapping
chr4:190396132-190396335	204	190396238	56	24.2465	5.2691	20.0255	NAT10-RIP-1_vs_Input-1_1e-3_10_30_peak_9309	ENST00000378770	chr4	+	190394300	190396344	HSP90AA4P	Ensembl	1255	intergenic
chr19:36545843-36546053	211	36545859	6	4.62166	3.85007	1.592	NAT10-RIP-1_vs_Input-1_1e-3_10_30_peak_6057	ENST00000378860	chr19	+	36545782	36565206	WDR62	Ensembl	1980	exon sense-overlapping
chr19:36562307-36562716	410	36562522	5	3.3774	3.10073	0.67105	NAT10-RIP-1_vs_Input-1_1e-3_10_30_peak_6058	ENST00000378860	chr19	+	36545782	36565206	WDR62	Ensembl	1980	exon sense-overlapping
chr17:27239720-27240084	365	27239958	22	8.00877	3.6744	4.57088	NAT10-RIP-1_vs_Input-1_1e-3_10_30_peak_4826	ENST00000378879	chr17	-	27237091	27278375	PHF12	Ensembl	2963	exon sense-overlapping
chr17:27251033-27251295	263	27251236	7	4.83329	3.89881	1.77916	NAT10-RIP-1_vs_Input-1_1e-3_10_30_peak_4827	ENST00000378879	chr17	-	27237091	27278375	PHF12	Ensembl	2963	exon sense-overlapping
chr16:22494352-22494883	532	22494459	19	12.7941	6.44369	9.01354	NAT10-RIP-1_vs_Input-1_1e-3_10_30_peak_4109	ENST00000378955	chr16	+	22490411	22503207	SMG1P1	Ensembl	2151	exon sense-overlapping
chr16:22497147-22497629	483	22497526	12	12.9437	8.1384	9.15447	NAT10-RIP-1_vs_Input-1_1e-3_10_30_peak_4110	ENST00000378955	chr16	+	22490411	22503207	SMG1P1	Ensembl	2151	exon sense-overlapping
chr17:26910626-26910989	364	26910897	7	4.79261	3.87234	1.74498	NAT10-RIP-1_vs_Input-1_1e-3_10_30_peak_4814	ENST00000378976	chr17	-	26906771	26911680	SPAG5	Ensembl	755	exon sense-overlapping
chr1:1045184-1045418	235	1045290	6	7.17066	5.2509	3.81037	NAT10-RIP-1_vs_Input-1_1e-3_10_30_peak_35	ENST00000379325	chr1	-	1017202	1051475	C1orf159	Ensembl	2010	exon sense-overlapping
chr1:1048730-1049077	348	1048928	2	3.04121	2.5331	0.41646	NAT10-RIP-1_vs_Input-1_1e-3_10_30_peak_36	ENST00000379325	chr1	-	1017202	1051475	C1orf159	Ensembl	2010	exon sense-overlapping
chr15:83141393-83142122	730	83141874	6	6.1981	4.77377	2.94459	NAT10-RIP-1_vs_Input-1_1e-3_10_30_peak_3779	ENST00000379430	chr15	+	83133436	83145983	CSPG4P10	Ensembl	3403	intergenic
chr12:51444880-51445116	237	51445106	5	4.20186	3.62515	1.24423	NAT10-RIP-1_vs_Input-1_1e-3_10_30_peak_2632	ENST00000380135	chr12	+	51442126	51454146	LETMD1	Ensembl	1566	exon sense-overlapping
chr9:21970930-21971207	278	21971084	10	10.3996	6.94272	6.76789	NAT10-RIP-1_vs_Input-1_1e-3_10_30_peak_11913	ENST00000380150	chr9	-	21970440	21971331	CDKN2A	Ensembl	493	exon sense-overlapping
chrX:15768129-15768382	254	15768238	3	5.02281	3.55249	1.91962	NAT10-RIP-1_vs_Input-1_1e-3_10_30_peak_12496	ENST00000380313	chrX	+	15768042	15781167	CA5B	Ensembl	510	exon sense-overlapping
chr16:30715400-30715630	231	30715539	16	16.3681	9.35017	12.415	NAT10-RIP-1_vs_Input-1_1e-3_10_30_peak_4222	ENST00000380361	chr16	+	30715387	30755602	SRCAP	Ensembl	10804	exon sense-overlapping
chr16:30720829-30721449	621	30721324	31	21.7474	8.15918	17.5993	NAT10-RIP-1_vs_Input-1_1e-3_10_30_peak_4223	ENST00000380361	chr16	+	30715387	30755602	SRCAP	Ensembl	10804	exon sense-overlapping
chr16:30722907-30723486	580	30723268	17	7.02477	3.79738	3.67439	NAT10-RIP-1_vs_Input-1_1e-3_10_30_peak_4224	ENST00000380361	chr16	+	30715387	30755602	SRCAP	Ensembl	10804	exon sense-overlapping
chr16:30724529-30725009	481	30724906	12	8.89244	5.68763	5.37136	NAT10-RIP-1_vs_Input-1_1e-3_10_30_peak_4225	ENST00000380361	chr16	+	30715387	30755602	SRCAP	Ensembl	10804	exon sense-overlapping
chr16:30732023-30732222	200	30732113	14	14.1275	8.4718	10.2792	NAT10-RIP-1_vs_Input-1_1e-3_10_30_peak_4226	ENST00000380361	chr16	+	30715387	30755602	SRCAP	Ensembl	10804	exon sense-overlapping
chr16:30732504-30732696	193	30732554	9	7.90289	5.59176	4.47019	NAT10-RIP-1_vs_Input-1_1e-3_10_30_peak_4227	ENST00000380361	chr16	+	30715387	30755602	SRCAP	Ensembl	10804	exon sense-overlapping
chr16:30735667-30736265	599	30735990	17	6.83173	3.706	3.5013	NAT10-RIP-1_vs_Input-1_1e-3_10_30_peak_4228	ENST00000380361	chr16	+	30715387	30755602	SRCAP	Ensembl	10804	exon sense-overlapping
chr16:30748970-30751324	2355	30749304	38	20.4158	6.2305	16.3102	NAT10-RIP-1_vs_Input-1_1e-3_10_30_peak_4229	ENST00000380361	chr16	+	30715387	30755602	SRCAP	Ensembl	10804	exon sense-overlapping
chr7:74332639-74332831	193	74332733	4	4.68455	3.7949	1.64846	NAT10-RIP-1_vs_Input-1_1e-3_10_30_peak_10915	ENST00000380410	chr7	+	74306937	74366314	PMS2P5	Ensembl	987	intergenic
chr7:74697265-74697461	197	74697306	3	3.25083	2.92737	0.57894	NAT10-RIP-1_vs_Input-1_1e-3_10_30_peak_10917	ENST00000380425	chr7	+	74697326	74704116	AC138783.11	Ensembl	1850	intergenic
chr9:18909870-18910086	217	18910000	2	3.51825	2.66437	0.67421	NAT10-RIP-1_vs_Input-1_1e-3_10_30_peak_11906	ENST00000380559	chr9	+	18706638	18910945	ADAMTSL1	Ensembl	6220	exon sense-overlapping
chr16:21896159-21896361	203	21896264	11	12.4741	7.99001	8.71317	NAT10-RIP-1_vs_Input-1_1e-3_10_30_peak_4100	ENST00000380598	chr16	-	21896274	21900608	RP11-645C24.2	Ensembl	968	intergenic
chr16:21898904-21899433	530	21899332	16	8.34811	4.60929	4.87474	NAT10-RIP-1_vs_Input-1_1e-3_10_30_peak_4101	ENST00000380598	chr16	-	21896274	21900608	RP11-645C24.2	Ensembl	968	intergenic
chr4:81188072-81188335	264	81188242	10	9.51537	6.43041	5.94975	NAT10-RIP-1_vs_Input-1_1e-3_10_30_peak_9091	ENST00000380628	chr4	+	81187978	81189672	FGF5	Ensembl	390	exon sense-overlapping
chr4:91759899-91760183	285	91760086	197	33.7114	2.71678	29.2658	NAT10-RIP-1_vs_Input-1_1e-3_10_30_peak_9121	ENST00000380638	chr4	-	91759651	91760263	TMSB4XP8	Ensembl	565	intronic antisense
chr5:69503358-69503585	228	69503412	6	8.20976	5.67373	4.75384	NAT10-RIP-1_vs_Input-1_1e-3_10_30_peak_9489	ENST00000380731	chr5	-	69497693	69503570	RP11-1415C14.4	Ensembl	447	intergenic
chr5:68927123-68927391	269	68927286	4	4.88114	3.87991	1.82181	NAT10-RIP-1_vs_Input-1_1e-3_10_30_peak_9486	ENST00000380759	chr5	-	68790039	69006341	GUSBP3	Ensembl	1334	intronic antisense
chr5:68941682-68941889	208	68941736	10	15.8103	9.3055	11.8832	NAT10-RIP-1_vs_Input-1_1e-3_10_30_peak_9487	ENST00000380759	chr5	-	68790039	69006341	GUSBP3	Ensembl	1334	intronic antisense
chr5:68992182-68992372	191	68992341	4	3.89844	3.40712	0.99658	NAT10-RIP-1_vs_Input-1_1e-3_10_30_peak_9488	ENST00000380759	chr5	-	68790039	69006341	GUSBP3	Ensembl	1334	intronic antisense
chr7:99918319-99918625	307	99918445	10	5.6128	3.99538	2.4335	NAT10-RIP-1_vs_Input-1_1e-3_10_30_peak_11016	ENST00000380765	chr7	+	99912063	99918757	SPDYE3	Ensembl	1903	exon sense-overlapping
chr6:1624138-1624328	191	1624157	3	4.92784	3.5297	1.86172	NAT10-RIP-1_vs_Input-1_1e-3_10_30_peak_9902	ENST00000380805	chr6	-	1624041	1931233	GMDS	Ensembl	1743	exon sense-overlapping
chr6:1664488-1664683	196	1664625	2	3.51825	2.66437	0.67421	NAT10-RIP-1_vs_Input-1_1e-3_10_30_peak_9903	ENST00000380805	chr6	-	1624041	1931233	GMDS	Ensembl	1743	exon sense-overlapping
chr6:1818403-1818862	460	1818697	3	5.02281	3.55249	1.91962	NAT10-RIP-1_vs_Input-1_1e-3_10_30_peak_9904	ENST00000380805	chr6	-	1624041	1931233	GMDS	Ensembl	1743	exon sense-overlapping
chr19:9953475-9953671	197	9953604	2	3.01162	2.52364	0.3915	NAT10-RIP-1_vs_Input-1_1e-3_10_30_peak_5732	ENST00000380889	chr19	+	9946118	9960357	PIN1	Ensembl	1670	exon sense-overlapping
chr5:64741275-64741494	220	64741332	3	3.98605	3.24213	1.05486	NAT10-RIP-1_vs_Input-1_1e-3_10_30_peak_9480	ENST00000381052	chr5	-	64444565	64777244	ADAMTS6	Ensembl	6956	exon sense-overlapping
chr16:23079707-23080089	383	23079727	10	6.54078	4.57848	3.25649	NAT10-RIP-1_vs_Input-1_1e-3_10_30_peak_4112	ENST00000381162	chr16	-	23079302	23086172	USP31	Ensembl	2676	exon sense-overlapping
chr16:23080375-23080684	310	23080507	8	5.07703	3.93759	1.96084	NAT10-RIP-1_vs_Input-1_1e-3_10_30_peak_4113	ENST00000381162	chr16	-	23079302	23086172	USP31	Ensembl	2676	exon sense-overlapping
chr1:147877307-147877501	195	147877408	2	3.51825	2.66437	0.67421	NAT10-RIP-1_vs_Input-1_1e-3_10_30_peak_802	ENST00000381475	chr1	-	147835126	147931933	LINC01138	Ensembl	2210	intron sense-overlapping
chr1:147907482-147907784	303	147907743	7	3.96712	3.32981	1.05095	NAT10-RIP-1_vs_Input-1_1e-3_10_30_peak_803	ENST00000381475	chr1	-	147835126	147931933	LINC01138	Ensembl	2210	intron sense-overlapping
chr4:41269993-41270335	343	41270238	74	8.79308	2.11392	5.28318	NAT10-RIP-1_vs_Input-1_1e-3_10_30_peak_9027	ENST00000381760	chr4	+	41258924	41270445	UCHL1	Ensembl	1578	exon sense-overlapping
chr19:4683318-4683603	286	4683573	3	4.57427	3.43545	1.55302	NAT10-RIP-1_vs_Input-1_1e-3_10_30_peak_5645	ENST00000381796	chr19	+	4679293	4685960	AC005594.3	Ensembl	3071	exon sense-overlapping
chr13:24697167-24697538	372	24697412	46	3.6395	1.69992	0.78065	NAT10-RIP-1_vs_Input-1_1e-3_10_30_peak_3016	ENST00000382141	chr13	+	24553838	24895169	RP11-307N16.6	Ensembl	4157	exon sense-overlapping
chr13:24797457-24798069	613	24798017	6	6.06506	4.70256	2.83394	NAT10-RIP-1_vs_Input-1_1e-3_10_30_peak_3017	ENST00000382141	chr13	+	24553838	24895169	RP11-307N16.6	Ensembl	4157	exon sense-overlapping
chr22:31989494-31989817	324	31989523	2	3.51825	2.66437	0.67421	NAT10-RIP-1_vs_Input-1_1e-3_10_30_peak_8007	ENST00000382162	chr22	+	31892568	32014534	SFI1	Ensembl	5250	exon sense-overlapping
chr22:32000147-32000378	232	32000155	3	4.92784	3.5297	1.86172	NAT10-RIP-1_vs_Input-1_1e-3_10_30_peak_8008	ENST00000382162	chr22	+	31892568	32014534	SFI1	Ensembl	5250	exon sense-overlapping
chr22:32003171-32003640	470	32003344	5	7.6241	5.15317	4.22043	NAT10-RIP-1_vs_Input-1_1e-3_10_30_peak_8009	ENST00000382162	chr22	+	31892568	32014534	SFI1	Ensembl	5250	exon sense-overlapping
chr20:400215-400442	228	400306	9	8.37702	5.87796	4.89817	NAT10-RIP-1_vs_Input-1_1e-3_10_30_peak_7265	ENST00000382214	chr20	+	388693	411610	RBCK1	Ensembl	2752	exon sense-overlapping
chr7:6691928-6692149	222	6691984	4	4.84958	3.86658	1.79424	NAT10-RIP-1_vs_Input-1_1e-3_10_30_peak_10698	ENST00000382252	chr7	+	6682040	6694242	ZNF316	Ensembl	3015	exon sense-overlapping
chr7:6694192-6694883	692	6694754	11	5.64235	3.86621	2.45557	NAT10-RIP-1_vs_Input-1_1e-3_10_30_peak_10699	ENST00000382252	chr7	+	6682040	6694242	ZNF316	Ensembl	3015	exon sense-overlapping
chr16:2688993-2689952	960	2689836	7	8.55323	6.00103	5.05982	NAT10-RIP-1_vs_Input-1_1e-3_10_30_peak_3952	ENST00000382326	chr16	-	2666121	2693297	PDPK2	Ensembl	2387	intergenic
chr11:252512-252952	441	252829	22	6.90109	3.24965	3.56658	NAT10-RIP-1_vs_Input-1_1e-3_10_30_peak_1802	ENST00000382671	chr11	+	237037	252981	PSMD13	Ensembl	1489	exon sense-overlapping
chr15:40627529-40627852	324	40627770	8	5.09445	3.9489	1.9769	NAT10-RIP-1_vs_Input-1_1e-3_10_30_peak_3595	ENST00000382688	chr15	-	40623652	40631177	C15orf52	Ensembl	5021	exon sense-overlapping
chr8:1808133-1808348	216	1808218	7	7.42716	5.4514	4.03755	NAT10-RIP-1_vs_Input-1_1e-3_10_30_peak_11391	ENST00000382795	chr8	+	1806920	1817446	ARHGEF10	Ensembl	581	exon sense-overlapping
chr15:28881642-28881847	206	28881741	14	14.7134	8.81694	10.8334	NAT10-RIP-1_vs_Input-1_1e-3_10_30_peak_3556	ENST00000382946	chr15	+	28878244	28887539	HERC2P9	Ensembl	1519	intergenic
chr4:1205805-1206151	347	1205952	38	19.2212	5.81467	15.1563	NAT10-RIP-1_vs_Input-1_1e-3_10_30_peak_8888	ENST00000382950	chr4	-	1206062	1207542	CTBP1	Ensembl	547	exon sense-overlapping
chr6:29856257-29856530	274	29856399	23	17.4634	8.03499	13.4646	NAT10-RIP-1_vs_Input-1_1e-3_10_30_peak_10074	ENST00000383326	chr6	+	29855349	29857081	HLA-H	Ensembl	1366	intergenic
chr6:26856771-26856969	199	26856872	7	7.42716	5.4514	4.03755	NAT10-RIP-1_vs_Input-1_1e-3_10_30_peak_10042	ENST00000383335	chr6	-	26851120	26918927	GUSBP2	Ensembl	668	intergenic
chr6:29857118-29857325	208	29857212	34	32.2201	12.7126	27.8037	NAT10-RIP-1_vs_Input-1_1e-3_10_30_peak_10075	ENST00000383620	chr6	+	29855528	29858259	HLA-H	Ensembl	1096	intergenic
chr11:65211871-65212421	551	65212016	44	17.8891	4.74531	13.8743	NAT10-RIP-1_vs_Input-1_1e-3_10_30_peak_2096	ENST00000384994	chr11	+	65211928	65212028	NEAT1	Ensembl	100	intergenic
chr20:26188698-26189520	823	26189078	3161	2329.06	13.7012	2322.2	NAT10-RIP-1_vs_Input-1_1e-3_10_30_peak_7356	ENST00000385250	chr20	-	26188821	26188914	MIR663A	Ensembl	93	intergenic
chr19:39330719-39331160	442	39330849	20	12.8741	6.26131	9.08974	NAT10-RIP-1_vs_Input-1_1e-3_10_30_peak_6145	ENST00000388749	chr19	-	39327034	39342987	HNRNPL	Ensembl	1952	exon sense-overlapping
chr19:39336514-39336713	200	39336595	43	24.2013	6.77623	19.9812	NAT10-RIP-1_vs_Input-1_1e-3_10_30_peak_6146	ENST00000388749	chr19	-	39327034	39342987	HNRNPL	Ensembl	1952	exon sense-overlapping
chr9:86420055-86420314	260	86420182	2	3.51825	2.66437	0.67421	NAT10-RIP-1_vs_Input-1_1e-3_10_30_peak_12079	ENST00000388782	chr9	-	86383831	86444431	GKAP1	Ensembl	1231	exon sense-overlapping
chrY:5441463-5442507	1045	5442058	148	75.5145	7.11495	70.495	NAT10-RIP-1_vs_Input-1_1e-3_10_30_peak_12857	ENST00000388836	chrY	+	5441185	5442472	KRT18P10	Ensembl	1287	intron sense-overlapping
chr7:128480590-128481400	811	128481309	26	29.2161	13.9533	24.8665	NAT10-RIP-1_vs_Input-1_1e-3_10_30_peak_11121	ENST00000388853	chr7	+	128481384	128482912	FLNC	Ensembl	570	exon sense-overlapping
chr7:128482270-128483011	742	128482929	20	12.931	6.292	9.14382	NAT10-RIP-1_vs_Input-1_1e-3_10_30_peak_11122	ENST00000388853	chr7	+	128481384	128482912	FLNC	Ensembl	570	exon sense-overlapping
chr17:444855-445095	241	444937	2	3.51825	2.66437	0.67421	NAT10-RIP-1_vs_Input-1_1e-3_10_30_peak_4579	ENST00000389040	chr17	-	436066	617949	VPS53	Ensembl	1903	exon sense-overlapping
chr12:14927423-14927705	283	14927637	46	12.8701	3.42073	9.08581	NAT10-RIP-1_vs_Input-1_1e-3_10_30_peak_2511	ENST00000389078	chr12	+	14927352	14928515	H2AFJ	Ensembl	785	exon sense-overlapping
chr5:170417614-170417827	214	170417726	4	3.89844	3.40712	0.99658	NAT10-RIP-1_vs_Input-1_1e-3_10_30_peak_9814	ENST00000389118	chr5	+	170288935	170725862	RANBP17	Ensembl	3653	exon sense-overlapping
chr5:170440775-170441057	283	170440906	2	3.51825	2.66437	0.67421	NAT10-RIP-1_vs_Input-1_1e-3_10_30_peak_9815	ENST00000389118	chr5	+	170288935	170725862	RANBP17	Ensembl	3653	exon sense-overlapping
chr17:17131227-17131447	221	17131317	10	9.57494	6.46575	6.00328	NAT10-RIP-1_vs_Input-1_1e-3_10_30_peak_4725	ENST00000389168	chr17	-	17127866	17132791	FLCN	Ensembl	3359	exon sense-overlapping
chr7:5662078-5662500	423	5662428	10	5.35041	3.83268	2.20013	NAT10-RIP-1_vs_Input-1_1e-3_10_30_peak_10684	ENST00000389900	chr7	-	5662325	5800769	RNF216	Ensembl	3104	exon sense-overlapping
chr7:5680790-5680986	197	5680889	6	5.04637	4.11457	1.93678	NAT10-RIP-1_vs_Input-1_1e-3_10_30_peak_10685	ENST00000389900	chr7	-	5662325	5800769	RNF216	Ensembl	3104	exon sense-overlapping
chr7:5683078-5683279	202	5683228	3	4.44344	3.39658	1.45232	NAT10-RIP-1_vs_Input-1_1e-3_10_30_peak_10686	ENST00000389900	chr7	-	5662325	5800769	RNF216	Ensembl	3104	exon sense-overlapping
chr7:5780712-5781174	463	5781029	21	8.84875	4.13184	5.33395	NAT10-RIP-1_vs_Input-1_1e-3_10_30_peak_10687	ENST00000389900	chr7	-	5662325	5800769	RNF216	Ensembl	3104	exon sense-overlapping
chr22:23980852-23981061	210	23980938	6	6.19094	4.76997	2.93804	NAT10-RIP-1_vs_Input-1_1e-3_10_30_peak_7909	ENST00000390329	chr22	-	23972804	23981128	KB-1572G7.3	Ensembl	1087	exon sense-overlapping
chr6:12514376-12514717	342	12514586	190	5.59791	1.41053	2.42085	NAT10-RIP-1_vs_Input-1_1e-3_10_30_peak_9952	ENST00000391491	chr6	+	12514341	12514956	RPL15P3	Ensembl	615	intergenic
chr19:45854207-45854882	676	45854600	13	7.56765	4.68708	4.16723	NAT10-RIP-1_vs_Input-1_1e-3_10_30_peak_6323	ENST00000391942	chr19	-	45854852	45865189	ERCC2	Ensembl	1488	exon sense-overlapping
chr19:36612428-36612620	193	36612533	14	12.9342	7.75183	9.14541	NAT10-RIP-1_vs_Input-1_1e-3_10_30_peak_6063	ENST00000392178	chr19	+	36606385	36612787	TBCB	Ensembl	791	exon sense-overlapping
chr14:106444719-106444935	217	106444832	161	20.2022	2.27388	16.1041	NAT10-RIP-1_vs_Input-1_1e-3_10_30_peak_3528	ENST00000392301	chr14	-	106444606	106445233	AB019441.29	Ensembl	627	intergenic
chr17:80012372-80012670	299	80012530	30	27.9732	11.7589	23.6536	NAT10-RIP-1_vs_Input-1_1e-3_10_30_peak_5240	ENST00000392357	chr17	+	80010445	80015346	GPS1	Ensembl	4076	exon sense-overlapping
chr17:80014947-80015293	347	80015052	14	6.10548	3.71394	2.87077	NAT10-RIP-1_vs_Input-1_1e-3_10_30_peak_5241	ENST00000392357	chr17	+	80010445	80015346	GPS1	Ensembl	4076	exon sense-overlapping
chr7:44507560-44507847	288	44507774	465	73.3017	2.64646	68.3041	NAT10-RIP-1_vs_Input-1_1e-3_10_30_peak_10811	ENST00000392422	chr7	+	44507440	44507939	AC004453.8	Ensembl	499	intronic antisense
chr12:123467188-123467420	233	123467350	24	11.5984	4.91087	7.88833	NAT10-RIP-1_vs_Input-1_1e-3_10_30_peak_2919	ENST00000392433	chr12	+	123465474	123467456	ARL6IP4	Ensembl	1370	exon sense-overlapping
chr6:128684740-128685063	324	128684863	3	3.32188	2.96157	0.62721	NAT10-RIP-1_vs_Input-1_1e-3_10_30_peak_10434	ENST00000392449	chr6	-	128642547	128841710	PTPRK	Ensembl	1456	exon sense-overlapping
chr6:128765547-128765822	276	128765550	3	3.32188	2.96157	0.62721	NAT10-RIP-1_vs_Input-1_1e-3_10_30_peak_10435	ENST00000392449	chr6	-	128642547	128841710	PTPRK	Ensembl	1456	exon sense-overlapping
chr6:128766764-128767064	301	128766898	2	3.51825	2.66437	0.67421	NAT10-RIP-1_vs_Input-1_1e-3_10_30_peak_10436	ENST00000392449	chr6	-	128642547	128841710	PTPRK	Ensembl	1456	exon sense-overlapping
chr6:128771626-128771909	284	128771782	2	3.51825	2.66437	0.67421	NAT10-RIP-1_vs_Input-1_1e-3_10_30_peak_10437	ENST00000392449	chr6	-	128642547	128841710	PTPRK	Ensembl	1456	exon sense-overlapping
chr6:128832447-128832825	379	128832681	4	3.45564	3.15578	0.67421	NAT10-RIP-1_vs_Input-1_1e-3_10_30_peak_10438	ENST00000392449	chr6	-	128642547	128841710	PTPRK	Ensembl	1456	exon sense-overlapping
chr12:121283177-121283412	236	121283290	37	18.0516	5.55237	14.0295	NAT10-RIP-1_vs_Input-1_1e-3_10_30_peak_2882	ENST00000392493	chr12	-	121282912	121283450	ARF1P2	Ensembl	538	intron sense-overlapping
chr14:105715995-105716499	505	105716356	20	11.1367	5.35446	7.45696	NAT10-RIP-1_vs_Input-1_1e-3_10_30_peak_3516	ENST00000392553	chr14	+	105715524	105716633	BTBD6	Ensembl	948	exon sense-overlapping
chr2:172256079-172256277	199	172256199	2	3.34679	2.62159	0.64662	NAT10-RIP-1_vs_Input-1_1e-3_10_30_peak_6966	ENST00000392604	chr2	-	172180442	172290597	METTL8	Ensembl	1697	exon sense-overlapping
chr1:152286081-152286713	633	152286139	6	7.02135	5.18275	3.67148	NAT10-RIP-1_vs_Input-1_1e-3_10_30_peak_846	ENST00000392688	chr1	+	152285934	152338051	FLG-AS1	Ensembl	2995	intronic antisense
chr17:17286711-17287300	590	17286915	625	142.603	3.38439	137.158	NAT10-RIP-1_vs_Input-1_1e-3_10_30_peak_4727	ENST00000392730	chr17	-	17286690	17287326	RPL13P12	Ensembl	636	intergenic
chr2:130987006-130987539	534	130987173	49	23.3983	5.73791	19.1999	NAT10-RIP-1_vs_Input-1_1e-3_10_30_peak_6849	ENST00000392970	chr2	+	130986948	130988352	AC018804.7	Ensembl	1404	intergenic
chr2:130988029-130989188	1160	130988888	43	14.7568	4.0239	10.8759	NAT10-RIP-1_vs_Input-1_1e-3_10_30_peak_6850	ENST00000392970	chr2	+	130986948	130988352	AC018804.7	Ensembl	1404	intergenic
chr13:82264144-82264526	383	82264417	44	6.81687	2.29783	3.48732	NAT10-RIP-1_vs_Input-1_1e-3_10_30_peak_3106	ENST00000393073	chr13	+	82264202	82264535	PTMAP5	Ensembl	333	intergenic
chr16:89220490-89220955	466	89220628	10	11.4192	7.49567	7.71948	NAT10-RIP-1_vs_Input-1_1e-3_10_30_peak_4522	ENST00000393145	chr16	+	89213974	89220994	ACSF3	Ensembl	7020	exon sense-overlapping
chr20:53691145-53691536	392	53691476	131	23.4745	2.74417	19.2738	NAT10-RIP-1_vs_Input-1_1e-3_10_30_peak_7534	ENST00000393148	chr20	+	53691154	53691685	RPL12P4	Ensembl	529	intergenic
chr12:31907773-31907993	221	31907889	63	28.7138	5.67109	24.3762	NAT10-RIP-1_vs_Input-1_1e-3_10_30_peak_2534	ENST00000393255	chr12	+	31907650	31908055	RP11-467L13.5	Ensembl	405	intergenic
chr14:59261435-59261652	218	59261567	239	24.7191	2.10703	20.4857	NAT10-RIP-1_vs_Input-1_1e-3_10_30_peak_3283	ENST00000393325	chr14	+	59261603	59261747	RP11-112J1.1	Ensembl	144	intergenic
chr19:12371101-12371360	260	12371241	223	78.8749	4.80866	73.826	NAT10-RIP-1_vs_Input-1_1e-3_10_30_peak_5804	ENST00000393337	chr19	-	12358457	12405609	ZNF44	Ensembl	3236	exon sense-overlapping
chr15:82664533-82665020	488	82664705	180	8.95627	1.60552	5.43085	NAT10-RIP-1_vs_Input-1_1e-3_10_30_peak_3773	ENST00000393394	chr15	-	82664458	82748784	UBE2Q2P6	Ensembl	673	intron sense-overlapping
chr17:26794864-26795193	330	26795116	214	14.7663	1.79193	10.8848	NAT10-RIP-1_vs_Input-1_1e-3_10_30_peak_4813	ENST00000393464	chr17	+	26794813	26795460	RPS7P1	Ensembl	647	intergenic
chr5:177637631-177637839	209	177637819	40	4.88651	2.00962	1.82658	NAT10-RIP-1_vs_Input-1_1e-3_10_30_peak_9864	ENST00000393488	chr5	-	177635623	177649477	PHYKPL	Ensembl	1001	exon sense-overlapping
chr11:113660121-113660381	261	113660222	13	7.26705	4.51058	3.89443	NAT10-RIP-1_vs_Input-1_1e-3_10_30_peak_2300	ENST00000393544	chr11	+	113659952	113661882	ATF4P4	Ensembl	1930	intergenic
chr14:78377742-78377935	194	78377892	3	3.98605	3.24213	1.05486	NAT10-RIP-1_vs_Input-1_1e-3_10_30_peak_3360	ENST00000393639	chr14	+	78266462	78392304	ADCK1	Ensembl	1225	exon sense-overlapping
chr11:70279190-70279392	203	70279294	21	16.9268	8.28808	12.9515	NAT10-RIP-1_vs_Input-1_1e-3_10_30_peak_2184	ENST00000393747	chr11	+	70268608	70282087	CTTN	Ensembl	1315	exon sense-overlapping
chr11:70281754-70282030	277	70281973	23	3.8687	2.16569	0.97708	NAT10-RIP-1_vs_Input-1_1e-3_10_30_peak_2185	ENST00000393747	chr11	+	70268608	70282087	CTTN	Ensembl	1315	exon sense-overlapping
chr2:86761429-86761663	235	86761509	2	3.46867	2.65247	0.67421	NAT10-RIP-1_vs_Input-1_1e-3_10_30_peak_6717	ENST00000393773	chr2	-	86732897	86790289	CHMP3	Ensembl	727	exon sense-overlapping
chr17:40174452-40174659	208	40174552	14	14.7134	8.81694	10.8334	NAT10-RIP-1_vs_Input-1_1e-3_10_30_peak_4918	ENST00000393879	chr17	+	40172433	40177659	NKIRAS2	Ensembl	4213	exon sense-overlapping
chr17:39981612-39981853	242	39981725	18	6.7761	3.56841	3.44849	NAT10-RIP-1_vs_Input-1_1e-3_10_30_peak_4912	ENST00000393910	chr17	-	39981489	39992449	NT5C3B	Ensembl	1253	exon sense-overlapping
chr16:67318750-67318948	199	67318828	7	7.28231	5.37435	3.90889	NAT10-RIP-1_vs_Input-1_1e-3_10_30_peak_4316	ENST00000393966	chr16	+	67313798	67322958	PLEKHG4	Ensembl	2182	exon sense-overlapping
chr16:67320392-67320592	201	67320575	6	6.19094	4.76997	2.93804	NAT10-RIP-1_vs_Input-1_1e-3_10_30_peak_4317	ENST00000393966	chr16	+	67313798	67322958	PLEKHG4	Ensembl	2182	exon sense-overlapping
chr16:67322751-67323192	442	67322982	15	9.73285	5.5748	6.15302	NAT10-RIP-1_vs_Input-1_1e-3_10_30_peak_4318	ENST00000393966	chr16	+	67313798	67322958	PLEKHG4	Ensembl	2182	exon sense-overlapping
chr7:99227040-99227523	484	99227097	9	7.21932	5.16788	3.85174	NAT10-RIP-1_vs_Input-1_1e-3_10_30_peak_11004	ENST00000394150	chr7	+	99214570	99228527	ZSCAN25	Ensembl	2823	exon sense-overlapping
chr7:99097259-99097742	484	99097650	11	7.8843	5.25012	4.45599	NAT10-RIP-1_vs_Input-1_1e-3_10_30_peak_11003	ENST00000394177	chr7	-	99092201	99097947	ZNF394	Ensembl	542	exon sense-overlapping
chr10:125751901-125752162	262	125752011	6	8.20976	5.67373	4.75384	NAT10-RIP-1_vs_Input-1_1e-3_10_30_peak_1762	ENST00000394192	chr10	+	125751425	125752185	YBX2P1	Ensembl	760	intergenic
chr13:99867741-99867993	253	99867965	18	3.29529	2.15155	0.61573	NAT10-RIP-1_vs_Input-1_1e-3_10_30_peak_3137	ENST00000394213	chr13	-	99867625	99868012	H2AFZP3	Ensembl	387	intronic antisense
chr12:104659144-104659596	453	104659369	367	61.6298	2.73419	56.768	NAT10-RIP-1_vs_Input-1_1e-3_10_30_peak_2804	ENST00000394214	chr12	+	104659055	104659669	RPL18AP3	Ensembl	563	intron sense-overlapping
chrX:130929739-130929968	230	130929800	5	5.71831	4.44235	2.51828	NAT10-RIP-1_vs_Input-1_1e-3_10_30_peak_12747	ENST00000394346	chrX	-	130929684	130930195	RP11-512H23.2	Ensembl	511	intergenic
chr22:47189506-47189718	213	47189511	5	4.47348	3.78694	1.47291	NAT10-RIP-1_vs_Input-1_1e-3_10_30_peak_8186	ENST00000394449	chr22	+	47158579	47569730	TBC1D22A	Ensembl	2048	exon sense-overlapping
chr22:47442366-47442572	207	47442454	2	3.51825	2.66437	0.67421	NAT10-RIP-1_vs_Input-1_1e-3_10_30_peak_8187	ENST00000394449	chr22	+	47158579	47569730	TBC1D22A	Ensembl	2048	exon sense-overlapping
chr22:47548255-47548494	240	47548361	2	3.51825	2.66437	0.67421	NAT10-RIP-1_vs_Input-1_1e-3_10_30_peak_8188	ENST00000394449	chr22	+	47158579	47569730	TBC1D22A	Ensembl	2048	exon sense-overlapping
chr22:47569263-47569720	458	47569601	8	7.65928	5.54941	4.25302	NAT10-RIP-1_vs_Input-1_1e-3_10_30_peak_8189	ENST00000394449	chr22	+	47158579	47569730	TBC1D22A	Ensembl	2048	exon sense-overlapping
chr14:68214929-68215187	259	68215018	7	4.51174	3.6887	1.4984	NAT10-RIP-1_vs_Input-1_1e-3_10_30_peak_3307	ENST00000394455	chr14	-	68194090	68237194	ZFYVE26	Ensembl	4134	exon sense-overlapping
chrX:85339845-85341220	1376	85340649	79	11.2873	2.33166	7.59722	NAT10-RIP-1_vs_Input-1_1e-3_10_30_peak_12682	ENST00000394563	chrX	-	85339719	85341343	RP6-145B8.3	Ensembl	1624	intergenic
chr4:46725882-46726359	478	46726047	111	24.0053	3.07572	19.7903	NAT10-RIP-1_vs_Input-1_1e-3_10_30_peak_9034	ENST00000394695	chr4	-	46725792	46726625	RAC1P2	Ensembl	833	intergenic
chr12:13103552-13103791	240	13103739	3	3.52888	3.05652	0.68259	NAT10-RIP-1_vs_Input-1_1e-3_10_30_peak_2502	ENST00000394742	chr12	+	13100084	13106891	RP11-392P7.6	Ensembl	400	intronic antisense
chr11:5624661-5624968	308	5624859	6	7.02135	5.18275	3.67148	NAT10-RIP-1_vs_Input-1_1e-3_10_30_peak_1866	ENST00000394793	chr11	-	5593551	5646126	AC015691.13	Ensembl	535	exon sense-overlapping
chr8:62491059-62492173	1115	62491469	183	71.8791	5.30784	66.895	NAT10-RIP-1_vs_Input-1_1e-3_10_30_peak_11544	ENST00000394813	chr8	+	62491129	62492230	KRT8P3	Ensembl	1101	intronic antisense
chr17:28144259-28144677	419	28144485	4	6.62336	4.44061	3.32327	NAT10-RIP-1_vs_Input-1_1e-3_10_30_peak_4834	ENST00000394848	chr17	-	27974711	28257018	SSH2	Ensembl	1796	exon sense-overlapping
chr17:28253889-28254137	249	28254039	5	4.04137	3.52678	1.10071	NAT10-RIP-1_vs_Input-1_1e-3_10_30_peak_4835	ENST00000394848	chr17	-	27974711	28257018	SSH2	Ensembl	1796	exon sense-overlapping
chr2:38708971-38709722	752	38709158	492	59.1413	2.29547	54.3099	NAT10-RIP-1_vs_Input-1_1e-3_10_30_peak_6590	ENST00000394878	chr2	+	38708992	38709946	RPLP0P6	Ensembl	954	intergenic
chr8:144808244-144808961	718	144808826	8	8.33692	5.93112	4.86494	NAT10-RIP-1_vs_Input-1_1e-3_10_30_peak_11785	ENST00000395103	chr8	-	144806103	144810810	FAM83H	Ensembl	3611	exon sense-overlapping
chr8:144809291-144809790	500	144809310	6	5.80549	4.55971	2.59807	NAT10-RIP-1_vs_Input-1_1e-3_10_30_peak_11786	ENST00000395103	chr8	-	144806103	144810810	FAM83H	Ensembl	3611	exon sense-overlapping
chr20:61918936-61919442	507	61919062	14	9.17048	5.44825	5.6296	NAT10-RIP-1_vs_Input-1_1e-3_10_30_peak_7622	ENST00000395285	chr20	+	61917141	61921140	ARFGAP1	Ensembl	2697	exon sense-overlapping
chr20:61919692-61921036	1345	61920580	20	15.8944	7.96571	11.9604	NAT10-RIP-1_vs_Input-1_1e-3_10_30_peak_7623	ENST00000395285	chr20	+	61917141	61921140	ARFGAP1	Ensembl	2697	exon sense-overlapping
chr7:63642885-63643169	285	63643124	3	3.98605	3.24213	1.05486	NAT10-RIP-1_vs_Input-1_1e-3_10_30_peak_10856	ENST00000395413	chr7	+	63642087	63643271	RP11-165H4.3	Ensembl	1184	intergenic
chr17:21197109-21197313	205	21197215	6	7.82382	5.52712	4.40137	NAT10-RIP-1_vs_Input-1_1e-3_10_30_peak_4788	ENST00000395491	chr17	+	21187983	21218525	MAP2K3	Ensembl	2401	exon sense-overlapping
chr17:21201561-21202019	459	21201885	2	3.25383	2.59639	0.57894	NAT10-RIP-1_vs_Input-1_1e-3_10_30_peak_4789	ENST00000395491	chr17	+	21187983	21218525	MAP2K3	Ensembl	2401	exon sense-overlapping
chr17:21202690-21203191	502	21203138	6	8.67316	5.834	5.17215	NAT10-RIP-1_vs_Input-1_1e-3_10_30_peak_4790	ENST00000395491	chr17	+	21187983	21218525	MAP2K3	Ensembl	2401	exon sense-overlapping
chr17:21205458-21205939	482	21205530	5	6.59802	4.81349	3.3108	NAT10-RIP-1_vs_Input-1_1e-3_10_30_peak_4791	ENST00000395491	chr17	+	21187983	21218525	MAP2K3	Ensembl	2401	exon sense-overlapping
chr17:21208985-21209303	319	21209199	6	5.04637	4.11457	1.93678	NAT10-RIP-1_vs_Input-1_1e-3_10_30_peak_4792	ENST00000395491	chr17	+	21187983	21218525	MAP2K3	Ensembl	2401	exon sense-overlapping
chr17:21217517-21217811	295	21217657	22	11.3355	5.1039	7.64181	NAT10-RIP-1_vs_Input-1_1e-3_10_30_peak_4793	ENST00000395491	chr17	+	21187983	21218525	MAP2K3	Ensembl	2401	exon sense-overlapping
chr17:18575412-18575762	351	18575603	18	13.1741	6.90112	9.37139	NAT10-RIP-1_vs_Input-1_1e-3_10_30_peak_4765	ENST00000395675	chr17	-	18574258	18576186	FOXO3B	Ensembl	1928	exon sense-overlapping
chr17:17715510-17716169	660	17715778	33	18.6694	6.38557	14.6264	NAT10-RIP-1_vs_Input-1_1e-3_10_30_peak_4734	ENST00000395751	chr17	-	17715386	17724178	SREBF1	Ensembl	4653	exon sense-overlapping
chr17:17719522-17720044	523	17719875	26	25.155	11.5321	20.9085	NAT10-RIP-1_vs_Input-1_1e-3_10_30_peak_4735	ENST00000395751	chr17	-	17715386	17724178	SREBF1	Ensembl	4653	exon sense-overlapping
chr17:17720572-17720776	205	17720650	17	12.1371	6.5379	8.39271	NAT10-RIP-1_vs_Input-1_1e-3_10_30_peak_4736	ENST00000395751	chr17	-	17715386	17724178	SREBF1	Ensembl	4653	exon sense-overlapping
chr17:17721004-17721227	224	17721083	24	21.2825	9.92292	17.1485	NAT10-RIP-1_vs_Input-1_1e-3_10_30_peak_4737	ENST00000395751	chr17	-	17715386	17724178	SREBF1	Ensembl	4653	exon sense-overlapping
chr17:17722338-17722558	221	17722437	26	20.8171	9.03937	16.6976	NAT10-RIP-1_vs_Input-1_1e-3_10_30_peak_4738	ENST00000395751	chr17	-	17715386	17724178	SREBF1	Ensembl	4653	exon sense-overlapping
chr17:17723481-17723771	291	17723691	14	4.88043	3.08833	1.82181	NAT10-RIP-1_vs_Input-1_1e-3_10_30_peak_4739	ENST00000395751	chr17	-	17715386	17724178	SREBF1	Ensembl	4653	exon sense-overlapping
chr12:32260224-32260433	210	32260323	13	7.56765	4.68708	4.16723	NAT10-RIP-1_vs_Input-1_1e-3_10_30_peak_2536	ENST00000395758	chr12	+	32260185	32530857	BICD1	Ensembl	3194	exon sense-overlapping
chr12:32312455-32312650	196	32312460	3	3.02478	2.81308	0.40259	NAT10-RIP-1_vs_Input-1_1e-3_10_30_peak_2537	ENST00000395758	chr12	+	32260185	32530857	BICD1	Ensembl	3194	exon sense-overlapping
chr12:32458726-32458942	217	32458779	14	7.53235	4.49429	4.13488	NAT10-RIP-1_vs_Input-1_1e-3_10_30_peak_2538	ENST00000395758	chr12	+	32260185	32530857	BICD1	Ensembl	3194	exon sense-overlapping
chr12:32490424-32490820	397	32490677	6	6.70654	5.03292	3.39499	NAT10-RIP-1_vs_Input-1_1e-3_10_30_peak_2539	ENST00000395758	chr12	+	32260185	32530857	BICD1	Ensembl	3194	exon sense-overlapping
chr2:25042346-25042903	558	25042422	20	6.29054	3.17692	3.02949	NAT10-RIP-1_vs_Input-1_1e-3_10_30_peak_6544	ENST00000395845	chr2	+	25038568	25042760	CENPO	Ensembl	854	exon sense-overlapping
chr14:21971410-21971630	221	21971504	9	4.57387	3.48425	1.55301	NAT10-RIP-1_vs_Input-1_1e-3_10_30_peak_3206	ENST00000396522	chr14	-	21966289	21973085	METTL3	Ensembl	2523	exon sense-overlapping
chr7:20042504-20042694	191	20042616	153	28.1592	2.81206	23.8354	NAT10-RIP-1_vs_Input-1_1e-3_10_30_peak_10712	ENST00000396599	chr7	+	20042387	20042870	RPL21P75	Ensembl	483	intergenic
chr14:24695914-24696105	192	24696033	2	3.16752	2.57168	0.51232	NAT10-RIP-1_vs_Input-1_1e-3_10_30_peak_3232	ENST00000396828	chr14	-	24686062	24701509	NEDD8	Ensembl	626	exon sense-overlapping
chr3:12829411-12829785	375	12829506	33	18.6694	6.38557	14.6264	NAT10-RIP-1_vs_Input-1_1e-3_10_30_peak_8262	ENST00000396959	chr3	-	12828891	12830170	KRT18P17	Ensembl	1279	intergenic
chr3:12470879-12471071	193	12470922	3	3.13801	2.87137	0.48794	NAT10-RIP-1_vs_Input-1_1e-3_10_30_peak_8259	ENST00000397023	chr3	+	12393067	12475843	PPARG	Ensembl	2002	exon sense-overlapping
chr2:172373778-172374164	387	172373895	319	104.172	4.50639	98.9493	NAT10-RIP-1_vs_Input-1_1e-3_10_30_peak_6967	ENST00000397084	chr2	-	172373748	172374232	AC007969.5	Ensembl	484	intergenic
chr8:38287225-38287451	227	38287359	9	12.4082	7.89588	8.64978	NAT10-RIP-1_vs_Input-1_1e-3_10_30_peak_11489	ENST00000397090	chr8	-	38287038	38325668	FGFR1	Ensembl	777	exon sense-overlapping
chr8:38304307-38304587	281	38304418	2	3.51825	2.66437	0.67421	NAT10-RIP-1_vs_Input-1_1e-3_10_30_peak_11490	ENST00000397090	chr8	-	38287038	38325668	FGFR1	Ensembl	777	exon sense-overlapping
chr8:38309990-38310181	192	38310055	3	4.34196	3.36485	1.36199	NAT10-RIP-1_vs_Input-1_1e-3_10_30_peak_11491	ENST00000397090	chr8	-	38287038	38325668	FGFR1	Ensembl	777	exon sense-overlapping
chr8:38318655-38319003	349	38318719	2	3.51825	2.66437	0.67421	NAT10-RIP-1_vs_Input-1_1e-3_10_30_peak_11492	ENST00000397090	chr8	-	38287038	38325668	FGFR1	Ensembl	777	exon sense-overlapping
chr17:2577359-2577582	224	2577460	23	18.6708	8.7172	14.6272	NAT10-RIP-1_vs_Input-1_1e-3_10_30_peak_4625	ENST00000397193	chr17	+	2570587	2585332	PAFAH1B1	Ensembl	1277	exon sense-overlapping
chr12:94034251-94035373	1123	94034742	259	90.6886	4.78851	85.5503	NAT10-RIP-1_vs_Input-1_1e-3_10_30_peak_2788	ENST00000397201	chr12	-	94034597	94035148	RP11-887P2.3	Ensembl	435	intergenic
chr19:15945618-15945952	335	15945669	3	5.02281	3.55249	1.91962	NAT10-RIP-1_vs_Input-1_1e-3_10_30_peak_5887	ENST00000397381	chr19	+	15939770	15947130	UCA1	Ensembl	2299	intergenic
chr9:19200643-19200924	282	19200784	153	32.7821	3.11082	28.3547	NAT10-RIP-1_vs_Input-1_1e-3_10_30_peak_11909	ENST00000397390	chr9	-	19200332	19201044	RP11-146N23.1	Ensembl	712	intergenic
chr16:1649505-1649751	247	1649622	2	3.51825	2.66437	0.67421	NAT10-RIP-1_vs_Input-1_1e-3_10_30_peak_3902	ENST00000397417	chr16	-	1560430	1660694	IFT140	Ensembl	4023	exon sense-overlapping
chr6:10529511-10529711	201	10529613	12	5.86026	3.85055	2.64849	NAT10-RIP-1_vs_Input-1_1e-3_10_30_peak_9940	ENST00000397423	chr6	+	10521564	10629600	GCNT2	Ensembl	3528	exon sense-overlapping
chr22:32665477-32665963	487	32665665	16	10.2944	5.69145	6.66944	NAT10-RIP-1_vs_Input-1_1e-3_10_30_peak_8017	ENST00000397477	chr22	+	32665367	32669097	CPSF1P1	Ensembl	3730	intergenic
chr22:32666255-32666629	375	32666322	24	14.7662	6.37436	10.8847	NAT10-RIP-1_vs_Input-1_1e-3_10_30_peak_8018	ENST00000397477	chr22	+	32665367	32669097	CPSF1P1	Ensembl	3730	intergenic
chr22:32667155-32667446	292	32667371	12	10.6901	6.80456	7.03858	NAT10-RIP-1_vs_Input-1_1e-3_10_30_peak_8019	ENST00000397477	chr22	+	32665367	32669097	CPSF1P1	Ensembl	3730	intergenic
chr22:32668185-32668652	468	32668338	13	6.23436	3.92011	2.97624	NAT10-RIP-1_vs_Input-1_1e-3_10_30_peak_8020	ENST00000397477	chr22	+	32665367	32669097	CPSF1P1	Ensembl	3730	intergenic
chr2:132349275-132349666	392	132349614	5	3.11315	2.92411	0.46681	NAT10-RIP-1_vs_Input-1_1e-3_10_30_peak_6893	ENST00000397487	chr2	+	132349324	132384839	POTEKP	Ensembl	2688	intergenic
chr2:132383824-132384069	246	132383946	10	6.79377	4.7387	3.4654	NAT10-RIP-1_vs_Input-1_1e-3_10_30_peak_6894	ENST00000397487	chr2	+	132349324	132384839	POTEKP	Ensembl	2688	intergenic
chr2:132384534-132384875	342	132384659	165	72.2622	5.95365	67.2741	NAT10-RIP-1_vs_Input-1_1e-3_10_30_peak_6895	ENST00000397487	chr2	+	132349324	132384839	POTEKP	Ensembl	2688	intergenic
chr9:14921594-14922313	720	14922167	596	92.4485	2.63217	87.2993	NAT10-RIP-1_vs_Input-1_1e-3_10_30_peak_11902	ENST00000397561	chr9	-	14921334	14922332	LDHAP4	Ensembl	998	intergenic
chr13:86927971-86928363	393	86928241	38	9.01415	2.93846	5.48443	NAT10-RIP-1_vs_Input-1_1e-3_10_30_peak_3107	ENST00000397726	chr13	+	86927754	86929524	DDX6P2	Ensembl	1454	intergenic
chr11:112977818-112978020	203	112977919	2	3.51825	2.66437	0.67421	NAT10-RIP-1_vs_Input-1_1e-3_10_30_peak_2297	ENST00000397957	chr11	+	112832123	113149158	NCAM1	Ensembl	5837	exon sense-overlapping
chr11:113147358-113148192	835	113147987	3	5.02281	3.55249	1.91962	NAT10-RIP-1_vs_Input-1_1e-3_10_30_peak_2298	ENST00000397957	chr11	+	112832123	113149158	NCAM1	Ensembl	5837	exon sense-overlapping
chr11:113148683-113149084	402	113148830	3	5.02281	3.55249	1.91962	NAT10-RIP-1_vs_Input-1_1e-3_10_30_peak_2299	ENST00000397957	chr11	+	112832123	113149158	NCAM1	Ensembl	5837	exon sense-overlapping
chr10:127355502-127356542	1041	127356410	346	121.103	4.83096	115.772	NAT10-RIP-1_vs_Input-1_1e-3_10_30_peak_1765	ENST00000398050	chr10	-	127355443	127356519	ALDOAP2	Ensembl	1076	intron sense-overlapping
chr22:16122995-16123721	727	16123150	73	48.4171	9.37204	43.7301	NAT10-RIP-1_vs_Input-1_1e-3_10_30_peak_7823	ENST00000398242	chr22	+	16122719	16123768	LA16c-60H5.7	Ensembl	1049	intergenic
chr22:24938347-24939010	664	24938568	18	10.0306	5.15156	6.42695	NAT10-RIP-1_vs_Input-1_1e-3_10_30_peak_7932	ENST00000398245	chr22	-	24936409	24951139	GUCD1	Ensembl	1593	exon sense-overlapping
chr22:24939820-24940032	213	24939932	10	7.79224	5.37066	4.37347	NAT10-RIP-1_vs_Input-1_1e-3_10_30_peak_7933	ENST00000398245	chr22	-	24936409	24951139	GUCD1	Ensembl	1593	exon sense-overlapping
chr2:85004674-85005183	510	85005080	198	29.9174	2.52781	25.5513	NAT10-RIP-1_vs_Input-1_1e-3_10_30_peak_6703	ENST00000398295	chr2	-	85004382	85005347	LDHAP7	Ensembl	965	intronic antisense
chr5:149473884-149474380	497	149474273	250	43.3834	2.7619	38.7666	NAT10-RIP-1_vs_Input-1_1e-3_10_30_peak_9728	ENST00000398410	chr5	+	149473859	149474619	RPL7P1	Ensembl	760	intronic antisense
chr6:66014255-66014496	242	66014412	17	5.81047	3.23842	2.6027	NAT10-RIP-1_vs_Input-1_1e-3_10_30_peak_10325	ENST00000398578	chr6	+	66012414	66014850	RP11-74E24.2	Ensembl	2436	exon sense-overlapping
chr10:76415608-76415889	282	76415728	12	12.0801	7.64135	8.34073	NAT10-RIP-1_vs_Input-1_1e-3_10_30_peak_1612	ENST00000398689	chr10	+	76414713	76415889	POLR3DP1	Ensembl	1176	intron sense-overlapping
chr6:43543490-43543683	194	43543594	8	8.71395	6.13282	5.20768	NAT10-RIP-1_vs_Input-1_1e-3_10_30_peak_10275	ENST00000398799	chr6	-	43538666	43543722	XPO5	Ensembl	568	exon sense-overlapping
chr17:28951871-28952333	463	28952269	9	4.35596	3.34791	1.37418	NAT10-RIP-1_vs_Input-1_1e-3_10_30_peak_4838	ENST00000398849	chr17	+	28903525	28961341	AC005562.1	Ensembl	1411	intergenic
chr16:29392808-29393640	833	29392937	33	30.0155	11.8465	25.6473	NAT10-RIP-1_vs_Input-1_1e-3_10_30_peak_4167	ENST00000398878	chr16	+	29262828	29519817	SNX29P2	Ensembl	6046	intron sense-overlapping
chr16:29394498-29394859	362	29394652	4	3.74792	3.32425	0.87092	NAT10-RIP-1_vs_Input-1_1e-3_10_30_peak_4168	ENST00000398878	chr16	+	29262828	29519817	SNX29P2	Ensembl	6046	intron sense-overlapping
chr16:29465997-29466205	209	29466078	15	9.00927	5.15495	5.48105	NAT10-RIP-1_vs_Input-1_1e-3_10_30_peak_4169	ENST00000398878	chr16	+	29262828	29519817	SNX29P2	Ensembl	6046	intron sense-overlapping
chr16:29466915-29467164	250	29467030	6	4.73879	3.92398	1.69707	NAT10-RIP-1_vs_Input-1_1e-3_10_30_peak_4170	ENST00000398878	chr16	+	29262828	29519817	SNX29P2	Ensembl	6046	intron sense-overlapping
chr16:29494964-29497003	2040	29495176	79	61.342	12.1026	56.4835	NAT10-RIP-1_vs_Input-1_1e-3_10_30_peak_4171	ENST00000398878	chr16	+	29262828	29519817	SNX29P2	Ensembl	6046	intron sense-overlapping
chr3:170371762-170371998	237	170371958	33	11.5456	3.90178	7.8401	NAT10-RIP-1_vs_Input-1_1e-3_10_30_peak_8747	ENST00000398900	chr3	-	170371634	170372048	RP11-373E16.1	Ensembl	414	intronic antisense
chrX:55988675-55988878	204	55988747	4	6.62336	4.44061	3.32327	NAT10-RIP-1_vs_Input-1_1e-3_10_30_peak_12615	ENST00000398901	chrX	+	55987640	55988915	RP11-54I5.1	Ensembl	1275	intergenic
chr7:138125991-138126277	287	138126129	13	5.04826	3.2767	1.9375	NAT10-RIP-1_vs_Input-1_1e-3_10_30_peak_11175	ENST00000399037	chr7	+	138125434	138126983	AC008265.2	Ensembl	1549	intergenic
chr7:138126891-138127109	219	138127016	4	5.89545	4.24572	2.67892	NAT10-RIP-1_vs_Input-1_1e-3_10_30_peak_11176	ENST00000399037	chr7	+	138125434	138126983	AC008265.2	Ensembl	1549	intergenic
chr17:18880979-18882088	1110	18881299	19	10.5836	5.25613	6.93681	NAT10-RIP-1_vs_Input-1_1e-3_10_30_peak_4770	ENST00000399096	chr17	-	18879022	18907093	FAM83G	Ensembl	4393	exon sense-overlapping
chr17:18891485-18891722	238	18891632	4	5.84343	4.22977	2.63318	NAT10-RIP-1_vs_Input-1_1e-3_10_30_peak_4771	ENST00000399096	chr17	-	18879022	18907093	FAM83G	Ensembl	4393	exon sense-overlapping
chr17:18906844-18907190	347	18906954	4	3.10135	2.93898	0.46028	NAT10-RIP-1_vs_Input-1_1e-3_10_30_peak_4772	ENST00000399096	chr17	-	18879022	18907093	FAM83G	Ensembl	4393	exon sense-overlapping
chr22:41460152-41460517	366	41460323	121	17.492	2.41314	13.4923	NAT10-RIP-1_vs_Input-1_1e-3_10_30_peak_8110	ENST00000399188	chr22	+	41460055	41460640	RP11-12M9.3	Ensembl	585	intergenic
chr7:7948959-7949306	348	7949129	23	3.34089	2.00224	0.64204	NAT10-RIP-1_vs_Input-1_1e-3_10_30_peak_10703	ENST00000399411	chr7	-	7948930	7950080	AC006465.4	Ensembl	1150	intergenic
chr5:60188875-60189067	193	60188990	13	6.72021	4.19467	3.40594	NAT10-RIP-1_vs_Input-1_1e-3_10_30_peak_9477	ENST00000399458	chr5	-	60187761	60189404	GNL3LP1	Ensembl	1643	intron sense-overlapping
chr10:47594860-47595276	417	47595155	39	30.5216	10.199	26.1417	NAT10-RIP-1_vs_Input-1_1e-3_10_30_peak_1506	ENST00000399501	chr10	+	47594378	47595651	AHCYP1	Ensembl	1273	intergenic
chr10:51363159-51363482	324	51363236	12	6.18034	4.0364	2.93572	NAT10-RIP-1_vs_Input-1_1e-3_10_30_peak_1518	ENST00000399508	chr10	-	51253925	51371300	RP11-592B15.3	Ensembl	956	exon sense-overlapping
chr19:46138554-46138799	246	46138716	2	3.34679	2.62159	0.64662	NAT10-RIP-1_vs_Input-1_1e-3_10_30_peak_6336	ENST00000399594	chr19	-	46119757	46148175	EML2	Ensembl	2232	exon sense-overlapping
chr19:46145457-46145735	279	46145507	6	4.53724	3.79638	1.5205	NAT10-RIP-1_vs_Input-1_1e-3_10_30_peak_6337	ENST00000399594	chr19	-	46119757	46148175	EML2	Ensembl	2232	exon sense-overlapping
chr22:18209513-18210325	813	18209656	32	15.6321	5.37227	11.7117	NAT10-RIP-1_vs_Input-1_1e-3_10_30_peak_7833	ENST00000399777	chr22	+	18171839	18211906	BCL2L13	Ensembl	2677	exon sense-overlapping
chr3:61728303-61728694	392	61728525	223	13.5089	1.718	9.6882	NAT10-RIP-1_vs_Input-1_1e-3_10_30_peak_8492	ENST00000399893	chr3	-	61728128	61728776	RPL10AP6	Ensembl	648	intronic antisense
chr21:30275516-30275918	403	30275759	57	12.7789	2.97943	8.99958	NAT10-RIP-1_vs_Input-1_1e-3_10_30_peak_7695	ENST00000400014	chr21	-	30274100	30276019	THUMPD1P1	Ensembl	1041	intergenic
chrX:9786305-9786529	225	9786400	57	20.8276	4.44837	16.7079	NAT10-RIP-1_vs_Input-1_1e-3_10_30_peak_12481	ENST00000400019	chrX	-	9786278	9787509	RP11-98L4.1	Ensembl	1231	intronic antisense
chrX:9787132-9787524	393	9787208	34	16.7121	5.48898	12.7451	NAT10-RIP-1_vs_Input-1_1e-3_10_30_peak_12482	ENST00000400019	chrX	-	9786278	9787509	RP11-98L4.1	Ensembl	1231	intronic antisense
chr11:46450195-46450622	428	46450345	351	62.7106	2.83704	57.834	NAT10-RIP-1_vs_Input-1_1e-3_10_30_peak_1967	ENST00000400398	chr11	-	46450162	46450609	RP11-425L10.1	Ensembl	388	intron sense-overlapping
chr18:29992587-29993170	584	29992942	444	65.19	2.54069	60.2831	NAT10-RIP-1_vs_Input-1_1e-3_10_30_peak_5342	ENST00000400448	chr18	-	29991470	29993167	HNRNPA1P7	Ensembl	1538	intron sense-overlapping
chr20:34175111-34175322	212	34175224	2	3.51216	2.66293	0.67421	NAT10-RIP-1_vs_Input-1_1e-3_10_30_peak_7422	ENST00000400461	chr20	-	34146506	34187594	FER1L4	Ensembl	4005	intergenic
chr1:20976997-20977429	433	20977414	31	7.5586	2.89552	4.15947	NAT10-RIP-1_vs_Input-1_1e-3_10_30_peak_291	ENST00000400490	chr1	+	20972000	20978003	PINK1	Ensembl	1658	exon sense-overlapping
chr22:19874269-19874749	481	19874739	3	4.92784	3.5297	1.86172	NAT10-RIP-1_vs_Input-1_1e-3_10_30_peak_7861	ENST00000400525	chr22	-	19863044	19929341	TXNRD2	Ensembl	1872	exon sense-overlapping
chr22:19875493-19875711	219	19875605	3	5.02281	3.55249	1.91962	NAT10-RIP-1_vs_Input-1_1e-3_10_30_peak_7862	ENST00000400525	chr22	-	19863044	19929341	TXNRD2	Ensembl	1872	exon sense-overlapping
chr22:19878517-19879110	594	19878847	3	5.02281	3.55249	1.91962	NAT10-RIP-1_vs_Input-1_1e-3_10_30_peak_7863	ENST00000400525	chr22	-	19863044	19929341	TXNRD2	Ensembl	1872	exon sense-overlapping
chr13:21893449-21894913	1465	21893894	21	10.2504	4.75857	6.62943	NAT10-RIP-1_vs_Input-1_1e-3_10_30_peak_2999	ENST00000400595	chr13	+	21893294	21895005	GRK6P1	Ensembl	1711	intergenic
chr12:74828-75087	260	74958	6	4.62166	3.85007	1.592	NAT10-RIP-1_vs_Input-1_1e-3_10_30_peak_2408	ENST00000400706	chr12	+	73724	91218	ABC7-42389800N19.1	Ensembl	1817	intergenic
chr21:9921943-9922245	303	9921964	6	3.46239	3.08942	0.67421	NAT10-RIP-1_vs_Input-1_1e-3_10_30_peak_7681	ENST00000400754	chr21	-	9907189	9968548	TEKT4P2	Ensembl	2180	intergenic
chr17:62746627-62747407	781	62747135	57	12.7789	2.97943	8.99958	NAT10-RIP-1_vs_Input-1_1e-3_10_30_peak_5076	ENST00000400873	chr17	-	62745780	62778117	hsa-mir-6080	Ensembl	2861	intergenic
chr17:62758467-62758659	193	62758588	12	10.5498	6.71825	6.90621	NAT10-RIP-1_vs_Input-1_1e-3_10_30_peak_5077	ENST00000400873	chr17	-	62745780	62778117	hsa-mir-6080	Ensembl	2861	intergenic
chr1:247347542-247347973	432	247347936	7	3.52008	3.03456	0.67433	NAT10-RIP-1_vs_Input-1_1e-3_10_30_peak_1215	ENST00000400933	chr1	-	247347114	247348784	RP11-488L18.3	Ensembl	1670	intergenic
chr1:247348416-247348618	203	247348511	6	5.79374	4.55312	2.58752	NAT10-RIP-1_vs_Input-1_1e-3_10_30_peak_1216	ENST00000400933	chr1	-	247347114	247348784	RP11-488L18.3	Ensembl	1670	intergenic
chr1:240136331-240136634	304	240136479	22	8.00877	3.6744	4.57088	NAT10-RIP-1_vs_Input-1_1e-3_10_30_peak_1197	ENST00000400943	chr1	+	240136086	240137545	RP11-438O11.1	Ensembl	1459	intergenic
chr1:240137241-240137539	299	240137473	12	4.11169	2.88482	1.16158	NAT10-RIP-1_vs_Input-1_1e-3_10_30_peak_1198	ENST00000400943	chr1	+	240136086	240137545	RP11-438O11.1	Ensembl	1459	intergenic
chr1:238647833-238648224	392	238648024	3	5.02281	3.55249	1.91962	NAT10-RIP-1_vs_Input-1_1e-3_10_30_peak_1196	ENST00000400946	chr1	-	238643683	238649323	LINC01139	Ensembl	1537	intergenic
chr1:166245045-166246773	1729	166245225	78	35.5424	5.83159	31.0604	NAT10-RIP-1_vs_Input-1_1e-3_10_30_peak_936	ENST00000400979	chr1	-	166244865	166246834	RP11-9L18.2	Ensembl	1969	intergenic
chr6:147728256-147729351	1096	147729163	36	16.7046	5.2277	12.7379	NAT10-RIP-1_vs_Input-1_1e-3_10_30_peak_10490	ENST00000401504	chr6	+	147728024	147729417	YAP1P1	Ensembl	1393	intergenic
chr2:130751280-130751472	193	130751372	7	9.74553	6.48426	6.16264	NAT10-RIP-1_vs_Input-1_1e-3_10_30_peak_6830	ENST00000401540	chr2	+	130750461	130751613	AC018865.5	Ensembl	1152	intergenic
chr19:49611065-49611773	709	49611429	21	9.37859	4.36364	5.82584	NAT10-RIP-1_vs_Input-1_1e-3_10_30_peak_6397	ENST00000401730	chr19	+	49588707	49611860	SNRNP70	Ensembl	3144	exon sense-overlapping
chr1:2125063-2125283	221	2125158	10	12.7472	8.14431	8.96885	NAT10-RIP-1_vs_Input-1_1e-3_10_30_peak_86	ENST00000401813	chr1	-	2120986	2131346	C1orf86	Ensembl	2543	exon sense-overlapping
chr7:75008363-75008560	198	75008486	7	6.98345	5.21109	3.64231	NAT10-RIP-1_vs_Input-1_1e-3_10_30_peak_10920	ENST00000402225	chr7	+	74988447	75024642	STAG3L1	Ensembl	1207	exon sense-overlapping
chr6:116774276-116774511	236	116774418	49	5.81793	2.03174	2.60895	NAT10-RIP-1_vs_Input-1_1e-3_10_30_peak_10414	ENST00000402326	chr6	-	116774176	116774728	CBX3P9	Ensembl	552	intergenic
chr6:34231244-34231442	199	34231334	212	68.6374	4.40667	63.6908	NAT10-RIP-1_vs_Input-1_1e-3_10_30_peak_10197	ENST00000402419	chr6	-	34231087	34231450	RPL35P2	Ensembl	363	intergenic
chr22:38323431-38323787	357	38323584	14	15.8536	9.46735	11.922	NAT10-RIP-1_vs_Input-1_1e-3_10_30_peak_8069	ENST00000402631	chr22	+	38322569	38338016	MICALL1	Ensembl	2734	exon sense-overlapping
chr22:38336755-38336992	238	38336845	17	10.1272	5.39315	6.51188	NAT10-RIP-1_vs_Input-1_1e-3_10_30_peak_8070	ENST00000402631	chr22	+	38322569	38338016	MICALL1	Ensembl	2734	exon sense-overlapping
chr6:166478123-166478356	234	166478240	117	103.88	16.4013	98.6596	NAT10-RIP-1_vs_Input-1_1e-3_10_30_peak_10551	ENST00000402643	chr6	+	166477778	166478788	GAPDHP72	Ensembl	1010	intergenic
chr6:25024064-25024278	215	25024160	15	7.54275	4.33815	4.14435	NAT10-RIP-1_vs_Input-1_1e-3_10_30_peak_10002	ENST00000402854	chr6	-	25023474	25024711	ASS1P1	Ensembl	1237	intron sense-overlapping
chr6:144028675-144029450	776	144029197	3	3.98605	3.24213	1.05486	NAT10-RIP-1_vs_Input-1_1e-3_10_30_peak_10479	ENST00000402863	chr6	+	143999155	144075275	PHACTR2	Ensembl	825	exon sense-overlapping
chr6:144047652-144047851	200	144047750	2	3.51825	2.66437	0.67421	NAT10-RIP-1_vs_Input-1_1e-3_10_30_peak_10480	ENST00000402863	chr6	+	143999155	144075275	PHACTR2	Ensembl	825	exon sense-overlapping
chr2:136268411-136269401	991	136268550	143	40.5437	3.84348	35.9736	NAT10-RIP-1_vs_Input-1_1e-3_10_30_peak_6904	ENST00000403017	chr2	-	135957232	136288182	ZRANB3	Ensembl	4130	exon sense-overlapping
chr2:70905832-70906044	213	70905928	21	17.0245	8.34503	13.0438	NAT10-RIP-1_vs_Input-1_1e-3_10_30_peak_6664	ENST00000403045	chr2	-	70834749	70995330	ADD2	Ensembl	3745	exon sense-overlapping
chr12:104424539-104425256	718	104425097	200	84.7872	5.79902	79.6923	NAT10-RIP-1_vs_Input-1_1e-3_10_30_peak_2802	ENST00000403137	chr12	+	104424770	104425321	RP11-490H24.5	Ensembl	435	intronic antisense
chr16:51680193-51680405	213	51680281	153	33.6817	3.17071	29.2368	NAT10-RIP-1_vs_Input-1_1e-3_10_30_peak_4275	ENST00000403195	chr16	+	51679668	51680723	HNRNPA1P48	Ensembl	857	intergenic
chr6:88985750-88985985	236	88985845	28	18.2216	7.18028	14.1935	NAT10-RIP-1_vs_Input-1_1e-3_10_30_peak_10363	ENST00000403258	chr6	-	88985600	88986708	ACTBP8	Ensembl	1108	intergenic
chr17:80231276-80231518	243	80231418	10	6.20445	4.36608	2.94878	NAT10-RIP-1_vs_Input-1_1e-3_10_30_peak_5263	ENST00000403276	chr17	-	80203893	80231307	CSNK1D	Ensembl	1040	exon sense-overlapping
chr1:167757117-167757308	192	167757220	40	15.3547	4.40937	11.4479	NAT10-RIP-1_vs_Input-1_1e-3_10_30_peak_946	ENST00000403379	chr1	+	167743792	167757622	MPZL1	Ensembl	961	exon sense-overlapping
chr6:84102038-84102234	197	84102108	4	3.13696	2.96136	0.48711	NAT10-RIP-1_vs_Input-1_1e-3_10_30_peak_10357	ENST00000403475	chr6	+	84102134	84103128	RP11-378G13.2	Ensembl	994	intronic antisense
chr2:39999587-39999841	255	39999697	3	3.26063	2.93214	0.58544	NAT10-RIP-1_vs_Input-1_1e-3_10_30_peak_6593	ENST00000403537	chr2	-	39996042	40006379	THUMPD2	Ensembl	961	exon sense-overlapping
chr6:144521897-144522091	195	144522013	106	9.37413	1.90445	5.82193	NAT10-RIP-1_vs_Input-1_1e-3_10_30_peak_10487	ENST00000403538	chr6	-	144521583	144522102	TPT1P4	Ensembl	519	intergenic
chr6:3177565-3177862	298	3177719	6	7.02135	5.18275	3.67148	NAT10-RIP-1_vs_Input-1_1e-3_10_30_peak_9912	ENST00000404155	chr6	-	3177277	3179998	TUBB2BP1	Ensembl	871	intergenic
chr22:24969242-24969527	286	24969388	10	3.22449	2.57455	0.55903	NAT10-RIP-1_vs_Input-1_1e-3_10_30_peak_7934	ENST00000404603	chr22	+	24951976	25005947	SNRPD3	Ensembl	715	exon sense-overlapping
chr6:90826514-90826774	261	90826676	10	7.7767	5.36087	4.35834	NAT10-RIP-1_vs_Input-1_1e-3_10_30_peak_10375	ENST00000404861	chr6	-	90826418	90826824	RP3-453I5.2	Ensembl	406	intron sense-overlapping
chr17:74093872-74094079	208	74093994	20	15.3135	7.62755	11.4089	NAT10-RIP-1_vs_Input-1_1e-3_10_30_peak_5136	ENST00000405068	chr17	-	74088395	74099824	EXOC7	Ensembl	2958	exon sense-overlapping
chr17:74097747-74097940	194	74097838	13	13.3818	8.22914	9.56739	NAT10-RIP-1_vs_Input-1_1e-3_10_30_peak_5137	ENST00000405068	chr17	-	74088395	74099824	EXOC7	Ensembl	2958	exon sense-overlapping
chr2:177065675-177065973	299	177065812	390	89.1136	3.36029	83.9856	NAT10-RIP-1_vs_Input-1_1e-3_10_30_peak_6984	ENST00000405359	chr2	-	177065635	177065980	AC016739.2	Ensembl	345	intergenic
chr6:80662679-80662869	191	80662779	119	45.0558	4.9706	40.4156	NAT10-RIP-1_vs_Input-1_1e-3_10_30_peak_10351	ENST00000405405	chr6	-	80662721	80663728	GAPDHP63	Ensembl	1007	intergenic
chr6:138971273-138972095	823	138971883	53	24.7187	5.66505	20.4854	NAT10-RIP-1_vs_Input-1_1e-3_10_30_peak_10465	ENST00000405630	chr6	-	138971362	138972110	RP11-390P2.2	Ensembl	748	intron sense-overlapping
chr6:25141218-25141583	366	25141391	14	3.22818	2.31008	0.56239	NAT10-RIP-1_vs_Input-1_1e-3_10_30_peak_10003	ENST00000405676	chr6	+	25140230	25141631	RP3-425P12.4	Ensembl	1401	intergenic
chr6:72294807-72295570	764	72295342	14	12.2143	7.31028	8.46458	NAT10-RIP-1_vs_Input-1_1e-3_10_30_peak_10335	ENST00000405746	chr6	+	72294423	72295609	KRT19P1	Ensembl	1186	intergenic
chr6:90011507-90011725	219	90011593	28	8.72855	3.41972	5.22149	NAT10-RIP-1_vs_Input-1_1e-3_10_30_peak_10367	ENST00000405796	chr6	+	90011501	90012833	TUBB3P1	Ensembl	1332	intronic antisense
chr7:20866980-20867202	223	20867074	150	44.4903	4.00532	39.8573	NAT10-RIP-1_vs_Input-1_1e-3_10_30_peak_10726	ENST00000405810	chr7	+	20866944	20867372	RPL23P8	Ensembl	428	intergenic
chr6:56297180-56297991	812	56297914	24	11.5984	4.91087	7.88833	NAT10-RIP-1_vs_Input-1_1e-3_10_30_peak_10310	ENST00000405832	chr6	-	56296747	56298011	RCC2P7	Ensembl	1264	intergenic
chrX:130780776-130780986	211	130780891	45	17.6629	4.60016	13.6562	NAT10-RIP-1_vs_Input-1_1e-3_10_30_peak_12746	ENST00000405943	chrX	+	130780647	130780899	HDGFP1	Ensembl	252	intergenic
chr12:10264519-10264871	353	10264667	135	28.2588	3.04165	23.9323	NAT10-RIP-1_vs_Input-1_1e-3_10_30_peak_2490	ENST00000406003	chr12	+	10264336	10265070	HNRNPABP1	Ensembl	734	bidirectional
chr8:71016045-71016369	325	71016278	112	28.384	3.4584	24.0541	NAT10-RIP-1_vs_Input-1_1e-3_10_30_peak_11570	ENST00000406023	chr8	-	71016027	71016414	RP11-152C15.1	Ensembl	387	intergenic
chr5:168043435-168043988	554	168043884	185	37.1248	2.99949	32.6142	NAT10-RIP-1_vs_Input-1_1e-3_10_30_peak_9807	ENST00000406049	chr5	+	168043316	168044059	CTC-575D19.1	Ensembl	743	intergenic
chr6:150299147-150299447	301	150299404	63	7.43152	2.07765	4.04182	NAT10-RIP-1_vs_Input-1_1e-3_10_30_peak_10501	ENST00000406262	chr6	+	150298606	150300241	RP11-472G23.3	Ensembl	551	intergenic
chr6:92525642-92525868	227	92525767	49	27.1605	6.8386	22.861	NAT10-RIP-1_vs_Input-1_1e-3_10_30_peak_10376	ENST00000406314	chr6	-	92525560	92526146	RP11-40G16.1	Ensembl	586	intergenic
chr2:68413592-68413790	199	68413667	8	5.77106	4.38617	2.566	NAT10-RIP-1_vs_Input-1_1e-3_10_30_peak_6655	ENST00000406334	chr2	-	68358369	68488362	RP11-474G23.1	Ensembl	2306	exon sense-overlapping
chr6:150201149-150202148	1000	150202039	101	43.6424	5.64651	39.0217	NAT10-RIP-1_vs_Input-1_1e-3_10_30_peak_10500	ENST00000406551	chr6	+	150201097	150202708	CCT7P1	Ensembl	1611	intergenic
chr2:132200297-132200921	625	132200676	42	18.6156	5.14148	14.5745	NAT10-RIP-1_vs_Input-1_1e-3_10_30_peak_6883	ENST00000407594	chr2	-	132200216	132202160	AC073869.20	Ensembl	1944	intergenic
chr2:132201282-132202008	727	132201818	22	14.4629	6.65808	10.5935	NAT10-RIP-1_vs_Input-1_1e-3_10_30_peak_6884	ENST00000407594	chr2	-	132200216	132202160	AC073869.20	Ensembl	1944	intergenic
chr6:109106946-109107329	384	109107136	19	3.3992	2.15091	0.67421	NAT10-RIP-1_vs_Input-1_1e-3_10_30_peak_10401	ENST00000407656	chr6	-	109106891	109108256	ZNF259P1	Ensembl	1365	intergenic
chr6:109107759-109107971	213	109107817	15	6.21537	3.64508	2.95893	NAT10-RIP-1_vs_Input-1_1e-3_10_30_peak_10402	ENST00000407656	chr6	-	109106891	109108256	ZNF259P1	Ensembl	1365	intergenic
chr6:132140866-132141064	199	132140950	10	5.89643	4.17252	2.67892	NAT10-RIP-1_vs_Input-1_1e-3_10_30_peak_10443	ENST00000407837	chr6	-	132140942	132141231	RP3-323K23.3	Ensembl	289	intronic antisense
chr1:26497060-26497261	202	26497181	7	5.19792	4.13431	2.06874	NAT10-RIP-1_vs_Input-1_1e-3_10_30_peak_342	ENST00000407889	chr1	-	26496437	26498156	RP11-96L14.7	Ensembl	694	natural antisense
chr2:40342546-40342786	241	40342624	6	6.77307	5.06527	3.44583	NAT10-RIP-1_vs_Input-1_1e-3_10_30_peak_6594	ENST00000407929	chr2	-	40341870	40657411	SLC8A1	Ensembl	3434	exon sense-overlapping
chr6:34712024-34712215	192	34712031	22	7.97064	3.65936	4.53435	NAT10-RIP-1_vs_Input-1_1e-3_10_30_peak_10202	ENST00000408001	chr6	+	34711952	34712450	RP3-375P9.2	Ensembl	498	intergenic
chr19:16629899-16630125	227	16630027	10	5.89643	4.17252	2.67892	NAT10-RIP-1_vs_Input-1_1e-3_10_30_peak_5898	ENST00000409035	chr19	-	16589877	16739015	CTD-3222D19.2	Ensembl	2567	exon sense-overlapping
chr19:16636194-16636423	230	16636336	7	7.42716	5.4514	4.03755	NAT10-RIP-1_vs_Input-1_1e-3_10_30_peak_5899	ENST00000409035	chr19	-	16589877	16739015	CTD-3222D19.2	Ensembl	2567	exon sense-overlapping
chr19:16687192-16688290	1099	16687267	8	7.88722	5.68041	4.45599	NAT10-RIP-1_vs_Input-1_1e-3_10_30_peak_5900	ENST00000409035	chr19	-	16589877	16739015	CTD-3222D19.2	Ensembl	2567	exon sense-overlapping
chr19:16703466-16703710	245	16703584	4	6.30197	4.36085	3.04005	NAT10-RIP-1_vs_Input-1_1e-3_10_30_peak_5901	ENST00000409035	chr19	-	16589877	16739015	CTD-3222D19.2	Ensembl	2567	exon sense-overlapping
chr19:16706502-16706753	252	16706590	2	3.51825	2.66437	0.67421	NAT10-RIP-1_vs_Input-1_1e-3_10_30_peak_5902	ENST00000409035	chr19	-	16589877	16739015	CTD-3222D19.2	Ensembl	2567	exon sense-overlapping
chr2:42396540-42396757	218	42396630	9	9.12292	6.31157	5.58528	NAT10-RIP-1_vs_Input-1_1e-3_10_30_peak_6595	ENST00000409040	chr2	+	42396520	42488653	EML4	Ensembl	962	exon sense-overlapping
chr9:37636838-37637233	396	37636950	60	20.9682	4.29358	16.8446	NAT10-RIP-1_vs_Input-1_1e-3_10_30_peak_11978	ENST00000409159	chr9	-	37636684	37637290	RAB1C	Ensembl	606	intergenic
chr2:66778265-66778482	218	66778374	2	3.51825	2.66437	0.67421	NAT10-RIP-1_vs_Input-1_1e-3_10_30_peak_6654	ENST00000409517	chr2	+	66688929	66798432	MEIS1	Ensembl	579	exon sense-overlapping
chr2:220312777-220313086	310	220312892	7	10.2767	6.66743	6.654	NAT10-RIP-1_vs_Input-1_1e-3_10_30_peak_7129	ENST00000409595	chr2	+	220309766	220316505	SPEG	Ensembl	420	exon sense-overlapping
chr2:220313497-220313966	470	220313738	9	12.9643	8.10532	9.1727	NAT10-RIP-1_vs_Input-1_1e-3_10_30_peak_7130	ENST00000409595	chr2	+	220309766	220316505	SPEG	Ensembl	420	exon sense-overlapping
chr2:132249441-132249896	456	132249522	25	12.4045	5.10731	8.64645	NAT10-RIP-1_vs_Input-1_1e-3_10_30_peak_6886	ENST00000410036	chr2	-	132241530	132250316	MZT2A	Ensembl	382	exon sense-overlapping
chr2:72866036-72866229	194	72866145	2	3.08702	2.54743	0.45126	NAT10-RIP-1_vs_Input-1_1e-3_10_30_peak_6667	ENST00000410112	chr2	-	72723582	73053134	EXOC6B	Ensembl	1372	exon sense-overlapping
chr22:30734774-30735236	463	30734914	37	37.2838	14.4141	32.77	NAT10-RIP-1_vs_Input-1_1e-3_10_30_peak_7983	ENST00000411423	chr22	-	30733789	30752873	SF3A1	Ensembl	548	exon sense-overlapping
chr22:30736178-30736389	212	30736256	13	12.4918	7.70014	8.72853	NAT10-RIP-1_vs_Input-1_1e-3_10_30_peak_7984	ENST00000411423	chr22	-	30733789	30752873	SF3A1	Ensembl	548	exon sense-overlapping
chr22:30737692-30737890	199	30737783	22	15.3657	7.14132	11.4578	NAT10-RIP-1_vs_Input-1_1e-3_10_30_peak_7985	ENST00000411423	chr22	-	30733789	30752873	SF3A1	Ensembl	548	exon sense-overlapping
chr22:30742284-30742513	230	30742404	19	25.1835	13.6285	20.9357	NAT10-RIP-1_vs_Input-1_1e-3_10_30_peak_7986	ENST00000411423	chr22	-	30733789	30752873	SF3A1	Ensembl	548	exon sense-overlapping
chrX:147279601-147279823	223	147279687	25	5.73274	2.66233	2.53186	NAT10-RIP-1_vs_Input-1_1e-3_10_30_peak_12766	ENST00000411473	chrX	-	147279533	147280398	U40455.1	Ensembl	865	intergenic
chr10:5777254-5777469	216	5777347	13	12.4918	7.70014	8.72853	NAT10-RIP-1_vs_Input-1_1e-3_10_30_peak_1238	ENST00000411512	chr10	-	5754136	5786030	RP11-336A10.2	Ensembl	736	intronic antisense
chr6:26522102-26522577	476	26522485	5	3.13052	2.93582	0.48223	NAT10-RIP-1_vs_Input-1_1e-3_10_30_peak_10039	ENST00000411553	chr6	+	26522075	26526807	HCG11	Ensembl	4732	intergenic
chr17:45993707-45994082	376	45993754	12	5.4922	3.6401	2.328	NAT10-RIP-1_vs_Input-1_1e-3_10_30_peak_4994	ENST00000411573	chr17	-	45976150	46018725	AC003665.1	Ensembl	1738	intronic antisense
chr7:72715186-72715425	240	72715345	20	15.8944	7.96571	11.9604	NAT10-RIP-1_vs_Input-1_1e-3_10_30_peak_10893	ENST00000411631	chr7	+	72710926	72716496	POM121B	Ensembl	3067	intergenic
chr1:205595177-205595399	223	205595258	15	8.86561	5.07281	5.35031	NAT10-RIP-1_vs_Input-1_1e-3_10_30_peak_1049	ENST00000411645	chr1	+	205594610	205595281	RP11-6B6.3	Ensembl	353	intronic antisense
chr17:78346772-78346978	207	78346870	17	15.9006	8.80745	11.9658	NAT10-RIP-1_vs_Input-1_1e-3_10_30_peak_5192	ENST00000411702	chr17	+	78345450	78369053	RNF213	Ensembl	6428	exon sense-overlapping
chr17:78360048-78360242	195	78360132	20	9.22192	4.43028	5.678	NAT10-RIP-1_vs_Input-1_1e-3_10_30_peak_5193	ENST00000411702	chr17	+	78345450	78369053	RNF213	Ensembl	6428	exon sense-overlapping
chr17:78360489-78360712	224	78360583	14	10.788	6.4311	7.13191	NAT10-RIP-1_vs_Input-1_1e-3_10_30_peak_5194	ENST00000411702	chr17	+	78345450	78369053	RNF213	Ensembl	6428	exon sense-overlapping
chr17:78362971-78363169	199	78363081	17	13.7378	7.49206	9.90668	NAT10-RIP-1_vs_Input-1_1e-3_10_30_peak_5195	ENST00000411702	chr17	+	78345450	78369053	RNF213	Ensembl	6428	exon sense-overlapping
chr3:31495982-31496261	280	31496137	31	5.96405	2.47647	2.74224	NAT10-RIP-1_vs_Input-1_1e-3_10_30_peak_8300	ENST00000411753	chr3	+	31494323	31497386	THRAP3P1	Ensembl	2786	intergenic
chr22:21271868-21272430	563	21272321	15	8.08025	4.63171	4.63645	NAT10-RIP-1_vs_Input-1_1e-3_10_30_peak_7885	ENST00000411769	chr22	+	21271721	21308035	CRKL	Ensembl	2037	exon sense-overlapping
chr22:21288087-21288390	304	21288297	30	14.026	5.04668	10.1822	NAT10-RIP-1_vs_Input-1_1e-3_10_30_peak_7886	ENST00000411769	chr22	+	21271721	21308035	CRKL	Ensembl	2037	exon sense-overlapping
chr15:43712506-43712757	252	43712632	13	7.8893	4.87795	4.45702	NAT10-RIP-1_vs_Input-1_1e-3_10_30_peak_3636	ENST00000411772	chr15	-	43699411	43748529	TP53BP1	Ensembl	3976	exon sense-overlapping
chr15:43714032-43714291	260	43714214	11	10.8103	7.05355	7.15082	NAT10-RIP-1_vs_Input-1_1e-3_10_30_peak_3637	ENST00000411772	chr15	-	43699411	43748529	TP53BP1	Ensembl	3976	exon sense-overlapping
chr15:43724450-43724792	343	43724695	19	7.83367	3.9287	4.41018	NAT10-RIP-1_vs_Input-1_1e-3_10_30_peak_3638	ENST00000411772	chr15	-	43699411	43748529	TP53BP1	Ensembl	3976	exon sense-overlapping
chr15:43748405-43748776	372	43748674	20	4.66745	2.56253	1.63264	NAT10-RIP-1_vs_Input-1_1e-3_10_30_peak_3639	ENST00000411772	chr15	-	43699411	43748529	TP53BP1	Ensembl	3976	exon sense-overlapping
chr2:217021165-217021417	253	217021315	10	6.91036	4.81261	3.57346	NAT10-RIP-1_vs_Input-1_1e-3_10_30_peak_7100	ENST00000411806	chr2	-	217021064	217021534	POLHP1	Ensembl	470	intronic antisense
chr1:108815536-108816218	683	108815857	4	5.31972	4.05266	2.17419	NAT10-RIP-1_vs_Input-1_1e-3_10_30_peak_651	ENST00000411846	chr1	+	108815564	108880475	SLC25A24P1	Ensembl	1569	intergenic
chr2:55423829-55424042	214	55424016	3	5.02281	3.55249	1.91962	NAT10-RIP-1_vs_Input-1_1e-3_10_30_peak_6636	ENST00000411884	chr2	-	55402996	55436788	CLHC1	Ensembl	549	exon sense-overlapping
chr2:159352115-159352375	261	159352262	3	3.08467	2.84417	0.45126	NAT10-RIP-1_vs_Input-1_1e-3_10_30_peak_6927	ENST00000411900	chr2	+	159313647	159445462	PKP4	Ensembl	552	exon sense-overlapping
chr3:11872266-11872544	279	11872427	3	3.83981	3.18629	0.95021	NAT10-RIP-1_vs_Input-1_1e-3_10_30_peak_8257	ENST00000411947	chr3	-	11871229	11888366	TAMM41	Ensembl	1078	exon sense-overlapping
chr1:143712836-143713098	263	143713032	3	3.32188	2.96157	0.62721	NAT10-RIP-1_vs_Input-1_1e-3_10_30_peak_763	ENST00000411954	chr1	+	143687242	143716941	RP6-206I17.2	Ensembl	1057	intergenic
chr2:3391531-3392442	912	3392292	14	19.8538	11.4426	15.7674	NAT10-RIP-1_vs_Input-1_1e-3_10_30_peak_6511	ENST00000411973	chr2	+	3391897	3425741	TRAPPC12	Ensembl	838	exon sense-overlapping
chr14:19685921-19686123	203	19686024	11	6.84082	4.5977	3.50949	NAT10-RIP-1_vs_Input-1_1e-3_10_30_peak_3188	ENST00000412017	chr14	+	19650020	19691583	AL589743.1	Ensembl	549	intergenic
chr7:75612834-75613195	362	75612956	7	8.09652	5.78888	4.65172	NAT10-RIP-1_vs_Input-1_1e-3_10_30_peak_10927	ENST00000412064	chr7	+	75583306	75615858	POR	Ensembl	1044	exon sense-overlapping
chr7:75614124-75614513	390	75614438	7	7.42716	5.4514	4.03755	NAT10-RIP-1_vs_Input-1_1e-3_10_30_peak_10928	ENST00000412064	chr7	+	75583306	75615858	POR	Ensembl	1044	exon sense-overlapping
chr7:75614905-75615331	427	75614999	9	4.35596	3.34791	1.37418	NAT10-RIP-1_vs_Input-1_1e-3_10_30_peak_10929	ENST00000412064	chr7	+	75583306	75615858	POR	Ensembl	1044	exon sense-overlapping
chr7:65957187-65957382	196	65957368	4	4.88114	3.87991	1.82181	NAT10-RIP-1_vs_Input-1_1e-3_10_30_peak_10870	ENST00000412091	chr7	-	65956995	65958553	GS1-124K5.3	Ensembl	682	intergenic
chr1:745110-745316	207	745221	3	5.02281	3.55249	1.91962	NAT10-RIP-1_vs_Input-1_1e-3_10_30_peak_15	ENST00000412115	chr1	+	740311	745440	RP11-206L10.9	Ensembl	581	intergenic
chrX:65718532-65718724	193	65718666	86	15.1481	2.64375	11.249	NAT10-RIP-1_vs_Input-1_1e-3_10_30_peak_12641	ENST00000412159	chrX	+	65717589	65719266	PKMP2	Ensembl	1677	intergenic
chr20:30156924-30157256	333	30157100	54	23.443	5.25453	19.2435	NAT10-RIP-1_vs_Input-1_1e-3_10_30_peak_7363	ENST00000412178	chr20	-	30155509	30161066	HM13-AS1	Ensembl	489	intronic antisense
chr9:136923049-136923272	224	136923095	2	3.51825	2.66437	0.67421	NAT10-RIP-1_vs_Input-1_1e-3_10_30_peak_12358	ENST00000412181	chr9	+	136919411	136923927	RP11-374P20.4	Ensembl	2112	intronic antisense
chr3:37017931-37018202	272	37018079	6	5.04637	4.11457	1.93678	NAT10-RIP-1_vs_Input-1_1e-3_10_30_peak_8319	ENST00000412317	chr3	+	37017806	37018331	PRADC1P1	Ensembl	525	intergenic
chr3:48641666-48641875	210	48641775	15	13.3982	7.79763	9.58226	NAT10-RIP-1_vs_Input-1_1e-3_10_30_peak_8390	ENST00000412343	chr3	-	48640995	48647069	UQCRC1	Ensembl	778	exon sense-overlapping
chr22:40271438-40271780	343	40271699	18	6.4369	3.41834	3.16455	NAT10-RIP-1_vs_Input-1_1e-3_10_30_peak_8103	ENST00000412347	chr22	+	40271294	40272119	UQCRFS1P1	Ensembl	825	intronic antisense
chr1:64564005-64564328	324	64564252	2	3.4062	2.63694	0.67421	NAT10-RIP-1_vs_Input-1_1e-3_10_30_peak_562	ENST00000412349	chr1	-	64560124	64577888	RP11-24J23.2	Ensembl	1574	intronic antisense
chr9:39654397-39654675	279	39654588	21	7.36286	3.51464	3.98135	NAT10-RIP-1_vs_Input-1_1e-3_10_30_peak_11994	ENST00000412467	chr9	-	39654197	39655518	ATP5A1P9	Ensembl	1321	intergenic
chr9:39654901-39655107	207	39654993	36	14.1619	4.42407	10.3124	NAT10-RIP-1_vs_Input-1_1e-3_10_30_peak_11995	ENST00000412467	chr9	-	39654197	39655518	ATP5A1P9	Ensembl	1321	intergenic
chr1:234348126-234348357	232	234348250	2	3.51825	2.66437	0.67421	NAT10-RIP-1_vs_Input-1_1e-3_10_30_peak_1180	ENST00000412483	chr1	-	234348351	234350834	RP4-799P18.2	Ensembl	1723	intronic antisense
chr20:43095197-43095457	261	43095297	393	71.9224	2.88725	66.9378	NAT10-RIP-1_vs_Input-1_1e-3_10_30_peak_7481	ENST00000412502	chr20	-	43095203	43095482	RPL37AP1	Ensembl	279	intergenic
chr1:110774316-110775069	754	110774674	3	4.92784	3.5297	1.86172	NAT10-RIP-1_vs_Input-1_1e-3_10_30_peak_672	ENST00000412512	chr1	+	110754769	110825722	KCNC4	Ensembl	251	exon sense-overlapping
chr3:186617924-186618307	384	186618108	516	90.2332	2.82004	85.0982	NAT10-RIP-1_vs_Input-1_1e-3_10_30_peak_8812	ENST00000412545	chr3	+	186617986	186618346	RPS20P14	Ensembl	360	intergenic
chr2:130909185-130910408	1224	130909296	33	7.16925	2.70464	3.80925	NAT10-RIP-1_vs_Input-1_1e-3_10_30_peak_6844	ENST00000412570	chr2	-	130908980	130939166	SMPD4	Ensembl	3601	exon sense-overlapping
chr2:130911821-130912040	220	130911965	24	16.946	7.49048	12.9693	NAT10-RIP-1_vs_Input-1_1e-3_10_30_peak_6845	ENST00000412570	chr2	-	130908980	130939166	SMPD4	Ensembl	3601	exon sense-overlapping
chr2:130914380-130914640	261	130914521	10	7.64703	5.27908	4.24206	NAT10-RIP-1_vs_Input-1_1e-3_10_30_peak_6846	ENST00000412570	chr2	-	130908980	130939166	SMPD4	Ensembl	3601	exon sense-overlapping
chr3:52587238-52587484	247	52587239	3	3.98605	3.24213	1.05486	NAT10-RIP-1_vs_Input-1_1e-3_10_30_peak_8461	ENST00000412587	chr3	-	52582005	52713730	PBRM1	Ensembl	4766	exon sense-overlapping
chr3:52706509-52706779	271	52706724	3	4.40208	3.38382	1.41699	NAT10-RIP-1_vs_Input-1_1e-3_10_30_peak_8462	ENST00000412587	chr3	-	52582005	52713730	PBRM1	Ensembl	4766	exon sense-overlapping
chr6:30262197-30262471	275	30262351	8	6.64747	4.94056	3.34561	NAT10-RIP-1_vs_Input-1_1e-3_10_30_peak_10082	ENST00000412685	chr6	-	30259151	30294643	HCG18	Ensembl	2552	natural antisense
chr17:69617099-69617471	373	69617277	109	21.549	2.8909	17.4071	NAT10-RIP-1_vs_Input-1_1e-3_10_30_peak_5093	ENST00000412707	chr17	+	69617118	69617577	LOC124685	Ensembl	459	intergenic
chr22:16415024-16415297	274	16415210	21	9.9952	4.64124	6.39415	NAT10-RIP-1_vs_Input-1_1e-3_10_30_peak_7827	ENST00000412729	chr22	-	16399956	16436527	LA16c-60G3.6	Ensembl	568	intergenic
chr2:97217057-97217249	193	97217212	5	5.01185	4.08855	1.91962	NAT10-RIP-1_vs_Input-1_1e-3_10_30_peak_6735	ENST00000412735	chr2	+	97202488	97218367	ARID5A	Ensembl	2038	exon sense-overlapping
chr19:36810714-36810948	235	36810782	4	5.89545	4.24572	2.67892	NAT10-RIP-1_vs_Input-1_1e-3_10_30_peak_6098	ENST00000412740	chr19	-	36806261	36821394	LINC00665	Ensembl	715	intergenic
chr19:36821208-36821409	202	36821320	10	10.3996	6.94272	6.76789	NAT10-RIP-1_vs_Input-1_1e-3_10_30_peak_6099	ENST00000412740	chr19	-	36806261	36821394	LINC00665	Ensembl	715	intergenic
chr6:72011165-72011933	769	72011302	31	13.5714	4.75692	9.74874	NAT10-RIP-1_vs_Input-1_1e-3_10_30_peak_10330	ENST00000412751	chr6	-	71961060	72020279	RP11-154D6.1	Ensembl	465	intronic antisense
chr6:72012763-72013362	600	72012896	13	6.54136	4.0929	3.25701	NAT10-RIP-1_vs_Input-1_1e-3_10_30_peak_10331	ENST00000412751	chr6	-	71961060	72020279	RP11-154D6.1	Ensembl	465	intronic antisense
chr6:72014039-72014241	203	72014039	8	3.14374	2.69657	0.49266	NAT10-RIP-1_vs_Input-1_1e-3_10_30_peak_10332	ENST00000412751	chr6	-	71961060	72020279	RP11-154D6.1	Ensembl	465	intronic antisense
chr6:72017789-72017981	193	72017954	9	4.57387	3.48425	1.55301	NAT10-RIP-1_vs_Input-1_1e-3_10_30_peak_10333	ENST00000412751	chr6	-	71961060	72020279	RP11-154D6.1	Ensembl	465	intronic antisense
chr1:120835934-120836423	490	120836064	13	7.71605	4.7749	4.30614	NAT10-RIP-1_vs_Input-1_1e-3_10_30_peak_726	ENST00000412759	chr1	-	120835809	120838343	RP11-439A17.7	Ensembl	754	bidirectional
chr7:42834746-42835432	687	42835279	62	7.57139	2.10921	4.17064	NAT10-RIP-1_vs_Input-1_1e-3_10_30_peak_10795	ENST00000412860	chr7	+	42834504	42842093	TCP1P1	Ensembl	1610	intergenic
chr3:197495322-197495568	247	197495470	2	3.51825	2.66437	0.67421	NAT10-RIP-1_vs_Input-1_1e-3_10_30_peak_8867	ENST00000412924	chr3	+	197476748	197503872	FYTTD1	Ensembl	998	exon sense-overlapping
chr1:16954958-16955161	204	16955050	9	13.4459	8.27304	9.62861	NAT10-RIP-1_vs_Input-1_1e-3_10_30_peak_254	ENST00000412962	chr1	-	16944756	16961054	CROCCP2	Ensembl	2763	intergenic
chr20:30286462-30286663	202	30286569	5	4.50235	3.80378	1.49202	NAT10-RIP-1_vs_Input-1_1e-3_10_30_peak_7366	ENST00000412972	chr20	+	30274018	30304628	RP11-243J16.7	Ensembl	374	intronic antisense
chr6:31248118-31248585	468	31248238	195	65.0087	4.51333	60.1037	NAT10-RIP-1_vs_Input-1_1e-3_10_30_peak_10118	ENST00000413027	chr6	+	31248093	31249296	RPL3P2	Ensembl	1203	intergenic
chr1:201687526-201687862	337	201687709	17	16.7157	9.30219	12.7479	NAT10-RIP-1_vs_Input-1_1e-3_10_30_peak_1023	ENST00000413035	chr1	-	201657386	201798687	IPO9-AS1	Ensembl	839	intronic antisense
chr1:201699175-201699449	275	201699233	2	3.08702	2.54743	0.45126	NAT10-RIP-1_vs_Input-1_1e-3_10_30_peak_1024	ENST00000413035	chr1	-	201657386	201798687	IPO9-AS1	Ensembl	839	intronic antisense
chr1:201750191-201750448	258	201750346	17	12.6285	6.82775	8.85847	NAT10-RIP-1_vs_Input-1_1e-3_10_30_peak_1025	ENST00000413035	chr1	-	201657386	201798687	IPO9-AS1	Ensembl	839	intronic antisense
chr1:201751466-201751893	428	201751559	11	5.18567	3.59543	2.06115	NAT10-RIP-1_vs_Input-1_1e-3_10_30_peak_1026	ENST00000413035	chr1	-	201657386	201798687	IPO9-AS1	Ensembl	839	intronic antisense
chrX:57420031-57420596	566	57420369	41	5.60881	2.13192	2.43104	NAT10-RIP-1_vs_Input-1_1e-3_10_30_peak_12620	ENST00000413059	chrX	-	57419078	57421842	MTHFD1P1	Ensembl	2764	intronic antisense
chrX:57421106-57421802	697	57421187	55	21.3116	4.68697	17.1769	NAT10-RIP-1_vs_Input-1_1e-3_10_30_peak_12621	ENST00000413059	chrX	-	57419078	57421842	MTHFD1P1	Ensembl	2764	intronic antisense
chr6:99622768-99623055	288	99623026	9	6.86898	4.94678	3.53579	NAT10-RIP-1_vs_Input-1_1e-3_10_30_peak_10378	ENST00000413107	chr6	+	99622619	99623357	BDH2P1	Ensembl	738	intergenic
chr22:19172539-19172792	254	19172669	2	3.51825	2.66437	0.67421	NAT10-RIP-1_vs_Input-1_1e-3_10_30_peak_7856	ENST00000413132	chr22	-	19168245	19279184	CLTCL1	Ensembl	4994	exon sense-overlapping
chr2:113416865-113417204	340	113416924	31	5.70653	2.41105	2.51423	NAT10-RIP-1_vs_Input-1_1e-3_10_30_peak_6786	ENST00000413135	chr2	+	113405294	113417005	SLC20A1	Ensembl	584	exon sense-overlapping
chr7:893029-893251	223	893134	13	11.7271	7.23504	8.00611	NAT10-RIP-1_vs_Input-1_1e-3_10_30_peak_10584	ENST00000413171	chr7	+	872137	914539	SUN1	Ensembl	4488	exon sense-overlapping
chr7:907264-907588	325	907313	2	3.08702	2.54743	0.45126	NAT10-RIP-1_vs_Input-1_1e-3_10_30_peak_10585	ENST00000413171	chr7	+	872137	914539	SUN1	Ensembl	4488	exon sense-overlapping
chr2:47561303-47561537	235	47561357	2	3.30874	2.61145	0.62547	NAT10-RIP-1_vs_Input-1_1e-3_10_30_peak_6612	ENST00000413185	chr2	-	47558518	47572128	AC073283.4	Ensembl	1046	bidirectional
chr10:71026384-71026720	337	71026579	7	7.76608	5.62615	4.35012	NAT10-RIP-1_vs_Input-1_1e-3_10_30_peak_1577	ENST00000413220	chr10	-	71025097	71027904	RP11-227H15.5	Ensembl	434	natural antisense
chrX:150832582-150832833	252	150832755	6	8.20976	5.67373	4.75384	NAT10-RIP-1_vs_Input-1_1e-3_10_30_peak_12774	ENST00000413236	chrX	+	150780135	150839668	RP11-45D17.1	Ensembl	615	exon sense-overlapping
chr17:15607822-15608132	311	15607987	113	44.4077	5.14556	39.7757	NAT10-RIP-1_vs_Input-1_1e-3_10_30_peak_4710	ENST00000413242	chr17	+	15603054	15648092	ZNF286A	Ensembl	4262	exon sense-overlapping
chr9:71224396-71224783	388	71224479	7	5.19792	4.13431	2.06874	NAT10-RIP-1_vs_Input-1_1e-3_10_30_peak_12033	ENST00000413269	chr9	+	71155951	71259358	RP11-274B18.4	Ensembl	1739	bidirectional
chr1:231157366-231157893	528	231157586	31	13.3395	4.67568	9.52862	NAT10-RIP-1_vs_Input-1_1e-3_10_30_peak_1165	ENST00000413346	chr1	+	231157356	231157929	RP11-423F24.3	Ensembl	573	intronic antisense
chr3:29305826-29306045	220	29305936	2	3.51825	2.66437	0.67421	NAT10-RIP-1_vs_Input-1_1e-3_10_30_peak_8290	ENST00000413430	chr3	-	29305684	29332217	RBMS3-AS3	Ensembl	613	intronic antisense
chr2:70314832-70315912	1081	70315551	109	25.6244	3.26158	21.3646	NAT10-RIP-1_vs_Input-1_1e-3_10_30_peak_6658	ENST00000413436	chr2	-	70190594	70314944	PCBP1-AS1	Ensembl	602	natural antisense
chr7:1481707-1482036	330	1481808	2	3.51825	2.66437	0.67421	NAT10-RIP-1_vs_Input-1_1e-3_10_30_peak_10595	ENST00000413446	chr7	-	1474001	1490172	MICALL2	Ensembl	3046	exon sense-overlapping
chr7:1484604-1484959	356	1484669	4	5.31972	4.05266	2.17419	NAT10-RIP-1_vs_Input-1_1e-3_10_30_peak_10596	ENST00000413446	chr7	-	1474001	1490172	MICALL2	Ensembl	3046	exon sense-overlapping
chr11:2356644-2356900	257	2356771	29	8.19059	3.18632	4.73887	NAT10-RIP-1_vs_Input-1_1e-3_10_30_peak_1851	ENST00000413483	chr11	-	2349978	2399222	CD81-AS1	Ensembl	1460	intronic antisense
chr1:119771391-119771588	198	119771456	2	3.05628	2.53786	0.42916	NAT10-RIP-1_vs_Input-1_1e-3_10_30_peak_717	ENST00000413531	chr1	+	119683352	119776804	RP11-418J17.1	Ensembl	1154	bidirectional
chr1:119776255-119776529	275	119776339	2	3.04121	2.5331	0.41646	NAT10-RIP-1_vs_Input-1_1e-3_10_30_peak_718	ENST00000413531	chr1	+	119683352	119776804	RP11-418J17.1	Ensembl	1154	bidirectional
chr20:57253990-57254198	209	57254095	17	7.31	3.93416	3.93478	NAT10-RIP-1_vs_Input-1_1e-3_10_30_peak_7570	ENST00000413559	chr20	+	57248693	57267262	STX16-NPEPL1	Ensembl	557	exon sense-overlapping
chr1:146674879-146675126	248	146675003	58	6.92008	2.07262	3.58251	NAT10-RIP-1_vs_Input-1_1e-3_10_30_peak_796	ENST00000413611	chr1	-	146674856	146676513	CCT8P1	Ensembl	1657	intron sense-overlapping
chr1:68591699-68592014	316	68591921	17	8.36242	4.45672	4.88801	NAT10-RIP-1_vs_Input-1_1e-3_10_30_peak_578	ENST00000413628	chr1	+	68297991	68668670	GNG12-AS1	Ensembl	2058	intronic antisense
chr13:111590552-111591462	911	111590673	31	6.23349	2.54555	2.97614	NAT10-RIP-1_vs_Input-1_1e-3_10_30_peak_3166	ENST00000413631	chr13	+	111589105	111592131	PARP1P1	Ensembl	3026	intergenic
chr12:112160715-112160905	191	112160752	3	5.02281	3.55249	1.91962	NAT10-RIP-1_vs_Input-1_1e-3_10_30_peak_2841	ENST00000413681	chr12	+	112123871	112186936	ACAD10	Ensembl	2951	exon sense-overlapping
chr2:91936603-91936898	296	91936777	15	8.37193	4.79391	4.89624	NAT10-RIP-1_vs_Input-1_1e-3_10_30_peak_6722	ENST00000413684	chr2	-	91935965	91937012	AC027612.1	Ensembl	1047	intergenic
chr22:16157795-16158242	448	16158133	15	7.0579	4.07959	3.70512	NAT10-RIP-1_vs_Input-1_1e-3_10_30_peak_7824	ENST00000413768	chr22	-	16150528	16193004	AP000525.9	Ensembl	2102	intergenic
chr6:111688410-111689178	769	111688959	9	3.96352	3.10492	1.04961	NAT10-RIP-1_vs_Input-1_1e-3_10_30_peak_10406	ENST00000413831	chr6	-	111665152	111688561	REV3L	Ensembl	891	exon sense-overlapping
chr9:7477421-7477784	364	7477467	16	8.0814	4.46771	4.63707	NAT10-RIP-1_vs_Input-1_1e-3_10_30_peak_11893	ENST00000413888	chr9	-	7477044	7478320	RPL4P5	Ensembl	1276	intergenic
chr17:34198590-34199294	705	34199114	10	8.29316	5.68467	4.83051	NAT10-RIP-1_vs_Input-1_1e-3_10_30_peak_4857	ENST00000413928	chr17	+	34195970	34212867	AC015849.2	Ensembl	662	intronic antisense
chr3:184039169-184039831	663	184039533	92	26.7964	3.81528	22.5059	NAT10-RIP-1_vs_Input-1_1e-3_10_30_peak_8798	ENST00000413967	chr3	+	184032355	184043087	EIF4G1	Ensembl	2808	exon sense-overlapping
chr3:184040328-184040524	197	184040423	62	33.9761	7.04089	29.5252	NAT10-RIP-1_vs_Input-1_1e-3_10_30_peak_8799	ENST00000413967	chr3	+	184032355	184043087	EIF4G1	Ensembl	2808	exon sense-overlapping
chr3:184042678-184042908	231	184042786	48	29.2756	7.68457	24.9242	NAT10-RIP-1_vs_Input-1_1e-3_10_30_peak_8800	ENST00000413967	chr3	+	184032355	184043087	EIF4G1	Ensembl	2808	exon sense-overlapping
chr2:177041040-177041375	336	177041256	3	3.51719	3.05135	0.67421	NAT10-RIP-1_vs_Input-1_1e-3_10_30_peak_6983	ENST00000413969	chr2	-	177041183	177053686	HOXD-AS1	Ensembl	545	natural antisense
chr1:6521321-6521664	344	6521636	5	6.40228	4.73753	3.13216	NAT10-RIP-1_vs_Input-1_1e-3_10_30_peak_122	ENST00000414040	chr1	-	6521493	6526167	TNFRSF25	Ensembl	1198	exon sense-overlapping
chr20:60880619-60880877	259	60880848	4	3.39808	3.12147	0.67421	NAT10-RIP-1_vs_Input-1_1e-3_10_30_peak_7583	ENST00000414042	chr20	-	60880487	60881381	RP11-157P1.4	Ensembl	681	natural antisense
chr20:60881233-60881470	238	60881271	7	6.44966	4.90594	3.17574	NAT10-RIP-1_vs_Input-1_1e-3_10_30_peak_7584	ENST00000414042	chr20	-	60880487	60881381	RP11-157P1.4	Ensembl	681	natural antisense
chr6:31415484-31415718	235	31415558	2	3.51825	2.66437	0.67421	NAT10-RIP-1_vs_Input-1_1e-3_10_30_peak_10123	ENST00000414046	chr6	+	31368478	31433586	HCP5	Ensembl	2658	exon sense-overlapping
chr19:1908095-1908965	871	1908218	3	5.02281	3.55249	1.91962	NAT10-RIP-1_vs_Input-1_1e-3_10_30_peak_5542	ENST00000414057	chr19	+	1905376	1924147	SCAMP4	Ensembl	609	exon sense-overlapping
chr19:1911948-1912209	262	1912146	3	4.44344	3.39658	1.45232	NAT10-RIP-1_vs_Input-1_1e-3_10_30_peak_5543	ENST00000414057	chr19	+	1905376	1924147	SCAMP4	Ensembl	609	exon sense-overlapping
chr19:1916068-1916282	215	1916237	3	4.87242	3.51592	1.81551	NAT10-RIP-1_vs_Input-1_1e-3_10_30_peak_5544	ENST00000414057	chr19	+	1905376	1924147	SCAMP4	Ensembl	609	exon sense-overlapping
chr2:60992993-60993211	219	60993127	2	3.29016	2.60641	0.61088	NAT10-RIP-1_vs_Input-1_1e-3_10_30_peak_6641	ENST00000414060	chr2	+	60983400	61025601	PAPOLG	Ensembl	3511	exon sense-overlapping
chr7:99050731-99050979	249	99050849	5	3.87548	3.42307	0.98359	NAT10-RIP-1_vs_Input-1_1e-3_10_30_peak_10999	ENST00000414062	chr7	-	99046578	99063788	ATP5J2	Ensembl	541	exon sense-overlapping
chr1:109534979-109535344	366	109535030	173	19.2388	2.15272	15.1732	NAT10-RIP-1_vs_Input-1_1e-3_10_30_peak_657	ENST00000414070	chr1	+	109534903	109535458	RP11-20O24.4	Ensembl	555	intronic antisense
chr2:74645317-74645674	358	74645454	276	169.395	9.57353	163.848	NAT10-RIP-1_vs_Input-1_1e-3_10_30_peak_6684	ENST00000414130	chr2	-	74645248	74645569	HMGA1P8	Ensembl	321	exon sense-overlapping
chr11:562159-562521	363	562300	8	4.782	3.74603	1.73542	NAT10-RIP-1_vs_Input-1_1e-3_10_30_peak_1815	ENST00000414138	chr11	+	560970	563980	RASSF7	Ensembl	1679	exon sense-overlapping
chr11:563418-563981	564	563814	11	9.40429	6.20146	5.84699	NAT10-RIP-1_vs_Input-1_1e-3_10_30_peak_1816	ENST00000414138	chr11	+	560970	563980	RASSF7	Ensembl	1679	exon sense-overlapping
chr10:33330132-33330436	305	33330251	4	3.10135	2.93898	0.46028	NAT10-RIP-1_vs_Input-1_1e-3_10_30_peak_1476	ENST00000414157	chr10	+	33271468	33371030	RP11-462L8.1	Ensembl	1041	intronic antisense
chr2:145807620-145807847	228	145807739	2	3.51825	2.66437	0.67421	NAT10-RIP-1_vs_Input-1_1e-3_10_30_peak_6913	ENST00000414195	chr2	+	145780794	145940216	TEX41	Ensembl	674	intergenic
chr2:20145581-20145773	193	20145613	3	3.98605	3.24213	1.05486	NAT10-RIP-1_vs_Input-1_1e-3_10_30_peak_6534	ENST00000414212	chr2	-	20113318	20189809	WDR35	Ensembl	3483	exon sense-overlapping
chr1:567249-567681	433	567588	360	58.743	2.68684	53.9162	NAT10-RIP-1_vs_Input-1_1e-3_10_30_peak_7	ENST00000414273	chr1	+	566453	567996	hsa-mir-6723	Ensembl	1543	intergenic
chr9:139617584-139618031	448	139617836	5	4.09247	3.55831	1.1457	NAT10-RIP-1_vs_Input-1_1e-3_10_30_peak_12399	ENST00000414282	chr9	-	139615817	139622636	SNHG7	Ensembl	2357	natural antisense
chr19:47712445-47712761	317	47712584	38	12.8935	3.90014	9.10855	NAT10-RIP-1_vs_Input-1_1e-3_10_30_peak_6377	ENST00000414294	chr19	+	47634115	47713448	SAE1	Ensembl	2211	exon sense-overlapping
chr19:47712974-47713188	215	47713154	38	10.3493	3.25364	6.7221	NAT10-RIP-1_vs_Input-1_1e-3_10_30_peak_6378	ENST00000414294	chr19	+	47634115	47713448	SAE1	Ensembl	2211	exon sense-overlapping
chr7:29702550-29702768	219	29702585	2	3.16752	2.57168	0.51232	NAT10-RIP-1_vs_Input-1_1e-3_10_30_peak_10759	ENST00000414296	chr7	+	29689842	29782210	DPY19L2P3	Ensembl	2326	intergenic
chr2:108109508-108109703	196	108109624	2	3.08702	2.54743	0.45126	NAT10-RIP-1_vs_Input-1_1e-3_10_30_peak_6764	ENST00000414300	chr2	-	108002087	108159105	AC096669.2	Ensembl	609	intergenic
chr3:18266501-18266723	223	18266612	2	3.51825	2.66437	0.67421	NAT10-RIP-1_vs_Input-1_1e-3_10_30_peak_8278	ENST00000414318	chr3	-	17201863	18486309	TBC1D5	Ensembl	2088	exon sense-overlapping
chr1:157043232-157043612	381	157043367	22	14.0466	6.44018	10.2008	NAT10-RIP-1_vs_Input-1_1e-3_10_30_peak_915	ENST00000414328	chr1	+	157043048	157044495	KRT8P45	Ensembl	1447	intergenic
chr1:157044237-157044445	209	157044351	13	7.8893	4.87795	4.45702	NAT10-RIP-1_vs_Input-1_1e-3_10_30_peak_916	ENST00000414328	chr1	+	157043048	157044495	KRT8P45	Ensembl	1447	intergenic
chr3:196730450-196730720	271	196730578	5	6.44443	4.7542	3.17079	NAT10-RIP-1_vs_Input-1_1e-3_10_30_peak_8855	ENST00000414354	chr3	+	196730620	196731611	MFI2-AS1	Ensembl	468	natural antisense
chr12:20095268-20095693	426	20095399	33	4.98817	2.17812	1.91777	NAT10-RIP-1_vs_Input-1_1e-3_10_30_peak_2518	ENST00000414406	chr12	+	20094454	20095952	RP11-405A12.1	Ensembl	1498	intergenic
chr11:61081771-61081983	213	61081874	29	33.6917	15.5037	29.2464	NAT10-RIP-1_vs_Input-1_1e-3_10_30_peak_2013	ENST00000414411	chr11	-	61081144	61083222	DDB1	Ensembl	1904	exon sense-overlapping
chr7:128293825-128294638	814	128294548	13	7.26705	4.51058	3.89443	NAT10-RIP-1_vs_Input-1_1e-3_10_30_peak_11111	ENST00000414464	chr7	-	128293739	128293989	AC018638.1	Ensembl	246	intergenic
chr2:171695685-171695925	241	171695847	2	3.51216	2.66293	0.67421	NAT10-RIP-1_vs_Input-1_1e-3_10_30_peak_6965	ENST00000414527	chr2	+	171673547	171716426	GAD1	Ensembl	1780	exon sense-overlapping
chrX:100056200-100056454	255	100056358	45	8.7328	2.6316	5.2256	NAT10-RIP-1_vs_Input-1_1e-3_10_30_peak_12694	ENST00000414579	chrX	+	100056176	100058049	RP3-347M6.2	Ensembl	1873	intergenic
chrX:100057470-100057819	350	100057602	59	14.7461	3.23564	10.8653	NAT10-RIP-1_vs_Input-1_1e-3_10_30_peak_12695	ENST00000414579	chrX	+	100056176	100058049	RP3-347M6.2	Ensembl	1873	intergenic
chr17:70117328-70117828	501	70117518	19	10.2771	5.09949	6.654	NAT10-RIP-1_vs_Input-1_1e-3_10_30_peak_5094	ENST00000414600	chr17	-	70086599	70137921	SOX9-AS1	Ensembl	742	intronic antisense
chr17:70118882-70119116	235	70118981	16	10.2998	5.69457	6.67483	NAT10-RIP-1_vs_Input-1_1e-3_10_30_peak_5095	ENST00000414600	chr17	-	70086599	70137921	SOX9-AS1	Ensembl	742	intronic antisense
chr9:139702588-139702802	215	139702705	22	21.3406	10.605	17.204	NAT10-RIP-1_vs_Input-1_1e-3_10_30_peak_12402	ENST00000414656	chr9	-	139698378	139703300	CCDC183-AS1	Ensembl	2386	intronic antisense
chr17:26931281-26931671	391	26931480	5	5.53576	4.35566	2.36722	NAT10-RIP-1_vs_Input-1_1e-3_10_30_peak_4816	ENST00000414744	chr17	+	26925807	26944393	SPAG5-AS1	Ensembl	2141	intronic antisense
chr3:192873861-192874070	210	192874033	18	3.5324	2.24051	0.6856	NAT10-RIP-1_vs_Input-1_1e-3_10_30_peak_8839	ENST00000414895	chr3	-	192862252	192894653	RP11-143P4.2	Ensembl	526	intergenic
chr3:4792595-4793150	556	4792898	2	3.1027	2.55225	0.46031	NAT10-RIP-1_vs_Input-1_1e-3_10_30_peak_8229	ENST00000414938	chr3	-	4790875	4793274	EGOT	Ensembl	1464	intronic antisense
chr6:24977055-24977275	221	24977161	43	21.8946	6.01797	17.7407	NAT10-RIP-1_vs_Input-1_1e-3_10_30_peak_10001	ENST00000414949	chr6	+	24976646	24977210	PPIAP29	Ensembl	499	intronic antisense
chr22:21341043-21341236	194	21341125	2	3.51825	2.66437	0.67421	NAT10-RIP-1_vs_Input-1_1e-3_10_30_peak_7887	ENST00000414985	chr22	+	21336557	21345974	LZTR1	Ensembl	872	exon sense-overlapping
chr7:143295319-143295551	233	143295415	13	8.51134	5.25226	5.01998	NAT10-RIP-1_vs_Input-1_1e-3_10_30_peak_11204	ENST00000414990	chr7	+	143295132	143301932	FAM115B	Ensembl	2232	intergenic
chr7:143299860-143300102	243	143300030	13	16.5798	9.95459	12.617	NAT10-RIP-1_vs_Input-1_1e-3_10_30_peak_11205	ENST00000414990	chr7	+	143295132	143301932	FAM115B	Ensembl	2232	intergenic
chr7:5496502-5496700	199	5496558	3	5.02281	3.55249	1.91962	NAT10-RIP-1_vs_Input-1_1e-3_10_30_peak_10669	ENST00000415009	chr7	-	5470965	5553383	FBXL18	Ensembl	2526	exon sense-overlapping
chr7:5515998-5516808	811	5516210	11	7.47732	4.99471	4.08372	NAT10-RIP-1_vs_Input-1_1e-3_10_30_peak_10670	ENST00000415009	chr7	-	5470965	5553383	FBXL18	Ensembl	2526	exon sense-overlapping
chr7:5520004-5520472	469	5520305	10	8.51971	5.82542	5.02795	NAT10-RIP-1_vs_Input-1_1e-3_10_30_peak_10671	ENST00000415009	chr7	-	5470965	5553383	FBXL18	Ensembl	2526	exon sense-overlapping
chr7:5530749-5531085	337	5530982	3	4.74152	3.48194	1.69955	NAT10-RIP-1_vs_Input-1_1e-3_10_30_peak_10672	ENST00000415009	chr7	-	5470965	5553383	FBXL18	Ensembl	2526	exon sense-overlapping
chr7:5532046-5532266	221	5532082	2	3.07156	2.54264	0.44276	NAT10-RIP-1_vs_Input-1_1e-3_10_30_peak_10673	ENST00000415009	chr7	-	5470965	5553383	FBXL18	Ensembl	2526	exon sense-overlapping
chr7:5540144-5540495	352	5540327	10	10.3996	6.94272	6.76789	NAT10-RIP-1_vs_Input-1_1e-3_10_30_peak_10674	ENST00000415009	chr7	-	5470965	5553383	FBXL18	Ensembl	2526	exon sense-overlapping
chr7:5541003-5541631	629	5541264	8	6.66282	4.95009	3.35755	NAT10-RIP-1_vs_Input-1_1e-3_10_30_peak_10675	ENST00000415009	chr7	-	5470965	5553383	FBXL18	Ensembl	2526	exon sense-overlapping
chr2:85628887-85629080	194	85628996	4	6.62336	4.44061	3.32327	NAT10-RIP-1_vs_Input-1_1e-3_10_30_peak_6709	ENST00000415012	chr2	-	85628294	85640336	CAPG	Ensembl	531	exon sense-overlapping
chr2:191835141-191835350	210	191835246	35	6.08861	2.37745	2.8565	NAT10-RIP-1_vs_Input-1_1e-3_10_30_peak_7022	ENST00000415035	chr2	-	191829083	191839661	STAT1	Ensembl	663	exon sense-overlapping
chr22:41573040-41573254	215	41573197	6	4.60998	3.84266	1.5848	NAT10-RIP-1_vs_Input-1_1e-3_10_30_peak_8113	ENST00000415054	chr22	-	41565193	41579148	RP1-85F18.6	Ensembl	357	natural antisense
chr22:41573715-41574546	832	41574508	11	5.03664	3.5082	1.93254	NAT10-RIP-1_vs_Input-1_1e-3_10_30_peak_8114	ENST00000415054	chr22	-	41565193	41579148	RP1-85F18.6	Ensembl	357	natural antisense
chr1:108963404-108963933	530	108963663	5	6.73158	4.86319	3.41174	NAT10-RIP-1_vs_Input-1_1e-3_10_30_peak_652	ENST00000415059	chr1	-	108926357	108963917	SLC25A24P2	Ensembl	510	intronic antisense
chr9:138395856-138396191	336	138395911	17	4.41201	2.63999	1.42595	NAT10-RIP-1_vs_Input-1_1e-3_10_30_peak_12368	ENST00000415062	chr9	-	138395118	138398293	RP11-426A6.5	Ensembl	1117	natural antisense
chr2:236790898-236791128	231	236791039	416	106.809	3.67984	101.57	NAT10-RIP-1_vs_Input-1_1e-3_10_30_peak_7204	ENST00000415070	chr2	-	236791005	236791137	TMSB10P1	Ensembl	132	intronic antisense
chr7:43671035-43671288	254	43671185	8	4.66996	3.6733	1.63483	NAT10-RIP-1_vs_Input-1_1e-3_10_30_peak_10797	ENST00000415076	chr7	-	43648054	43769112	COA1	Ensembl	1737	exon sense-overlapping
chr20:33867359-33867892	534	33867478	20	13.269	6.47569	9.46117	NAT10-RIP-1_vs_Input-1_1e-3_10_30_peak_7412	ENST00000415116	chr20	-	33867542	33872589	EIF6	Ensembl	739	exon sense-overlapping
chr6:142623230-142623446	217	142623335	7	9.30288	6.31671	5.75458	NAT10-RIP-1_vs_Input-1_1e-3_10_30_peak_10469	ENST00000415128	chr6	+	142623086	142692091	GPR126	Ensembl	1610	exon sense-overlapping
chrX:65581075-65581281	207	65581219	7	8.38176	5.92314	4.89903	NAT10-RIP-1_vs_Input-1_1e-3_10_30_peak_12640	ENST00000415190	chrX	-	65580607	65581618	RP13-238N7.2	Ensembl	1011	intergenic
chr11:73840390-73840598	209	73840543	5	6.73158	4.86319	3.41174	NAT10-RIP-1_vs_Input-1_1e-3_10_30_peak_2218	ENST00000415191	chr11	-	73824245	73882002	C2CD3	Ensembl	2587	exon sense-overlapping
chr6:139487512-139487944	433	139487782	12	8.448	5.41094	4.96046	NAT10-RIP-1_vs_Input-1_1e-3_10_30_peak_10467	ENST00000415194	chr6	-	139480293	139560442	RP1-225E12.2	Ensembl	591	intronic antisense
chr1:88964079-88964346	268	88964197	9	10.0461	6.81425	6.43872	NAT10-RIP-1_vs_Input-1_1e-3_10_30_peak_607	ENST00000415219	chr1	-	88963991	88964359	RP11-76N22.1	Ensembl	368	intergenic
chrX:153579924-153582677	2754	153580690	208	126.936	9.33504	121.57	NAT10-RIP-1_vs_Input-1_1e-3_10_30_peak_12809	ENST00000415241	chrX	-	153580920	153581966	FLNA	Ensembl	704	exon sense-overlapping
chr1:40030773-40031045	273	40030908	17	12.6285	6.82775	8.85847	NAT10-RIP-1_vs_Input-1_1e-3_10_30_peak_461	ENST00000415255	chr1	+	40030831	40038875	RP11-69E11.8	Ensembl	551	intronic antisense
chr3:48539721-48539954	234	48539797	2	3.51825	2.66437	0.67421	NAT10-RIP-1_vs_Input-1_1e-3_10_30_peak_8383	ENST00000415268	chr3	-	48511192	48541587	SHISA5	Ensembl	556	exon sense-overlapping
chr7:75115199-75115506	308	75115417	16	11.5849	6.44843	7.87576	NAT10-RIP-1_vs_Input-1_1e-3_10_30_peak_10925	ENST00000415277	chr7	-	75103972	75115385	AC006014.7	Ensembl	523	exon sense-overlapping
chr1:96913182-96913465	284	96913444	7	3.83812	3.24457	0.94937	NAT10-RIP-1_vs_Input-1_1e-3_10_30_peak_633	ENST00000415278	chr1	+	96912485	96913874	EEF1A1P11	Ensembl	1389	intergenic
chr20:18485315-18485707	393	18485553	585	218.333	5.21964	212.657	NAT10-RIP-1_vs_Input-1_1e-3_10_30_peak_7342	ENST00000415286	chr20	+	18485276	18485710	RPS19P1	Ensembl	434	intergenic
chr10:23425824-23426517	694	23426398	139	24.5968	2.73129	20.3665	NAT10-RIP-1_vs_Input-1_1e-3_10_30_peak_1451	ENST00000415292	chr10	+	23425852	23426590	YWHAZP3	Ensembl	738	intergenic
chr2:55861517-55861727	211	55861619	8	6.36857	4.76625	3.10066	NAT10-RIP-1_vs_Input-1_1e-3_10_30_peak_6637	ENST00000415374	chr2	-	55861703	55920958	PNPT1	Ensembl	3308	exon sense-overlapping
chr1:224363163-224363406	244	224363364	46	8.20011	2.50459	4.74784	NAT10-RIP-1_vs_Input-1_1e-3_10_30_peak_1118	ENST00000415453	chr1	-	224363177	224363408	RP11-365O16.1	Ensembl	231	bidirectional
chr7:93655136-93655355	220	93655137	2	3.51825	2.66437	0.67421	NAT10-RIP-1_vs_Input-1_1e-3_10_30_peak_10963	ENST00000415536	chr7	+	93652144	93694035	AC003092.1	Ensembl	639	intergenic
chr2:132269885-132270115	231	132270000	9	5.97348	4.3751	2.74864	NAT10-RIP-1_vs_Input-1_1e-3_10_30_peak_6887	ENST00000415574	chr2	+	132250385	132277994	AC093838.4	Ensembl	2762	bidirectional
chr2:132271417-132271777	361	132271558	5	4.47348	3.78694	1.47291	NAT10-RIP-1_vs_Input-1_1e-3_10_30_peak_6888	ENST00000415574	chr2	+	132250385	132277994	AC093838.4	Ensembl	2762	bidirectional
chr2:132273012-132273627	616	132273260	10	10.3996	6.94272	6.76789	NAT10-RIP-1_vs_Input-1_1e-3_10_30_peak_6889	ENST00000415574	chr2	+	132250385	132277994	AC093838.4	Ensembl	2762	bidirectional
chr2:132277938-132278171	234	132278065	11	11.5861	7.50194	7.8768	NAT10-RIP-1_vs_Input-1_1e-3_10_30_peak_6890	ENST00000415574	chr2	+	132250385	132277994	AC093838.4	Ensembl	2762	bidirectional
chr5:56155549-56155739	191	56155682	3	5.02281	3.55249	1.91962	NAT10-RIP-1_vs_Input-1_1e-3_10_30_peak_9469	ENST00000415589	chr5	-	56137842	56157991	AC008937.2	Ensembl	619	natural antisense
chr12:30948809-30949012	204	30948901	6	8.20976	5.67373	4.75384	NAT10-RIP-1_vs_Input-1_1e-3_10_30_peak_2532	ENST00000415632	chr12	+	30947976	30949140	LINC00941	Ensembl	1164	intergenic
chr16:22545039-22547752	2714	22547546	67	57.4958	13.7295	52.6843	NAT10-RIP-1_vs_Input-1_1e-3_10_30_peak_4111	ENST00000415654	chr16	+	22490441	22547834	NPIPB5	Ensembl	5708	exon sense-overlapping
chr9:109932157-109932619	463	109932458	100	20.8036	2.97411	16.6848	NAT10-RIP-1_vs_Input-1_1e-3_10_30_peak_12160	ENST00000415694	chr9	-	109931849	109933429	RP11-417L14.1	Ensembl	1580	intergenic
chr6:107214738-107215083	346	107215008	2	3.51825	2.66437	0.67421	NAT10-RIP-1_vs_Input-1_1e-3_10_30_peak_10383	ENST00000415714	chr6	-	107194959	107220168	RP1-60O19.1	Ensembl	260	intergenic
chr6:107219582-107219874	293	107219767	3	5.02281	3.55249	1.91962	NAT10-RIP-1_vs_Input-1_1e-3_10_30_peak_10384	ENST00000415714	chr6	-	107194959	107220168	RP1-60O19.1	Ensembl	260	intergenic
chr7:44611057-44611254	198	44611166	15	11.5419	6.65961	7.83645	NAT10-RIP-1_vs_Input-1_1e-3_10_30_peak_10812	ENST00000415758	chr7	-	44607814	44613507	DDX56	Ensembl	1287	exon sense-overlapping
chr22:21982771-21982969	199	21982870	10	6.23026	4.38235	2.973	NAT10-RIP-1_vs_Input-1_1e-3_10_30_peak_7892	ENST00000415762	chr22	-	21982377	21984353	YDJC	Ensembl	1410	exon sense-overlapping
chr22:21983612-21983938	327	21983860	4	5.17189	3.997	2.04854	NAT10-RIP-1_vs_Input-1_1e-3_10_30_peak_7893	ENST00000415762	chr22	-	21982377	21984353	YDJC	Ensembl	1410	exon sense-overlapping
chrY:19868968-19869296	329	19869069	168	65.1206	5.20957	60.2144	NAT10-RIP-1_vs_Input-1_1e-3_10_30_peak_12875	ENST00000415776	chrY	-	19868880	19870005	ACTG1P2	Ensembl	1125	intergenic
chrY:19869492-19869709	218	19869628	63	27.0276	5.30722	22.7316	NAT10-RIP-1_vs_Input-1_1e-3_10_30_peak_12876	ENST00000415776	chrY	-	19868880	19870005	ACTG1P2	Ensembl	1125	intergenic
chr3:139213522-139213788	267	139213641	151	89.6677	8.75425	84.5361	NAT10-RIP-1_vs_Input-1_1e-3_10_30_peak_8689	ENST00000415794	chr3	+	139212650	139213779	ACTG1P1	Ensembl	1129	intergenic
chr16:2147343-2148004	662	2147930	3	4.44344	3.39658	1.45232	NAT10-RIP-1_vs_Input-1_1e-3_10_30_peak_3929	ENST00000415938	chr16	-	2147728	2162964	PKD1	Ensembl	3386	exon sense-overlapping
chr16:2148768-2148957	190	2148800	5	5.71831	4.44235	2.51828	NAT10-RIP-1_vs_Input-1_1e-3_10_30_peak_3930	ENST00000415938	chr16	-	2147728	2162964	PKD1	Ensembl	3386	exon sense-overlapping
chr16:2153356-2153796	441	2153666	7	6.10806	4.70237	2.87077	NAT10-RIP-1_vs_Input-1_1e-3_10_30_peak_3931	ENST00000415938	chr16	-	2147728	2162964	PKD1	Ensembl	3386	exon sense-overlapping
chr16:2156559-2156923	365	2156602	4	4.72819	3.81418	1.68809	NAT10-RIP-1_vs_Input-1_1e-3_10_30_peak_3932	ENST00000415938	chr16	-	2147728	2162964	PKD1	Ensembl	3386	exon sense-overlapping
chr16:2158307-2161083	2777	2158912	15	20.7462	11.8463	16.6286	NAT10-RIP-1_vs_Input-1_1e-3_10_30_peak_3933	ENST00000415938	chr16	-	2147728	2162964	PKD1	Ensembl	3386	exon sense-overlapping
chr16:2161440-2161772	333	2161581	11	11.7138	7.57388	7.99502	NAT10-RIP-1_vs_Input-1_1e-3_10_30_peak_3934	ENST00000415938	chr16	-	2147728	2162964	PKD1	Ensembl	3386	exon sense-overlapping
chr2:205610297-205610693	397	205610582	2	3.23606	2.59141	0.56875	NAT10-RIP-1_vs_Input-1_1e-3_10_30_peak_7059	ENST00000415947	chr2	+	205410515	205913318	PARD3B	Ensembl	1668	exon sense-overlapping
chr2:205714054-205714304	251	205714125	2	3.51825	2.66437	0.67421	NAT10-RIP-1_vs_Input-1_1e-3_10_30_peak_7060	ENST00000415947	chr2	+	205410515	205913318	PARD3B	Ensembl	1668	exon sense-overlapping
chr9:131870101-131870360	260	131870206	11	10.8103	7.05355	7.15082	NAT10-RIP-1_vs_Input-1_1e-3_10_30_peak_12306	ENST00000415948	chr9	-	131864720	131871555	CRAT	Ensembl	800	exon sense-overlapping
chr7:148751091-148751293	203	148751179	114	31.5944	3.71917	27.1917	NAT10-RIP-1_vs_Input-1_1e-3_10_30_peak_11232	ENST00000415962	chr7	+	148751052	148751265	COX6B1P1	Ensembl	213	intergenic
chr7:56060811-56061000	190	56060869	4	6.50413	4.41212	3.22358	NAT10-RIP-1_vs_Input-1_1e-3_10_30_peak_10850	ENST00000415967	chr7	+	56049165	56066997	GBAS	Ensembl	872	exon sense-overlapping
chr1:243255780-243256155	376	243255842	3	5.02281	3.55249	1.91962	NAT10-RIP-1_vs_Input-1_1e-3_10_30_peak_1202	ENST00000415989	chr1	-	243254692	243255892	RP11-261C10.3	Ensembl	318	intergenic
chr16:48294087-48294511	425	48294274	2	3.36627	2.62668	0.66332	NAT10-RIP-1_vs_Input-1_1e-3_10_30_peak_4270	ENST00000416006	chr16	+	48278265	48381527	LONP2	Ensembl	2056	exon sense-overlapping
chr9:76089576-76089950	375	76089792	11	10.745	7.015	7.09081	NAT10-RIP-1_vs_Input-1_1e-3_10_30_peak_12049	ENST00000416030	chr9	-	76089293	76090989	RP11-404E6.1	Ensembl	1696	intergenic
chr21:45466806-45467000	195	45466895	73	19.1345	3.43059	15.0732	NAT10-RIP-1_vs_Input-1_1e-3_10_30_peak_7764	ENST00000416034	chr21	-	45466227	45466922	H2AFZP1	Ensembl	395	intronic antisense
chr22:42533950-42534197	248	42533996	2	3.51825	2.66437	0.67421	NAT10-RIP-1_vs_Input-1_1e-3_10_30_peak_8141	ENST00000416037	chr22	+	42486934	42535286	NDUFA6-AS1	Ensembl	4485	intronic antisense
chrX:48558748-48559007	260	48558884	4	3.10135	2.93898	0.46028	NAT10-RIP-1_vs_Input-1_1e-3_10_30_peak_12557	ENST00000416061	chrX	-	48557353	48595570	AF196970.3	Ensembl	925	natural antisense
chr2:182780146-182780416	271	182780198	21	3.75732	2.20008	0.87947	NAT10-RIP-1_vs_Input-1_1e-3_10_30_peak_6991	ENST00000416081	chr2	+	182758119	182795465	SSFA2	Ensembl	5067	exon sense-overlapping
chr2:210044995-210045465	471	210045058	24	9.95792	4.23091	6.35945	NAT10-RIP-1_vs_Input-1_1e-3_10_30_peak_7081	ENST00000416092	chr2	+	210043527	210046742	MEAF6P1	Ensembl	327	intergenic
chr12:122217009-122217522	514	122217387	24	14.3779	6.18453	10.5136	NAT10-RIP-1_vs_Input-1_1e-3_10_30_peak_2891	ENST00000416147	chr12	+	122214168	122218656	TMEM120B	Ensembl	532	exon sense-overlapping
chr7:41725540-41725921	382	41725693	5	8.30256	5.32874	4.83408	NAT10-RIP-1_vs_Input-1_1e-3_10_30_peak_10793	ENST00000416150	chr7	-	41706765	41744933	AC005027.3	Ensembl	386	intron sense-overlapping
chr7:41727250-41727546	297	41727419	3	4.92784	3.5297	1.86172	NAT10-RIP-1_vs_Input-1_1e-3_10_30_peak_10794	ENST00000416150	chr7	-	41706765	41744933	AC005027.3	Ensembl	386	intron sense-overlapping
chr3:47460830-47461135	306	47461067	15	8.68098	4.96788	5.17885	NAT10-RIP-1_vs_Input-1_1e-3_10_30_peak_8369	ENST00000416208	chr3	-	47460874	47517427	SCAP	Ensembl	1222	exon sense-overlapping
chr3:47468945-47469172	228	47469055	9	14.0286	8.45955	10.1839	NAT10-RIP-1_vs_Input-1_1e-3_10_30_peak_8370	ENST00000416208	chr3	-	47460874	47517427	SCAP	Ensembl	1222	exon sense-overlapping
chr11:67053494-67053696	203	67053688	8	5.38033	4.13419	2.22755	NAT10-RIP-1_vs_Input-1_1e-3_10_30_peak_2156	ENST00000416281	chr11	+	67044007	67054026	ADRBK1	Ensembl	4493	exon sense-overlapping
chr10:97634184-97634383	200	97634223	8	5.40443	4.14979	2.2475	NAT10-RIP-1_vs_Input-1_1e-3_10_30_peak_1665	ENST00000416301	chr10	-	97512962	97849971	ENTPD1-AS1	Ensembl	4241	intronic antisense
chr9:96952910-96953166	257	96953015	2	3.51825	2.66437	0.67421	NAT10-RIP-1_vs_Input-1_1e-3_10_30_peak_12131	ENST00000416309	chr9	-	96938883	96966825	MIRLET7DHG	Ensembl	1294	intergenic
chr19:54771965-54772286	322	54772108	23	5.37146	2.64766	2.21922	NAT10-RIP-1_vs_Input-1_1e-3_10_30_peak_6455	ENST00000416320	chr19	+	54771858	54772899	AC010492.5	Ensembl	649	intergenic
chr6:43483636-43483837	202	43483726	24	13.6815	5.85124	9.85467	NAT10-RIP-1_vs_Input-1_1e-3_10_30_peak_10272	ENST00000416380	chr6	-	43480500	43484680	YIPF3	Ensembl	1005	exon sense-overlapping
chr22:39135746-39135936	191	39135817	9	7.21932	5.16788	3.85174	NAT10-RIP-1_vs_Input-1_1e-3_10_30_peak_8087	ENST00000416406	chr22	+	39135007	39145046	RP3-508I15.14	Ensembl	500	intronic antisense
chr22:39138289-39138821	533	39138438	9	9.12292	6.31157	5.58528	NAT10-RIP-1_vs_Input-1_1e-3_10_30_peak_8088	ENST00000416406	chr22	+	39135007	39145046	RP3-508I15.14	Ensembl	500	intronic antisense
chr22:49969367-49969630	264	49969407	2	3.51825	2.66437	0.67421	NAT10-RIP-1_vs_Input-1_1e-3_10_30_peak_8195	ENST00000416411	chr22	-	49829872	50051105	C22orf34	Ensembl	542	exon sense-overlapping
chr21:41032916-41033395	480	41033266	4	4.58635	3.75065	1.56405	NAT10-RIP-1_vs_Input-1_1e-3_10_30_peak_7737	ENST00000416555	chr21	+	41002197	41098012	AF064860.5	Ensembl	544	intron sense-overlapping
chr7:65845240-65845436	197	65845373	4	4.48126	3.70196	1.47291	NAT10-RIP-1_vs_Input-1_1e-3_10_30_peak_10869	ENST00000416572	chr7	-	65844813	65860906	LINC00174	Ensembl	556	intergenic
chr2:73217113-73217319	207	73217122	3	4.44344	3.39658	1.45232	NAT10-RIP-1_vs_Input-1_1e-3_10_30_peak_6668	ENST00000416579	chr2	-	73200309	73298857	SFXN5	Ensembl	895	exon sense-overlapping
chr4:118249271-118249707	437	118249464	3	5.02281	3.55249	1.91962	NAT10-RIP-1_vs_Input-1_1e-3_10_30_peak_9153	ENST00000416680	chr4	-	118235752	118281795	AC107399.2	Ensembl	735	intergenic
chr4:118251618-118251981	364	118251735	3	5.02281	3.55249	1.91962	NAT10-RIP-1_vs_Input-1_1e-3_10_30_peak_9154	ENST00000416680	chr4	-	118235752	118281795	AC107399.2	Ensembl	735	intergenic
chr4:118252645-118252898	254	118252719	2	3.25383	2.59639	0.57894	NAT10-RIP-1_vs_Input-1_1e-3_10_30_peak_9155	ENST00000416680	chr4	-	118235752	118281795	AC107399.2	Ensembl	735	intergenic
chr4:118276455-118277311	857	118276698	4	6.62336	4.44061	3.32327	NAT10-RIP-1_vs_Input-1_1e-3_10_30_peak_9156	ENST00000416680	chr4	-	118235752	118281795	AC107399.2	Ensembl	735	intergenic
chr4:118278771-118278963	193	118278867	2	3.51825	2.66437	0.67421	NAT10-RIP-1_vs_Input-1_1e-3_10_30_peak_9157	ENST00000416680	chr4	-	118235752	118281795	AC107399.2	Ensembl	735	intergenic
chr4:118279393-118279672	280	118279550	4	6.62336	4.44061	3.32327	NAT10-RIP-1_vs_Input-1_1e-3_10_30_peak_9158	ENST00000416680	chr4	-	118235752	118281795	AC107399.2	Ensembl	735	intergenic
chr4:118280786-118281022	237	118280851	4	6.50413	4.41212	3.22358	NAT10-RIP-1_vs_Input-1_1e-3_10_30_peak_9159	ENST00000416680	chr4	-	118235752	118281795	AC107399.2	Ensembl	735	intergenic
chr4:49563158-49563449	292	49563253	3	3.98605	3.24213	1.05486	NAT10-RIP-1_vs_Input-1_1e-3_10_30_peak_9042	ENST00000416712	chr4	-	49563301	49563487	RP11-241F15.9	Ensembl	186	intergenic
chr7:121080930-121081267	338	121081111	151	70.5649	6.38889	65.5959	NAT10-RIP-1_vs_Input-1_1e-3_10_30_peak_11098	ENST00000416734	chr7	-	121080887	121081315	RP11-3L10.3	Ensembl	428	intergenic
chr22:24671173-24671440	268	24671292	2	3.16752	2.57168	0.51232	NAT10-RIP-1_vs_Input-1_1e-3_10_30_peak_7928	ENST00000416735	chr22	+	24666850	24720272	SPECC1L	Ensembl	566	exon sense-overlapping
chr22:24703819-24704126	308	24703900	2	3.25383	2.59639	0.57894	NAT10-RIP-1_vs_Input-1_1e-3_10_30_peak_7929	ENST00000416735	chr22	+	24666850	24720272	SPECC1L	Ensembl	566	exon sense-overlapping
chr22:24717399-24718195	797	24718135	21	12.3127	5.75874	8.55883	NAT10-RIP-1_vs_Input-1_1e-3_10_30_peak_7930	ENST00000416735	chr22	+	24666850	24720272	SPECC1L	Ensembl	566	exon sense-overlapping
chr22:24718399-24718871	473	24718704	14	8.81171	5.23491	5.30003	NAT10-RIP-1_vs_Input-1_1e-3_10_30_peak_7931	ENST00000416735	chr22	+	24666850	24720272	SPECC1L	Ensembl	566	exon sense-overlapping
chr7:99704853-99705185	333	99704944	17	5.81047	3.23842	2.6027	NAT10-RIP-1_vs_Input-1_1e-3_10_30_peak_11012	ENST00000416938	chr7	+	99699488	99706662	AP4M1	Ensembl	3408	exon sense-overlapping
chr9:70662470-70662672	203	70662577	5	8.30256	5.32874	4.83408	NAT10-RIP-1_vs_Input-1_1e-3_10_30_peak_12032	ENST00000417001	chr9	+	70662043	70663084	RP11-154P18.2	Ensembl	635	intergenic
chr4:103655556-103655767	212	103655665	14	7.26163	4.34223	3.89067	NAT10-RIP-1_vs_Input-1_1e-3_10_30_peak_9130	ENST00000417049	chr4	+	103655514	103655772	RP11-10L12.1	Ensembl	258	intronic antisense
chr1:202407913-202408735	823	202408286	50	31.2232	7.99823	26.828	NAT10-RIP-1_vs_Input-1_1e-3_10_30_peak_1027	ENST00000417053	chr1	+	202407523	202408694	RP11-175B9.2	Ensembl	1171	intron sense-overlapping
chr1:1661968-1662203	236	1662046	10	7.31955	5.07196	3.94203	NAT10-RIP-1_vs_Input-1_1e-3_10_30_peak_75	ENST00000417099	chr1	+	1656053	1663343	RP1-283E3.4	Ensembl	1808	intronic antisense
chr6:111179461-111180047	587	111179786	52	20.1484	4.64823	16.0526	NAT10-RIP-1_vs_Input-1_1e-3_10_30_peak_10405	ENST00000417134	chr6	+	111179441	111180350	CNN2P9	Ensembl	909	intron sense-overlapping
chr2:191776040-191776479	440	191776267	13	4.72192	3.10672	1.68287	NAT10-RIP-1_vs_Input-1_1e-3_10_30_peak_7015	ENST00000417154	chr2	+	191765389	191792119	GLS	Ensembl	837	exon sense-overlapping
chr2:191777612-191778404	793	191777995	15	6.02693	3.55054	2.79794	NAT10-RIP-1_vs_Input-1_1e-3_10_30_peak_7016	ENST00000417154	chr2	+	191765389	191792119	GLS	Ensembl	837	exon sense-overlapping
chr2:191782555-191783958	1404	191783520	24	9.16372	3.9207	5.6242	NAT10-RIP-1_vs_Input-1_1e-3_10_30_peak_7017	ENST00000417154	chr2	+	191765389	191792119	GLS	Ensembl	837	exon sense-overlapping
chr2:191789502-191790809	1308	191789696	9	6.75357	4.87352	3.42947	NAT10-RIP-1_vs_Input-1_1e-3_10_30_peak_7018	ENST00000417154	chr2	+	191765389	191792119	GLS	Ensembl	837	exon sense-overlapping
chr2:191791442-191791740	299	191791653	12	7.01072	4.52953	3.66575	NAT10-RIP-1_vs_Input-1_1e-3_10_30_peak_7019	ENST00000417154	chr2	+	191765389	191792119	GLS	Ensembl	837	exon sense-overlapping
chr15:91524785-91525103	319	91525016	10	3.10216	2.50599	0.46031	NAT10-RIP-1_vs_Input-1_1e-3_10_30_peak_3834	ENST00000417173	chr15	-	91524172	91537767	PRC1	Ensembl	1215	exon sense-overlapping
chr2:3482986-3483196	211	3483071	12	6.43901	4.1884	3.16559	NAT10-RIP-1_vs_Input-1_1e-3_10_30_peak_6512	ENST00000417243	chr2	+	3425653	3483338	TRAPPC12	Ensembl	1047	exon sense-overlapping
chr1:143719973-143720286	314	143720064	8	3.29965	2.79443	0.61825	NAT10-RIP-1_vs_Input-1_1e-3_10_30_peak_764	ENST00000417260	chr1	+	143699872	143720401	RP6-206I17.2	Ensembl	1400	intergenic
chrY:2835164-2835363	200	2835313	2	3.49022	2.65769	0.67421	NAT10-RIP-1_vs_Input-1_1e-3_10_30_peak_12849	ENST00000417305	chrY	-	2834884	2870667	ZFY-AS1	Ensembl	500	natural antisense
chrY:2848159-2848481	323	2848218	5	4.50235	3.80378	1.49202	NAT10-RIP-1_vs_Input-1_1e-3_10_30_peak_12850	ENST00000417305	chrY	-	2834884	2870667	ZFY-AS1	Ensembl	500	natural antisense
chr5:69521408-69521615	208	69521515	8	11.3322	7.29479	7.63891	NAT10-RIP-1_vs_Input-1_1e-3_10_30_peak_9490	ENST00000417337	chr5	-	69515818	69580686	RP11-1415C14.3	Ensembl	593	intergenic
chr22:35802539-35802729	191	35802631	15	12.7137	7.3774	8.93863	NAT10-RIP-1_vs_Input-1_1e-3_10_30_peak_8026	ENST00000417343	chr22	+	35796134	35806001	MCM5	Ensembl	557	exon sense-overlapping
chr20:30720695-30720904	210	30720826	6	5.28382	4.25791	2.14807	NAT10-RIP-1_vs_Input-1_1e-3_10_30_peak_7370	ENST00000417389	chr20	+	30697569	30729409	TM9SF4	Ensembl	553	exon sense-overlapping
chr6:128380932-128381363	432	128381035	3	3.91321	3.21472	1.00742	NAT10-RIP-1_vs_Input-1_1e-3_10_30_peak_10432	ENST00000417390	chr6	+	128349030	128406393	RP11-103C16.2	Ensembl	752	intronic antisense
chr10:44100230-44101086	857	44100639	93	34.1017	4.71549	29.6482	NAT10-RIP-1_vs_Input-1_1e-3_10_30_peak_1495	ENST00000417455	chr10	-	44100290	44101699	CAP1P2	Ensembl	1409	bidirectional
chr10:44101480-44101676	197	44101532	64	20.7612	4.04296	16.6432	NAT10-RIP-1_vs_Input-1_1e-3_10_30_peak_1496	ENST00000417455	chr10	-	44100290	44101699	CAP1P2	Ensembl	1409	bidirectional
chr7:100466125-100466471	347	100466306	22	18.1737	8.72435	14.147	NAT10-RIP-1_vs_Input-1_1e-3_10_30_peak_11031	ENST00000417475	chr7	+	100465008	100468297	TRIP6	Ensembl	992	exon sense-overlapping
chr22:28378949-28379321	373	28378981	11	6.68617	4.50194	3.38002	NAT10-RIP-1_vs_Input-1_1e-3_10_30_peak_7955	ENST00000417497	chr22	+	28331148	28395645	TTC28-AS1	Ensembl	627	intronic antisense
chr22:28395018-28395214	197	28395103	8	6.18619	4.6511	2.93804	NAT10-RIP-1_vs_Input-1_1e-3_10_30_peak_7956	ENST00000417497	chr22	+	28331148	28395645	TTC28-AS1	Ensembl	627	intronic antisense
chr9:66493591-66493806	216	66493652	3	5.02281	3.55249	1.91962	NAT10-RIP-1_vs_Input-1_1e-3_10_30_peak_12008	ENST00000417533	chr9	-	66493571	66494196	RP11-262H14.5	Ensembl	625	intergenic
chr14:99439257-99439556	300	99439406	319	80.2933	3.59985	75.2331	NAT10-RIP-1_vs_Input-1_1e-3_10_30_peak_3395	ENST00000417615	chr14	-	99439215	99439638	RPL3P4	Ensembl	423	intergenic
chr1:700152-700393	242	700295	5	3.3774	3.10073	0.67105	NAT10-RIP-1_vs_Input-1_1e-3_10_30_peak_13	ENST00000417659	chr1	-	694411	700305	RP11-206L10.5	Ensembl	295	intergenic
chr18:12325058-12326440	1383	12326006	193	99.4786	7.341	94.2828	NAT10-RIP-1_vs_Input-1_1e-3_10_30_peak_5310	ENST00000417736	chr18	+	12308239	12326562	TUBB6	Ensembl	2163	exon sense-overlapping
chr2:26203437-26203881	445	26203792	15	5.75162	3.41417	2.54989	NAT10-RIP-1_vs_Input-1_1e-3_10_30_peak_6551	ENST00000417737	chr2	-	26149470	26205366	KIF3C	Ensembl	5452	exon sense-overlapping
chr2:26204667-26204975	309	26204707	12	6.08623	3.98149	2.8542	NAT10-RIP-1_vs_Input-1_1e-3_10_30_peak_6552	ENST00000417737	chr2	-	26149470	26205366	KIF3C	Ensembl	5452	exon sense-overlapping
chr15:44085952-44086186	235	44086058	44	14.2144	3.82887	10.3619	NAT10-RIP-1_vs_Input-1_1e-3_10_30_peak_3644	ENST00000417761	chr15	-	44064814	44091331	RP11-296A16.1	Ensembl	2326	exon sense-overlapping
chr3:44380557-44380753	197	44380603	3	3.98605	3.24213	1.05486	NAT10-RIP-1_vs_Input-1_1e-3_10_30_peak_8333	ENST00000417768	chr3	+	44380297	44442042	TCAIM	Ensembl	1078	exon sense-overlapping
chr22:22050002-22050217	216	22050135	4	4.2031	3.56647	1.24514	NAT10-RIP-1_vs_Input-1_1e-3_10_30_peak_7894	ENST00000417788	chr22	+	22020311	22052201	PPIL2	Ensembl	4213	exon sense-overlapping
chr22:22051194-22051767	574	22051658	8	4.08378	3.29412	1.13772	NAT10-RIP-1_vs_Input-1_1e-3_10_30_peak_7895	ENST00000417788	chr22	+	22020311	22052201	PPIL2	Ensembl	4213	exon sense-overlapping
chr7:32772239-32772514	276	32772399	4	3.89844	3.40712	0.99658	NAT10-RIP-1_vs_Input-1_1e-3_10_30_peak_10767	ENST00000417811	chr7	-	32620560	32801399	DPY19L1P1	Ensembl	2594	intronic antisense
chr7:32793408-32793786	379	32793729	9	6.56516	4.75357	3.27979	NAT10-RIP-1_vs_Input-1_1e-3_10_30_peak_10768	ENST00000417811	chr7	-	32620560	32801399	DPY19L1P1	Ensembl	2594	intronic antisense
chr7:74789201-74789482	282	74789336	8	5.79842	4.40372	2.59172	NAT10-RIP-1_vs_Input-1_1e-3_10_30_peak_10918	ENST00000417840	chr7	+	74765954	74789271	AC118138.2	Ensembl	808	intergenic
chr1:153825517-153825750	234	153825622	108	31.1342	3.82907	26.7408	NAT10-RIP-1_vs_Input-1_1e-3_10_30_peak_850	ENST00000417868	chr1	-	153824581	153825890	RP11-216N14.7	Ensembl	1309	intron sense-overlapping
chr22:50703803-50704267	465	50703926	2	3.27186	2.60139	0.59488	NAT10-RIP-1_vs_Input-1_1e-3_10_30_peak_8206	ENST00000417877	chr22	-	50702167	50708822	MAPK11	Ensembl	2409	exon sense-overlapping
chr6:108325855-108326648	794	108325987	393	122.39	4.33541	117.05	NAT10-RIP-1_vs_Input-1_1e-3_10_30_peak_10396	ENST00000417878	chr6	-	108325560	108326772	RPL3P7	Ensembl	1212	intergenic
chr2:111144634-111144841	208	111144740	8	6.66282	4.95009	3.35755	NAT10-RIP-1_vs_Input-1_1e-3_10_30_peak_6772	ENST00000417923	chr2	-	111144091	111145013	AC112229.4	Ensembl	922	intergenic
chr9:35449903-35450196	294	35450100	26	9.06483	3.69284	5.53198	NAT10-RIP-1_vs_Input-1_1e-3_10_30_peak_11948	ENST00000417941	chr9	+	35406764	35483026	ATP8B5P	Ensembl	2860	intergenic
chr13:111160280-111160516	237	111160372	8	8.36889	5.94853	4.89406	NAT10-RIP-1_vs_Input-1_1e-3_10_30_peak_3160	ENST00000417970	chr13	-	111154921	111160526	COL4A2-AS1	Ensembl	540	natural antisense
chrX:46147572-46147791	220	46147680	6	9.88054	6.17697	6.28886	NAT10-RIP-1_vs_Input-1_1e-3_10_30_peak_12534	ENST00000417985	chrX	-	46147450	46148563	ACTBP1	Ensembl	1113	intergenic
chr22:37621353-37621855	503	37621617	12	9.93168	6.33557	6.33485	NAT10-RIP-1_vs_Input-1_1e-3_10_30_peak_8051	ENST00000417990	chr22	-	37621303	37622035	Z82188.1	Ensembl	731	exon sense-overlapping
chr1:81004080-81004348	269	81004221	3	5.02281	3.55249	1.91962	NAT10-RIP-1_vs_Input-1_1e-3_10_30_peak_588	ENST00000418041	chr1	+	81001439	81112473	RP5-887A10.1	Ensembl	543	intergenic
chr1:81008617-81009031	415	81008770	4	5.31972	4.05266	2.17419	NAT10-RIP-1_vs_Input-1_1e-3_10_30_peak_589	ENST00000418041	chr1	+	81001439	81112473	RP5-887A10.1	Ensembl	543	intergenic
chr1:81022173-81022591	419	81022343	3	5.02281	3.55249	1.91962	NAT10-RIP-1_vs_Input-1_1e-3_10_30_peak_590	ENST00000418041	chr1	+	81001439	81112473	RP5-887A10.1	Ensembl	543	intergenic
chr1:81047720-81047924	205	81047822	2	3.51825	2.66437	0.67421	NAT10-RIP-1_vs_Input-1_1e-3_10_30_peak_591	ENST00000418041	chr1	+	81001439	81112473	RP5-887A10.1	Ensembl	543	intergenic
chr1:3654816-3655025	210	3654920	9	6.75357	4.87352	3.42947	NAT10-RIP-1_vs_Input-1_1e-3_10_30_peak_107	ENST00000418088	chr1	-	3652547	3663340	TP73-AS1	Ensembl	3329	natural antisense
chr1:3662305-3662594	290	3662459	5	5.13688	4.15473	2.01533	NAT10-RIP-1_vs_Input-1_1e-3_10_30_peak_108	ENST00000418088	chr1	-	3652547	3663340	TP73-AS1	Ensembl	3329	natural antisense
chr1:3663217-3663447	231	3663291	14	8.79729	5.22638	5.28625	NAT10-RIP-1_vs_Input-1_1e-3_10_30_peak_109	ENST00000418088	chr1	-	3652547	3663340	TP73-AS1	Ensembl	3329	natural antisense
chr17:38318973-38319166	194	38319070	9	9.48557	6.51387	5.92184	NAT10-RIP-1_vs_Input-1_1e-3_10_30_peak_4896	ENST00000418132	chr17	+	38296570	38323333	CASC3	Ensembl	1986	exon sense-overlapping
chr17:38320002-38320331	330	38320177	21	8.24811	3.87656	4.78932	NAT10-RIP-1_vs_Input-1_1e-3_10_30_peak_4897	ENST00000418132	chr17	+	38296570	38323333	CASC3	Ensembl	1986	exon sense-overlapping
chr6:107186870-107187138	269	107186999	2	3.51825	2.66437	0.67421	NAT10-RIP-1_vs_Input-1_1e-3_10_30_peak_10382	ENST00000418134	chr6	-	107172489	107187962	RP1-60O19.1	Ensembl	650	intergenic
chr1:990443-991359	917	990963	32	15.6321	5.37227	11.7117	NAT10-RIP-1_vs_Input-1_1e-3_10_30_peak_34	ENST00000418300	chr1	+	990412	991496	RP11-54O7.14	Ensembl	402	exon sense-overlapping
chr7:43958298-43959504	1207	43959291	32	11.5984	4.00171	7.88833	NAT10-RIP-1_vs_Input-1_1e-3_10_30_peak_10802	ENST00000418303	chr7	+	43958295	43959653	TUBG1P	Ensembl	1358	intronic antisense
chr2:237988915-237989189	275	237989101	2	3.51825	2.66437	0.67421	NAT10-RIP-1_vs_Input-1_1e-3_10_30_peak_7207	ENST00000418430	chr2	-	237968076	237994460	AC105760.2	Ensembl	2341	natural antisense
chr4:39321995-39322217	223	39322103	14	10.4823	6.24339	6.84358	NAT10-RIP-1_vs_Input-1_1e-3_10_30_peak_9015	ENST00000418436	chr4	-	39322084	39367982	RFC1	Ensembl	1255	exon sense-overlapping
chr13:21834756-21835138	383	21835045	5	3.68257	3.30006	0.81261	NAT10-RIP-1_vs_Input-1_1e-3_10_30_peak_2998	ENST00000418437	chr13	+	21834170	21835719	ESRRAP2	Ensembl	1549	intergenic
chr13:23708388-23708636	249	23708519	155	96.6916	9.42892	91.514	NAT10-RIP-1_vs_Input-1_1e-3_10_30_peak_3009	ENST00000418454	chr13	+	23708312	23708703	HMGA1P6	Ensembl	391	intergenic
chr18:46844090-46844296	207	46844205	2	3.46867	2.65247	0.67421	NAT10-RIP-1_vs_Input-1_1e-3_10_30_peak_5374	ENST00000418472	chr18	-	46812817	46938311	DYM	Ensembl	961	exon sense-overlapping
chr22:39112644-39112884	241	39112770	18	20.9818	11.5572	16.8578	NAT10-RIP-1_vs_Input-1_1e-3_10_30_peak_8084	ENST00000418601	chr22	+	39101953	39117827	GTPBP1	Ensembl	810	exon sense-overlapping
chr3:169201488-169201689	202	169201594	215	45.4154	3.12409	40.77	NAT10-RIP-1_vs_Input-1_1e-3_10_30_peak_8744	ENST00000418623	chr3	-	169201458	169201868	RP11-641D5.1	Ensembl	410	intron sense-overlapping
chr7:43906207-43906454	248	43906342	29	8.05945	3.14725	4.61815	NAT10-RIP-1_vs_Input-1_1e-3_10_30_peak_10799	ENST00000418740	chr7	-	43906160	43909116	MRPS24	Ensembl	743	exon sense-overlapping
chr7:26438914-26439122	209	26438930	2	3.51825	2.66437	0.67421	NAT10-RIP-1_vs_Input-1_1e-3_10_30_peak_10735	ENST00000418758	chr7	+	26438350	26538594	AC004540.5	Ensembl	3202	intergenic
chr7:26510288-26510582	295	26510435	2	3.51825	2.66437	0.67421	NAT10-RIP-1_vs_Input-1_1e-3_10_30_peak_10736	ENST00000418758	chr7	+	26438350	26538594	AC004540.5	Ensembl	3202	intergenic
chr22:39134669-39134987	319	39134698	5	4.13867	3.58665	1.18705	NAT10-RIP-1_vs_Input-1_1e-3_10_30_peak_8086	ENST00000418803	chr22	+	39130734	39134995	RP3-508I15.19	Ensembl	527	intron sense-overlapping
chrX:40218744-40218949	206	40218833	8	7.21999	5.29016	3.85174	NAT10-RIP-1_vs_Input-1_1e-3_10_30_peak_12521	ENST00000418838	chrX	-	40218435	40219979	RP6-186E3.1	Ensembl	1544	intergenic
chr1:1322249-1322973	725	1322744	46	24.4866	6.42828	20.2591	NAT10-RIP-1_vs_Input-1_1e-3_10_30_peak_56	ENST00000418865	chr1	-	1322092	1327905	CCNL2	Ensembl	3082	exon sense-overlapping
chr14:93119125-93119340	216	93119196	7	5.77977	4.50136	2.57418	NAT10-RIP-1_vs_Input-1_1e-3_10_30_peak_3382	ENST00000418924	chr14	+	93042578	93155332	RIN3	Ensembl	3592	exon sense-overlapping
chr7:44118153-44118375	223	44118234	3	4.92784	3.5297	1.86172	NAT10-RIP-1_vs_Input-1_1e-3_10_30_peak_10805	ENST00000418926	chr7	-	44116175	44119523	POLM	Ensembl	546	exon sense-overlapping
chr1:1667345-1667651	307	1667354	6	5.55664	4.4181	2.38231	NAT10-RIP-1_vs_Input-1_1e-3_10_30_peak_76	ENST00000418950	chr1	+	1667255	1668690	RP1-283E3.4	Ensembl	497	intronic antisense
chr12:93252048-93252659	612	93252222	62	13.224	2.9049	9.41832	NAT10-RIP-1_vs_Input-1_1e-3_10_30_peak_2786	ENST00000418984	chr12	-	93196440	93323103	EEA1	Ensembl	2542	exon sense-overlapping
chr12:93276396-93276645	250	93276480	3	4.79263	3.49545	1.74498	NAT10-RIP-1_vs_Input-1_1e-3_10_30_peak_2787	ENST00000418984	chr12	-	93196440	93323103	EEA1	Ensembl	2542	exon sense-overlapping
chr3:15247821-15248016	196	15247857	5	8.30256	5.32874	4.83408	NAT10-RIP-1_vs_Input-1_1e-3_10_30_peak_8276	ENST00000418994	chr3	+	15247658	15259036	CAPN7	Ensembl	781	exon sense-overlapping
chr7:99756096-99756285	190	99756127	7	7.0107	5.22621	3.66575	NAT10-RIP-1_vs_Input-1_1e-3_10_30_peak_11015	ENST00000419037	chr7	-	99752042	99756282	C7orf43	Ensembl	2200	exon sense-overlapping
chr19:54611324-54611573	250	54611411	7	10.6774	6.79316	7.02744	NAT10-RIP-1_vs_Input-1_1e-3_10_30_peak_6447	ENST00000419113	chr19	+	54606128	54612011	NDUFA3	Ensembl	654	exon sense-overlapping
chr3:37317306-37317647	342	37317389	51	3.49593	1.63235	0.67421	NAT10-RIP-1_vs_Input-1_1e-3_10_30_peak_8320	ENST00000419177	chr3	+	37284914	37336568	GOLGA4	Ensembl	760	exon sense-overlapping
chr11:116633457-116633911	455	116633667	7	3.52008	3.03456	0.67433	NAT10-RIP-1_vs_Input-1_1e-3_10_30_peak_2316	ENST00000419189	chr11	-	116618885	116633552	BUD13	Ensembl	947	exon sense-overlapping
chr2:139659043-139659820	778	139659152	23	15.0187	6.72019	11.1252	NAT10-RIP-1_vs_Input-1_1e-3_10_30_peak_6910	ENST00000419201	chr2	-	139659002	139660317	AHCYP4	Ensembl	1315	intergenic
chr3:196904563-196904841	279	196904695	6	5.04637	4.11457	1.93678	NAT10-RIP-1_vs_Input-1_1e-3_10_30_peak_8859	ENST00000419227	chr3	-	196796087	197025447	DLG1	Ensembl	1771	exon sense-overlapping
chr3:196907648-196907939	292	196907818	5	5.49264	4.3347	2.32838	NAT10-RIP-1_vs_Input-1_1e-3_10_30_peak_8860	ENST00000419227	chr3	-	196796087	197025447	DLG1	Ensembl	1771	exon sense-overlapping
chr3:196909246-196909576	331	196909345	3	3.20278	2.90377	0.53978	NAT10-RIP-1_vs_Input-1_1e-3_10_30_peak_8861	ENST00000419227	chr3	-	196796087	197025447	DLG1	Ensembl	1771	exon sense-overlapping
chr3:196974278-196974521	244	196974316	5	5.26234	4.21961	2.128	NAT10-RIP-1_vs_Input-1_1e-3_10_30_peak_8862	ENST00000419227	chr3	-	196796087	197025447	DLG1	Ensembl	1771	exon sense-overlapping
chr3:196995782-196995992	211	196995878	5	4.41218	3.75097	1.42595	NAT10-RIP-1_vs_Input-1_1e-3_10_30_peak_8863	ENST00000419227	chr3	-	196796087	197025447	DLG1	Ensembl	1771	exon sense-overlapping
chr22:45574161-45574558	398	45574437	18	6.27556	3.34794	3.01545	NAT10-RIP-1_vs_Input-1_1e-3_10_30_peak_8169	ENST00000419387	chr22	+	45564046	45574781	NUP50	Ensembl	1018	exon sense-overlapping
chr1:38273747-38273944	198	38273848	7	5.19831	4.13456	2.06911	NAT10-RIP-1_vs_Input-1_1e-3_10_30_peak_433	ENST00000419397	chr1	+	38273331	38274404	C1orf122	Ensembl	223	exon sense-overlapping
chr2:37873214-37873483	270	37873228	23	3.84097	2.15704	0.95134	NAT10-RIP-1_vs_Input-1_1e-3_10_30_peak_6587	ENST00000419425	chr2	+	37827278	37873841	AC006369.2	Ensembl	548	natural antisense
chr13:29296677-29296999	323	29296857	33	5.57712	2.3169	2.40212	NAT10-RIP-1_vs_Input-1_1e-3_10_30_peak_3026	ENST00000419457	chr13	-	29296522	29298158	CYP51A1P2	Ensembl	1499	intergenic
chr7:17444158-17444384	227	17444242	3	5.02281	3.55249	1.91962	NAT10-RIP-1_vs_Input-1_1e-3_10_30_peak_10709	ENST00000419463	chr7	+	17414490	17506288	AC019117.1	Ensembl	837	intergenic
chr1:19479777-19479994	218	19479871	18	13.6954	7.20707	9.86759	NAT10-RIP-1_vs_Input-1_1e-3_10_30_peak_271	ENST00000419533	chr1	-	19477417	19504239	UBR4	Ensembl	5583	exon sense-overlapping
chr1:19486581-19486771	191	19486698	11	11.7138	7.57388	7.99502	NAT10-RIP-1_vs_Input-1_1e-3_10_30_peak_272	ENST00000419533	chr1	-	19477417	19504239	UBR4	Ensembl	5583	exon sense-overlapping
chr1:19487409-19487630	222	19487515	42	50.3645	19.8268	45.6471	NAT10-RIP-1_vs_Input-1_1e-3_10_30_peak_273	ENST00000419533	chr1	-	19477417	19504239	UBR4	Ensembl	5583	exon sense-overlapping
chr1:19490733-19490940	208	19490813	14	16.8397	10.0023	12.8672	NAT10-RIP-1_vs_Input-1_1e-3_10_30_peak_274	ENST00000419533	chr1	-	19477417	19504239	UBR4	Ensembl	5583	exon sense-overlapping
chr1:19491288-19491503	216	19491392	25	26.4738	12.6711	22.1915	NAT10-RIP-1_vs_Input-1_1e-3_10_30_peak_275	ENST00000419533	chr1	-	19477417	19504239	UBR4	Ensembl	5583	exon sense-overlapping
chr1:19499408-19500051	644	19499472	15	9.25525	5.29656	5.7091	NAT10-RIP-1_vs_Input-1_1e-3_10_30_peak_276	ENST00000419533	chr1	-	19477417	19504239	UBR4	Ensembl	5583	exon sense-overlapping
chr1:19503985-19504195	211	19504090	12	7.67121	4.93116	4.26312	NAT10-RIP-1_vs_Input-1_1e-3_10_30_peak_277	ENST00000419533	chr1	-	19477417	19504239	UBR4	Ensembl	5583	exon sense-overlapping
chr1:114438868-114439105	238	114438930	2	3.29016	2.60641	0.61088	NAT10-RIP-1_vs_Input-1_1e-3_10_30_peak_688	ENST00000419536	chr1	+	114399256	114443859	AP4B1-AS1	Ensembl	1734	intronic antisense
chr3:194308536-194308843	308	194308714	11	3.94382	2.88759	1.03336	NAT10-RIP-1_vs_Input-1_1e-3_10_30_peak_8843	ENST00000419571	chr3	+	194305027	194310978	TMEM44-AS1	Ensembl	663	intronic antisense
chrX:40750451-40750700	250	40750558	64	15.8483	3.2417	11.9187	NAT10-RIP-1_vs_Input-1_1e-3_10_30_peak_12524	ENST00000419629	chrX	-	40749899	40750790	SDCBPP3	Ensembl	891	intergenic
chr20:32581663-32581951	289	32581837	4	4.48126	3.70196	1.47291	NAT10-RIP-1_vs_Input-1_1e-3_10_30_peak_7391	ENST00000419662	chr20	-	32580316	32582163	RP5-1125A11.1	Ensembl	548	intronic antisense
chr5:142552602-142552795	194	142552684	3	4.36175	3.37115	1.37944	NAT10-RIP-1_vs_Input-1_1e-3_10_30_peak_9707	ENST00000419676	chr5	+	142500676	142601978	ARHGAP26	Ensembl	565	exon sense-overlapping
chr2:179432268-179432462	195	179432365	2	3.04121	2.5331	0.41646	NAT10-RIP-1_vs_Input-1_1e-3_10_30_peak_6988	ENST00000419746	chr2	+	179387553	179470132	TTN-AS1	Ensembl	4592	natural antisense
chr1:2309487-2309684	198	2309550	2	3.51825	2.66437	0.67421	NAT10-RIP-1_vs_Input-1_1e-3_10_30_peak_93	ENST00000419785	chr1	-	2303114	2316560	MORN1	Ensembl	582	exon sense-overlapping
chr9:34318947-34319404	458	34319064	28	10.0215	3.84351	6.41859	NAT10-RIP-1_vs_Input-1_1e-3_10_30_peak_11931	ENST00000419794	chr9	+	34318404	34319653	SERPINH1P1	Ensembl	1249	intronic antisense
chr2:10483796-10484174	379	10484078	5	3.93826	3.46255	1.03022	NAT10-RIP-1_vs_Input-1_1e-3_10_30_peak_6522	ENST00000419810	chr2	+	10464472	10567478	HPCAL1	Ensembl	4781	exon sense-overlapping
chr2:10559888-10560114	227	10560020	37	16.9784	5.19734	13.0007	NAT10-RIP-1_vs_Input-1_1e-3_10_30_peak_6523	ENST00000419810	chr2	+	10464472	10567478	HPCAL1	Ensembl	4781	exon sense-overlapping
chr13:49345472-49345877	406	49345641	73	20.2308	3.58604	16.1316	NAT10-RIP-1_vs_Input-1_1e-3_10_30_peak_3071	ENST00000419812	chr13	+	49345758	49345965	PSME2P2	Ensembl	207	intergenic
chr7:10491068-10491263	196	10491141	155	31.4032	2.99563	27.0041	NAT10-RIP-1_vs_Input-1_1e-3_10_30_peak_10704	ENST00000419827	chr7	+	10490937	10492153	HSPA8P8	Ensembl	1216	intergenic
chr1:2082231-2082427	197	2082337	10	10.3996	6.94272	6.76789	NAT10-RIP-1_vs_Input-1_1e-3_10_30_peak_84	ENST00000419838	chr1	+	2066700	2082304	PRKCZ	Ensembl	347	exon sense-overlapping
chrX:108297375-108297787	413	108297692	588	382.644	10.8013	376.685	NAT10-RIP-1_vs_Input-1_1e-3_10_30_peak_12707	ENST00000419932	chrX	-	108297360	108297792	CTD-2328D6.1	Ensembl	432	intergenic
chr1:44316072-44316288	217	44316160	13	6.4704	4.05275	3.193	NAT10-RIP-1_vs_Input-1_1e-3_10_30_peak_498	ENST00000419974	chr1	-	44315971	44317283	SHMT1P1	Ensembl	1312	intronic antisense
chr1:44316793-44317164	372	44316883	19	6.12823	3.19513	2.88931	NAT10-RIP-1_vs_Input-1_1e-3_10_30_peak_499	ENST00000419974	chr1	-	44315971	44317283	SHMT1P1	Ensembl	1312	intronic antisense
chr6:57233224-57233458	235	57233283	2	3.08702	2.54743	0.45126	NAT10-RIP-1_vs_Input-1_1e-3_10_30_peak_10319	ENST00000419977	chr6	+	57182425	57248387	PRIM2	Ensembl	2197	exon sense-overlapping
chr1:15931262-15931558	297	15931395	73	26.3798	4.53679	22.1	NAT10-RIP-1_vs_Input-1_1e-3_10_30_peak_220	ENST00000420030	chr1	+	15931076	15931538	CHCHD2P6	Ensembl	462	intergenic
chr17:38512270-38512809	540	38512757	9	4.35596	3.34791	1.37418	NAT10-RIP-1_vs_Input-1_1e-3_10_30_peak_4899	ENST00000420042	chr17	+	38507638	38512465	RARA	Ensembl	1052	exon sense-overlapping
chr21:34987458-34987654	197	34987532	3	4.50753	3.4159	1.4967	NAT10-RIP-1_vs_Input-1_1e-3_10_30_peak_7716	ENST00000420072	chr21	-	34966967	35014644	CRYZL1	Ensembl	2558	exon sense-overlapping
chr16:30234391-30236968	2578	30235107	74	74.4935	18.5697	69.4843	NAT10-RIP-1_vs_Input-1_1e-3_10_30_peak_4202	ENST00000420114	chr16	-	30234229	30292625	RP11-347C12.2	Ensembl	5504	exon sense-overlapping
chr3:13395392-13395617	226	13395543	4	5.84343	4.22977	2.63318	NAT10-RIP-1_vs_Input-1_1e-3_10_30_peak_8269	ENST00000420141	chr3	-	13393162	13461809	NUP210	Ensembl	3134	exon sense-overlapping
chr20:57091782-57091982	201	57091876	2	3.08702	2.54743	0.45126	NAT10-RIP-1_vs_Input-1_1e-3_10_30_peak_7557	ENST00000420279	chr20	+	57090554	57122878	APCDD1L-AS1	Ensembl	555	bidirectional
chr20:57092479-57092698	220	57092566	4	4.48126	3.70196	1.47291	NAT10-RIP-1_vs_Input-1_1e-3_10_30_peak_7558	ENST00000420279	chr20	+	57090554	57122878	APCDD1L-AS1	Ensembl	555	bidirectional
chr20:57093203-57093781	579	57093722	3	5.02281	3.55249	1.91962	NAT10-RIP-1_vs_Input-1_1e-3_10_30_peak_7559	ENST00000420279	chr20	+	57090554	57122878	APCDD1L-AS1	Ensembl	555	bidirectional
chr20:57100185-57100428	244	57100197	4	3.89844	3.40712	0.99658	NAT10-RIP-1_vs_Input-1_1e-3_10_30_peak_7560	ENST00000420279	chr20	+	57090554	57122878	APCDD1L-AS1	Ensembl	555	bidirectional
chr20:57100807-57101004	198	57100889	3	5.02281	3.55249	1.91962	NAT10-RIP-1_vs_Input-1_1e-3_10_30_peak_7561	ENST00000420279	chr20	+	57090554	57122878	APCDD1L-AS1	Ensembl	555	bidirectional
chr20:57101658-57101974	317	57101929	3	3.32188	2.96157	0.62721	NAT10-RIP-1_vs_Input-1_1e-3_10_30_peak_7562	ENST00000420279	chr20	+	57090554	57122878	APCDD1L-AS1	Ensembl	555	bidirectional
chr20:57105862-57106142	281	57106002	2	3.51825	2.66437	0.67421	NAT10-RIP-1_vs_Input-1_1e-3_10_30_peak_7563	ENST00000420279	chr20	+	57090554	57122878	APCDD1L-AS1	Ensembl	555	bidirectional
chr8:56892310-56892511	202	56892376	2	3.25383	2.59639	0.57894	NAT10-RIP-1_vs_Input-1_1e-3_10_30_peak_11537	ENST00000420292	chr8	+	56867654	56911007	LYN	Ensembl	561	exon sense-overlapping
chr1:222998593-222998795	203	222998716	3	4.55172	3.42891	1.53376	NAT10-RIP-1_vs_Input-1_1e-3_10_30_peak_1103	ENST00000420335	chr1	+	222988470	223010642	RP11-452F19.3	Ensembl	445	exon sense-overlapping
chr10:1086189-1086402	214	1086303	24	8.28503	3.59154	4.82475	NAT10-RIP-1_vs_Input-1_1e-3_10_30_peak_1232	ENST00000420381	chr10	+	1068607	1089623	IDI2-AS1	Ensembl	672	intronic antisense
chr10:1086788-1087306	519	1086997	23	7.97472	3.56645	4.53825	NAT10-RIP-1_vs_Input-1_1e-3_10_30_peak_1233	ENST00000420381	chr10	+	1068607	1089623	IDI2-AS1	Ensembl	672	intronic antisense
chr1:91358814-91359132	319	91358889	17	6.46673	3.53583	3.19035	NAT10-RIP-1_vs_Input-1_1e-3_10_30_peak_613	ENST00000420457	chr1	-	91358548	91359169	PHKA1P1	Ensembl	621	intergenic
chr22:39711372-39711580	209	39711467	170	114.636	10.714	109.345	NAT10-RIP-1_vs_Input-1_1e-3_10_30_peak_8096	ENST00000420536	chr22	-	39711556	39715628	RPL3	Ensembl	711	exon sense-overlapping
chr22:39714403-39714592	190	39714520	101	51.6693	6.89578	46.9335	NAT10-RIP-1_vs_Input-1_1e-3_10_30_peak_8097	ENST00000420536	chr22	-	39711556	39715628	RPL3	Ensembl	711	exon sense-overlapping
chr22:41940062-41940290	229	41940081	9	4.57387	3.48425	1.55301	NAT10-RIP-1_vs_Input-1_1e-3_10_30_peak_8128	ENST00000420561	chr22	-	41928628	41940390	POLR3H	Ensembl	517	exon sense-overlapping
chrX:153576956-153577416	461	153577278	152	130.531	16.051	125.144	NAT10-RIP-1_vs_Input-1_1e-3_10_30_peak_12807	ENST00000420627	chrX	-	153576891	153599571	FLNA	Ensembl	8225	exon sense-overlapping
chrX:153577721-153578578	858	153578136	83	57.9213	10.3326	53.1044	NAT10-RIP-1_vs_Input-1_1e-3_10_30_peak_12808	ENST00000420627	chrX	-	153576891	153599571	FLNA	Ensembl	8225	exon sense-overlapping
chrX:153583194-153583455	262	153583337	91	64.3375	10.7013	59.4408	NAT10-RIP-1_vs_Input-1_1e-3_10_30_peak_12810	ENST00000420627	chrX	-	153576891	153599571	FLNA	Ensembl	8225	exon sense-overlapping
chrX:153585789-153585992	204	153585879	68	47.8309	10.0819	43.1516	NAT10-RIP-1_vs_Input-1_1e-3_10_30_peak_12811	ENST00000420627	chrX	-	153576891	153599571	FLNA	Ensembl	8225	exon sense-overlapping
chrX:153586539-153586953	415	153586638	142	104.093	12.0475	98.871	NAT10-RIP-1_vs_Input-1_1e-3_10_30_peak_12812	ENST00000420627	chrX	-	153576891	153599571	FLNA	Ensembl	8225	exon sense-overlapping
chrX:153587338-153588970	1633	153588578	209	148.403	11.8553	142.93	NAT10-RIP-1_vs_Input-1_1e-3_10_30_peak_12813	ENST00000420627	chrX	-	153576891	153599571	FLNA	Ensembl	8225	exon sense-overlapping
chrX:153589661-153590541	881	153589817	161	131.066	14.6586	125.676	NAT10-RIP-1_vs_Input-1_1e-3_10_30_peak_12814	ENST00000420627	chrX	-	153576891	153599571	FLNA	Ensembl	8225	exon sense-overlapping
chrX:153590824-153591168	345	153590876	24	11.8671	5.02733	8.13805	NAT10-RIP-1_vs_Input-1_1e-3_10_30_peak_12815	ENST00000420627	chrX	-	153576891	153599571	FLNA	Ensembl	8225	exon sense-overlapping
chrX:153592370-153593869	1500	153592992	113	103.437	17.2462	98.2186	NAT10-RIP-1_vs_Input-1_1e-3_10_30_peak_12816	ENST00000420627	chrX	-	153576891	153599571	FLNA	Ensembl	8225	exon sense-overlapping
chrX:153594388-153594854	467	153594758	72	66.0496	15.6513	61.1331	NAT10-RIP-1_vs_Input-1_1e-3_10_30_peak_12817	ENST00000420627	chrX	-	153576891	153599571	FLNA	Ensembl	8225	exon sense-overlapping
chrX:153595741-153596465	725	153596316	45	36.8268	11.3894	32.3206	NAT10-RIP-1_vs_Input-1_1e-3_10_30_peak_12818	ENST00000420627	chrX	-	153576891	153599571	FLNA	Ensembl	8225	exon sense-overlapping
chrX:153599233-153599555	323	153599408	101	66.4782	9.74477	61.5566	NAT10-RIP-1_vs_Input-1_1e-3_10_30_peak_12819	ENST00000420627	chrX	-	153576891	153599571	FLNA	Ensembl	8225	exon sense-overlapping
chr2:160319102-160319350	249	160319221	55	11.1759	2.77667	7.49441	NAT10-RIP-1_vs_Input-1_1e-3_10_30_peak_6936	ENST00000420635	chr2	-	160318927	160319767	AC009506.2	Ensembl	840	intron sense-overlapping
chr8:11702307-11702695	389	11702391	78	13.8336	2.63457	9.99658	NAT10-RIP-1_vs_Input-1_1e-3_10_30_peak_11412	ENST00000420692	chr8	-	11701528	11706212	CTSB	Ensembl	2230	exon sense-overlapping
chr1:152274768-152275327	560	152275020	3	5.02281	3.55249	1.91962	NAT10-RIP-1_vs_Input-1_1e-3_10_30_peak_837	ENST00000420707	chr1	+	152161826	152313586	FLG-AS1	Ensembl	906	intronic antisense
chr1:152275527-152276181	655	152275766	5	7.7656	5.19279	4.34996	NAT10-RIP-1_vs_Input-1_1e-3_10_30_peak_838	ENST00000420707	chr1	+	152161826	152313586	FLG-AS1	Ensembl	906	intronic antisense
chr1:152276543-152276752	210	152276646	3	4.46452	3.403	1.47105	NAT10-RIP-1_vs_Input-1_1e-3_10_30_peak_839	ENST00000420707	chr1	+	152161826	152313586	FLG-AS1	Ensembl	906	intronic antisense
chr1:152278570-152279223	654	152278831	13	13.3818	8.22914	9.56739	NAT10-RIP-1_vs_Input-1_1e-3_10_30_peak_840	ENST00000420707	chr1	+	152161826	152313586	FLG-AS1	Ensembl	906	intronic antisense
chr1:152279652-152279877	226	152279808	4	5.20907	4.01124	2.07882	NAT10-RIP-1_vs_Input-1_1e-3_10_30_peak_841	ENST00000420707	chr1	+	152161826	152313586	FLG-AS1	Ensembl	906	intronic antisense
chr1:152280329-152280531	203	152280462	3	3.20278	2.90377	0.53978	NAT10-RIP-1_vs_Input-1_1e-3_10_30_peak_842	ENST00000420707	chr1	+	152161826	152313586	FLG-AS1	Ensembl	906	intronic antisense
chr1:152281382-152281929	548	152281595	7	7.42716	5.4514	4.03755	NAT10-RIP-1_vs_Input-1_1e-3_10_30_peak_843	ENST00000420707	chr1	+	152161826	152313586	FLG-AS1	Ensembl	906	intronic antisense
chr1:152282267-152283138	872	152282808	7	9.16533	6.26181	5.62575	NAT10-RIP-1_vs_Input-1_1e-3_10_30_peak_844	ENST00000420707	chr1	+	152161826	152313586	FLG-AS1	Ensembl	906	intronic antisense
chr1:152284273-152284553	281	152284411	4	5.55646	4.13652	2.38231	NAT10-RIP-1_vs_Input-1_1e-3_10_30_peak_845	ENST00000420707	chr1	+	152161826	152313586	FLG-AS1	Ensembl	906	intronic antisense
chr3:195590368-195591011	644	195590490	18	13.1741	6.90112	9.37139	NAT10-RIP-1_vs_Input-1_1e-3_10_30_peak_8846	ENST00000420716	chr3	-	195590235	195596561	TNK2	Ensembl	3377	exon sense-overlapping
chr3:195594527-195595552	1026	195594717	12	13.5618	8.48029	9.7396	NAT10-RIP-1_vs_Input-1_1e-3_10_30_peak_8847	ENST00000420716	chr3	-	195590235	195596561	TNK2	Ensembl	3377	exon sense-overlapping
chr1:87510793-87511002	210	87510968	48	10.1388	2.80323	6.52217	NAT10-RIP-1_vs_Input-1_1e-3_10_30_peak_605	ENST00000420734	chr1	-	87510617	87511554	RP11-384B12.2	Ensembl	937	intronic antisense
chr3:49049223-49050486	1264	49049681	30	13.2847	4.77416	9.47538	NAT10-RIP-1_vs_Input-1_1e-3_10_30_peak_8401	ENST00000420783	chr3	+	49044835	49052791	WDR6	Ensembl	3656	exon sense-overlapping
chr3:49050779-49051511	733	49051053	27	10.0778	3.9561	6.46493	NAT10-RIP-1_vs_Input-1_1e-3_10_30_peak_8402	ENST00000420783	chr3	+	49044835	49052791	WDR6	Ensembl	3656	exon sense-overlapping
chr3:49052279-49052832	554	49052741	18	4.93481	2.78665	1.8681	NAT10-RIP-1_vs_Input-1_1e-3_10_30_peak_8403	ENST00000420783	chr3	+	49044835	49052791	WDR6	Ensembl	3656	exon sense-overlapping
chr9:131231456-131231646	191	131231556	5	3.68257	3.30006	0.81261	NAT10-RIP-1_vs_Input-1_1e-3_10_30_peak_12276	ENST00000420801	chr9	-	131231235	131235291	ODF2-AS1	Ensembl	407	natural antisense
chr1:16809779-16809985	207	16809853	3	5.02281	3.55249	1.91962	NAT10-RIP-1_vs_Input-1_1e-3_10_30_peak_253	ENST00000420820	chr1	-	16802410	16817802	CROCCP3	Ensembl	1947	intergenic
chr22:20909223-20909434	212	20909361	7	9.21966	6.28365	5.6761	NAT10-RIP-1_vs_Input-1_1e-3_10_30_peak_7879	ENST00000420849	chr22	+	20905599	20909364	MED15	Ensembl	430	exon sense-overlapping
chr2:162359836-162360085	250	162359904	18	6.27556	3.34794	3.01545	NAT10-RIP-1_vs_Input-1_1e-3_10_30_peak_6943	ENST00000420969	chr2	-	162357395	162364216	AHCTF1P1	Ensembl	6821	intergenic
chr1:77165504-77166387	884	77165831	636	163.388	3.70867	157.864	NAT10-RIP-1_vs_Input-1_1e-3_10_30_peak_584	ENST00000420977	chr1	+	77165473	77166223	TPI1P1	Ensembl	750	intergenic
chr22:23998869-23999095	227	23998888	4	5.81791	4.22184	2.60893	NAT10-RIP-1_vs_Input-1_1e-3_10_30_peak_7910	ENST00000421064	chr22	-	23995355	24059534	KB-1572G7.2	Ensembl	3041	intronic antisense
chr17:17465205-17465409	205	17465369	2	3.51825	2.66437	0.67421	NAT10-RIP-1_vs_Input-1_1e-3_10_30_peak_4728	ENST00000421096	chr17	-	17412097	17494964	PEMT	Ensembl	662	exon sense-overlapping
chr22:27068782-27069229	448	27068847	4	6.62336	4.44061	3.32327	NAT10-RIP-1_vs_Input-1_1e-3_10_30_peak_7946	ENST00000421151	chr22	+	27053431	27072438	MIAT	Ensembl	10068	intergenic
chr7:132854568-132854792	225	132854774	9	4.57387	3.48425	1.55301	NAT10-RIP-1_vs_Input-1_1e-3_10_30_peak_11155	ENST00000421179	chr7	-	132854173	132855272	AC083873.4	Ensembl	1099	intergenic
chr4:22728970-22729498	529	22729184	91	7.84665	1.86723	4.42233	NAT10-RIP-1_vs_Input-1_1e-3_10_30_peak_8999	ENST00000421246	chr4	-	22728997	22729573	CDC42P6	Ensembl	576	intronic antisense
chr22:27077049-27077254	206	27077151	2	3.51825	2.66437	0.67421	NAT10-RIP-1_vs_Input-1_1e-3_10_30_peak_7947	ENST00000421253	chr22	+	27068818	27114355	CTA-211A9.5	Ensembl	592	intergenic
chr22:27085790-27086057	268	27085926	4	6.62336	4.44061	3.32327	NAT10-RIP-1_vs_Input-1_1e-3_10_30_peak_7948	ENST00000421253	chr22	+	27068818	27114355	CTA-211A9.5	Ensembl	592	intergenic
chr6:73984965-73985281	317	73985171	4	5.22792	4.0184	2.09541	NAT10-RIP-1_vs_Input-1_1e-3_10_30_peak_10337	ENST00000421315	chr6	+	73977773	74001063	RP11-398K22.12	Ensembl	3362	intronic antisense
chr1:235407478-235407668	191	235407592	3	3.70261	3.1309	0.83126	NAT10-RIP-1_vs_Input-1_1e-3_10_30_peak_1186	ENST00000421364	chr1	-	235331198	235491449	ARID4B	Ensembl	5151	exon sense-overlapping
chr4:2010468-2010663	196	2010526	7	6.69673	5.04925	3.38562	NAT10-RIP-1_vs_Input-1_1e-3_10_30_peak_8917	ENST00000421397	chr4	-	1988108	2010575	NELFA	Ensembl	574	exon sense-overlapping
chr3:18580302-18580967	666	18580949	56	4.32301	1.71989	1.34576	NAT10-RIP-1_vs_Input-1_1e-3_10_30_peak_8279	ENST00000421404	chr3	+	18580164	18581391	RAD23BP1	Ensembl	1227	intergenic
chrX:153712669-153713139	471	153713078	13	5.36461	3.44441	2.21276	NAT10-RIP-1_vs_Input-1_1e-3_10_30_peak_12831	ENST00000421431	chrX	-	153712621	153714951	UBL4A	Ensembl	1652	exon sense-overlapping
chr2:159477587-159477853	267	159477810	6	3.94524	3.41146	1.03336	NAT10-RIP-1_vs_Input-1_1e-3_10_30_peak_6928	ENST00000421462	chr2	+	159313966	159519515	PKP4	Ensembl	3099	exon sense-overlapping
chr2:159481495-159481866	372	159481739	12	3.24987	2.44154	0.57894	NAT10-RIP-1_vs_Input-1_1e-3_10_30_peak_6929	ENST00000421462	chr2	+	159313966	159519515	PKP4	Ensembl	3099	exon sense-overlapping
chr7:23478229-23478538	310	23478343	3	3.98605	3.24213	1.05486	NAT10-RIP-1_vs_Input-1_1e-3_10_30_peak_10730	ENST00000421467	chr7	-	23350859	23510074	IGF2BP3	Ensembl	2988	exon sense-overlapping
chr3:183547223-183547462	240	183547351	10	9.57494	6.46575	6.00328	NAT10-RIP-1_vs_Input-1_1e-3_10_30_peak_8787	ENST00000421484	chr3	-	183547296	183602696	PARL	Ensembl	1347	exon sense-overlapping
chr16:58545852-58546070	219	58545984	6	4.26629	3.62189	1.29503	NAT10-RIP-1_vs_Input-1_1e-3_10_30_peak_4296	ENST00000421602	chr16	+	58498204	58547317	NDRG4	Ensembl	5116	exon sense-overlapping
chr7:44252504-44253005	502	44252639	16	3.99162	2.52711	1.05995	NAT10-RIP-1_vs_Input-1_1e-3_10_30_peak_10809	ENST00000421621	chr7	+	44250306	44253891	YKT6	Ensembl	2463	exon sense-overlapping
chr6:33740148-33740519	372	33740239	16	9.56846	5.27837	6.00026	NAT10-RIP-1_vs_Input-1_1e-3_10_30_peak_10195	ENST00000421671	chr6	-	33739208	33756902	LEMD2	Ensembl	2323	exon sense-overlapping
chr7:2583207-2583437	231	2583322	9	8.37702	5.87796	4.89817	NAT10-RIP-1_vs_Input-1_1e-3_10_30_peak_10626	ENST00000421712	chr7	-	2581814	2594082	BRAT1	Ensembl	823	exon sense-overlapping
chr2:190673661-190673999	339	190673788	2	3.1027	2.55225	0.46031	NAT10-RIP-1_vs_Input-1_1e-3_10_30_peak_7001	ENST00000421722	chr2	+	190649253	190728840	PMS1	Ensembl	2285	exon sense-overlapping
chr10:3143541-3143752	212	3143660	35	31.6749	12.0525	27.2706	NAT10-RIP-1_vs_Input-1_1e-3_10_30_peak_1235	ENST00000421751	chr10	+	3111424	3146129	PFKP	Ensembl	658	exon sense-overlapping
chr7:65841300-65841512	213	65841370	2	3.49022	2.65769	0.67421	NAT10-RIP-1_vs_Input-1_1e-3_10_30_peak_10868	ENST00000421767	chr7	-	65841030	65866325	LINC00174	Ensembl	4702	intergenic
chr17:74077694-74078322	629	74077721	16	6.04695	3.44784	2.81713	NAT10-RIP-1_vs_Input-1_1e-3_10_30_peak_5134	ENST00000421794	chr17	+	74075308	74078747	ZACN	Ensembl	1291	exon sense-overlapping
chr17:74078609-74079703	1095	74079345	24	10.2037	4.32939	6.58487	NAT10-RIP-1_vs_Input-1_1e-3_10_30_peak_5135	ENST00000421794	chr17	+	74075308	74078747	ZACN	Ensembl	1291	exon sense-overlapping
chr19:13004925-13005143	219	13005025	189	48.9216	3.61606	44.2268	NAT10-RIP-1_vs_Input-1_1e-3_10_30_peak_5817	ENST00000421816	chr19	+	13001973	13008291	GCDH	Ensembl	1109	exon sense-overlapping
chrX:27882037-27882366	330	27882220	12	6.71509	4.35229	3.40225	NAT10-RIP-1_vs_Input-1_1e-3_10_30_peak_12507	ENST00000421897	chrX	+	27882009	27882466	RP11-12D5.5	Ensembl	457	intergenic
chr3:50363291-50363529	239	50363371	9	5.06287	3.7932	1.94997	NAT10-RIP-1_vs_Input-1_1e-3_10_30_peak_8426	ENST00000421918	chr3	-	50363438	50365682	TUSC2	Ensembl	790	exon sense-overlapping
chr1:113237100-113237495	396	113237160	5	5.21133	4.19342	2.08101	NAT10-RIP-1_vs_Input-1_1e-3_10_30_peak_680	ENST00000421943	chr1	-	113236309	113239243	RP11-426L16.3	Ensembl	449	natural antisense
chr1:113238027-113238217	191	113238149	9	6.75357	4.87352	3.42947	NAT10-RIP-1_vs_Input-1_1e-3_10_30_peak_681	ENST00000421943	chr1	-	113236309	113239243	RP11-426L16.3	Ensembl	449	natural antisense
chr2:97911142-97911757	616	97911493	18	5.54122	3.03537	2.37225	NAT10-RIP-1_vs_Input-1_1e-3_10_30_peak_6742	ENST00000421946	chr2	+	97878463	97914787	ANKRD36	Ensembl	4201	exon sense-overlapping
chr7:99708752-99708944	193	99708850	10	8.29316	5.68467	4.83051	NAT10-RIP-1_vs_Input-1_1e-3_10_30_peak_11013	ENST00000421980	chr7	-	99704692	99716982	TAF6	Ensembl	2685	exon sense-overlapping
chr7:99711664-99711865	202	99711765	22	15.3657	7.14132	11.4578	NAT10-RIP-1_vs_Input-1_1e-3_10_30_peak_11014	ENST00000421980	chr7	-	99704692	99716982	TAF6	Ensembl	2685	exon sense-overlapping
chr6:31627276-31627522	247	31627385	8	5.07083	3.93356	1.95715	NAT10-RIP-1_vs_Input-1_1e-3_10_30_peak_10137	ENST00000422049	chr6	+	31626105	31628498	C6orf47-AS1	Ensembl	673	natural antisense
chr7:92027899-92028094	196	92028008	28	7.63333	3.08011	4.22898	NAT10-RIP-1_vs_Input-1_1e-3_10_30_peak_10952	ENST00000422095	chr7	+	92000885	92028662	ANKIB1	Ensembl	2036	exon sense-overlapping
chr8:143745936-143746328	393	143746252	5	4.17794	3.61062	1.2216	NAT10-RIP-1_vs_Input-1_1e-3_10_30_peak_11761	ENST00000422119	chr8	-	143738876	143751388	JRK	Ensembl	2825	exon sense-overlapping
chr8:143747151-143747407	257	143747316	8	6.84744	5.06403	3.51584	NAT10-RIP-1_vs_Input-1_1e-3_10_30_peak_11762	ENST00000422119	chr8	-	143738876	143751388	JRK	Ensembl	2825	exon sense-overlapping
chr7:100959632-100959827	196	100959708	8	7.21999	5.29016	3.85174	NAT10-RIP-1_vs_Input-1_1e-3_10_30_peak_11043	ENST00000422177	chr7	-	100956974	100965075	RABL5	Ensembl	1785	exon sense-overlapping
chrX:40936756-40936968	213	40936856	47	17.8447	4.4856	13.831	NAT10-RIP-1_vs_Input-1_1e-3_10_30_peak_12525	ENST00000422221	chrX	+	40936251	40937003	RP11-469E19.1	Ensembl	752	intergenic
chr2:47387492-47387681	190	47387635	102	7.05287	1.73286	3.701	NAT10-RIP-1_vs_Input-1_1e-3_10_30_peak_6611	ENST00000422269	chr2	-	47293079	47403650	RP11-761B3.1	Ensembl	983	exon sense-overlapping
chr17:27041399-27041597	199	27041567	16	4.09696	2.5718	1.1493	NAT10-RIP-1_vs_Input-1_1e-3_10_30_peak_4823	ENST00000422279	chr17	-	27041308	27044411	RAB34	Ensembl	1201	exon sense-overlapping
chr6:46645361-46645606	246	46645514	5	6.40228	4.73753	3.13216	NAT10-RIP-1_vs_Input-1_1e-3_10_30_peak_10297	ENST00000422284	chr6	-	46638180	46655537	RP11-446F17.3	Ensembl	343	intronic antisense
chr7:44036905-44037175	271	44037028	3	3.32188	2.96157	0.62721	NAT10-RIP-1_vs_Input-1_1e-3_10_30_peak_10804	ENST00000422304	chr7	-	44005938	44058774	POLR2J4	Ensembl	974	intronic antisense
chr21:45748817-45749247	431	45749123	4	5.15356	3.98992	2.03105	NAT10-RIP-1_vs_Input-1_1e-3_10_30_peak_7778	ENST00000422357	chr21	-	45748826	45749929	AP001062.8	Ensembl	704	exon sense-overlapping
chr21:45749817-45750477	661	45749957	8	6.66282	4.95009	3.35755	NAT10-RIP-1_vs_Input-1_1e-3_10_30_peak_7779	ENST00000422357	chr21	-	45748826	45749929	AP001062.8	Ensembl	704	exon sense-overlapping
chr11:63994005-63994466	462	63994133	6	5.9383	4.63343	2.71753	NAT10-RIP-1_vs_Input-1_1e-3_10_30_peak_2051	ENST00000422364	chr11	+	63993746	63996458	NUDT22	Ensembl	2055	exon sense-overlapping
chr19:45648119-45648889	771	45648740	19	23.0769	12.5032	18.8887	NAT10-RIP-1_vs_Input-1_1e-3_10_30_peak_6316	ENST00000422370	chr19	+	45644675	45651335	PPP1R37	Ensembl	5943	exon sense-overlapping
chr19:45649119-45649310	192	45649206	5	5.84548	4.50078	2.63476	NAT10-RIP-1_vs_Input-1_1e-3_10_30_peak_6317	ENST00000422370	chr19	+	45644675	45651335	PPP1R37	Ensembl	5943	exon sense-overlapping
chr19:45649918-45650326	409	45649997	5	5.53576	4.35566	2.36722	NAT10-RIP-1_vs_Input-1_1e-3_10_30_peak_6318	ENST00000422370	chr19	+	45644675	45651335	PPP1R37	Ensembl	5943	exon sense-overlapping
chr8:114389018-114389245	228	114389131	93	46.0414	6.56235	41.3877	NAT10-RIP-1_vs_Input-1_1e-3_10_30_peak_11689	ENST00000422478	chr8	+	114388897	114389456	RP11-709P2.1	Ensembl	521	intronic antisense
chr3:185135394-185136478	1085	185135542	449	50.9476	2.22996	46.2219	NAT10-RIP-1_vs_Input-1_1e-3_10_30_peak_8805	ENST00000422486	chr3	-	185135282	185136566	RPL4P4	Ensembl	1284	intronic antisense
chr9:37490535-37490733	199	37490548	2	3.15098	2.5668	0.49752	NAT10-RIP-1_vs_Input-1_1e-3_10_30_peak_11975	ENST00000422509	chr9	-	37490417	37490890	RP11-405L18.4	Ensembl	473	intronic antisense
chr22:44232129-44232455	327	44232356	3	5.02281	3.55249	1.91962	NAT10-RIP-1_vs_Input-1_1e-3_10_30_peak_8164	ENST00000422525	chr22	-	44220389	44258350	SULT4A1	Ensembl	2561	exon sense-overlapping
chr15:23326369-23326571	203	23326539	6	4.25956	3.61752	1.28896	NAT10-RIP-1_vs_Input-1_1e-3_10_30_peak_3538	ENST00000422607	chr15	-	23325194	23335196	HERC2P2	Ensembl	1519	intergenic
chr15:23330887-23331085	199	23330989	15	11.5419	6.65961	7.83645	NAT10-RIP-1_vs_Input-1_1e-3_10_30_peak_3539	ENST00000422607	chr15	-	23325194	23335196	HERC2P2	Ensembl	1519	intergenic
chrY:5206597-5206816	220	5206718	132	34.6849	3.59473	30.2197	NAT10-RIP-1_vs_Input-1_1e-3_10_30_peak_12856	ENST00000422633	chrY	-	5205785	5207005	EIF4A1P2	Ensembl	1220	intronic antisense
chr2:58687500-58687833	334	58687546	32	4.29209	2.03777	1.31703	NAT10-RIP-1_vs_Input-1_1e-3_10_30_peak_6640	ENST00000422723	chr2	+	58654933	59152836	LINC01122	Ensembl	675	intergenic
chr9:88990015-88990226	212	88990148	212	53.937	3.58349	49.1722	NAT10-RIP-1_vs_Input-1_1e-3_10_30_peak_12082	ENST00000422735	chr9	-	88989880	88990621	RP11-229M1.2	Ensembl	741	intergenic
chr7:64196387-64196978	592	64196533	21	6.18282	3.05787	2.9379	NAT10-RIP-1_vs_Input-1_1e-3_10_30_peak_10858	ENST00000422823	chr7	-	64196310	64197121	RP11-416N13.1	Ensembl	811	intergenic
chr4:123937551-123937902	352	123937660	8	6.18619	4.6511	2.93804	NAT10-RIP-1_vs_Input-1_1e-3_10_30_peak_9171	ENST00000422835	chr4	+	123844255	124023448	SPATA5	Ensembl	2492	exon sense-overlapping
chr21:45502767-45503186	420	45503020	14	10.4823	6.24339	6.84358	NAT10-RIP-1_vs_Input-1_1e-3_10_30_peak_7765	ENST00000422875	chr21	+	45432205	45524614	TRAPPC10	Ensembl	5267	exon sense-overlapping
chr21:45517005-45517281	277	45517171	3	3.98605	3.24213	1.05486	NAT10-RIP-1_vs_Input-1_1e-3_10_30_peak_7766	ENST00000422875	chr21	+	45432205	45524614	TRAPPC10	Ensembl	5267	exon sense-overlapping
chr10:75491828-75492022	195	75491907	4	5.67115	4.17487	2.48187	NAT10-RIP-1_vs_Input-1_1e-3_10_30_peak_1599	ENST00000422884	chr10	+	75491581	75493396	DUSP8P5	Ensembl	1815	intergenic
chr2:114031802-114032295	494	114032117	4	5.42689	4.09142	2.26668	NAT10-RIP-1_vs_Input-1_1e-3_10_30_peak_6799	ENST00000422956	chr2	+	113993112	114034158	PAX8-AS1	Ensembl	11799	intronic antisense
chr1:234492644-234492885	242	234492794	116	55.1969	6.39414	50.4149	NAT10-RIP-1_vs_Input-1_1e-3_10_30_peak_1181	ENST00000422958	chr1	-	234492449	234492887	RP5-827C21.1	Ensembl	438	intergenic
chrX:113623328-113623533	206	113623416	11	8.3345	5.53305	4.8626	NAT10-RIP-1_vs_Input-1_1e-3_10_30_peak_12716	ENST00000423016	chrX	-	113623440	113623608	CTD-2230M5.1	Ensembl	168	intergenic
chr9:5110909-5111356	448	5111017	9	9.12292	6.31157	5.58528	NAT10-RIP-1_vs_Input-1_1e-3_10_30_peak_11885	ENST00000423021	chr9	+	5110912	5112849	RP11-39K24.7	Ensembl	1937	intron sense-overlapping
chr9:5111835-5112086	252	5111956	11	11.7138	7.57388	7.99502	NAT10-RIP-1_vs_Input-1_1e-3_10_30_peak_11886	ENST00000423021	chr9	+	5110912	5112849	RP11-39K24.7	Ensembl	1937	intron sense-overlapping
chr2:73680412-73680659	248	73680590	7	3.35853	2.92811	0.6574	NAT10-RIP-1_vs_Input-1_1e-3_10_30_peak_6676	ENST00000423048	chr2	+	73678823	73800707	ALMS1	Ensembl	5194	exon sense-overlapping
chr7:76178799-76179121	323	76178881	8	6.66282	4.95009	3.35755	NAT10-RIP-1_vs_Input-1_1e-3_10_30_peak_10936	ENST00000423084	chr7	+	76178727	76250705	AC004980.7	Ensembl	748	intron sense-overlapping
chr7:76241248-76241526	279	76241384	7	7.32746	5.39851	3.94929	NAT10-RIP-1_vs_Input-1_1e-3_10_30_peak_10937	ENST00000423084	chr7	+	76178727	76250705	AC004980.7	Ensembl	748	intron sense-overlapping
chr9:74622816-74623017	202	74622929	15	10.5658	6.06912	6.92003	NAT10-RIP-1_vs_Input-1_1e-3_10_30_peak_12044	ENST00000423240	chr9	-	74622796	74623052	HSPB1P1	Ensembl	256	intergenic
chr2:130898718-130898967	250	130898935	3	3.32188	2.96157	0.62721	NAT10-RIP-1_vs_Input-1_1e-3_10_30_peak_6841	ENST00000423263	chr2	-	130897855	130902649	CCDC74B	Ensembl	824	exon sense-overlapping
chr2:130900425-130900750	326	130900613	2	3.51825	2.66437	0.67421	NAT10-RIP-1_vs_Input-1_1e-3_10_30_peak_6842	ENST00000423263	chr2	-	130897855	130902649	CCDC74B	Ensembl	824	exon sense-overlapping
chr2:130902205-130902539	335	130902311	3	5.02281	3.55249	1.91962	NAT10-RIP-1_vs_Input-1_1e-3_10_30_peak_6843	ENST00000423263	chr2	-	130897855	130902649	CCDC74B	Ensembl	824	exon sense-overlapping
chr21:43160819-43161666	848	43160891	7	3.62646	3.10476	0.77118	NAT10-RIP-1_vs_Input-1_1e-3_10_30_peak_7742	ENST00000423276	chr21	+	43159532	43161468	AP001615.9	Ensembl	461	natural antisense
chr3:46825880-46826090	211	46826032	2	3.51825	2.66437	0.67421	NAT10-RIP-1_vs_Input-1_1e-3_10_30_peak_8350	ENST00000423292	chr3	-	46783581	46854048	PRSS45	Ensembl	3128	exon sense-overlapping
chr22:41470253-41470536	284	41470320	65	28.7328	5.50616	24.3948	NAT10-RIP-1_vs_Input-1_1e-3_10_30_peak_8111	ENST00000423293	chr22	-	41470183	41471243	RP11-12M9.4	Ensembl	1060	intergenic
chr2:206628446-206628653	208	206628551	7	7.9454	5.71541	4.51066	NAT10-RIP-1_vs_Input-1_1e-3_10_30_peak_7070	ENST00000423425	chr2	-	206624220	206628730	AC007362.3	Ensembl	553	natural antisense
chr8:144917387-144917612	226	144917489	7	6.10806	4.70237	2.87077	NAT10-RIP-1_vs_Input-1_1e-3_10_30_peak_11797	ENST00000423469	chr8	-	144915911	144920246	NRBP2	Ensembl	2905	exon sense-overlapping
chr5:154217374-154217601	228	154217496	2	3.25383	2.59639	0.57894	NAT10-RIP-1_vs_Input-1_1e-3_10_30_peak_9769	ENST00000423554	chr5	-	154198053	154230169	FAXDC2	Ensembl	3817	exon sense-overlapping
chr1:17009-17387	379	17354	7	5.19792	4.13431	2.06874	NAT10-RIP-1_vs_Input-1_1e-3_10_30_peak_1	ENST00000423562	chr1	-	14362	29370	WASH7P	Ensembl	1669	intergenic
chrX:49397732-49397925	194	49397828	68	29.3082	5.38863	24.9553	NAT10-RIP-1_vs_Input-1_1e-3_10_30_peak_12568	ENST00000423609	chrX	-	49397102	49397952	VDAC1P2	Ensembl	850	intergenic
chr22:32435550-32435919	370	32435661	268	20.2724	1.86426	16.1716	NAT10-RIP-1_vs_Input-1_1e-3_10_30_peak_8016	ENST00000423610	chr22	+	32435476	32435883	SC22CB-1E7.1	Ensembl	407	intergenic
chr3:38167697-38168191	495	38168102	7	6.99705	5.21864	3.65411	NAT10-RIP-1_vs_Input-1_1e-3_10_30_peak_8322	ENST00000423611	chr3	-	38167941	38178628	ACAA1	Ensembl	877	exon sense-overlapping
chr10:92813230-92813582	353	92813358	13	8.23472	5.08503	4.77656	NAT10-RIP-1_vs_Input-1_1e-3_10_30_peak_1653	ENST00000423621	chr10	+	92806922	92821916	LINC00502	Ensembl	445	intergenic
chr7:132719416-132720553	1138	132720326	524	77.7783	2.56302	72.7381	NAT10-RIP-1_vs_Input-1_1e-3_10_30_peak_11152	ENST00000423635	chr7	-	132470285	132766830	CHCHD3	Ensembl	1310	exon sense-overlapping
chr7:132753250-132753509	260	132753496	4	4.48126	3.70196	1.47291	NAT10-RIP-1_vs_Input-1_1e-3_10_30_peak_11153	ENST00000423635	chr7	-	132470285	132766830	CHCHD3	Ensembl	1310	exon sense-overlapping
chr7:132764596-132764800	205	132764738	2	3.51825	2.66437	0.67421	NAT10-RIP-1_vs_Input-1_1e-3_10_30_peak_11154	ENST00000423635	chr7	-	132470285	132766830	CHCHD3	Ensembl	1310	exon sense-overlapping
chr2:34904057-34904276	220	34904100	2	3.51825	2.66437	0.67421	NAT10-RIP-1_vs_Input-1_1e-3_10_30_peak_6575	ENST00000423663	chr2	+	34902645	34947630	AC073218.2	Ensembl	1109	intergenic
chr2:34938910-34939250	341	34938929	3	5.02281	3.55249	1.91962	NAT10-RIP-1_vs_Input-1_1e-3_10_30_peak_6576	ENST00000423663	chr2	+	34902645	34947630	AC073218.2	Ensembl	1109	intergenic
chr2:34943453-34943716	264	34943589	3	5.02281	3.55249	1.91962	NAT10-RIP-1_vs_Input-1_1e-3_10_30_peak_6577	ENST00000423663	chr2	+	34902645	34947630	AC073218.2	Ensembl	1109	intergenic
chr2:34945814-34946116	303	34945968	3	5.02281	3.55249	1.91962	NAT10-RIP-1_vs_Input-1_1e-3_10_30_peak_6578	ENST00000423663	chr2	+	34902645	34947630	AC073218.2	Ensembl	1109	intergenic
chr5:10256062-10256271	210	10256159	31	23.9741	9.26342	19.7601	NAT10-RIP-1_vs_Input-1_1e-3_10_30_peak_9358	ENST00000423695	chr5	+	10250430	10262313	CCT5	Ensembl	1232	exon sense-overlapping
chr5:10258236-10258652	417	10258284	18	5.02819	2.82442	1.92469	NAT10-RIP-1_vs_Input-1_1e-3_10_30_peak_9359	ENST00000423695	chr5	+	10250430	10262313	CCT5	Ensembl	1232	exon sense-overlapping
chr8:52858524-52858738	215	52858631	2	3.51825	2.66437	0.67421	NAT10-RIP-1_vs_Input-1_1e-3_10_30_peak_11532	ENST00000423716	chr8	+	52812208	52859733	RP11-110G21.1	Ensembl	936	bidirectional
chr22:48086866-48087184	319	48086982	3	5.02281	3.55249	1.91962	NAT10-RIP-1_vs_Input-1_1e-3_10_30_peak_8190	ENST00000423737	chr22	+	48027422	48251349	RP11-191L9.4	Ensembl	1815	intergenic
chr22:48088512-48088719	208	48088692	3	5.02281	3.55249	1.91962	NAT10-RIP-1_vs_Input-1_1e-3_10_30_peak_8191	ENST00000423737	chr22	+	48027422	48251349	RP11-191L9.4	Ensembl	1815	intergenic
chr22:48133457-48133745	289	48133570	2	3.51825	2.66437	0.67421	NAT10-RIP-1_vs_Input-1_1e-3_10_30_peak_8192	ENST00000423737	chr22	+	48027422	48251349	RP11-191L9.4	Ensembl	1815	intergenic
chr22:48145140-48145330	191	48145245	2	3.51825	2.66437	0.67421	NAT10-RIP-1_vs_Input-1_1e-3_10_30_peak_8193	ENST00000423737	chr22	+	48027422	48251349	RP11-191L9.4	Ensembl	1815	intergenic
chr22:48151798-48152019	222	48151835	5	7.12721	5.00057	3.76982	NAT10-RIP-1_vs_Input-1_1e-3_10_30_peak_8194	ENST00000423737	chr22	+	48027422	48251349	RP11-191L9.4	Ensembl	1815	intergenic
chr17:17145414-17145615	202	17145471	8	7.21999	5.29016	3.85174	NAT10-RIP-1_vs_Input-1_1e-3_10_30_peak_4726	ENST00000423783	chr17	+	17145323	17146200	AC055811.5	Ensembl	877	intergenic
chr1:182305166-182305356	191	182305294	93	16.825	2.70287	12.8532	NAT10-RIP-1_vs_Input-1_1e-3_10_30_peak_984	ENST00000423841	chr1	+	182305135	182305469	RP11-416K24.2	Ensembl	334	intergenic
chr7:124985031-124985317	287	124985158	3	5.02281	3.55249	1.91962	NAT10-RIP-1_vs_Input-1_1e-3_10_30_peak_11101	ENST00000423896	chr7	+	124985022	124985431	RP11-420H19.1	Ensembl	409	intergenic
chr2:26385059-26385284	226	26385178	13	6.4704	4.05275	3.193	NAT10-RIP-1_vs_Input-1_1e-3_10_30_peak_6553	ENST00000423936	chr2	+	26384924	26385423	PPIL1P1	Ensembl	499	intergenic
chr2:31310639-31311004	366	31310974	3	3.98605	3.24213	1.05486	NAT10-RIP-1_vs_Input-1_1e-3_10_30_peak_6568	ENST00000424136	chr2	-	31168707	31360921	GALNT14	Ensembl	735	exon sense-overlapping
chr2:31322414-31322761	348	31322613	2	3.51825	2.66437	0.67421	NAT10-RIP-1_vs_Input-1_1e-3_10_30_peak_6569	ENST00000424136	chr2	-	31168707	31360921	GALNT14	Ensembl	735	exon sense-overlapping
chr21:34883252-34883745	494	34883597	6	8.20976	5.67373	4.75384	NAT10-RIP-1_vs_Input-1_1e-3_10_30_peak_7710	ENST00000424203	chr21	-	34876239	34915198	GART	Ensembl	3571	exon sense-overlapping
chr21:34889658-34889872	215	34889739	15	9.73285	5.5748	6.15302	NAT10-RIP-1_vs_Input-1_1e-3_10_30_peak_7711	ENST00000424203	chr21	-	34876239	34915198	GART	Ensembl	3571	exon sense-overlapping
chrX:40691227-40691799	573	40691444	16	8.62878	4.76014	5.13003	NAT10-RIP-1_vs_Input-1_1e-3_10_30_peak_12522	ENST00000424288	chrX	-	40691096	40691815	RP11-169L17.5	Ensembl	719	intergenic
chrX:136066367-136066910	544	136066818	31	9.7915	3.53021	6.20572	NAT10-RIP-1_vs_Input-1_1e-3_10_30_peak_12761	ENST00000424306	chrX	+	135991553	136075814	RP11-308D16.4	Ensembl	2222	intergenic
chr1:226032047-226032247	201	226032202	6	3.94524	3.41146	1.03336	NAT10-RIP-1_vs_Input-1_1e-3_10_30_peak_1124	ENST00000424332	chr1	-	226028583	226034223	RP11-285F7.2	Ensembl	348	exon sense-overlapping
chr20:33864941-33865402	462	33865337	21	4.33567	2.39612	1.35612	NAT10-RIP-1_vs_Input-1_1e-3_10_30_peak_7410	ENST00000424358	chr20	-	33864952	33865932	MMP24-AS1	Ensembl	867	exon sense-overlapping
chr11:61584013-61584211	199	61584105	14	8.79729	5.22638	5.28625	NAT10-RIP-1_vs_Input-1_1e-3_10_30_peak_2018	ENST00000424501	chr11	-	61578213	61584243	FADS1	Ensembl	926	exon sense-overlapping
chr19:36105498-36105702	205	36105586	2	3.44749	2.64727	0.67421	NAT10-RIP-1_vs_Input-1_1e-3_10_30_peak_6040	ENST00000424522	chr19	+	36103664	36116251	HAUS5	Ensembl	4462	exon sense-overlapping
chr19:36113899-36114301	403	36114211	13	4.56908	3.02818	1.54981	NAT10-RIP-1_vs_Input-1_1e-3_10_30_peak_6041	ENST00000424522	chr19	+	36103664	36116251	HAUS5	Ensembl	4462	exon sense-overlapping
chr22:19780170-19780387	218	19780293	151	68.3137	6.14729	63.3707	NAT10-RIP-1_vs_Input-1_1e-3_10_30_peak_7858	ENST00000424559	chr22	+	19779816	19780617	AC000089.3	Ensembl	801	intronic antisense
chr6:74082760-74082989	230	74082883	292	51.4241	2.79924	46.692	NAT10-RIP-1_vs_Input-1_1e-3_10_30_peak_10338	ENST00000424573	chr6	-	74082830	74082986	RPL39P3	Ensembl	156	intron sense-overlapping
chr2:101924787-101925029	243	101924899	8	8.71395	6.13282	5.20768	NAT10-RIP-1_vs_Input-1_1e-3_10_30_peak_6748	ENST00000424632	chr2	-	101887683	101925163	RNF149	Ensembl	2010	exon sense-overlapping
chr14:105922296-105922575	280	105922350	4	3.89844	3.40712	0.99658	NAT10-RIP-1_vs_Input-1_1e-3_10_30_peak_3523	ENST00000424723	chr14	+	105905051	105927137	MTA1	Ensembl	904	exon sense-overlapping
chr14:105922851-105923043	193	105922946	3	3.57655	3.07741	0.72613	NAT10-RIP-1_vs_Input-1_1e-3_10_30_peak_3524	ENST00000424723	chr14	+	105905051	105927137	MTA1	Ensembl	904	exon sense-overlapping
chr10:42972695-42972954	260	42972826	4	3.89844	3.40712	0.99658	NAT10-RIP-1_vs_Input-1_1e-3_10_30_peak_1491	ENST00000424751	chr10	+	42971075	42990784	LINC00839	Ensembl	2252	intergenic
chr3:196728856-196729189	334	196728984	13	11.6073	7.1615	7.89612	NAT10-RIP-1_vs_Input-1_1e-3_10_30_peak_8854	ENST00000424769	chr3	+	196726330	196731607	MFI2-AS1	Ensembl	356	intronic antisense
chr19:50515736-50516008	273	50515828	4	3.89844	3.40712	0.99658	NAT10-RIP-1_vs_Input-1_1e-3_10_30_peak_6420	ENST00000424804	chr19	-	50492952	50528627	VRK3	Ensembl	1061	exon sense-overlapping
chr3:12192228-12192437	210	12192323	2	3.44749	2.64727	0.67421	NAT10-RIP-1_vs_Input-1_1e-3_10_30_peak_8258	ENST00000424884	chr3	+	12113057	12192823	SYN2	Ensembl	520	exon sense-overlapping
chr1:155183010-155183484	475	155183440	10	5.6128	3.99538	2.4335	NAT10-RIP-1_vs_Input-1_1e-3_10_30_peak_873	ENST00000424959	chr1	+	155179028	155183447	MTX1	Ensembl	946	exon sense-overlapping
chr1:187532727-187533074	348	187532907	76	19.3646	3.36888	15.295	NAT10-RIP-1_vs_Input-1_1e-3_10_30_peak_1006	ENST00000424976	chr1	+	187532192	187533263	FDPSP1	Ensembl	1071	intergenic
chr9:38567618-38567829	212	38567674	12	5.99429	3.92806	2.76804	NAT10-RIP-1_vs_Input-1_1e-3_10_30_peak_11992	ENST00000424993	chr9	-	38567373	38568208	SNX18P3	Ensembl	835	intron sense-overlapping
chr1:64613241-64613525	285	64613285	2	3.30874	2.61145	0.62547	NAT10-RIP-1_vs_Input-1_1e-3_10_30_peak_563	ENST00000424995	chr1	-	64571004	64636980	RP11-24J23.2	Ensembl	2189	intronic antisense
chr8:17104645-17104881	237	17104712	10	5.89643	4.17252	2.67892	NAT10-RIP-1_vs_Input-1_1e-3_10_30_peak_11420	ENST00000425020	chr8	+	17104602	17155096	VPS37A	Ensembl	4051	exon sense-overlapping
chrY:2872799-2873005	207	2872916	2	3.44749	2.64727	0.67421	NAT10-RIP-1_vs_Input-1_1e-3_10_30_peak_12851	ENST00000425031	chrY	+	2871038	2970313	LINC00278	Ensembl	528	intergenic
chrY:2884256-2884482	227	2884345	2	3.51825	2.66437	0.67421	NAT10-RIP-1_vs_Input-1_1e-3_10_30_peak_12852	ENST00000425031	chrY	+	2871038	2970313	LINC00278	Ensembl	528	intergenic
chr10:75553341-75553822	482	75553715	10	10.3996	6.94272	6.76789	NAT10-RIP-1_vs_Input-1_1e-3_10_30_peak_1602	ENST00000425051	chr10	+	75553641	75556118	ZSWIM8	Ensembl	594	exon sense-overlapping
chr12:133402296-133402600	305	133402505	276	14.7668	1.66366	10.8853	NAT10-RIP-1_vs_Input-1_1e-3_10_30_peak_2984	ENST00000425052	chr12	+	133402286	133402772	RPS11P5	Ensembl	486	intronic antisense
chr1:234500402-234500617	216	234500498	2	3.51825	2.66437	0.67421	NAT10-RIP-1_vs_Input-1_1e-3_10_30_peak_1182	ENST00000425104	chr1	+	234492751	234501574	RP5-827C21.2	Ensembl	410	intergenic
chr5:176799090-176799457	368	176799389	7	5.6172	4.40008	2.43436	NAT10-RIP-1_vs_Input-1_1e-3_10_30_peak_9846	ENST00000425155	chr5	+	176794314	176799597	RGS14	Ensembl	2329	exon sense-overlapping
chr10:48902444-48902815	372	48902650	6	9.42033	6.05825	5.86214	NAT10-RIP-1_vs_Input-1_1e-3_10_30_peak_1511	ENST00000425187	chr10	-	48901101	48922972	BMS1P5	Ensembl	2431	intergenic
chrX:63652715-63653032	318	63652890	51	22.8635	5.38915	18.6812	NAT10-RIP-1_vs_Input-1_1e-3_10_30_peak_12631	ENST00000425230	chrX	+	63652280	63654025	SHC1P1	Ensembl	1745	intergenic
chr20:35156032-35156392	361	35156081	13	4.40677	2.94553	1.42146	NAT10-RIP-1_vs_Input-1_1e-3_10_30_peak_7434	ENST00000425233	chr20	-	35153903	35201387	RP5-977B1.7	Ensembl	443	intronic antisense
chr20:35177511-35178217	707	35177955	19	10.2771	5.09949	6.654	NAT10-RIP-1_vs_Input-1_1e-3_10_30_peak_7435	ENST00000425233	chr20	-	35153903	35201387	RP5-977B1.7	Ensembl	443	intronic antisense
chr1:160865194-160865568	375	160865450	126	6.37787	1.5873	3.10973	NAT10-RIP-1_vs_Input-1_1e-3_10_30_peak_930	ENST00000425270	chr1	+	160864769	160865866	RP11-312J18.5	Ensembl	1097	intergenic
chr2:63849486-63849836	351	63849609	125	45.365	4.77949	40.7203	NAT10-RIP-1_vs_Input-1_1e-3_10_30_peak_6646	ENST00000425312	chr2	-	63849308	63849965	AC016734.2	Ensembl	657	intergenic
chr7:27138512-27138776	265	27138591	4	3.45564	3.15578	0.67421	NAT10-RIP-1_vs_Input-1_1e-3_10_30_peak_10740	ENST00000425358	chr7	+	27135851	27139585	HOTAIRM1	Ensembl	637	bidirectional
chr2:175816426-175816682	257	175816539	2	3.51825	2.66437	0.67421	NAT10-RIP-1_vs_Input-1_1e-3_10_30_peak_6975	ENST00000425395	chr2	-	175676260	175870073	CHN1	Ensembl	873	exon sense-overlapping
chrY:20310061-20310806	746	20310699	161	57.194	4.75399	52.3862	NAT10-RIP-1_vs_Input-1_1e-3_10_30_peak_12877	ENST00000425411	chrY	+	20309769	20310894	ACTG1P11	Ensembl	1125	intergenic
chr1:115837792-115838012	221	115837902	2	3.51825	2.66437	0.67421	NAT10-RIP-1_vs_Input-1_1e-3_10_30_peak_698	ENST00000425449	chr1	+	115825654	115910693	RP4-663N10.1	Ensembl	2610	intronic antisense
chrX:46299570-46299903	334	46299726	914	528.239	9.0761	522.093	NAT10-RIP-1_vs_Input-1_1e-3_10_30_peak_12535	ENST00000425487	chrX	-	46299143	46300149	GAPDHP65	Ensembl	1006	intergenic
chr1:325658-326562	905	325954	8	5.65271	4.31006	2.46466	NAT10-RIP-1_vs_Input-1_1e-3_10_30_peak_4	ENST00000425496	chr1	+	324755	328453	RP4-669L17.10	Ensembl	2661	intergenic
chr1:327582-328119	538	327792	16	20.3742	11.5935	16.2692	NAT10-RIP-1_vs_Input-1_1e-3_10_30_peak_5	ENST00000425496	chr1	+	324755	328453	RP4-669L17.10	Ensembl	2661	intergenic
chr20:34085605-34085863	259	34085752	8	9.29987	6.42984	5.7521	NAT10-RIP-1_vs_Input-1_1e-3_10_30_peak_7418	ENST00000425525	chr20	+	34085637	34090632	CEP250	Ensembl	918	exon sense-overlapping
chr20:34090228-34092810	2583	34090864	27	14.0646	5.50018	10.218	NAT10-RIP-1_vs_Input-1_1e-3_10_30_peak_7419	ENST00000425525	chr20	+	34085637	34090632	CEP250	Ensembl	918	exon sense-overlapping
chr3:50095200-50095422	223	50095298	17	13.16	7.1445	9.35828	NAT10-RIP-1_vs_Input-1_1e-3_10_30_peak_8420	ENST00000425608	chr3	+	49977583	50095286	RBM6	Ensembl	1886	exon sense-overlapping
chr4:77563231-77563471	241	77563351	2	3.51825	2.66437	0.67421	NAT10-RIP-1_vs_Input-1_1e-3_10_30_peak_9075	ENST00000425645	chr4	+	77558775	77565521	AC107072.2	Ensembl	239	intron sense-overlapping
chr7:5566915-5568357	1443	5568202	810	402.017	7.33061	396.03	NAT10-RIP-1_vs_Input-1_1e-3_10_30_peak_10676	ENST00000425660	chr7	-	5566786	5570232	ACTB	Ensembl	1845	exon sense-overlapping
chr7:5568790-5569295	506	5568915	942	618.999	11.0895	612.78	NAT10-RIP-1_vs_Input-1_1e-3_10_30_peak_10677	ENST00000425660	chr7	-	5566786	5570232	ACTB	Ensembl	1845	exon sense-overlapping
chr3:9792622-9792876	255	9792715	7	7.9454	5.71541	4.51066	NAT10-RIP-1_vs_Input-1_1e-3_10_30_peak_8245	ENST00000425665	chr3	+	9791766	9798888	OGG1	Ensembl	930	exon sense-overlapping
chr9:93063404-93063728	325	93063623	5	6.20193	4.65589	2.94784	NAT10-RIP-1_vs_Input-1_1e-3_10_30_peak_12103	ENST00000425666	chr9	-	93063183	93195771	RP11-389K14.3	Ensembl	1013	intergenic
chr9:93074759-93075329	571	93075058	2	3.51825	2.66437	0.67421	NAT10-RIP-1_vs_Input-1_1e-3_10_30_peak_12104	ENST00000425666	chr9	-	93063183	93195771	RP11-389K14.3	Ensembl	1013	intergenic
chr9:93079649-93079841	193	93079745	2	3.51825	2.66437	0.67421	NAT10-RIP-1_vs_Input-1_1e-3_10_30_peak_12105	ENST00000425666	chr9	-	93063183	93195771	RP11-389K14.3	Ensembl	1013	intergenic
chr9:93101037-93101277	241	93101134	2	3.51825	2.66437	0.67421	NAT10-RIP-1_vs_Input-1_1e-3_10_30_peak_12106	ENST00000425666	chr9	-	93063183	93195771	RP11-389K14.3	Ensembl	1013	intergenic
chr9:93119891-93120151	261	93119926	3	5.02281	3.55249	1.91962	NAT10-RIP-1_vs_Input-1_1e-3_10_30_peak_12107	ENST00000425666	chr9	-	93063183	93195771	RP11-389K14.3	Ensembl	1013	intergenic
chr9:93124249-93124516	268	93124344	2	3.51825	2.66437	0.67421	NAT10-RIP-1_vs_Input-1_1e-3_10_30_peak_12108	ENST00000425666	chr9	-	93063183	93195771	RP11-389K14.3	Ensembl	1013	intergenic
chr9:93128055-93128432	378	93128270	4	6.62336	4.44061	3.32327	NAT10-RIP-1_vs_Input-1_1e-3_10_30_peak_12109	ENST00000425666	chr9	-	93063183	93195771	RP11-389K14.3	Ensembl	1013	intergenic
chr9:93130822-93131071	250	93130825	2	3.51825	2.66437	0.67421	NAT10-RIP-1_vs_Input-1_1e-3_10_30_peak_12110	ENST00000425666	chr9	-	93063183	93195771	RP11-389K14.3	Ensembl	1013	intergenic
chr9:93150466-93150709	244	93150576	2	3.51825	2.66437	0.67421	NAT10-RIP-1_vs_Input-1_1e-3_10_30_peak_12111	ENST00000425666	chr9	-	93063183	93195771	RP11-389K14.3	Ensembl	1013	intergenic
chr9:93175283-93175478	196	93175381	2	3.51825	2.66437	0.67421	NAT10-RIP-1_vs_Input-1_1e-3_10_30_peak_12112	ENST00000425666	chr9	-	93063183	93195771	RP11-389K14.3	Ensembl	1013	intergenic
chr9:35076964-35077399	436	35077319	10	6.20445	4.36608	2.94878	NAT10-RIP-1_vs_Input-1_1e-3_10_30_peak_11944	ENST00000425676	chr9	-	35073831	35079690	FANCG	Ensembl	2108	exon sense-overlapping
chrX:120337592-120337855	264	120337744	181	57.6053	4.30687	52.7925	NAT10-RIP-1_vs_Input-1_1e-3_10_30_peak_12731	ENST00000425843	chrX	-	120337035	120338868	HSPA8P1	Ensembl	1833	intergenic
chrX:120338231-120338586	356	120338347	63	7.49135	2.08556	4.0972	NAT10-RIP-1_vs_Input-1_1e-3_10_30_peak_12732	ENST00000425843	chrX	-	120337035	120338868	HSPA8P1	Ensembl	1833	intergenic
chr7:136848945-136849349	405	136849052	9	6.95574	5.00172	3.61594	NAT10-RIP-1_vs_Input-1_1e-3_10_30_peak_11170	ENST00000425981	chr7	-	136583519	136849088	hsa-mir-490	Ensembl	1538	intronic antisense
chr7:30536516-30536738	223	30536653	23	6.65367	3.08525	3.35166	NAT10-RIP-1_vs_Input-1_1e-3_10_30_peak_10765	ENST00000426081	chr7	-	30536399	30540296	GGCT	Ensembl	889	exon sense-overlapping
chr1:85862807-85863030	224	85862955	2	3.38607	2.6318	0.67421	NAT10-RIP-1_vs_Input-1_1e-3_10_30_peak_599	ENST00000426125	chr1	+	85743354	85913807	RP11-131L23.1	Ensembl	464	intronic antisense
chr1:85905015-85905230	216	85905108	3	3.47131	3.03081	0.67421	NAT10-RIP-1_vs_Input-1_1e-3_10_30_peak_600	ENST00000426125	chr1	+	85743354	85913807	RP11-131L23.1	Ensembl	464	intronic antisense
chr12:123433169-123433371	203	123433264	3	4.95627	3.53663	1.88848	NAT10-RIP-1_vs_Input-1_1e-3_10_30_peak_2918	ENST00000426173	chr12	-	123415872	123444334	ABCB9	Ensembl	2134	exon sense-overlapping
chr17:18364483-18364769	287	18364635	25	5.06152	2.45653	1.94997	NAT10-RIP-1_vs_Input-1_1e-3_10_30_peak_4761	ENST00000426249	chr17	+	18363704	18366369	TNPO1P2	Ensembl	2665	intergenic
chrX:44168977-44169235	259	44169110	72	4.67346	1.65427	1.63812	NAT10-RIP-1_vs_Input-1_1e-3_10_30_peak_12533	ENST00000426279	chrX	-	44168559	44169722	RRM2P3	Ensembl	1163	intron sense-overlapping
chr22:45551857-45552063	207	45551972	4	4.74296	3.82066	1.70091	NAT10-RIP-1_vs_Input-1_1e-3_10_30_peak_8168	ENST00000426282	chr22	-	45528900	45559662	CTA-217C2.1	Ensembl	2076	bidirectional
chrX:67290427-67291032	606	67290628	610	179.443	4.15369	173.869	NAT10-RIP-1_vs_Input-1_1e-3_10_30_peak_12643	ENST00000426382	chrX	-	67290361	67291609	RP11-516A11.1	Ensembl	1248	intron sense-overlapping
chr4:85795390-85795580	191	85795543	2	3.51825	2.66437	0.67421	NAT10-RIP-1_vs_Input-1_1e-3_10_30_peak_9095	ENST00000426414	chr4	-	85730018	85818094	WDFY3	Ensembl	3428	exon sense-overlapping
chr4:85814438-85814801	364	85814479	3	3.32188	2.96157	0.62721	NAT10-RIP-1_vs_Input-1_1e-3_10_30_peak_9096	ENST00000426414	chr4	-	85730018	85818094	WDFY3	Ensembl	3428	exon sense-overlapping
chr15:20658929-20659269	341	20659135	7	8.55323	6.00103	5.05982	NAT10-RIP-1_vs_Input-1_1e-3_10_30_peak_3531	ENST00000426501	chr15	-	20587868	20659133	HERC2P3	Ensembl	2874	intergenic
chr22:36907616-36907814	199	36907696	33	16.4546	5.53507	12.4965	NAT10-RIP-1_vs_Input-1_1e-3_10_30_peak_8048	ENST00000426531	chr22	-	36907623	36912978	EIF3D	Ensembl	710	exon sense-overlapping
chrY:14943184-14943416	233	14943254	2	3.15098	2.5668	0.49752	NAT10-RIP-1_vs_Input-1_1e-3_10_30_peak_12868	ENST00000426564	chrY	+	14821368	14972764	USP9Y	Ensembl	9118	exon sense-overlapping
chr12:9794356-9794704	349	9794592	31	7.44655	2.86522	4.05554	NAT10-RIP-1_vs_Input-1_1e-3_10_30_peak_2488	ENST00000426641	chr12	+	9794397	9795603	GOT2P3	Ensembl	1206	intergenic
chr12:9795352-9795667	316	9795482	24	11.092	4.69527	7.41525	NAT10-RIP-1_vs_Input-1_1e-3_10_30_peak_2489	ENST00000426641	chr12	+	9794397	9795603	GOT2P3	Ensembl	1206	intergenic
chr22:23605989-23606376	388	23606041	8	4.04251	3.26756	1.10172	NAT10-RIP-1_vs_Input-1_1e-3_10_30_peak_7906	ENST00000426721	chr22	+	23605322	23606541	FBXW4P1	Ensembl	1219	intron sense-overlapping
chr7:64313217-64313425	209	64313278	3	5.02281	3.55249	1.91962	NAT10-RIP-1_vs_Input-1_1e-3_10_30_peak_10859	ENST00000426891	chr7	-	64312774	64313732	SEPHS1P1	Ensembl	958	intergenic
chr12:45609948-45610165	218	45610064	22	12.2429	5.53454	8.49102	NAT10-RIP-1_vs_Input-1_1e-3_10_30_peak_2568	ENST00000426898	chr12	+	45609769	45815000	ANO6	Ensembl	2780	exon sense-overlapping
chrX:134567218-134567872	655	134567557	5	6.73158	4.86319	3.41174	NAT10-RIP-1_vs_Input-1_1e-3_10_30_peak_12752	ENST00000426910	chrX	+	134566884	134572559	CROCCP1	Ensembl	5675	intergenic
chrX:134568637-134568922	286	134568769	7	7.42716	5.4514	4.03755	NAT10-RIP-1_vs_Input-1_1e-3_10_30_peak_12753	ENST00000426910	chrX	+	134566884	134572559	CROCCP1	Ensembl	5675	intergenic
chr2:132227500-132227731	232	132227613	6	5.55664	4.4181	2.38231	NAT10-RIP-1_vs_Input-1_1e-3_10_30_peak_6885	ENST00000427024	chr2	-	132222472	132249908	MZT2A	Ensembl	679	exon sense-overlapping
chr2:106471486-106471726	241	106471593	6	10.0484	6.21686	6.43872	NAT10-RIP-1_vs_Input-1_1e-3_10_30_peak_6758	ENST00000427050	chr2	-	106470961	106473633	AC009505.2	Ensembl	890	natural antisense
chr1:23409765-23410036	272	23409823	21	6.31695	3.10836	3.05395	NAT10-RIP-1_vs_Input-1_1e-3_10_30_peak_329	ENST00000427154	chr1	-	23346639	23414551	RP1-184J9.2	Ensembl	666	exon sense-overlapping
chr13:52035116-52035319	204	52035161	186	26.0964	2.42213	21.824	NAT10-RIP-1_vs_Input-1_1e-3_10_30_peak_3076	ENST00000427198	chr13	+	52034660	52035451	RPS4XP16	Ensembl	791	intergenic
chr1:163218339-163218664	326	163218619	2	3.21856	2.58645	0.55367	NAT10-RIP-1_vs_Input-1_1e-3_10_30_peak_935	ENST00000427213	chr1	-	163218108	163291542	RP11-267N12.3	Ensembl	616	exon sense-overlapping
chr1:179557789-179558008	220	179557860	6	5.55664	4.4181	2.38231	NAT10-RIP-1_vs_Input-1_1e-3_10_30_peak_976	ENST00000427215	chr1	+	179555839	179558310	RP11-545A16.3	Ensembl	2471	intergenic
chr20:4004691-4004952	262	4004830	418	10.487	1.39733	6.84828	NAT10-RIP-1_vs_Input-1_1e-3_10_30_peak_7293	ENST00000427242	chr20	+	4004563	4005091	FTLP3	Ensembl	528	intergenic
chr1:63789156-63789396	241	63789261	2	3.51825	2.66437	0.67421	NAT10-RIP-1_vs_Input-1_1e-3_10_30_peak_558	ENST00000427268	chr1	-	63786554	63790112	RP4-792G4.2	Ensembl	491	natural antisense
chr20:43348558-43348762	205	43348653	2	3.51825	2.66437	0.67421	NAT10-RIP-1_vs_Input-1_1e-3_10_30_peak_7483	ENST00000427303	chr20	-	43340502	43374662	RP11-445H22.4	Ensembl	528	intronic antisense
chr6:29691448-29691702	255	29691597	5	5.71831	4.44235	2.51828	NAT10-RIP-1_vs_Input-1_1e-3_10_30_peak_10072	ENST00000427340	chr6	-	29690757	29691748	HCG4P11	Ensembl	991	natural antisense
chr20:26189755-26190350	596	26189991	5737	3868.34	11.7574	3860.1	NAT10-RIP-1_vs_Input-1_1e-3_10_30_peak_7357	ENST00000427348	chr20	-	26167654	26189869	MIR663A	Ensembl	1213	intergenic
chr4:184140413-184140783	371	184140629	2	3.25383	2.59639	0.57894	NAT10-RIP-1_vs_Input-1_1e-3_10_30_peak_9290	ENST00000427431	chr4	+	184114767	184239903	WWC2	Ensembl	6373	exon sense-overlapping
chr3:14485172-14485381	210	14485268	43	28.7518	8.44915	24.4133	NAT10-RIP-1_vs_Input-1_1e-3_10_30_peak_8274	ENST00000427436	chr3	+	14444075	14520409	SLC6A6	Ensembl	1991	exon sense-overlapping
chr3:36454371-36454572	202	36454474	2	3.13467	2.56193	0.48535	NAT10-RIP-1_vs_Input-1_1e-3_10_30_peak_8313	ENST00000427486	chr3	+	36422019	36534721	STAC	Ensembl	605	exon sense-overlapping
chr3:36479978-36480221	244	36480081	2	3.32762	2.61651	0.63009	NAT10-RIP-1_vs_Input-1_1e-3_10_30_peak_8314	ENST00000427486	chr3	+	36422019	36534721	STAC	Ensembl	605	exon sense-overlapping
chr17:17116763-17117122	360	17116829	8	3.64505	3.01312	0.78507	NAT10-RIP-1_vs_Input-1_1e-3_10_30_peak_4724	ENST00000427497	chr17	-	17105962	17140499	RP11-45M22.4	Ensembl	1693	exon sense-overlapping
chr13:90883392-90883629	238	90883521	15	20.7462	11.8463	16.6286	NAT10-RIP-1_vs_Input-1_1e-3_10_30_peak_3111	ENST00000427733	chr13	+	90882637	90883936	KRT18P27	Ensembl	1299	intergenic
chr11:57069950-57070278	329	57070135	25	24.3055	11.3752	20.0829	NAT10-RIP-1_vs_Input-1_1e-3_10_30_peak_1987	ENST00000427750	chr11	-	57067149	57070953	TNKS1BP1	Ensembl	1946	exon sense-overlapping
chr8:21955598-21956092	495	21955650	9	10.0461	6.81425	6.43872	NAT10-RIP-1_vs_Input-1_1e-3_10_30_peak_11435	ENST00000427751	chr8	+	21946694	21955821	FAM160B2	Ensembl	932	exon sense-overlapping
chr6:107221690-107221975	286	107221819	2	3.51825	2.66437	0.67421	NAT10-RIP-1_vs_Input-1_1e-3_10_30_peak_10385	ENST00000427903	chr6	-	107195124	107235310	RP1-60O19.1	Ensembl	528	intergenic
chr6:107226129-107226355	227	107226153	3	5.02281	3.55249	1.91962	NAT10-RIP-1_vs_Input-1_1e-3_10_30_peak_10386	ENST00000427903	chr6	-	107195124	107235310	RP1-60O19.1	Ensembl	528	intergenic
chr6:107226735-107226998	264	107226867	2	3.51825	2.66437	0.67421	NAT10-RIP-1_vs_Input-1_1e-3_10_30_peak_10387	ENST00000427903	chr6	-	107195124	107235310	RP1-60O19.1	Ensembl	528	intergenic
chr6:107227611-107228204	594	107227911	2	3.51825	2.66437	0.67421	NAT10-RIP-1_vs_Input-1_1e-3_10_30_peak_10388	ENST00000427903	chr6	-	107195124	107235310	RP1-60O19.1	Ensembl	528	intergenic
chr6:107232417-107232695	279	107232514	3	5.02281	3.55249	1.91962	NAT10-RIP-1_vs_Input-1_1e-3_10_30_peak_10389	ENST00000427903	chr6	-	107195124	107235310	RP1-60O19.1	Ensembl	528	intergenic
chr2:190329817-190330220	404	190329895	7	6.10806	4.70237	2.87077	NAT10-RIP-1_vs_Input-1_1e-3_10_30_peak_6999	ENST00000427960	chr2	+	190306207	190340278	WDR75	Ensembl	4297	exon sense-overlapping
chr9:21695195-21696322	1128	21695842	101	40.0626	5.14698	35.5004	NAT10-RIP-1_vs_Input-1_1e-3_10_30_peak_11912	ENST00000427983	chr9	+	21695174	21696942	KHSRPP1	Ensembl	1768	intergenic
chr17:18580665-18580869	205	18580775	43	20.7269	5.65629	16.6103	NAT10-RIP-1_vs_Input-1_1e-3_10_30_peak_4766	ENST00000428091	chr17	+	18580573	18581070	UBE2SP2	Ensembl	497	intronic antisense
chr7:20177103-20177377	275	20177240	2	3.51825	2.66437	0.67421	NAT10-RIP-1_vs_Input-1_1e-3_10_30_peak_10713	ENST00000428100	chr7	-	20173546	20180076	AC005062.2	Ensembl	469	exon sense-overlapping
chr7:20179845-20180226	382	20179944	2	3.51825	2.66437	0.67421	NAT10-RIP-1_vs_Input-1_1e-3_10_30_peak_10714	ENST00000428100	chr7	-	20173546	20180076	AC005062.2	Ensembl	469	exon sense-overlapping
chr17:20516037-20516685	649	20516328	13	10.1176	6.24001	6.50333	NAT10-RIP-1_vs_Input-1_1e-3_10_30_peak_4779	ENST00000428134	chr17	-	20516224	20536547	AC087499.10	Ensembl	620	intergenic
chr17:20517024-20517241	218	20517142	7	6.10806	4.70237	2.87077	NAT10-RIP-1_vs_Input-1_1e-3_10_30_peak_4780	ENST00000428134	chr17	-	20516224	20536547	AC087499.10	Ensembl	620	intergenic
chr12:112280223-112280565	343	112280413	6	7.3512	5.33083	3.97072	NAT10-RIP-1_vs_Input-1_1e-3_10_30_peak_2842	ENST00000428207	chr12	-	112277572	112280706	MAPKAPK5-AS1	Ensembl	2285	natural antisense
chrX:53172534-53172827	294	53172719	28	17.7951	6.97834	13.7827	NAT10-RIP-1_vs_Input-1_1e-3_10_30_peak_12581	ENST00000428275	chrX	-	53172013	53173095	ACTG1P10	Ensembl	1082	intergenic
chr7:27616059-27616327	269	27616224	3	3.98605	3.24213	1.05486	NAT10-RIP-1_vs_Input-1_1e-3_10_30_peak_10749	ENST00000428288	chr7	-	27565093	27702487	HIBADH	Ensembl	1669	exon sense-overlapping
chr7:66019376-66019733	358	66019404	11	3.94382	2.88759	1.03336	NAT10-RIP-1_vs_Input-1_1e-3_10_30_peak_10874	ENST00000428370	chr7	-	66019574	66041910	GS1-124K5.12	Ensembl	579	intergenic
chr7:66041724-66041925	202	66041782	7	7.42716	5.4514	4.03755	NAT10-RIP-1_vs_Input-1_1e-3_10_30_peak_10875	ENST00000428370	chr7	-	66019574	66041910	GS1-124K5.12	Ensembl	579	intergenic
chrX:47082943-47083173	231	47083064	16	20.3562	11.5842	16.2517	NAT10-RIP-1_vs_Input-1_1e-3_10_30_peak_12547	ENST00000428400	chrX	+	47082251	47088389	CDK16	Ensembl	3016	exon sense-overlapping
chrX:47085672-47086099	428	47085727	10	6.54078	4.57848	3.25649	NAT10-RIP-1_vs_Input-1_1e-3_10_30_peak_12548	ENST00000428400	chrX	+	47082251	47088389	CDK16	Ensembl	3016	exon sense-overlapping
chr15:20663486-20663687	202	20663591	13	13.3818	8.22914	9.56739	NAT10-RIP-1_vs_Input-1_1e-3_10_30_peak_3532	ENST00000428453	chr15	-	20588367	20711414	HERC2P3	Ensembl	4383	intergenic
chrX:47857485-47857692	208	47857636	2	3.46867	2.65247	0.67421	NAT10-RIP-1_vs_Input-1_1e-3_10_30_peak_12553	ENST00000428463	chrX	-	47842755	47930508	ZNF630	Ensembl	1245	exon sense-overlapping
chr1:704916-705381	466	704974	4	5.89545	4.24572	2.67892	NAT10-RIP-1_vs_Input-1_1e-3_10_30_peak_14	ENST00000428504	chr1	-	700236	714006	RP11-206L10.2	Ensembl	1317	intergenic
chr11:74456869-74457084	216	74456912	278	36.9748	2.38577	32.4664	NAT10-RIP-1_vs_Input-1_1e-3_10_30_peak_2220	ENST00000428553	chr11	-	74456760	74457159	RP11-864N7.2	Ensembl	399	intergenic
chr22:28402608-28402948	341	28402655	3	3.98605	3.24213	1.05486	NAT10-RIP-1_vs_Input-1_1e-3_10_30_peak_7957	ENST00000428584	chr22	+	28388456	28404569	TTC28-AS1	Ensembl	5859	natural antisense
chr12:113711633-113711861	229	113711741	3	4.46452	3.403	1.47105	NAT10-RIP-1_vs_Input-1_1e-3_10_30_peak_2856	ENST00000428632	chr12	+	113682307	113726500	TPCN1	Ensembl	2296	exon sense-overlapping
chr21:37830701-37830900	200	37830837	2	3.05628	2.53786	0.42916	NAT10-RIP-1_vs_Input-1_1e-3_10_30_peak_7728	ENST00000428667	chr21	+	37818028	37904706	AP000695.4	Ensembl	715	intron sense-overlapping
chr21:37833337-37833616	280	37833472	3	4.55172	3.42891	1.53376	NAT10-RIP-1_vs_Input-1_1e-3_10_30_peak_7729	ENST00000428667	chr21	+	37818028	37904706	AP000695.4	Ensembl	715	intron sense-overlapping
chr3:32198822-32199074	253	32198953	2	3.08702	2.54743	0.45126	NAT10-RIP-1_vs_Input-1_1e-3_10_30_peak_8302	ENST00000428684	chr3	+	32148103	32201107	GPD1L	Ensembl	822	exon sense-overlapping
chr16:108238-108517	280	108330	4	3.10135	2.93898	0.46028	NAT10-RIP-1_vs_Input-1_1e-3_10_30_peak_3864	ENST00000428730	chr16	-	108060	115037	RHBDF1	Ensembl	2751	exon sense-overlapping
chr2:229216995-229217498	504	229217074	19	4.44062	2.53298	1.45167	NAT10-RIP-1_vs_Input-1_1e-3_10_30_peak_7152	ENST00000428788	chr2	-	229216835	229217931	AC074019.2	Ensembl	1096	intergenic
chr1:45225980-45226173	194	45226074	13	11.0581	6.82292	7.38355	NAT10-RIP-1_vs_Input-1_1e-3_10_30_peak_513	ENST00000428791	chr1	-	45224795	45241482	RP11-269F19.2	Ensembl	580	intronic antisense
chr1:45232770-45233223	454	45232888	16	6.71848	3.77245	3.40515	NAT10-RIP-1_vs_Input-1_1e-3_10_30_peak_514	ENST00000428791	chr1	-	45224795	45241482	RP11-269F19.2	Ensembl	580	intronic antisense
chr21:15423519-15423708	190	15423637	3	3.54066	3.06172	0.69341	NAT10-RIP-1_vs_Input-1_1e-3_10_30_peak_7686	ENST00000428809	chr21	+	15399741	15516789	AP001347.6	Ensembl	1332	intronic antisense
chr21:15427699-15428062	364	15427855	2	3.46867	2.65247	0.67421	NAT10-RIP-1_vs_Input-1_1e-3_10_30_peak_7687	ENST00000428809	chr21	+	15399741	15516789	AP001347.6	Ensembl	1332	intronic antisense
chrX:91368463-91369157	695	91368622	454	115.672	3.66374	110.374	NAT10-RIP-1_vs_Input-1_1e-3_10_30_peak_12686	ENST00000428832	chrX	-	91368244	91369460	EIF4A1P10	Ensembl	1216	intronic antisense
chr11:6637879-6638362	484	6638297	10	7.31955	5.07196	3.94203	NAT10-RIP-1_vs_Input-1_1e-3_10_30_peak_1872	ENST00000428886	chr11	-	6638220	6640653	TPP1	Ensembl	841	exon sense-overlapping
chr1:155167573-155167773	201	155167686	6	5.5907	4.43774	2.41444	NAT10-RIP-1_vs_Input-1_1e-3_10_30_peak_872	ENST00000428962	chr1	-	155167687	155177690	THBS3	Ensembl	1833	exon sense-overlapping
chr7:36445832-36446117	286	36445984	34	14.6676	4.78702	10.7899	NAT10-RIP-1_vs_Input-1_1e-3_10_30_peak_10778	ENST00000429082	chr7	+	36446010	36450275	ANLN	Ensembl	557	exon sense-overlapping
chr7:36447350-36447547	198	36447449	23	12.796	5.61719	9.01499	NAT10-RIP-1_vs_Input-1_1e-3_10_30_peak_10779	ENST00000429082	chr7	+	36446010	36450275	ANLN	Ensembl	557	exon sense-overlapping
chr1:224762720-224762994	275	224762845	100	44.1427	5.77808	39.5148	NAT10-RIP-1_vs_Input-1_1e-3_10_30_peak_1121	ENST00000429105	chr1	+	224762135	224763091	AKR1B1P1	Ensembl	956	intergenic
chr6:89129509-89129793	285	89129542	2	3.51825	2.66437	0.67421	NAT10-RIP-1_vs_Input-1_1e-3_10_30_peak_10364	ENST00000429137	chr6	-	89008668	89130752	RP11-459O1.2	Ensembl	305	intergenic
chr15:44581203-44581551	349	44581415	15	12.099	7.00016	8.35667	NAT10-RIP-1_vs_Input-1_1e-3_10_30_peak_3648	ENST00000429162	chr15	+	44580935	44600734	CASC4	Ensembl	1918	exon sense-overlapping
chr1:206135376-206135841	466	206135781	12	7.01072	4.52953	3.66575	NAT10-RIP-1_vs_Input-1_1e-3_10_30_peak_1051	ENST00000429210	chr1	-	206135292	206137828	RP11-312O7.2	Ensembl	758	intronic antisense
chrX:75104606-75104890	285	75104678	12	3.04434	2.33886	0.41876	NAT10-RIP-1_vs_Input-1_1e-3_10_30_peak_12672	ENST00000429225	chrX	+	75104380	75104971	SAR1AP4	Ensembl	591	intergenic
chr15:44038705-44038904	200	44038818	17	11.6804	6.27166	7.96486	NAT10-RIP-1_vs_Input-1_1e-3_10_30_peak_3643	ENST00000429276	chr15	-	44036010	44039292	CATSPER2P1	Ensembl	1466	natural antisense
chr3:32676786-32676989	204	32676834	136	19.8286	2.43917	15.7429	NAT10-RIP-1_vs_Input-1_1e-3_10_30_peak_8304	ENST00000429309	chr3	-	32676713	32677046	RPL30P4	Ensembl	333	intergenic
chr7:48943049-48943299	251	48943249	43	7.17825	2.38937	3.81757	NAT10-RIP-1_vs_Input-1_1e-3_10_30_peak_10834	ENST00000429312	chr7	-	48942151	48943487	GDI2P1	Ensembl	1336	intergenic
chr22:30415473-30415671	199	30415569	6	6.1981	4.77377	2.94459	NAT10-RIP-1_vs_Input-1_1e-3_10_30_peak_7982	ENST00000429350	chr22	-	30404730	30476219	CTA-85E5.10	Ensembl	902	natural antisense
chr2:209134284-209134643	360	209134319	6	4.25956	3.61752	1.28896	NAT10-RIP-1_vs_Input-1_1e-3_10_30_peak_7080	ENST00000429485	chr2	-	209134066	209134681	AC016697.2	Ensembl	615	intronic antisense
chr3:33075621-33075869	249	33075768	27	15.008	5.90703	11.1155	NAT10-RIP-1_vs_Input-1_1e-3_10_30_peak_8306	ENST00000429534	chr3	+	33075354	33076302	SEC13P1	Ensembl	948	intronic antisense
chr1:145760810-145761400	591	145761194	5	5.01185	4.08855	1.91962	NAT10-RIP-1_vs_Input-1_1e-3_10_30_peak_784	ENST00000429537	chr1	+	145761302	145764073	PDZK1	Ensembl	578	exon sense-overlapping
chr6:128601240-128601553	314	128601438	2	3.44749	2.64727	0.67421	NAT10-RIP-1_vs_Input-1_1e-3_10_30_peak_10433	ENST00000429595	chr6	-	128556524	128643318	PTPRK	Ensembl	558	exon sense-overlapping
chr2:96943276-96943672	397	96943345	11	7.17597	4.80626	3.81531	NAT10-RIP-1_vs_Input-1_1e-3_10_30_peak_6727	ENST00000429650	chr2	-	96940754	96951114	SNRNP200	Ensembl	2637	exon sense-overlapping
chr2:96944295-96944700	406	96944384	22	6.90109	3.24965	3.56658	NAT10-RIP-1_vs_Input-1_1e-3_10_30_peak_6728	ENST00000429650	chr2	-	96940754	96951114	SNRNP200	Ensembl	2637	exon sense-overlapping
chr2:96949323-96949744	422	96949637	22	9.80403	4.4166	6.21565	NAT10-RIP-1_vs_Input-1_1e-3_10_30_peak_6729	ENST00000429650	chr2	-	96940754	96951114	SNRNP200	Ensembl	2637	exon sense-overlapping
chr2:96950095-96950333	239	96950224	28	20.6669	8.39497	16.5534	NAT10-RIP-1_vs_Input-1_1e-3_10_30_peak_6730	ENST00000429650	chr2	-	96940754	96951114	SNRNP200	Ensembl	2637	exon sense-overlapping
chr6:29910529-29910771	243	29910653	62	56.2575	14.7451	51.4618	NAT10-RIP-1_vs_Input-1_1e-3_10_30_peak_10076	ENST00000429656	chr6	-	29909851	29910844	HCG4P5	Ensembl	993	natural antisense
chr2:203044155-203044628	474	203044319	36	5.50575	2.22066	2.34057	NAT10-RIP-1_vs_Input-1_1e-3_10_30_peak_7054	ENST00000429685	chr2	+	203044019	203044694	PSMA2P3	Ensembl	675	intron sense-overlapping
chr1:46910957-46911191	235	46910972	2	3.08702	2.54743	0.45126	NAT10-RIP-1_vs_Input-1_1e-3_10_30_peak_523	ENST00000429784	chr1	+	46901816	46911193	RP5-1109J22.1	Ensembl	777	intergenic
chr16:74372341-74372797	457	74372708	6	4.25956	3.61752	1.28896	NAT10-RIP-1_vs_Input-1_1e-3_10_30_peak_4396	ENST00000429810	chr16	-	74371841	74402138	RP11-252A24.2	Ensembl	2355	intergenic
chr9:91992416-91992607	192	91992511	6	4.25956	3.61752	1.28896	NAT10-RIP-1_vs_Input-1_1e-3_10_30_peak_12100	ENST00000429836	chr9	-	91976893	92094805	SEMA4D	Ensembl	2895	exon sense-overlapping
chr9:92020306-92020531	226	92020369	3	5.02281	3.55249	1.91962	NAT10-RIP-1_vs_Input-1_1e-3_10_30_peak_12101	ENST00000429836	chr9	-	91976893	92094805	SEMA4D	Ensembl	2895	exon sense-overlapping
chr2:220347923-220348153	231	220348058	2	3.51825	2.66437	0.67421	NAT10-RIP-1_vs_Input-1_1e-3_10_30_peak_7131	ENST00000429882	chr2	-	220346794	220381599	AC053503.11	Ensembl	519	intronic antisense
chr2:220369967-220370363	397	220370181	3	3.98605	3.24213	1.05486	NAT10-RIP-1_vs_Input-1_1e-3_10_30_peak_7132	ENST00000429882	chr2	-	220346794	220381599	AC053503.11	Ensembl	519	intronic antisense
chr1:1456196-1456396	201	1456200	2	3.51825	2.66437	0.67421	NAT10-RIP-1_vs_Input-1_1e-3_10_30_peak_64	ENST00000429957	chr1	+	1453000	1458160	ATAD3A	Ensembl	498	exon sense-overlapping
chr2:145039262-145039511	250	145039355	2	3.51825	2.66437	0.67421	NAT10-RIP-1_vs_Input-1_1e-3_10_30_peak_6911	ENST00000429978	chr2	-	144936400	145090135	GTDC1	Ensembl	586	exon sense-overlapping
chr1:233180257-233180521	265	233180410	2	3.1843	2.57659	0.52645	NAT10-RIP-1_vs_Input-1_1e-3_10_30_peak_1175	ENST00000429988	chr1	-	233161008	233190435	PCNXL2	Ensembl	559	exon sense-overlapping
chr4:185220365-185220579	215	185220458	99	31.9805	4.20322	27.5695	NAT10-RIP-1_vs_Input-1_1e-3_10_30_peak_9292	ENST00000430005	chr4	-	185220281	185220800	RP11-162O12.2	Ensembl	519	intergenic
chrY:5075830-5076043	214	5075956	15	11.0332	6.35067	7.36174	NAT10-RIP-1_vs_Input-1_1e-3_10_30_peak_12855	ENST00000430062	chrY	-	5075255	5076110	VDAC1P6	Ensembl	855	intronic antisense
chr2:128848808-128849000	193	128848945	5	4.47348	3.78694	1.47291	NAT10-RIP-1_vs_Input-1_1e-3_10_30_peak_6825	ENST00000430075	chr2	+	128848773	128865628	UGGT1	Ensembl	586	exon sense-overlapping
chr7:134500852-134501106	255	134501025	2	3.51825	2.66437	0.67421	NAT10-RIP-1_vs_Input-1_1e-3_10_30_peak_11160	ENST00000430085	chr7	+	134464387	134653404	CALD1	Ensembl	1938	exon sense-overlapping
chr7:134603172-134603364	193	134603260	4	6.1774	4.32732	2.93382	NAT10-RIP-1_vs_Input-1_1e-3_10_30_peak_11161	ENST00000430085	chr7	+	134464387	134653404	CALD1	Ensembl	1938	exon sense-overlapping
chr7:134611308-134611562	255	134611377	2	3.51825	2.66437	0.67421	NAT10-RIP-1_vs_Input-1_1e-3_10_30_peak_11162	ENST00000430085	chr7	+	134464387	134653404	CALD1	Ensembl	1938	exon sense-overlapping
chr7:134619721-134619913	193	134619795	6	4.1415	3.54053	1.18933	NAT10-RIP-1_vs_Input-1_1e-3_10_30_peak_11163	ENST00000430085	chr7	+	134464387	134653404	CALD1	Ensembl	1938	exon sense-overlapping
chr5:133914239-133914912	674	133914446	27	11.4956	4.47318	7.79249	NAT10-RIP-1_vs_Input-1_1e-3_10_30_peak_9629	ENST00000430087	chr5	+	133909446	133915165	JADE2	Ensembl	1256	exon sense-overlapping
chr4:73964650-73964856	207	73964761	153	102.457	10.4942	97.2439	NAT10-RIP-1_vs_Input-1_1e-3_10_30_peak_9071	ENST00000430198	chr4	+	73964538	73964862	HMGA1P2	Ensembl	324	intronic antisense
chr1:27092802-27093048	247	27092804	5	3.11315	2.92411	0.46681	NAT10-RIP-1_vs_Input-1_1e-3_10_30_peak_346	ENST00000430291	chr1	+	27092760	27094492	ARID1A	Ensembl	509	exon sense-overlapping
chr2:170806316-170806545	230	170806427	13	6.01086	3.79588	2.78359	NAT10-RIP-1_vs_Input-1_1e-3_10_30_peak_6963	ENST00000430321	chr2	+	170785370	170940641	UBR3	Ensembl	5411	exon sense-overlapping
chr21:42550139-42550474	336	42550244	3	4.52948	3.42239	1.51339	NAT10-RIP-1_vs_Input-1_1e-3_10_30_peak_7738	ENST00000430327	chr21	-	42548248	42558700	PLAC4	Ensembl	1011	exon sense-overlapping
chr3:9870791-9871049	259	9870976	6	5.04637	4.11457	1.93678	NAT10-RIP-1_vs_Input-1_1e-3_10_30_peak_8248	ENST00000430390	chr3	+	9852353	9877088	TTLL3	Ensembl	1674	exon sense-overlapping
chr3:9876373-9876646	274	9876440	9	6.34172	4.61088	3.07491	NAT10-RIP-1_vs_Input-1_1e-3_10_30_peak_8249	ENST00000430390	chr3	+	9852353	9877088	TTLL3	Ensembl	1674	exon sense-overlapping
chrX:2406840-2407105	266	2406956	8	7.21999	5.29016	3.85174	NAT10-RIP-1_vs_Input-1_1e-3_10_30_peak_12473	ENST00000430536	chrX	-	2255871	2419001	DHRSX	Ensembl	490	exon sense-overlapping
chrX:2407465-2408621	1157	2408524	10	6.91036	4.81261	3.57346	NAT10-RIP-1_vs_Input-1_1e-3_10_30_peak_12474	ENST00000430536	chrX	-	2255871	2419001	DHRSX	Ensembl	490	exon sense-overlapping
chr13:79175572-79175951	380	79175670	8	10.8328	7.10629	7.1721	NAT10-RIP-1_vs_Input-1_1e-3_10_30_peak_3102	ENST00000430549	chr13	+	78629131	79179489	RNF219-AS1	Ensembl	483	intronic antisense
chr19:14181172-14182104	933	14181585	146	42.354	3.92355	37.7541	NAT10-RIP-1_vs_Input-1_1e-3_10_30_peak_5844	ENST00000430596	chr19	+	14181209	14182052	EEF1DP1	Ensembl	843	intergenic
chr9:136892842-136893047	206	136892934	10	4.10369	3.08009	1.1552	NAT10-RIP-1_vs_Input-1_1e-3_10_30_peak_12355	ENST00000430633	chr9	+	136890560	136893224	LINC00094	Ensembl	2239	intergenic
chr6:33306944-33307146	203	33307012	42	10.0533	3.00192	6.44144	NAT10-RIP-1_vs_Input-1_1e-3_10_30_peak_10181	ENST00000430664	chr6	+	33306759	33307272	MYL8P	Ensembl	513	intergenic
chr7:156953380-156953630	251	156953465	2	3.29016	2.60641	0.61088	NAT10-RIP-1_vs_Input-1_1e-3_10_30_peak_11380	ENST00000430750	chr7	+	156931972	156963144	UBE3C	Ensembl	448	exon sense-overlapping
chr9:32633615-32633978	364	32633884	19	6.27577	3.25592	3.01547	NAT10-RIP-1_vs_Input-1_1e-3_10_30_peak_11920	ENST00000430787	chr9	+	32633451	32648683	RP11-555J4.4	Ensembl	2582	natural antisense
chr2:100466752-100466964	213	100466858	2	3.51825	2.66437	0.67421	NAT10-RIP-1_vs_Input-1_1e-3_10_30_peak_6747	ENST00000430789	chr2	-	100247039	100623307	AFF3	Ensembl	730	exon sense-overlapping
chr2:234380050-234380386	337	234380164	14	5.19413	3.24448	2.06818	NAT10-RIP-1_vs_Input-1_1e-3_10_30_peak_7168	ENST00000430834	chr2	+	234346958	234380750	DGKD	Ensembl	5379	exon sense-overlapping
chr3:33840151-33840429	279	33840321	22	14.4629	6.65808	10.5935	NAT10-RIP-1_vs_Input-1_1e-3_10_30_peak_8312	ENST00000430877	chr3	+	33840112	33863491	PDCD6IP	Ensembl	582	exon sense-overlapping
chr3:172225030-172225344	315	172225199	5	5.99932	4.56928	2.77292	NAT10-RIP-1_vs_Input-1_1e-3_10_30_peak_8761	ENST00000430881	chr3	-	172225073	172241100	TNFSF10	Ensembl	467	exon sense-overlapping
chr3:172230830-172231226	397	172231198	4	3.89844	3.40712	0.99658	NAT10-RIP-1_vs_Input-1_1e-3_10_30_peak_8762	ENST00000430881	chr3	-	172225073	172241100	TNFSF10	Ensembl	467	exon sense-overlapping
chr3:172231943-172232601	659	172232375	4	6.1774	4.32732	2.93382	NAT10-RIP-1_vs_Input-1_1e-3_10_30_peak_8763	ENST00000430881	chr3	-	172225073	172241100	TNFSF10	Ensembl	467	exon sense-overlapping
chr3:172233274-172233750	477	172233557	2	3.27186	2.60139	0.59488	NAT10-RIP-1_vs_Input-1_1e-3_10_30_peak_8764	ENST00000430881	chr3	-	172225073	172241100	TNFSF10	Ensembl	467	exon sense-overlapping
chr3:172235184-172235463	280	172235330	2	3.27186	2.60139	0.59488	NAT10-RIP-1_vs_Input-1_1e-3_10_30_peak_8765	ENST00000430881	chr3	-	172225073	172241100	TNFSF10	Ensembl	467	exon sense-overlapping
chr3:172238056-172238290	235	172238146	2	3.51825	2.66437	0.67421	NAT10-RIP-1_vs_Input-1_1e-3_10_30_peak_8766	ENST00000430881	chr3	-	172225073	172241100	TNFSF10	Ensembl	467	exon sense-overlapping
chr3:172238603-172238973	371	172238817	3	5.02281	3.55249	1.91962	NAT10-RIP-1_vs_Input-1_1e-3_10_30_peak_8767	ENST00000430881	chr3	-	172225073	172241100	TNFSF10	Ensembl	467	exon sense-overlapping
chr3:172239319-172239595	277	172239491	3	5.02281	3.55249	1.91962	NAT10-RIP-1_vs_Input-1_1e-3_10_30_peak_8768	ENST00000430881	chr3	-	172225073	172241100	TNFSF10	Ensembl	467	exon sense-overlapping
chr3:172240807-172241240	434	172240842	3	3.32188	2.96157	0.62721	NAT10-RIP-1_vs_Input-1_1e-3_10_30_peak_8769	ENST00000430881	chr3	-	172225073	172241100	TNFSF10	Ensembl	467	exon sense-overlapping
chr22:37765898-37766274	377	37766011	5	5.53576	4.35566	2.36722	NAT10-RIP-1_vs_Input-1_1e-3_10_30_peak_8053	ENST00000430883	chr22	-	37735623	37781323	RP1-63G5.5	Ensembl	1970	intron sense-overlapping
chr22:37770873-37771450	578	37771060	7	5.6172	4.40008	2.43436	NAT10-RIP-1_vs_Input-1_1e-3_10_30_peak_8054	ENST00000430883	chr22	-	37735623	37781323	RP1-63G5.5	Ensembl	1970	intron sense-overlapping
chr3:195608965-195609213	249	195609055	12	20.3663	11.251	16.2615	NAT10-RIP-1_vs_Input-1_1e-3_10_30_peak_8848	ENST00000430929	chr3	-	195605953	195611904	TNK2	Ensembl	829	exon sense-overlapping
chr3:195611679-195611889	211	195611791	8	9.79289	6.66353	6.20572	NAT10-RIP-1_vs_Input-1_1e-3_10_30_peak_8849	ENST00000430929	chr3	-	195605953	195611904	TNK2	Ensembl	829	exon sense-overlapping
chr7:90355903-90356133	231	90356017	6	8.20976	5.67373	4.75384	NAT10-RIP-1_vs_Input-1_1e-3_10_30_peak_10946	ENST00000431029	chr7	+	90339175	90585108	CDK14	Ensembl	801	exon sense-overlapping
chr7:90433321-90433593	273	90433425	2	3.51825	2.66437	0.67421	NAT10-RIP-1_vs_Input-1_1e-3_10_30_peak_10947	ENST00000431029	chr7	+	90339175	90585108	CDK14	Ensembl	801	exon sense-overlapping
chr7:90440066-90440463	398	90440205	3	4.66773	3.46186	1.63264	NAT10-RIP-1_vs_Input-1_1e-3_10_30_peak_10948	ENST00000431029	chr7	+	90339175	90585108	CDK14	Ensembl	801	exon sense-overlapping
chr21:36972031-36972221	191	36972172	8	5.77106	4.38617	2.566	NAT10-RIP-1_vs_Input-1_1e-3_10_30_peak_7721	ENST00000431167	chr21	-	36972029	36972320	EZH2P1	Ensembl	291	intron sense-overlapping
chr10:75551708-75552010	303	75551891	15	14.3439	8.37484	10.482	NAT10-RIP-1_vs_Input-1_1e-3_10_30_peak_1601	ENST00000431225	chr10	+	75551807	75554701	ZSWIM8	Ensembl	1687	exon sense-overlapping
chr10:37284193-37284424	232	37284287	57	25.0194	5.36154	20.7764	NAT10-RIP-1_vs_Input-1_1e-3_10_30_peak_1489	ENST00000431356	chr10	+	37283950	37284513	ARL6IP1P2	Ensembl	563	intergenic
chr6:30857003-30857223	221	30857080	9	8.37702	5.87796	4.89817	NAT10-RIP-1_vs_Input-1_1e-3_10_30_peak_10110	ENST00000431373	chr6	+	30853523	30859111	DDR1	Ensembl	886	exon sense-overlapping
chr2:112065187-112065536	350	112065444	5	4.47348	3.78694	1.47291	NAT10-RIP-1_vs_Input-1_1e-3_10_30_peak_6777	ENST00000431385	chr2	-	111996295	112252597	MIR4435-1HG	Ensembl	843	intergenic
chr2:112141668-112142260	593	112141704	19	4.7517	2.65069	1.7093	NAT10-RIP-1_vs_Input-1_1e-3_10_30_peak_6778	ENST00000431385	chr2	-	111996295	112252597	MIR4435-1HG	Ensembl	843	intergenic
chr7:6777024-6777441	418	6777125	7	4.22505	3.50008	1.26297	NAT10-RIP-1_vs_Input-1_1e-3_10_30_peak_10700	ENST00000431453	chr7	+	6777265	6786736	PMS2CL	Ensembl	792	intergenic
chr2:32667117-32667500	384	32667213	9	9.12292	6.31157	5.58528	NAT10-RIP-1_vs_Input-1_1e-3_10_30_peak_6572	ENST00000431454	chr2	+	32661142	32667448	BIRC6	Ensembl	508	exon sense-overlapping
chr3:45201404-45201599	196	45201554	205	34.2179	2.6804	29.7619	NAT10-RIP-1_vs_Input-1_1e-3_10_30_peak_8342	ENST00000431490	chr3	-	45201265	45201667	RPS24P8	Ensembl	402	intergenic
chr15:21936672-21936997	326	21936739	28	5.69383	2.51757	2.50238	NAT10-RIP-1_vs_Input-1_1e-3_10_30_peak_3533	ENST00000431494	chr15	-	21936559	21937408	RP11-32B5.1	Ensembl	849	intergenic
chr3:42839445-42839644	200	42839526	2	3.51825	2.66437	0.67421	NAT10-RIP-1_vs_Input-1_1e-3_10_30_peak_8330	ENST00000431549	chr3	-	42798668	42846010	HIGD1A	Ensembl	602	exon sense-overlapping
chr20:40626906-40627107	202	40627010	4	3.89844	3.40712	0.99658	NAT10-RIP-1_vs_Input-1_1e-3_10_30_peak_7472	ENST00000431589	chr20	+	40619779	40692609	RP5-1121H13.4	Ensembl	594	intergenic
chr3:39139341-39139918	578	39139795	15	12.099	7.00016	8.35667	NAT10-RIP-1_vs_Input-1_1e-3_10_30_peak_8323	ENST00000431601	chr3	-	39138949	39148827	GORASP1	Ensembl	2346	exon sense-overlapping
chr22:38692353-38692596	244	38692517	13	5.40557	3.46634	2.24807	NAT10-RIP-1_vs_Input-1_1e-3_10_30_peak_8075	ENST00000431611	chr22	-	38689265	38696768	CSNK1E	Ensembl	814	exon sense-overlapping
chr22:38696724-38696937	214	38696839	24	14.0278	6.01581	10.1834	NAT10-RIP-1_vs_Input-1_1e-3_10_30_peak_8076	ENST00000431611	chr22	-	38689265	38696768	CSNK1E	Ensembl	814	exon sense-overlapping
chr2:48699774-48699988	215	48699965	3	3.98605	3.24213	1.05486	NAT10-RIP-1_vs_Input-1_1e-3_10_30_peak_6616	ENST00000431614	chr2	+	48667736	48738607	PPP1R21	Ensembl	2481	exon sense-overlapping
chr7:114566062-114566336	275	114566176	2	3.25383	2.59639	0.57894	NAT10-RIP-1_vs_Input-1_1e-3_10_30_peak_11091	ENST00000431629	chr7	+	114563118	114656015	MDFIC	Ensembl	808	exon sense-overlapping
chr18:14221836-14222188	353	14222133	13	8.23472	5.08503	4.77656	NAT10-RIP-1_vs_Input-1_1e-3_10_30_peak_5317	ENST00000431648	chr18	+	14179393	14226111	ANKRD20A5P	Ensembl	2472	intergenic
chr18:14222731-14222961	231	14222878	5	4.59637	3.85809	1.57242	NAT10-RIP-1_vs_Input-1_1e-3_10_30_peak_5318	ENST00000431648	chr18	+	14179393	14226111	ANKRD20A5P	Ensembl	2472	intergenic
chr21:30622980-30623207	228	30623040	2	3.1843	2.57659	0.52645	NAT10-RIP-1_vs_Input-1_1e-3_10_30_peak_7696	ENST00000431661	chr21	+	30566357	30656528	LINC00189	Ensembl	308	exon sense-overlapping
chr22:32109417-32109818	402	32109441	14	6.13818	3.73121	2.89901	NAT10-RIP-1_vs_Input-1_1e-3_10_30_peak_8013	ENST00000431684	chr22	-	32081027	32109831	PRR14L	Ensembl	2841	exon sense-overlapping
chr19:12670380-12671260	881	12670699	500	132.483	3.78815	127.086	NAT10-RIP-1_vs_Input-1_1e-3_10_30_peak_5805	ENST00000431702	chr19	+	12670384	12671919	PGK1P2	Ensembl	1214	intergenic
chr7:128293109-128293391	283	128293307	10	7.7767	5.36087	4.35834	NAT10-RIP-1_vs_Input-1_1e-3_10_30_peak_11110	ENST00000431746	chr7	+	128293212	128293719	RP11-274B21.4	Ensembl	507	intergenic
chr1:330739-330971	233	330816	2	3.23606	2.59141	0.56875	NAT10-RIP-1_vs_Input-1_1e-3_10_30_peak_6	ENST00000431812	chr1	+	329783	334271	RP4-669L17.10	Ensembl	336	intergenic
chr22:45127504-45127785	282	45127668	3	4.44344	3.39658	1.45232	NAT10-RIP-1_vs_Input-1_1e-3_10_30_peak_8166	ENST00000431834	chr22	+	45098098	45133321	PRR5	Ensembl	1612	exon sense-overlapping
chr6:108690035-108690235	201	108690131	2	3.51825	2.66437	0.67421	NAT10-RIP-1_vs_Input-1_1e-3_10_30_peak_10397	ENST00000431865	chr6	+	108677893	108843537	LACE1	Ensembl	779	exon sense-overlapping
chr6:108835393-108835592	200	108835536	2	3.51825	2.66437	0.67421	NAT10-RIP-1_vs_Input-1_1e-3_10_30_peak_10398	ENST00000431865	chr6	+	108677893	108843537	LACE1	Ensembl	779	exon sense-overlapping
chr12:121352293-121352816	524	121352431	150	60.4431	5.39306	55.5956	NAT10-RIP-1_vs_Input-1_1e-3_10_30_peak_2883	ENST00000431907	chr12	+	121352202	121352926	CLIC1P1	Ensembl	724	intergenic
chr7:104308235-104308478	244	104308328	101	37.48	4.80679	32.9631	NAT10-RIP-1_vs_Input-1_1e-3_10_30_peak_11073	ENST00000431936	chr7	+	104308195	104310023	EIF4BP6	Ensembl	1828	intron sense-overlapping
chr7:104309430-104309650	221	104309502	102	17.163	2.60299	13.1777	NAT10-RIP-1_vs_Input-1_1e-3_10_30_peak_11074	ENST00000431936	chr7	+	104308195	104310023	EIF4BP6	Ensembl	1828	intron sense-overlapping
chr10:51631474-51631708	235	51631631	17	5.10409	2.93033	1.98572	NAT10-RIP-1_vs_Input-1_1e-3_10_30_peak_1520	ENST00000431974	chr10	+	51623416	51732824	PARGP1	Ensembl	1154	exon sense-overlapping
chr2:38303024-38303227	204	38303130	13	9.01075	5.55683	5.48116	NAT10-RIP-1_vs_Input-1_1e-3_10_30_peak_6589	ENST00000431999	chr2	+	38302790	38358759	CYP1B1-AS1	Ensembl	527	natural antisense
chr7:16623940-16626043	2104	16624856	75	38.1099	6.59776	33.5818	NAT10-RIP-1_vs_Input-1_1e-3_10_30_peak_10707	ENST00000432006	chr7	-	16623406	16626382	AC005014.5	Ensembl	2976	intergenic
chrX:115882563-115882843	281	115882731	13	10.4647	6.45523	6.82886	NAT10-RIP-1_vs_Input-1_1e-3_10_30_peak_12719	ENST00000432026	chrX	-	115882497	115882845	RP11-232D9.1	Ensembl	348	intergenic
chrX:129055216-129055458	243	129055346	20	20.7083	10.8526	16.5928	NAT10-RIP-1_vs_Input-1_1e-3_10_30_peak_12737	ENST00000432062	chrX	-	129003039	129091504	RP4-537K23.4	Ensembl	526	intronic antisense
chr9:98908787-98909371	585	98908935	93	25.0612	3.58153	20.8167	NAT10-RIP-1_vs_Input-1_1e-3_10_30_peak_12135	ENST00000432132	chr9	+	98908288	98910138	EIF4BP3	Ensembl	1850	intergenic
chr22:30069250-30069473	224	30069334	10	9.57494	6.46575	6.00328	NAT10-RIP-1_vs_Input-1_1e-3_10_30_peak_7974	ENST00000432151	chr22	+	29999937	30090934	NF2	Ensembl	1000	exon sense-overlapping
chr22:30090817-30091425	609	30090897	15	7.80433	4.48013	4.38415	NAT10-RIP-1_vs_Input-1_1e-3_10_30_peak_7975	ENST00000432151	chr22	+	29999937	30090934	NF2	Ensembl	1000	exon sense-overlapping
chr6:19613316-19613510	195	19613390	28	20.1299	8.12023	16.0349	NAT10-RIP-1_vs_Input-1_1e-3_10_30_peak_9971	ENST00000432171	chr6	-	19535174	19839311	RP1-167F1.2	Ensembl	794	intronic antisense
chr2:222826531-222826751	221	222826702	54	8.18924	2.32548	4.73761	NAT10-RIP-1_vs_Input-1_1e-3_10_30_peak_7139	ENST00000432228	chr2	+	222826455	222828484	HSPA9P1	Ensembl	2029	intergenic
chr2:222826947-222827248	302	222827179	95	12.3842	2.25306	8.62695	NAT10-RIP-1_vs_Input-1_1e-3_10_30_peak_7140	ENST00000432228	chr2	+	222826455	222828484	HSPA9P1	Ensembl	2029	intergenic
chr2:222827835-222828061	227	222827871	80	6.18128	1.77406	2.93665	NAT10-RIP-1_vs_Input-1_1e-3_10_30_peak_7141	ENST00000432228	chr2	+	222826455	222828484	HSPA9P1	Ensembl	2029	intergenic
chr21:16193398-16193675	278	16193629	2	3.51825	2.66437	0.67421	NAT10-RIP-1_vs_Input-1_1e-3_10_30_peak_7688	ENST00000432230	chr21	-	16191163	16230029	AF127936.7	Ensembl	5842	intergenic
chrX:1861307-1861498	192	1861366	2	3.51825	2.66437	0.67421	NAT10-RIP-1_vs_Input-1_1e-3_10_30_peak_12470	ENST00000432272	chrX	+	1853009	1874878	RP13-297E16.4	Ensembl	382	intergenic
chrX:1865342-1865558	217	1865434	2	3.51825	2.66437	0.67421	NAT10-RIP-1_vs_Input-1_1e-3_10_30_peak_12471	ENST00000432272	chrX	+	1853009	1874878	RP13-297E16.4	Ensembl	382	intergenic
chr1:198806207-198806436	230	198806382	3	5.02281	3.55249	1.91962	NAT10-RIP-1_vs_Input-1_1e-3_10_30_peak_1009	ENST00000432296	chr1	-	198776786	198906539	MIR181A1HG	Ensembl	930	intergenic
chr1:198877277-198877520	244	198877308	2	3.51825	2.66437	0.67421	NAT10-RIP-1_vs_Input-1_1e-3_10_30_peak_1010	ENST00000432296	chr1	-	198776786	198906539	MIR181A1HG	Ensembl	930	intergenic
chr1:198881301-198881518	218	198881392	3	5.02281	3.55249	1.91962	NAT10-RIP-1_vs_Input-1_1e-3_10_30_peak_1011	ENST00000432296	chr1	-	198776786	198906539	MIR181A1HG	Ensembl	930	intergenic
chrX:110863495-110863892	398	110863859	49	6.36633	2.12246	3.09878	NAT10-RIP-1_vs_Input-1_1e-3_10_30_peak_12713	ENST00000432307	chrX	-	110862904	110864717	EIF4BP7	Ensembl	1813	intergenic
chrX:110864163-110864464	302	110864291	80	26.4433	4.2115	22.1617	NAT10-RIP-1_vs_Input-1_1e-3_10_30_peak_12714	ENST00000432307	chrX	-	110862904	110864717	EIF4BP7	Ensembl	1813	intergenic
chr7:98985685-98985874	190	98985785	21	11.3775	5.29391	7.68157	NAT10-RIP-1_vs_Input-1_1e-3_10_30_peak_10993	ENST00000432343	chr7	+	98983322	98988650	ARPC1B	Ensembl	839	exon sense-overlapping
chr7:98988543-98988734	192	98988635	21	12.358	5.78174	8.60254	NAT10-RIP-1_vs_Input-1_1e-3_10_30_peak_10994	ENST00000432343	chr7	+	98983322	98988650	ARPC1B	Ensembl	839	exon sense-overlapping
chr2:242615425-242615662	238	242615524	16	7.58538	4.20913	4.18361	NAT10-RIP-1_vs_Input-1_1e-3_10_30_peak_7257	ENST00000432348	chr2	-	242615537	242626157	DTYMK	Ensembl	926	exon sense-overlapping
chr2:238448986-238449196	211	238449078	29	25.0532	10.4528	20.8088	NAT10-RIP-1_vs_Input-1_1e-3_10_30_peak_7220	ENST00000432475	chr2	+	238449091	238462365	MLPH	Ensembl	863	exon sense-overlapping
chr7:116715609-116715858	250	116715717	2	3.51825	2.66437	0.67421	NAT10-RIP-1_vs_Input-1_1e-3_10_30_peak_11094	ENST00000432541	chr7	-	116712480	116785612	ST7-AS2	Ensembl	1279	intronic antisense
chr7:116772235-116772464	230	116772388	2	3.51825	2.66437	0.67421	NAT10-RIP-1_vs_Input-1_1e-3_10_30_peak_11095	ENST00000432541	chr7	-	116712480	116785612	ST7-AS2	Ensembl	1279	intronic antisense
chr8:48694927-48695120	194	48695016	35	16.6996	5.35153	12.7331	NAT10-RIP-1_vs_Input-1_1e-3_10_30_peak_11515	ENST00000432581	chr8	-	48694974	48696700	PRKDC	Ensembl	583	exon sense-overlapping
chr7:158448941-158449130	190	158449032	10	8.29316	5.68467	4.83051	NAT10-RIP-1_vs_Input-1_1e-3_10_30_peak_11384	ENST00000432615	chr7	-	158424002	158496395	NCAPG2	Ensembl	4134	exon sense-overlapping
chr7:158468144-158468357	214	158468241	7	6.69673	5.04925	3.38562	NAT10-RIP-1_vs_Input-1_1e-3_10_30_peak_11385	ENST00000432615	chr7	-	158424002	158496395	NCAPG2	Ensembl	4134	exon sense-overlapping
chr1:172776814-172777017	204	172776895	2	3.07156	2.54264	0.44276	NAT10-RIP-1_vs_Input-1_1e-3_10_30_peak_962	ENST00000432694	chr1	+	172745044	173033155	RP1-15D23.2	Ensembl	808	intronic antisense
chr1:204498147-204498479	333	204498255	15	7.0579	4.07959	3.70512	NAT10-RIP-1_vs_Input-1_1e-3_10_30_peak_1041	ENST00000432698	chr1	-	204497972	204498820	RP11-430C7.2	Ensembl	848	intronic antisense
chr7:98935801-98936191	391	98935885	5	4.47348	3.78694	1.47291	NAT10-RIP-1_vs_Input-1_1e-3_10_30_peak_10991	ENST00000432786	chr7	+	98923549	98963849	ARPC1A	Ensembl	1516	exon sense-overlapping
chr7:98947921-98948249	329	98948173	3	4.76688	3.48868	1.72313	NAT10-RIP-1_vs_Input-1_1e-3_10_30_peak_10992	ENST00000432786	chr7	+	98923549	98963849	ARPC1A	Ensembl	1516	exon sense-overlapping
chr13:48337668-48337879	212	48337775	105	17.9454	2.63216	13.9289	NAT10-RIP-1_vs_Input-1_1e-3_10_30_peak_3070	ENST00000432820	chr13	+	48337594	48338741	NAP1L4P3	Ensembl	1147	intergenic
chr13:79483500-79484684	1185	79484401	121	41.0814	4.46925	36.5025	NAT10-RIP-1_vs_Input-1_1e-3_10_30_peak_3104	ENST00000432974	chr13	+	79483053	79484677	CCT5P2	Ensembl	1624	intergenic
chr3:184019339-184019842	504	184019745	32	21.3247	7.72364	17.1889	NAT10-RIP-1_vs_Input-1_1e-3_10_30_peak_8796	ENST00000433010	chr3	+	184017041	184019852	PSMD2	Ensembl	942	exon sense-overlapping
chr16:18437042-18437875	834	18437803	4	6.40059	4.38634	3.13116	NAT10-RIP-1_vs_Input-1_1e-3_10_30_peak_4063	ENST00000433020	chr16	-	18437280	18438025	RP11-1212A22.1	Ensembl	525	exon sense-overlapping
chr7:109599421-109599765	345	109599690	22	8.36661	3.81694	4.89192	NAT10-RIP-1_vs_Input-1_1e-3_10_30_peak_11085	ENST00000433048	chr7	-	109599274	109600241	EIF3IP1	Ensembl	967	intergenic
chrX:62761110-62761318	209	62761232	4	5.31972	4.05266	2.17419	NAT10-RIP-1_vs_Input-1_1e-3_10_30_peak_12626	ENST00000433061	chrX	-	62729821	62780929	RP11-357C3.3	Ensembl	529	intergenic
chr1:149288535-149288834	300	149288673	4	5.01267	3.93414	1.91962	NAT10-RIP-1_vs_Input-1_1e-3_10_30_peak_808	ENST00000433084	chr1	+	149287450	149291743	RP11-403I13.8	Ensembl	1986	intergenic
chr6:66546963-66547932	970	66547751	51	12.7891	3.18802	9.00951	NAT10-RIP-1_vs_Input-1_1e-3_10_30_peak_10326	ENST00000433151	chr6	-	66546822	66547932	ADH5P4	Ensembl	1110	intergenic
chr2:71215394-71215725	332	71215459	13	3.4364	2.4669	0.67421	NAT10-RIP-1_vs_Input-1_1e-3_10_30_peak_6666	ENST00000433258	chr2	-	71215483	71221962	TEX261	Ensembl	758	exon sense-overlapping
chr7:66406658-66406959	302	66406867	5	4.04137	3.52678	1.10071	NAT10-RIP-1_vs_Input-1_1e-3_10_30_peak_10880	ENST00000433271	chr7	+	66386248	66421140	TMEM248	Ensembl	1610	exon sense-overlapping
chr7:66410001-66410228	228	66410068	30	14.5545	5.24633	10.6826	NAT10-RIP-1_vs_Input-1_1e-3_10_30_peak_10881	ENST00000433271	chr7	+	66386248	66421140	TMEM248	Ensembl	1610	exon sense-overlapping
chr17:74222484-74223090	607	74222660	49	18.8464	4.57261	14.7964	NAT10-RIP-1_vs_Input-1_1e-3_10_30_peak_5138	ENST00000433309	chr17	-	74221831	74222887	ATF4P3	Ensembl	1056	intron sense-overlapping
chr10:75556629-75557363	735	75556682	9	5.33918	3.96917	2.19088	NAT10-RIP-1_vs_Input-1_1e-3_10_30_peak_1603	ENST00000433366	chr10	+	75545440	75561366	ZSWIM8	Ensembl	5773	exon sense-overlapping
chr7:66071762-66071983	222	66071859	242	61.9596	3.61859	57.0934	NAT10-RIP-1_vs_Input-1_1e-3_10_30_peak_10876	ENST00000433398	chr7	-	66071724	66072094	RPL35P5	Ensembl	370	intergenic
chr5:5148168-5148466	299	5148363	4	5.31972	4.05266	2.17419	NAT10-RIP-1_vs_Input-1_1e-3_10_30_peak_9324	ENST00000433402	chr5	+	5140580	5303920	ADAMTS16	Ensembl	3227	exon sense-overlapping
chr5:5162240-5162482	243	5162383	2	3.51825	2.66437	0.67421	NAT10-RIP-1_vs_Input-1_1e-3_10_30_peak_9325	ENST00000433402	chr5	+	5140580	5303920	ADAMTS16	Ensembl	3227	exon sense-overlapping
chr5:5187670-5188029	360	5187828	4	6.62336	4.44061	3.32327	NAT10-RIP-1_vs_Input-1_1e-3_10_30_peak_9326	ENST00000433402	chr5	+	5140580	5303920	ADAMTS16	Ensembl	3227	exon sense-overlapping
chr5:5188436-5188967	532	5188619	2	3.51825	2.66437	0.67421	NAT10-RIP-1_vs_Input-1_1e-3_10_30_peak_9327	ENST00000433402	chr5	+	5140580	5303920	ADAMTS16	Ensembl	3227	exon sense-overlapping
chr5:5189300-5189561	262	5189470	3	4.92784	3.5297	1.86172	NAT10-RIP-1_vs_Input-1_1e-3_10_30_peak_9328	ENST00000433402	chr5	+	5140580	5303920	ADAMTS16	Ensembl	3227	exon sense-overlapping
chr5:5221125-5221569	445	5221452	2	3.51825	2.66437	0.67421	NAT10-RIP-1_vs_Input-1_1e-3_10_30_peak_9329	ENST00000433402	chr5	+	5140580	5303920	ADAMTS16	Ensembl	3227	exon sense-overlapping
chr5:5224053-5224504	452	5224203	3	5.02281	3.55249	1.91962	NAT10-RIP-1_vs_Input-1_1e-3_10_30_peak_9330	ENST00000433402	chr5	+	5140580	5303920	ADAMTS16	Ensembl	3227	exon sense-overlapping
chr2:234749294-234749723	430	234749389	29	9.48011	3.58308	5.91649	NAT10-RIP-1_vs_Input-1_1e-3_10_30_peak_7185	ENST00000433484	chr2	-	234742061	234749384	HJURP	Ensembl	823	exon sense-overlapping
chr17:46722296-46722528	233	46722456	4	5.31972	4.05266	2.17419	NAT10-RIP-1_vs_Input-1_1e-3_10_30_peak_5002	ENST00000433510	chr17	-	46713284	46724385	RP11-357H14.17	Ensembl	1270	intergenic
chr10:118430720-118431201	482	118431177	5	4.04137	3.52678	1.10071	NAT10-RIP-1_vs_Input-1_1e-3_10_30_peak_1747	ENST00000433600	chr10	+	118429613	118432250	RP11-498B4.5	Ensembl	778	natural antisense
chr10:118431813-118432140	328	118432062	6	4.25956	3.61752	1.28896	NAT10-RIP-1_vs_Input-1_1e-3_10_30_peak_1748	ENST00000433600	chr10	+	118429613	118432250	RP11-498B4.5	Ensembl	778	natural antisense
chr17:43530797-43531088	292	43530932	26	22.1871	9.80685	18.0246	NAT10-RIP-1_vs_Input-1_1e-3_10_30_peak_4972	ENST00000433601	chr17	+	43530209	43541431	AC091132.1	Ensembl	769	intronic antisense
chr17:43531321-43531642	322	43531526	7	6.38212	4.86618	3.11358	NAT10-RIP-1_vs_Input-1_1e-3_10_30_peak_4973	ENST00000433601	chr17	+	43530209	43541431	AC091132.1	Ensembl	769	intronic antisense
chr17:43535545-43535802	258	43535680	8	7.88722	5.68041	4.45599	NAT10-RIP-1_vs_Input-1_1e-3_10_30_peak_4974	ENST00000433601	chr17	+	43530209	43541431	AC091132.1	Ensembl	769	intronic antisense
chr11:1774183-1774884	702	1774315	93	23.714	3.42884	19.5074	NAT10-RIP-1_vs_Input-1_1e-3_10_30_peak_1847	ENST00000433655	chr11	-	1774004	1785131	CTSD	Ensembl	2006	exon sense-overlapping
chr11:1778552-1778765	214	1778673	24	10.8509	4.59442	7.18959	NAT10-RIP-1_vs_Input-1_1e-3_10_30_peak_1848	ENST00000433655	chr11	-	1774004	1785131	CTSD	Ensembl	2006	exon sense-overlapping
chr20:33864197-33864745	549	33864619	22	7.83735	3.60705	4.41356	NAT10-RIP-1_vs_Input-1_1e-3_10_30_peak_7409	ENST00000433764	chr20	-	33805627	33865928	MMP24-AS1	Ensembl	569	exon sense-overlapping
chr22:20862555-20862803	249	20862688	2	3.44749	2.64727	0.67421	NAT10-RIP-1_vs_Input-1_1e-3_10_30_peak_7878	ENST00000433831	chr22	+	20861871	20941906	MED15	Ensembl	3267	exon sense-overlapping
chr22:20937216-20937545	330	20937448	17	15.0672	8.29958	11.171	NAT10-RIP-1_vs_Input-1_1e-3_10_30_peak_7880	ENST00000433831	chr22	+	20861871	20941906	MED15	Ensembl	3267	exon sense-overlapping
chr22:20939371-20939563	193	20939473	12	10.5498	6.71825	6.90621	NAT10-RIP-1_vs_Input-1_1e-3_10_30_peak_7881	ENST00000433831	chr22	+	20861871	20941906	MED15	Ensembl	3267	exon sense-overlapping
chr22:20940863-20941748	886	20941324	23	11.3256	4.94133	7.63401	NAT10-RIP-1_vs_Input-1_1e-3_10_30_peak_7882	ENST00000433831	chr22	+	20861871	20941906	MED15	Ensembl	3267	exon sense-overlapping
chr12:9083052-9083251	200	9083163	7	8.38176	5.92314	4.89903	NAT10-RIP-1_vs_Input-1_1e-3_10_30_peak_2481	ENST00000433847	chr12	+	9067291	9086569	PHC1	Ensembl	1991	exon sense-overlapping
chr12:9085286-9085739	454	9085656	10	8.51971	5.82542	5.02795	NAT10-RIP-1_vs_Input-1_1e-3_10_30_peak_2482	ENST00000433847	chr12	+	9067291	9086569	PHC1	Ensembl	1991	exon sense-overlapping
chr3:183867725-183868258	534	183868124	273	47.5661	2.7758	42.8902	NAT10-RIP-1_vs_Input-1_1e-3_10_30_peak_8790	ENST00000433853	chr3	+	183867491	183868223	RP11-778D9.4	Ensembl	732	intron sense-overlapping
chr3:129034178-129034779	602	129034540	51	27.9141	6.78667	23.5962	NAT10-RIP-1_vs_Input-1_1e-3_10_30_peak_8671	ENST00000433902	chr3	+	129034362	129043390	H1FX-AS1	Ensembl	486	natural antisense
chr4:121263492-121263760	269	121263631	32	14.8338	5.08217	10.948	NAT10-RIP-1_vs_Input-1_1e-3_10_30_peak_9165	ENST00000434012	chr4	+	121263210	121263802	SAR1P3	Ensembl	592	intergenic
chr9:115881263-115881605	343	115881455	4	5.42689	4.09142	2.26668	NAT10-RIP-1_vs_Input-1_1e-3_10_30_peak_12185	ENST00000434051	chr9	+	115875352	115882208	FAM225A	Ensembl	6100	intergenic
chrX:91238182-91238401	220	91238296	24	17.9926	8.05461	13.9741	NAT10-RIP-1_vs_Input-1_1e-3_10_30_peak_12685	ENST00000434069	chrX	-	91237653	91238504	VDAC1P3	Ensembl	851	intronic antisense
chr10:79551531-79551792	262	79551555	13	3.95011	2.71703	1.03811	NAT10-RIP-1_vs_Input-1_1e-3_10_30_peak_1616	ENST00000434097	chr10	+	79542623	79552934	RP13-39P12.3	Ensembl	2028	natural antisense
chr6:159342750-159343105	356	159342888	22	12.5715	5.6947	8.80486	NAT10-RIP-1_vs_Input-1_1e-3_10_30_peak_10534	ENST00000434104	chr6	-	159342302	159343182	yR211F11.2	Ensembl	580	intergenic
chr10:51879336-51879532	197	51879432	12	12.0801	7.64135	8.34073	NAT10-RIP-1_vs_Input-1_1e-3_10_30_peak_1522	ENST00000434114	chr10	+	51827683	51893262	FAM21A	Ensembl	3287	exon sense-overlapping
chr10:51889169-51889635	467	51889347	12	9.3837	5.99414	5.82915	NAT10-RIP-1_vs_Input-1_1e-3_10_30_peak_1523	ENST00000434114	chr10	+	51827683	51893262	FAM21A	Ensembl	3287	exon sense-overlapping
chr7:134127229-134127434	206	134127325	76	10.5643	2.29105	6.91961	NAT10-RIP-1_vs_Input-1_1e-3_10_30_peak_11159	ENST00000434222	chr7	-	134127137	134143854	AKR1B1	Ensembl	1852	exon sense-overlapping
chr2:48026071-48026620	550	48026608	28	3.87143	2.02455	0.97969	NAT10-RIP-1_vs_Input-1_1e-3_10_30_peak_6615	ENST00000434234	chr2	-	48016454	48036390	FBXO11	Ensembl	572	exon sense-overlapping
chr2:165581864-165582134	271	165582084	3	4.87242	3.51592	1.81551	NAT10-RIP-1_vs_Input-1_1e-3_10_30_peak_6954	ENST00000434366	chr2	-	165561461	165698333	COBLL1	Ensembl	519	exon sense-overlapping
chr2:165590720-165591021	302	165590803	2	3.44749	2.64727	0.67421	NAT10-RIP-1_vs_Input-1_1e-3_10_30_peak_6955	ENST00000434366	chr2	-	165561461	165698333	COBLL1	Ensembl	519	exon sense-overlapping
chr2:165592652-165592886	235	165592803	2	3.51825	2.66437	0.67421	NAT10-RIP-1_vs_Input-1_1e-3_10_30_peak_6956	ENST00000434366	chr2	-	165561461	165698333	COBLL1	Ensembl	519	exon sense-overlapping
chr2:165599086-165599293	208	165599154	2	3.51825	2.66437	0.67421	NAT10-RIP-1_vs_Input-1_1e-3_10_30_peak_6957	ENST00000434366	chr2	-	165561461	165698333	COBLL1	Ensembl	519	exon sense-overlapping
chr2:165644869-165645084	216	165644927	2	3.51825	2.66437	0.67421	NAT10-RIP-1_vs_Input-1_1e-3_10_30_peak_6958	ENST00000434366	chr2	-	165561461	165698333	COBLL1	Ensembl	519	exon sense-overlapping
chr2:165677640-165677959	320	165677675	2	3.51825	2.66437	0.67421	NAT10-RIP-1_vs_Input-1_1e-3_10_30_peak_6959	ENST00000434366	chr2	-	165561461	165698333	COBLL1	Ensembl	519	exon sense-overlapping
chr10:101715061-101715669	609	101715271	34	23.373	8.19174	19.1757	NAT10-RIP-1_vs_Input-1_1e-3_10_30_peak_1683	ENST00000434409	chr10	+	101686965	101718138	DNMBP-AS1	Ensembl	2034	intronic antisense
chr10:101715907-101716973	1067	101716267	31	12.3167	4.3269	8.56262	NAT10-RIP-1_vs_Input-1_1e-3_10_30_peak_1684	ENST00000434409	chr10	+	101686965	101718138	DNMBP-AS1	Ensembl	2034	intronic antisense
chr21:45275953-45276144	192	45276029	32	15.6321	5.37227	11.7117	NAT10-RIP-1_vs_Input-1_1e-3_10_30_peak_7760	ENST00000434430	chr21	-	45275968	45276136	MYL6P1	Ensembl	168	intergenic
chr2:145227892-145228211	320	145227997	3	3.19336	2.8991	0.53504	NAT10-RIP-1_vs_Input-1_1e-3_10_30_peak_6912	ENST00000434448	chr2	-	145187335	145275973	ZEB2	Ensembl	571	exon sense-overlapping
chr7:39729986-39730194	209	39730084	8	7.21999	5.29016	3.85174	NAT10-RIP-1_vs_Input-1_1e-3_10_30_peak_10783	ENST00000434466	chr7	+	39726285	39745907	RALA	Ensembl	768	exon sense-overlapping
chr19:20235979-20236287	309	20236140	462	112.022	3.52575	106.749	NAT10-RIP-1_vs_Input-1_1e-3_10_30_peak_5978	ENST00000434475	chr19	+	20235247	20236293	CTC-260E6.2	Ensembl	483	intergenic
chr5:122506484-122506677	194	122506619	3	5.02281	3.55249	1.91962	NAT10-RIP-1_vs_Input-1_1e-3_10_30_peak_9575	ENST00000434521	chr5	+	122435439	122515979	PRDM6	Ensembl	699	exon sense-overlapping
chr2:97372804-97373040	237	97372942	7	3.96712	3.32981	1.05095	NAT10-RIP-1_vs_Input-1_1e-3_10_30_peak_6736	ENST00000434524	chr2	-	97371711	97405778	LMAN2L	Ensembl	2410	exon sense-overlapping
chr3:50103667-50103942	276	50103755	7	5.19792	4.13431	2.06874	NAT10-RIP-1_vs_Input-1_1e-3_10_30_peak_8421	ENST00000434592	chr3	+	49977618	50137478	RBM6	Ensembl	2342	exon sense-overlapping
chr3:50122068-50122439	372	50122223	3	5.02281	3.55249	1.91962	NAT10-RIP-1_vs_Input-1_1e-3_10_30_peak_8422	ENST00000434592	chr3	+	49977618	50137478	RBM6	Ensembl	2342	exon sense-overlapping
chr6:72033575-72034046	472	72033708	3	5.02281	3.55249	1.91962	NAT10-RIP-1_vs_Input-1_1e-3_10_30_peak_10334	ENST00000434683	chr6	-	72017643	72037787	RP11-154D6.1	Ensembl	529	intergenic
chr7:30491189-30491687	499	30491595	4	5.22792	4.0184	2.09541	NAT10-RIP-1_vs_Input-1_1e-3_10_30_peak_10763	ENST00000434755	chr7	-	30464145	30518354	NOD1	Ensembl	4610	exon sense-overlapping
chr7:30494698-30494909	212	30494738	2	3.51825	2.66437	0.67421	NAT10-RIP-1_vs_Input-1_1e-3_10_30_peak_10764	ENST00000434755	chr7	-	30464145	30518354	NOD1	Ensembl	4610	exon sense-overlapping
chrX:152870077-152870315	239	152870178	29	17.5489	6.65727	13.5455	NAT10-RIP-1_vs_Input-1_1e-3_10_30_peak_12785	ENST00000434763	chrX	-	152869951	152870803	KRT18P48	Ensembl	852	intergenic
chr1:35816833-35817065	233	35816961	34	15.6411	5.11402	11.7204	NAT10-RIP-1_vs_Input-1_1e-3_10_30_peak_409	ENST00000434805	chr1	+	35816322	35817208	RPL5P4	Ensembl	886	intron sense-overlapping
chr22:25745909-25746409	501	25746054	24	11.341	4.80065	7.64689	NAT10-RIP-1_vs_Input-1_1e-3_10_30_peak_7940	ENST00000434827	chr22	-	25745509	25746289	CTA-246H3.11	Ensembl	780	intergenic
chr2:58478979-58479669	691	58479229	74	14.3301	2.77122	10.4687	NAT10-RIP-1_vs_Input-1_1e-3_10_30_peak_6639	ENST00000434851	chr2	+	58478574	58479660	EIF3FP3	Ensembl	1086	intergenic
chr20:30823076-30823615	540	30823468	19	7.26278	3.67554	3.89151	NAT10-RIP-1_vs_Input-1_1e-3_10_30_peak_7375	ENST00000434904	chr20	+	30822716	30824519	POFUT1	Ensembl	493	exon sense-overlapping
chr20:6195020-6195390	371	6195109	68	6.67169	1.92577	3.36621	NAT10-RIP-1_vs_Input-1_1e-3_10_30_peak_7305	ENST00000434910	chr20	+	6194345	6196028	RP4-775C13.1	Ensembl	1683	intergenic
chr2:162849461-162849819	359	162849677	7	7.42716	5.4514	4.03755	NAT10-RIP-1_vs_Input-1_1e-3_10_30_peak_6944	ENST00000434918	chr2	-	162849792	162930632	DPP4	Ensembl	2674	exon sense-overlapping
chr1:146523533-146523909	377	146523654	19	7.83367	3.9287	4.41018	NAT10-RIP-1_vs_Input-1_1e-3_10_30_peak_794	ENST00000435000	chr1	+	146522378	146524043	RP11-325P15.1	Ensembl	1665	intergenic
chr8:107709702-107710233	532	107709903	144	35.3033	3.42183	30.8258	NAT10-RIP-1_vs_Input-1_1e-3_10_30_peak_11686	ENST00000435082	chr8	+	107669895	107764089	OXR1	Ensembl	2023	exon sense-overlapping
chr7:139044747-139044948	202	139044789	6	4.41836	3.72021	1.43189	NAT10-RIP-1_vs_Input-1_1e-3_10_30_peak_11184	ENST00000435096	chr7	+	139044653	139059301	C7orf55-LUC7L2	Ensembl	570	exon sense-overlapping
chr6:116579714-116580207	494	116579913	249	36.0714	2.48846	31.58	NAT10-RIP-1_vs_Input-1_1e-3_10_30_peak_10411	ENST00000435100	chr6	-	116579655	116580278	RP3-486I3.4	Ensembl	623	natural antisense
chr22:42537858-42538066	209	42537976	3	5.02281	3.55249	1.91962	NAT10-RIP-1_vs_Input-1_1e-3_10_30_peak_8142	ENST00000435101	chr22	-	42536213	42537934	CYP2D7P	Ensembl	692	exon sense-overlapping
chr9:33624278-33625235	958	33624628	454	64.8655	2.50421	59.9624	NAT10-RIP-1_vs_Input-1_1e-3_10_30_peak_11923	ENST00000435128	chr9	+	33624271	33625291	ANXA2P2	Ensembl	1020	intergenic
chr16:21531139-21531701	563	21531507	8	8.38498	5.95727	4.90196	NAT10-RIP-1_vs_Input-1_1e-3_10_30_peak_4096	ENST00000435197	chr16	-	21513409	21531331	CTD-2547E10.2	Ensembl	416	intergenic
chrX:91715036-91715906	871	91715202	135	44.5385	4.38176	39.9049	NAT10-RIP-1_vs_Input-1_1e-3_10_30_peak_12687	ENST00000435214	chrX	+	91714668	91715951	KRT18P11	Ensembl	1283	intron sense-overlapping
chr3:174095537-174095768	232	174095628	258	95.926	5.0877	90.7529	NAT10-RIP-1_vs_Input-1_1e-3_10_30_peak_8774	ENST00000435269	chr3	+	174095033	174095795	RP11-393N4.2	Ensembl	762	intergenic
chr1:52097735-52097994	260	52097741	2	3.49022	2.65769	0.67421	NAT10-RIP-1_vs_Input-1_1e-3_10_30_peak_535	ENST00000435274	chr1	+	52082763	52253638	OSBPL9	Ensembl	2670	exon sense-overlapping
chr17:46627483-46628356	874	46627969	15	11.0723	6.37432	7.39658	NAT10-RIP-1_vs_Input-1_1e-3_10_30_peak_4999	ENST00000435312	chr17	+	46621712	46628610	HOXB-AS1	Ensembl	804	intronic antisense
chr3:48884787-48885025	239	48884886	13	10.4647	6.45523	6.82886	NAT10-RIP-1_vs_Input-1_1e-3_10_30_peak_8399	ENST00000435419	chr3	+	48885004	48885926	PRKAR2A-AS1	Ensembl	843	natural antisense
chr9:139956786-139957353	568	139957214	15	9.35903	5.35666	5.80768	NAT10-RIP-1_vs_Input-1_1e-3_10_30_peak_12419	ENST00000435463	chr9	+	139952114	139956913	RP11-229P13.22	Ensembl	301	natural antisense
chr7:65617611-65617837	227	65617726	17	6.27702	3.44873	3.01664	NAT10-RIP-1_vs_Input-1_1e-3_10_30_peak_10865	ENST00000435524	chr7	-	65584589	65629998	RP5-1132H15.1	Ensembl	404	intronic antisense
chr1:48288448-48288679	232	48288480	2	3.51825	2.66437	0.67421	NAT10-RIP-1_vs_Input-1_1e-3_10_30_peak_528	ENST00000435576	chr1	-	48240909	48459884	TRABD2B	Ensembl	619	exon sense-overlapping
chr1:48372970-48373169	200	48373070	2	3.51825	2.66437	0.67421	NAT10-RIP-1_vs_Input-1_1e-3_10_30_peak_529	ENST00000435576	chr1	-	48240909	48459884	TRABD2B	Ensembl	619	exon sense-overlapping
chr21:46096860-46097299	440	46097207	34	8.93645	3.10846	5.41183	NAT10-RIP-1_vs_Input-1_1e-3_10_30_peak_7783	ENST00000435590	chr21	-	46095784	46098003	IMMTP1	Ensembl	2219	intron sense-overlapping
chr22:44963573-44963770	198	44963648	8	8.71395	6.13282	5.20768	NAT10-RIP-1_vs_Input-1_1e-3_10_30_peak_8165	ENST00000435622	chr22	+	44962844	44964127	KRT18P23	Ensembl	1283	intergenic
chr12:54803035-54803395	361	54803133	3	3.35182	2.97573	0.65135	NAT10-RIP-1_vs_Input-1_1e-3_10_30_peak_2679	ENST00000435631	chr12	-	54798554	54813004	ITGA5	Ensembl	1240	exon sense-overlapping
chr3:183875620-183876031	412	183875862	2	3.44749	2.64727	0.67421	NAT10-RIP-1_vs_Input-1_1e-3_10_30_peak_8791	ENST00000435708	chr3	+	183873345	183882305	DVL3	Ensembl	559	exon sense-overlapping
chr2:3211038-3211249	212	3211117	4	5.89545	4.24572	2.67892	NAT10-RIP-1_vs_Input-1_1e-3_10_30_peak_6510	ENST00000435721	chr2	-	3197853	3381552	TSSC1	Ensembl	672	exon sense-overlapping
chr10:46361091-46361541	451	46361427	3	4.71656	3.47522	1.67795	NAT10-RIP-1_vs_Input-1_1e-3_10_30_peak_1504	ENST00000435772	chr10	-	46358509	46411606	RP11-175I17.2	Ensembl	656	intergenic
chr1:113540518-113540756	239	113540638	3	3.20278	2.90377	0.53978	NAT10-RIP-1_vs_Input-1_1e-3_10_30_peak_685	ENST00000435800	chr1	+	113499050	113542118	SLC16A1-AS1	Ensembl	1194	natural antisense
chr19:5576652-5576850	199	5576734	42	5.21258	2.03762	2.08223	NAT10-RIP-1_vs_Input-1_1e-3_10_30_peak_5672	ENST00000435815	chr19	-	5576670	5576949	SNRPEP4	Ensembl	279	intergenic
chr10:52026300-52026492	193	52026427	29	7.20617	2.89847	3.84422	NAT10-RIP-1_vs_Input-1_1e-3_10_30_peak_1524	ENST00000435916	chr10	+	52024737	52026575	DYNC1I2P1	Ensembl	1838	intergenic
chrX:122250818-122251252	435	122250943	16	6.52375	3.67708	3.24216	NAT10-RIP-1_vs_Input-1_1e-3_10_30_peak_12734	ENST00000435941	chrX	-	122249959	122251634	MRRFP1	Ensembl	1675	intergenic
chr1:234743139-234743560	422	234743283	60	16.634	3.51322	12.6697	NAT10-RIP-1_vs_Input-1_1e-3_10_30_peak_1184	ENST00000436039	chr1	+	234742753	234745229	RP4-781K5.2	Ensembl	693	natural antisense
chr1:234744233-234744532	300	234744386	16	7.24817	4.03693	3.87839	NAT10-RIP-1_vs_Input-1_1e-3_10_30_peak_1185	ENST00000436039	chr1	+	234742753	234745229	RP4-781K5.2	Ensembl	693	natural antisense
chr16:67863774-67863996	223	67863862	17	13.16	7.1445	9.35828	NAT10-RIP-1_vs_Input-1_1e-3_10_30_peak_4329	ENST00000436104	chr16	-	67862061	67867800	CENPT	Ensembl	1990	exon sense-overlapping
chr20:60576487-60576847	361	60576539	3	4.9852	3.54359	1.91489	NAT10-RIP-1_vs_Input-1_1e-3_10_30_peak_7577	ENST00000436129	chr20	-	60550412	60583243	TAF4	Ensembl	2440	exon sense-overlapping
chr1:28422375-28422680	306	28422558	26	3.13351	1.86967	0.48512	NAT10-RIP-1_vs_Input-1_1e-3_10_30_peak_369	ENST00000436160	chr1	-	28422252	28422933	SPCS2P4	Ensembl	681	intergenic
chr1:154386996-154387581	586	154387163	92	23.5506	3.43631	19.3481	NAT10-RIP-1_vs_Input-1_1e-3_10_30_peak_856	ENST00000436275	chr1	-	154386844	154387613	RP11-350G8.7	Ensembl	769	intronic antisense
chr22:22316568-22317164	597	22316883	5	5.01185	4.08855	1.91962	NAT10-RIP-1_vs_Input-1_1e-3_10_30_peak_7899	ENST00000436282	chr22	-	22311403	22322022	TOP3B	Ensembl	2890	exon sense-overlapping
chr1:224052180-224052465	286	224052324	125	108.684	15.9578	103.434	NAT10-RIP-1_vs_Input-1_1e-3_10_30_peak_1117	ENST00000436287	chr1	-	224051427	224052553	ACTBP11	Ensembl	1126	intergenic
chr13:88304555-88304848	294	88304607	2	3.51825	2.66437	0.67421	NAT10-RIP-1_vs_Input-1_1e-3_10_30_peak_3108	ENST00000436290	chr13	-	88096241	88323218	MIR4500HG	Ensembl	1675	intergenic
chr2:85097367-85097913	547	85097527	8	8.71395	6.13282	5.20768	NAT10-RIP-1_vs_Input-1_1e-3_10_30_peak_6704	ENST00000436322	chr2	-	85097452	85109099	TRABD2A	Ensembl	571	exon sense-overlapping
chr7:143079928-143080391	464	143080286	46	16.2012	4.16471	12.2551	NAT10-RIP-1_vs_Input-1_1e-3_10_30_peak_11201	ENST00000436448	chr7	+	143079942	143085593	ZYX	Ensembl	632	exon sense-overlapping
chr7:143085303-143086030	728	143085943	11	8.83704	5.84822	5.32295	NAT10-RIP-1_vs_Input-1_1e-3_10_30_peak_11202	ENST00000436448	chr7	+	143079942	143085593	ZYX	Ensembl	632	exon sense-overlapping
chr9:135894842-135896380	1539	135894982	1626	249.461	2.63967	243.718	NAT10-RIP-1_vs_Input-1_1e-3_10_30_peak_12339	ENST00000436459	chr9	+	135894872	135896261	EEF1A1P5	Ensembl	1389	intergenic
chr9:37886039-37886310	272	37886180	33	5.65536	2.3355	2.4672	NAT10-RIP-1_vs_Input-1_1e-3_10_30_peak_11979	ENST00000436507	chr9	+	37885679	37886387	RP11-3J10.4	Ensembl	708	intronic antisense
chr13:77559255-77559636	382	77559415	53	12.1934	3.0088	8.44565	NAT10-RIP-1_vs_Input-1_1e-3_10_30_peak_3101	ENST00000436565	chr13	+	77559002	77562078	DHX9P1	Ensembl	3076	intergenic
chr8:21960391-21960971	581	21960593	11	8.3345	5.53305	4.8626	NAT10-RIP-1_vs_Input-1_1e-3_10_30_peak_11436	ENST00000436711	chr8	+	21960467	21961890	AC091171.1	Ensembl	1422	exon sense-overlapping
chr1:43851647-43851845	199	43851742	16	13.8781	7.83849	10.039	NAT10-RIP-1_vs_Input-1_1e-3_10_30_peak_478	ENST00000436713	chr1	+	43850783	43854826	RP1-92O14.6	Ensembl	731	natural antisense
chr2:128262463-128263302	840	128262682	44	16.3534	4.34771	12.4014	NAT10-RIP-1_vs_Input-1_1e-3_10_30_peak_6818	ENST00000436740	chr2	-	128263130	128284016	IWS1	Ensembl	608	exon sense-overlapping
chr9:22747774-22747975	202	22747881	41	15.4544	4.35278	11.5418	NAT10-RIP-1_vs_Input-1_1e-3_10_30_peak_11914	ENST00000436786	chr9	+	22646198	22824212	RP11-399D6.2	Ensembl	2347	intergenic
chr1:146033936-146034126	191	146033942	11	5.4068	3.72591	2.24816	NAT10-RIP-1_vs_Input-1_1e-3_10_30_peak_785	ENST00000436832	chr1	-	146032647	146215986	WI2-3658N16.1	Ensembl	1805	exon sense-overlapping
chr1:146048056-146048254	199	146048179	9	10.0461	6.81425	6.43872	NAT10-RIP-1_vs_Input-1_1e-3_10_30_peak_786	ENST00000436832	chr1	-	146032647	146215986	WI2-3658N16.1	Ensembl	1805	exon sense-overlapping
chr1:146054290-146054518	229	146054414	10	10.3996	6.94272	6.76789	NAT10-RIP-1_vs_Input-1_1e-3_10_30_peak_787	ENST00000436832	chr1	-	146032647	146215986	WI2-3658N16.1	Ensembl	1805	exon sense-overlapping
chr1:146073010-146073232	223	146073160	2	3.04121	2.5331	0.41646	NAT10-RIP-1_vs_Input-1_1e-3_10_30_peak_788	ENST00000436832	chr1	-	146032647	146215986	WI2-3658N16.1	Ensembl	1805	exon sense-overlapping
chr7:72456035-72456493	459	72456414	6	5.43274	4.34596	2.27244	NAT10-RIP-1_vs_Input-1_1e-3_10_30_peak_10890	ENST00000436857	chr7	-	72440226	72476244	STAG3L3	Ensembl	1033	intronic antisense
chr15:30022944-30023141	198	30023044	107	40.0715	4.87474	35.5089	NAT10-RIP-1_vs_Input-1_1e-3_10_30_peak_3560	ENST00000436882	chr15	+	30022916	30023189	HMGN2P5	Ensembl	273	intronic antisense
chr2:242440916-242441121	206	242441004	20	16.522	8.33525	12.561	NAT10-RIP-1_vs_Input-1_1e-3_10_30_peak_7248	ENST00000436917	chr2	-	242440274	242447997	STK25	Ensembl	499	exon sense-overlapping
chr2:242447379-242447624	246	242447434	6	7.02135	5.18275	3.67148	NAT10-RIP-1_vs_Input-1_1e-3_10_30_peak_7249	ENST00000436917	chr2	-	242440274	242447997	STK25	Ensembl	499	exon sense-overlapping
chr1:149664526-149664785	260	149664618	4	4.48126	3.70196	1.47291	NAT10-RIP-1_vs_Input-1_1e-3_10_30_peak_809	ENST00000436981	chr1	+	149664576	149664889	RP11-353N4.3	Ensembl	313	intergenic
chr22:23657717-23658004	288	23657808	9	4.57387	3.48425	1.55301	NAT10-RIP-1_vs_Input-1_1e-3_10_30_peak_7908	ENST00000436990	chr22	+	23651660	23660221	BCR	Ensembl	4188	exon sense-overlapping
chr3:189687231-189687551	321	189687427	21	6.89011	3.32821	3.55622	NAT10-RIP-1_vs_Input-1_1e-3_10_30_peak_8826	ENST00000437063	chr3	-	189686818	189687650	MTAPP2	Ensembl	832	intron sense-overlapping
chr3:10290933-10291306	374	10291051	9	7.22927	5.17413	3.86001	NAT10-RIP-1_vs_Input-1_1e-3_10_30_peak_8253	ENST00000437082	chr3	+	10291055	10327480	RP11-438J1.1	Ensembl	2270	exon sense-overlapping
chr3:10301941-10302209	269	10302092	34	18.5417	6.16725	14.5033	NAT10-RIP-1_vs_Input-1_1e-3_10_30_peak_8254	ENST00000437082	chr3	+	10291055	10327480	RP11-438J1.1	Ensembl	2270	exon sense-overlapping
chr3:10322461-10322761	301	10322582	10	3.22449	2.57455	0.55903	NAT10-RIP-1_vs_Input-1_1e-3_10_30_peak_8255	ENST00000437082	chr3	+	10291055	10327480	RP11-438J1.1	Ensembl	2270	exon sense-overlapping
chr12:60206028-60206359	332	60206156	14	14.7134	8.81694	10.8334	NAT10-RIP-1_vs_Input-1_1e-3_10_30_peak_2744	ENST00000437085	chr12	+	60205943	60206357	RP11-813P10.2	Ensembl	414	intergenic
chr6:33272136-33272377	242	33272262	25	13.4944	5.58508	9.67384	NAT10-RIP-1_vs_Input-1_1e-3_10_30_peak_10178	ENST00000437116	chr6	-	33272044	33281818	TAPBP	Ensembl	1239	exon sense-overlapping
chr6:33272808-33273058	251	33272929	45	24.9527	6.72129	20.7118	NAT10-RIP-1_vs_Input-1_1e-3_10_30_peak_10179	ENST00000437116	chr6	-	33272044	33281818	TAPBP	Ensembl	1239	exon sense-overlapping
chr8:119122332-119123083	752	119123000	44	10.8791	3.09359	7.21571	NAT10-RIP-1_vs_Input-1_1e-3_10_30_peak_11694	ENST00000437196	chr8	-	118812058	119123581	EXT1	Ensembl	1446	exon sense-overlapping
chr8:119123521-119123770	250	119123528	23	3.09615	1.92708	0.45985	NAT10-RIP-1_vs_Input-1_1e-3_10_30_peak_11695	ENST00000437196	chr8	-	118812058	119123581	EXT1	Ensembl	1446	exon sense-overlapping
chr3:183660528-183660717	190	183660643	2	3.49022	2.65769	0.67421	NAT10-RIP-1_vs_Input-1_1e-3_10_30_peak_8788	ENST00000437205	chr3	-	183637726	183735624	ABCC5	Ensembl	5852	exon sense-overlapping
chr3:183684901-183685209	309	183684998	2	3.42667	2.6421	0.67421	NAT10-RIP-1_vs_Input-1_1e-3_10_30_peak_8789	ENST00000437205	chr3	-	183637726	183735624	ABCC5	Ensembl	5852	exon sense-overlapping
chr2:187867623-187867817	195	187867763	7	7.42716	5.4514	4.03755	NAT10-RIP-1_vs_Input-1_1e-3_10_30_peak_6995	ENST00000437208	chr2	-	187866602	187868104	AC018735.1	Ensembl	1502	intergenic
chr10:17257008-17257321	314	17257067	4	4.48126	3.70196	1.47291	NAT10-RIP-1_vs_Input-1_1e-3_10_30_peak_1435	ENST00000437232	chr10	-	17256237	17268897	VIM-AS1	Ensembl	1351	intergenic
chr6:46083775-46084139	365	46084025	3	5.02281	3.55249	1.91962	NAT10-RIP-1_vs_Input-1_1e-3_10_30_peak_10296	ENST00000437249	chr6	-	46070304	46097443	RP1-8B1.4	Ensembl	371	bidirectional
chrX:149399354-149400983	1630	149400857	99	25.7748	3.50155	21.5115	NAT10-RIP-1_vs_Input-1_1e-3_10_30_peak_12771	ENST00000437286	chrX	-	149399290	149400721	XRCC6P2	Ensembl	1431	intergenic
chr1:235901928-235902133	206	235902018	182	53.2824	3.99874	48.5253	NAT10-RIP-1_vs_Input-1_1e-3_10_30_peak_1188	ENST00000437325	chr1	+	235901304	235902289	LDHAP2	Ensembl	985	intronic antisense
chr1:46080708-46081149	442	46081074	6	4.62166	3.85007	1.592	NAT10-RIP-1_vs_Input-1_1e-3_10_30_peak_519	ENST00000437362	chr1	+	46049660	46080803	NASP	Ensembl	999	exon sense-overlapping
chr10:37233174-37233464	291	37233429	2	3.51825	2.66437	0.67421	NAT10-RIP-1_vs_Input-1_1e-3_10_30_peak_1488	ENST00000437526	chr10	-	37233038	37233666	MKNK2P1	Ensembl	628	intergenic
chr3:194227193-194227504	312	194227357	2	3.1843	2.57659	0.52645	NAT10-RIP-1_vs_Input-1_1e-3_10_30_peak_8841	ENST00000437597	chr3	+	194218687	194231376	LINC00884	Ensembl	419	natural antisense
chr22:32014635-32014895	261	32014802	10	5.6128	3.99538	2.4335	NAT10-RIP-1_vs_Input-1_1e-3_10_30_peak_8010	ENST00000437808	chr22	-	32014496	32058207	PISD	Ensembl	2264	exon sense-overlapping
chr22:32015483-32015679	197	32015548	9	3.61924	2.89482	0.7647	NAT10-RIP-1_vs_Input-1_1e-3_10_30_peak_8011	ENST00000437808	chr22	-	32014496	32058207	PISD	Ensembl	2264	exon sense-overlapping
chr22:32026601-32026829	229	32026650	3	3.98605	3.24213	1.05486	NAT10-RIP-1_vs_Input-1_1e-3_10_30_peak_8012	ENST00000437808	chr22	-	32014496	32058207	PISD	Ensembl	2264	exon sense-overlapping
chr5:131717098-131717354	257	131717323	2	3.08702	2.54743	0.45126	NAT10-RIP-1_vs_Input-1_1e-3_10_30_peak_9618	ENST00000437841	chr5	+	131705591	131724697	SLC22A5	Ensembl	850	exon sense-overlapping
chr19:41332665-41332862	198	41332762	5	5.53576	4.35566	2.36722	NAT10-RIP-1_vs_Input-1_1e-3_10_30_peak_6221	ENST00000437853	chr19	-	41324625	41332677	CYP2F2P	Ensembl	1056	intergenic
chr6:30453784-30454352	569	30453933	160	18.9302	2.2091	14.8768	NAT10-RIP-1_vs_Input-1_1e-3_10_30_peak_10084	ENST00000437856	chr6	+	30453716	30454046	RANP1	Ensembl	330	intergenic
chr13:44717685-44717881	197	44717755	2	3.51825	2.66437	0.67421	NAT10-RIP-1_vs_Input-1_1e-3_10_30_peak_3060	ENST00000437867	chr13	+	44717728	44813010	SMIM2-AS1	Ensembl	266	natural antisense
chr1:201182059-201182332	274	201182230	9	10.9392	7.25944	7.27321	NAT10-RIP-1_vs_Input-1_1e-3_10_30_peak_1015	ENST00000437879	chr1	+	201159952	201197776	IGFN1	Ensembl	4085	exon sense-overlapping
chr1:201185614-201185817	204	201185725	2	3.42667	2.6421	0.67421	NAT10-RIP-1_vs_Input-1_1e-3_10_30_peak_1016	ENST00000437879	chr1	+	201159952	201197776	IGFN1	Ensembl	4085	exon sense-overlapping
chr1:201197714-201198062	349	201197851	3	5.02281	3.55249	1.91962	NAT10-RIP-1_vs_Input-1_1e-3_10_30_peak_1017	ENST00000437879	chr1	+	201159952	201197776	IGFN1	Ensembl	4085	exon sense-overlapping
chr9:89699137-89699571	435	89699388	15	6.02693	3.55054	2.79794	NAT10-RIP-1_vs_Input-1_1e-3_10_30_peak_12084	ENST00000437925	chr9	-	89699075	89700066	RP11-276H19.4	Ensembl	991	intergenic
chr9:6757767-6758050	284	6757782	3	3.98605	3.24213	1.05486	NAT10-RIP-1_vs_Input-1_1e-3_10_30_peak_11891	ENST00000438023	chr9	+	6757640	7014337	KDM4C	Ensembl	4022	exon sense-overlapping
chr9:6835129-6835691	563	6835423	81	34.6409	5.45742	30.1764	NAT10-RIP-1_vs_Input-1_1e-3_10_30_peak_11892	ENST00000438023	chr9	+	6757640	7014337	KDM4C	Ensembl	4022	exon sense-overlapping
chrX:3785185-3785707	523	3785373	7	3.96712	3.32981	1.05095	NAT10-RIP-1_vs_Input-1_1e-3_10_30_peak_12475	ENST00000438107	chrX	-	3782438	3800358	RP11-706O15.3	Ensembl	2155	intergenic
chr7:72135669-72135953	285	72135769	2	3.51825	2.66437	0.67421	NAT10-RIP-1_vs_Input-1_1e-3_10_30_peak_10884	ENST00000438125	chr7	-	72023728	72298753	TYW1B	Ensembl	1544	exon sense-overlapping
chr3:33134531-33135010	480	33134711	10	11.8912	7.73596	8.16068	NAT10-RIP-1_vs_Input-1_1e-3_10_30_peak_8307	ENST00000438227	chr3	-	33093398	33138638	GLB1	Ensembl	569	exon sense-overlapping
chr2:128917076-128917295	220	128917199	21	17.0245	8.34503	13.0438	NAT10-RIP-1_vs_Input-1_1e-3_10_30_peak_6826	ENST00000438277	chr2	+	128848781	128928964	UGGT1	Ensembl	3113	exon sense-overlapping
chr3:44865310-44865545	236	44865447	2	3.51825	2.66437	0.67421	NAT10-RIP-1_vs_Input-1_1e-3_10_30_peak_8336	ENST00000438321	chr3	+	44803212	44894753	KIF15	Ensembl	4795	exon sense-overlapping
chr22:38087186-38087441	256	38087294	6	6.19094	4.76997	2.93804	NAT10-RIP-1_vs_Input-1_1e-3_10_30_peak_8062	ENST00000438329	chr22	+	38082329	38089483	NOL12	Ensembl	945	exon sense-overlapping
chr3:149700730-149700952	223	149700815	14	5.19413	3.24448	2.06818	NAT10-RIP-1_vs_Input-1_1e-3_10_30_peak_8715	ENST00000438359	chr3	-	149699964	149701095	RP11-651P23.4	Ensembl	1131	intron sense-overlapping
chr22:50179844-50180108	265	50179993	2	3.38607	2.6318	0.67421	NAT10-RIP-1_vs_Input-1_1e-3_10_30_peak_8197	ENST00000438393	chr22	-	50166930	50216861	BRD1	Ensembl	3051	exon sense-overlapping
chr22:50191450-50191699	250	50191562	8	9.79289	6.66353	6.20572	NAT10-RIP-1_vs_Input-1_1e-3_10_30_peak_8198	ENST00000438393	chr22	-	50166930	50216861	BRD1	Ensembl	3051	exon sense-overlapping
chr22:50216675-50217786	1112	50216809	15	13.3982	7.79763	9.58226	NAT10-RIP-1_vs_Input-1_1e-3_10_30_peak_8199	ENST00000438393	chr22	-	50166930	50216861	BRD1	Ensembl	3051	exon sense-overlapping
chr12:50552260-50552461	202	50552337	4	4.11555	3.52184	1.16528	NAT10-RIP-1_vs_Input-1_1e-3_10_30_peak_2626	ENST00000438450	chr12	-	50528402	50561176	CERS5	Ensembl	945	exon sense-overlapping
chr3:161147066-161147270	205	161147122	322	20.6577	1.76861	16.5448	NAT10-RIP-1_vs_Input-1_1e-3_10_30_peak_8737	ENST00000438478	chr3	-	161146914	161147398	RP11-3P17.3	Ensembl	484	intergenic
chr7:93694398-93694665	268	93694520	3	3.98605	3.24213	1.05486	NAT10-RIP-1_vs_Input-1_1e-3_10_30_peak_10964	ENST00000438538	chr7	+	93690452	93695973	AC003092.1	Ensembl	743	intergenic
chr7:93694901-93695150	250	93695049	3	4.44344	3.39658	1.45232	NAT10-RIP-1_vs_Input-1_1e-3_10_30_peak_10965	ENST00000438538	chr7	+	93690452	93695973	AC003092.1	Ensembl	743	intergenic
chr6:7986875-7987116	242	7986967	12	9.3837	5.99414	5.82915	NAT10-RIP-1_vs_Input-1_1e-3_10_30_peak_9937	ENST00000438779	chr6	+	7986729	7988308	PIP5K1P1	Ensembl	1579	intronic antisense
chr1:11939406-11939733	328	11939569	11	7.8843	5.25012	4.45599	NAT10-RIP-1_vs_Input-1_1e-3_10_30_peak_188	ENST00000438808	chr1	+	11937826	11940463	RP5-934G17.6	Ensembl	2637	intergenic
chr7:116680765-116680973	209	116680922	3	3.98605	3.24213	1.05486	NAT10-RIP-1_vs_Input-1_1e-3_10_30_peak_11093	ENST00000438863	chr7	+	116593400	116778586	ST7	Ensembl	1005	exon sense-overlapping
chr6:90383941-90384262	322	90384053	8	7.88722	5.68041	4.45599	NAT10-RIP-1_vs_Input-1_1e-3_10_30_peak_10369	ENST00000438877	chr6	+	90383187	90385502	RP1-122O8.7	Ensembl	472	natural antisense
chr1:202842809-202843006	198	202842882	2	3.51825	2.66437	0.67421	NAT10-RIP-1_vs_Input-1_1e-3_10_30_peak_1029	ENST00000438944	chr1	+	202842421	202843454	RP11-480I12.9	Ensembl	1033	intergenic
chr7:768316-768540	225	768410	3	3.91321	3.21472	1.00742	NAT10-RIP-1_vs_Input-1_1e-3_10_30_peak_10577	ENST00000438961	chr7	+	766888	790590	HEATR2	Ensembl	579	exon sense-overlapping
chr7:781855-782071	217	781960	4	6.1774	4.32732	2.93382	NAT10-RIP-1_vs_Input-1_1e-3_10_30_peak_10578	ENST00000438961	chr7	+	766888	790590	HEATR2	Ensembl	579	exon sense-overlapping
chr6:125247586-125247825	240	125247663	3	5.02281	3.55249	1.91962	NAT10-RIP-1_vs_Input-1_1e-3_10_30_peak_10421	ENST00000439075	chr6	-	125230238	125284185	RP11-510H23.1	Ensembl	4507	natural antisense
chr6:125284161-125284502	342	125284409	8	4.782	3.74603	1.73542	NAT10-RIP-1_vs_Input-1_1e-3_10_30_peak_10422	ENST00000439075	chr6	-	125230238	125284185	RP11-510H23.1	Ensembl	4507	natural antisense
chr16:2132027-2132253	227	2132238	3	5.01464	3.55057	1.91962	NAT10-RIP-1_vs_Input-1_1e-3_10_30_peak_3925	ENST00000439117	chr16	+	2098033	2138704	TSC2	Ensembl	5073	exon sense-overlapping
chr16:2134424-2134678	255	2134462	9	9.12292	6.31157	5.58528	NAT10-RIP-1_vs_Input-1_1e-3_10_30_peak_3926	ENST00000439117	chr16	+	2098033	2138704	TSC2	Ensembl	5073	exon sense-overlapping
chr2:202001084-202001835	752	202001611	9	5.33918	3.96917	2.19088	NAT10-RIP-1_vs_Input-1_1e-3_10_30_peak_7039	ENST00000439154	chr2	+	201983386	202025178	CFLAR	Ensembl	1310	exon sense-overlapping
chr2:202002137-202002897	761	202002806	7	7.13639	5.29535	3.7778	NAT10-RIP-1_vs_Input-1_1e-3_10_30_peak_7040	ENST00000439154	chr2	+	201983386	202025178	CFLAR	Ensembl	1310	exon sense-overlapping
chr2:202003299-202003593	295	202003518	6	3.94524	3.41146	1.03336	NAT10-RIP-1_vs_Input-1_1e-3_10_30_peak_7041	ENST00000439154	chr2	+	201983386	202025178	CFLAR	Ensembl	1310	exon sense-overlapping
chr2:202003991-202004202	212	202004119	8	5.65271	4.31006	2.46466	NAT10-RIP-1_vs_Input-1_1e-3_10_30_peak_7042	ENST00000439154	chr2	+	201983386	202025178	CFLAR	Ensembl	1310	exon sense-overlapping
chr21:34776933-34777158	226	34777078	4	5.04697	3.94794	1.93678	NAT10-RIP-1_vs_Input-1_1e-3_10_30_peak_7708	ENST00000439213	chr21	+	34775732	34804523	IFNGR2	Ensembl	906	exon sense-overlapping
chr21:34784047-34784238	192	34784118	4	4.83399	3.85995	1.77978	NAT10-RIP-1_vs_Input-1_1e-3_10_30_peak_7709	ENST00000439213	chr21	+	34775732	34804523	IFNGR2	Ensembl	906	exon sense-overlapping
chr1:43369042-43369539	498	43369191	28	8.43811	3.32799	4.9528	NAT10-RIP-1_vs_Input-1_1e-3_10_30_peak_471	ENST00000439215	chr1	+	43368902	43369583	ATP6V1E1P1	Ensembl	681	intergenic
chrX:80185205-80185829	625	80185313	131	22.8385	2.69827	18.657	NAT10-RIP-1_vs_Input-1_1e-3_10_30_peak_12680	ENST00000439229	chrX	+	80184998	80185846	VDAC1P1	Ensembl	848	intergenic
chr11:65402813-65403141	329	65403082	5	5.84548	4.50078	2.63476	NAT10-RIP-1_vs_Input-1_1e-3_10_30_peak_2111	ENST00000439247	chr11	+	65394323	65404776	PCNXL3	Ensembl	3104	exon sense-overlapping
chr11:65404017-65404700	684	65404565	17	8.8928	4.73051	5.37136	NAT10-RIP-1_vs_Input-1_1e-3_10_30_peak_2112	ENST00000439247	chr11	+	65394323	65404776	PCNXL3	Ensembl	3104	exon sense-overlapping
chr2:153246647-153247086	440	153247025	52	19.9409	4.60107	15.8522	NAT10-RIP-1_vs_Input-1_1e-3_10_30_peak_6921	ENST00000439252	chr2	+	153246450	153247144	AC012066.1	Ensembl	694	intron sense-overlapping
chr9:131832586-131832860	275	131832670	3	3.32188	2.96157	0.62721	NAT10-RIP-1_vs_Input-1_1e-3_10_30_peak_12305	ENST00000439290	chr9	+	131798922	131834350	FAM73B	Ensembl	4345	exon sense-overlapping
chrX:18911083-18911330	248	18911176	7	4.22505	3.50008	1.26297	NAT10-RIP-1_vs_Input-1_1e-3_10_30_peak_12501	ENST00000439295	chrX	+	18910861	18912615	PHKA2-AS1	Ensembl	597	natural antisense
chrX:18912299-18912533	235	18912414	4	4.8653	3.87324	1.809	NAT10-RIP-1_vs_Input-1_1e-3_10_30_peak_12502	ENST00000439295	chrX	+	18910861	18912615	PHKA2-AS1	Ensembl	597	natural antisense
chr2:234601548-234602711	1164	234601773	19	14.7844	7.58639	10.9012	NAT10-RIP-1_vs_Input-1_1e-3_10_30_peak_7170	ENST00000439336	chr2	-	234602079	234617345	AC114812.8	Ensembl	663	intronic antisense
chr2:234608806-234609256	451	234609051	4	6.50413	4.41212	3.22358	NAT10-RIP-1_vs_Input-1_1e-3_10_30_peak_7171	ENST00000439336	chr2	-	234602079	234617345	AC114812.8	Ensembl	663	intronic antisense
chr2:234610579-234610809	231	234610703	2	3.51825	2.66437	0.67421	NAT10-RIP-1_vs_Input-1_1e-3_10_30_peak_7172	ENST00000439336	chr2	-	234602079	234617345	AC114812.8	Ensembl	663	intronic antisense
chr2:234614280-234614672	393	234614415	3	5.02281	3.55249	1.91962	NAT10-RIP-1_vs_Input-1_1e-3_10_30_peak_7173	ENST00000439336	chr2	-	234602079	234617345	AC114812.8	Ensembl	663	intronic antisense
chr1:223741870-223742181	312	223742057	4	6.62336	4.44061	3.32327	NAT10-RIP-1_vs_Input-1_1e-3_10_30_peak_1104	ENST00000439337	chr1	-	223741976	223742862	WI2-2998D17.2	Ensembl	886	intron sense-overlapping
chr1:223742452-223742705	254	223742559	5	6.73158	4.86319	3.41174	NAT10-RIP-1_vs_Input-1_1e-3_10_30_peak_1105	ENST00000439337	chr1	-	223741976	223742862	WI2-2998D17.2	Ensembl	886	intron sense-overlapping
chr3:8579255-8579630	376	8579396	2	3.44749	2.64727	0.67421	NAT10-RIP-1_vs_Input-1_1e-3_10_30_peak_8232	ENST00000439407	chr3	-	8540294	8653610	LMCD1-AS1	Ensembl	576	intronic antisense
chr3:8579986-8580258	273	8580205	3	5.02281	3.55249	1.91962	NAT10-RIP-1_vs_Input-1_1e-3_10_30_peak_8233	ENST00000439407	chr3	-	8540294	8653610	LMCD1-AS1	Ensembl	576	intronic antisense
chr3:8595314-8595535	222	8595384	2	3.29016	2.60641	0.61088	NAT10-RIP-1_vs_Input-1_1e-3_10_30_peak_8234	ENST00000439407	chr3	-	8540294	8653610	LMCD1-AS1	Ensembl	576	intronic antisense
chr3:8597813-8598106	294	8597848	2	3.08702	2.54743	0.45126	NAT10-RIP-1_vs_Input-1_1e-3_10_30_peak_8235	ENST00000439407	chr3	-	8540294	8653610	LMCD1-AS1	Ensembl	576	intronic antisense
chr3:8598905-8599207	303	8599019	2	3.08702	2.54743	0.45126	NAT10-RIP-1_vs_Input-1_1e-3_10_30_peak_8236	ENST00000439407	chr3	-	8540294	8653610	LMCD1-AS1	Ensembl	576	intronic antisense
chr3:8609393-8609628	236	8609501	7	4.83329	3.89881	1.77916	NAT10-RIP-1_vs_Input-1_1e-3_10_30_peak_8237	ENST00000439407	chr3	-	8540294	8653610	LMCD1-AS1	Ensembl	576	intronic antisense
chr1:17733370-17733784	415	17733508	38	11.3166	3.49199	7.62554	NAT10-RIP-1_vs_Input-1_1e-3_10_30_peak_259	ENST00000439577	chr1	+	17733255	17733878	RP1-20B21.4	Ensembl	311	natural antisense
chrX:67991238-67991757	520	67991644	75	16.7841	3.05832	12.8136	NAT10-RIP-1_vs_Input-1_1e-3_10_30_peak_12648	ENST00000439585	chrX	+	67991164	67992421	ACTR3P2	Ensembl	1257	intergenic
chr16:18478711-18480421	1711	18479616	10	17.3625	9.72573	13.3688	NAT10-RIP-1_vs_Input-1_1e-3_10_30_peak_4074	ENST00000439623	chr16	-	18476938	18479311	PKD1P5	Ensembl	1093	intergenic
chr6:112682848-112683051	204	112682954	47	27.5269	7.26154	23.219	NAT10-RIP-1_vs_Input-1_1e-3_10_30_peak_10408	ENST00000439811	chr6	-	112682638	112683924	KRT18P65	Ensembl	1286	intergenic
chr3:94656561-94656758	198	94656635	23	6.92325	3.18083	3.58509	NAT10-RIP-1_vs_Input-1_1e-3_10_30_peak_8538	ENST00000439836	chr3	-	94655929	94656868	WDR82P1	Ensembl	939	intergenic
chr17:19349449-19349875	427	19349663	466	102.343	3.27628	97.1304	NAT10-RIP-1_vs_Input-1_1e-3_10_30_peak_4776	ENST00000439860	chr17	-	19349245	19350169	RPS2P46	Ensembl	923	intergenic
chr16:71961913-71962208	296	71962074	33	9.80729	3.40012	6.2186	NAT10-RIP-1_vs_Input-1_1e-3_10_30_peak_4376	ENST00000439924	chr16	+	71949528	71962905	IST1	Ensembl	1841	exon sense-overlapping
chr2:29092683-29092962	280	29092819	11	8.3345	5.53305	4.8626	NAT10-RIP-1_vs_Input-1_1e-3_10_30_peak_6565	ENST00000439947	chr2	-	29072705	29093161	TRMT61B	Ensembl	1584	exon sense-overlapping
chr17:62796195-62796938	744	62796310	21	22.0807	11.3694	17.9213	NAT10-RIP-1_vs_Input-1_1e-3_10_30_peak_5079	ENST00000440036	chr17	-	62796900	62833243	PLEKHM1P	Ensembl	991	intergenic
chr17:62800946-62801195	250	62801098	9	7.75342	5.5001	4.33894	NAT10-RIP-1_vs_Input-1_1e-3_10_30_peak_5080	ENST00000440036	chr17	-	62796900	62833243	PLEKHM1P	Ensembl	991	intergenic
chr1:319915-320109	195	320020	7	4.51174	3.6887	1.4984	NAT10-RIP-1_vs_Input-1_1e-3_10_30_peak_3	ENST00000440038	chr1	+	317719	324873	RP4-669L17.10	Ensembl	746	intergenic
chr2:198361866-198362080	215	198361970	135	56.4822	5.57933	51.6831	NAT10-RIP-1_vs_Input-1_1e-3_10_30_peak_7032	ENST00000440114	chr2	-	198359363	198364546	HSPD1	Ensembl	619	exon sense-overlapping
chr13:35058791-35058988	198	35058902	3	5.02281	3.55249	1.91962	NAT10-RIP-1_vs_Input-1_1e-3_10_30_peak_3039	ENST00000440160	chr13	-	35009586	35214822	LINC00457	Ensembl	394	intergenic
chrX:62519125-62519435	311	62519327	40	4.71351	1.97567	1.67545	NAT10-RIP-1_vs_Input-1_1e-3_10_30_peak_12625	ENST00000440184	chrX	-	62519125	62519552	CBX1P1	Ensembl	427	intergenic
chr1:569322-569584	263	569380	109	11.9203	2.08886	8.18885	NAT10-RIP-1_vs_Input-1_1e-3_10_30_peak_8	ENST00000440200	chr1	-	536815	655580	RP5-857K21.4	Ensembl	413	intron sense-overlapping
chr7:113816566-113816822	257	113816675	2	3.51825	2.66437	0.67421	NAT10-RIP-1_vs_Input-1_1e-3_10_30_peak_11087	ENST00000440349	chr7	+	113726493	114271639	FOXP2	Ensembl	1509	exon sense-overlapping
chr7:113941821-113942029	209	113941841	2	3.51825	2.66437	0.67421	NAT10-RIP-1_vs_Input-1_1e-3_10_30_peak_11088	ENST00000440349	chr7	+	113726493	114271639	FOXP2	Ensembl	1509	exon sense-overlapping
chr7:114159182-114159519	338	114159321	2	3.51825	2.66437	0.67421	NAT10-RIP-1_vs_Input-1_1e-3_10_30_peak_11089	ENST00000440349	chr7	+	113726493	114271639	FOXP2	Ensembl	1509	exon sense-overlapping
chr20:34257325-34257545	221	34257400	11	5.64235	3.86621	2.45557	NAT10-RIP-1_vs_Input-1_1e-3_10_30_peak_7424	ENST00000440385	chr20	-	34256914	34287277	NFS1	Ensembl	1794	exon sense-overlapping
chr16:88798770-88800131	1362	88798839	11	11.7138	7.57388	7.99502	NAT10-RIP-1_vs_Input-1_1e-3_10_30_peak_4501	ENST00000440406	chr16	+	88797587	88805596	RP5-1142A6.2	Ensembl	1539	natural antisense
chr16:88801074-88801459	386	88801157	8	4.782	3.74603	1.73542	NAT10-RIP-1_vs_Input-1_1e-3_10_30_peak_4502	ENST00000440406	chr16	+	88797587	88805596	RP5-1142A6.2	Ensembl	1539	natural antisense
chr16:88802568-88802765	198	88802658	10	8.88482	6.05011	5.36589	NAT10-RIP-1_vs_Input-1_1e-3_10_30_peak_4503	ENST00000440406	chr16	+	88797587	88805596	RP5-1142A6.2	Ensembl	1539	natural antisense
chr16:88803950-88805428	1479	88805129	4	6.08868	4.30252	2.8565	NAT10-RIP-1_vs_Input-1_1e-3_10_30_peak_4504	ENST00000440406	chr16	+	88797587	88805596	RP5-1142A6.2	Ensembl	1539	natural antisense
chrX:64771122-64771402	281	64771156	8	6.18619	4.6511	2.93804	NAT10-RIP-1_vs_Input-1_1e-3_10_30_peak_12636	ENST00000440433	chrX	-	64770777	64772301	FRMD8P1	Ensembl	1524	intergenic
chr18:12454360-12454680	321	12454409	4	3.45564	3.15578	0.67421	NAT10-RIP-1_vs_Input-1_1e-3_10_30_peak_5313	ENST00000440472	chr18	-	12449504	12636339	SPIRE1	Ensembl	2109	exon sense-overlapping
chr18:12464519-12464779	261	12464561	2	3.38607	2.6318	0.67421	NAT10-RIP-1_vs_Input-1_1e-3_10_30_peak_5314	ENST00000440472	chr18	-	12449504	12636339	SPIRE1	Ensembl	2109	exon sense-overlapping
chr6:38120108-38120304	197	38120235	13	3.77171	2.62935	0.89092	NAT10-RIP-1_vs_Input-1_1e-3_10_30_peak_10228	ENST00000440482	chr6	+	38056106	38120620	ZFAND3	Ensembl	821	exon sense-overlapping
chr6:38120619-38121040	422	38120677	20	7.32047	3.59521	3.94292	NAT10-RIP-1_vs_Input-1_1e-3_10_30_peak_10229	ENST00000440482	chr6	+	38056106	38120620	ZFAND3	Ensembl	821	exon sense-overlapping
chr6:7516973-7517191	219	7516993	22	5.44019	2.72534	2.27944	NAT10-RIP-1_vs_Input-1_1e-3_10_30_peak_9927	ENST00000440581	chr6	-	7516832	7518073	RP11-288G3.4	Ensembl	1241	intergenic
chrX:67353031-67353304	274	67353149	17	3.26977	2.18275	0.59392	NAT10-RIP-1_vs_Input-1_1e-3_10_30_peak_12644	ENST00000440655	chrX	+	67352709	67353279	RP11-516A11.3	Ensembl	570	intronic antisense
chr20:33866747-33866988	242	33866909	26	9.96165	4.01365	6.36279	NAT10-RIP-1_vs_Input-1_1e-3_10_30_peak_7411	ENST00000440766	chr20	-	33866713	33872326	EIF6	Ensembl	798	exon sense-overlapping
chr10:13687916-13688216	301	13688127	9	5.06287	3.7932	1.94997	NAT10-RIP-1_vs_Input-1_1e-3_10_30_peak_1265	ENST00000440878	chr10	+	13673332	13690230	RP11-295P9.3	Ensembl	397	intron sense-overlapping
chr1:155203672-155204103	432	155204016	9	5.06287	3.7932	1.94997	NAT10-RIP-1_vs_Input-1_1e-3_10_30_peak_874	ENST00000440904	chr1	+	155200765	155204116	MTX1P1	Ensembl	838	intergenic
chr8:100245993-100246190	198	100246093	14	9.17048	5.44825	5.6296	NAT10-RIP-1_vs_Input-1_1e-3_10_30_peak_11645	ENST00000440915	chr8	-	100245275	100246687	AP004290.1	Ensembl	1412	intronic antisense
chr7:100854581-100855000	420	100854875	5	4.69456	3.91398	1.65736	NAT10-RIP-1_vs_Input-1_1e-3_10_30_peak_11042	ENST00000440925	chr7	-	100853408	100855196	PLOD3	Ensembl	536	exon sense-overlapping
chr11:27911039-27911587	549	27911129	345	31.8591	2.02686	27.4513	NAT10-RIP-1_vs_Input-1_1e-3_10_30_peak_1934	ENST00000440936	chr11	-	27911548	27912580	RP11-1033A18.1	Ensembl	1032	intergenic
chr1:51623658-51624012	355	51623778	223	53.8869	3.44973	49.1224	NAT10-RIP-1_vs_Input-1_1e-3_10_30_peak_533	ENST00000440986	chr1	-	51623459	51624143	CFL1P2	Ensembl	684	intergenic
chr9:19026894-19028161	1268	19027292	55	18.7375	4.14631	14.6924	NAT10-RIP-1_vs_Input-1_1e-3_10_30_peak_11907	ENST00000441073	chr9	+	19026889	19028127	RP11-296P7.4	Ensembl	1238	intronic antisense
chr12:6499985-6500209	225	6500116	19	6.27577	3.25592	3.01547	NAT10-RIP-1_vs_Input-1_1e-3_10_30_peak_2439	ENST00000441074	chr12	+	6498091	6500733	LTBR	Ensembl	2323	exon sense-overlapping
chr2:194141537-194141907	371	194141771	5	5.01185	4.08855	1.91962	NAT10-RIP-1_vs_Input-1_1e-3_10_30_peak_7024	ENST00000441105	chr2	-	194141392	194142339	AC092638.2	Ensembl	947	intergenic
chr6:36168099-36169407	1309	36168571	15	13.1776	7.66233	9.37472	NAT10-RIP-1_vs_Input-1_1e-3_10_30_peak_10211	ENST00000441123	chr6	+	36168182	36200567	BRPF3	Ensembl	5380	exon sense-overlapping
chr6:36179040-36179330	291	36179209	9	8.37702	5.87796	4.89817	NAT10-RIP-1_vs_Input-1_1e-3_10_30_peak_10212	ENST00000441123	chr6	+	36168182	36200567	BRPF3	Ensembl	5380	exon sense-overlapping
chr6:36181727-36182164	438	36182024	15	16.0727	9.40473	12.1309	NAT10-RIP-1_vs_Input-1_1e-3_10_30_peak_10213	ENST00000441123	chr6	+	36168182	36200567	BRPF3	Ensembl	5380	exon sense-overlapping
chr6:36188661-36188898	238	36188792	2	3.51825	2.66437	0.67421	NAT10-RIP-1_vs_Input-1_1e-3_10_30_peak_10214	ENST00000441123	chr6	+	36168182	36200567	BRPF3	Ensembl	5380	exon sense-overlapping
chrX:92477636-92478235	600	92477677	42	5.58295	2.10765	2.40723	NAT10-RIP-1_vs_Input-1_1e-3_10_30_peak_12688	ENST00000441188	chrX	-	92477218	92480014	RP13-88F20.1	Ensembl	2796	intergenic
chrX:92478449-92478989	541	92478941	45	6.77055	2.26769	3.44347	NAT10-RIP-1_vs_Input-1_1e-3_10_30_peak_12689	ENST00000441188	chrX	-	92477218	92480014	RP13-88F20.1	Ensembl	2796	intergenic
chrX:92479442-92479837	396	92479789	42	9.4974	2.88425	5.93326	NAT10-RIP-1_vs_Input-1_1e-3_10_30_peak_12690	ENST00000441188	chrX	-	92477218	92480014	RP13-88F20.1	Ensembl	2796	intergenic
chr10:82006854-82007049	196	82006952	73	30.4671	5.25181	26.0888	NAT10-RIP-1_vs_Input-1_1e-3_10_30_peak_1637	ENST00000441206	chr10	-	82006974	82007439	EIF5AP4	Ensembl	465	intergenic
chr15:49170378-49170618	241	49170527	60	22.5784	4.60864	18.404	NAT10-RIP-1_vs_Input-1_1e-3_10_30_peak_3666	ENST00000441252	chr15	+	49170345	49170937	AC012379.1	Ensembl	523	exon sense-overlapping
chr13:65532070-65532986	917	65532790	35	19.093	6.21545	15.033	NAT10-RIP-1_vs_Input-1_1e-3_10_30_peak_3089	ENST00000441282	chr13	-	65532228	65533528	LGMNP1	Ensembl	1300	intergenic
chr20:10367548-10367758	211	10367715	17	4.73015	2.77209	1.68959	NAT10-RIP-1_vs_Input-1_1e-3_10_30_peak_7325	ENST00000441308	chr20	+	10366426	10368454	SDAD1P2	Ensembl	2028	intergenic
chr3:131063742-131064079	338	131063901	3	4.71656	3.47522	1.67795	NAT10-RIP-1_vs_Input-1_1e-3_10_30_peak_8673	ENST00000441345	chr3	-	131048931	131080441	RP11-933H2.4	Ensembl	812	intronic antisense
chr1:32557284-32557528	245	32557418	4	6.62336	4.44061	3.32327	NAT10-RIP-1_vs_Input-1_1e-3_10_30_peak_387	ENST00000441402	chr1	+	32538543	32568467	TMEM39B	Ensembl	1538	exon sense-overlapping
chr7:117432172-117432367	196	117432296	3	5.02281	3.55249	1.91962	NAT10-RIP-1_vs_Input-1_1e-3_10_30_peak_11096	ENST00000441556	chr7	-	117350916	117513483	CTTNBP2	Ensembl	5517	exon sense-overlapping
chr2:233400527-233400728	202	233400579	2	3.51825	2.66437	0.67421	NAT10-RIP-1_vs_Input-1_1e-3_10_30_peak_7163	ENST00000441621	chr2	+	233390702	233401377	CHRND	Ensembl	3022	exon sense-overlapping
chr1:209849034-209849369	336	209849280	39	15.4939	4.53678	11.5795	NAT10-RIP-1_vs_Input-1_1e-3_10_30_peak_1069	ENST00000441672	chr1	-	209834710	209897470	RP1-28O10.1	Ensembl	449	intronic antisense
chr2:86693542-86693855	314	86693644	18	6.27556	3.34794	3.01545	NAT10-RIP-1_vs_Input-1_1e-3_10_30_peak_6716	ENST00000441719	chr2	+	86668501	86719837	KDM3A	Ensembl	8741	exon sense-overlapping
chr19:1482031-1482235	205	1482084	2	3.51825	2.66437	0.67421	NAT10-RIP-1_vs_Input-1_1e-3_10_30_peak_5524	ENST00000441747	chr19	-	1481426	1490341	PCSK4	Ensembl	2641	exon sense-overlapping
chr15:25154376-25154819	444	25154478	193	54.266	3.87311	49.4969	NAT10-RIP-1_vs_Input-1_1e-3_10_30_peak_3540	ENST00000441797	chr15	-	25154075	25154819	RPL5P1	Ensembl	744	intronic antisense
chr11:115070358-115070689	332	115070559	2	3.51825	2.66437	0.67421	NAT10-RIP-1_vs_Input-1_1e-3_10_30_peak_2308	ENST00000441886	chr11	-	115061328	115085414	CADM1	Ensembl	543	exon sense-overlapping
chr1:39174658-39175234	577	39175147	140	14.135	2.04279	10.2862	NAT10-RIP-1_vs_Input-1_1e-3_10_30_peak_435	ENST00000442006	chr1	+	39174602	39176562	RP11-334L9.1	Ensembl	1960	intergenic
chr1:39175749-39175992	244	39175885	55	15.849	3.58749	11.9194	NAT10-RIP-1_vs_Input-1_1e-3_10_30_peak_436	ENST00000442006	chr1	+	39174602	39176562	RP11-334L9.1	Ensembl	1960	intergenic
chr1:171639637-171640059	423	171639915	282	62.2827	3.25203	57.4118	NAT10-RIP-1_vs_Input-1_1e-3_10_30_peak_958	ENST00000442087	chr1	-	171639656	171640079	PFN1P1	Ensembl	423	intergenic
chr6:30671409-30672177	769	30671686	25	11.8741	4.88308	8.14449	NAT10-RIP-1_vs_Input-1_1e-3_10_30_peak_10102	ENST00000442150	chr6	+	30670843	30680961	MDC1-AS1	Ensembl	738	intronic antisense
chr6:30672428-30672781	354	30672667	16	4.20548	2.61809	1.24734	NAT10-RIP-1_vs_Input-1_1e-3_10_30_peak_10103	ENST00000442150	chr6	+	30670843	30680961	MDC1-AS1	Ensembl	738	intronic antisense
chr6:30673048-30673547	500	30673284	26	12.1524	4.85763	8.40709	NAT10-RIP-1_vs_Input-1_1e-3_10_30_peak_10104	ENST00000442150	chr6	+	30670843	30680961	MDC1-AS1	Ensembl	738	intronic antisense
chr6:30679683-30680670	988	30680512	29	12.2471	4.51769	8.49516	NAT10-RIP-1_vs_Input-1_1e-3_10_30_peak_10105	ENST00000442150	chr6	+	30670843	30680961	MDC1-AS1	Ensembl	738	intronic antisense
chr6:30680914-30681104	191	30680939	27	12.4329	4.83424	8.67319	NAT10-RIP-1_vs_Input-1_1e-3_10_30_peak_10106	ENST00000442150	chr6	+	30670843	30680961	MDC1-AS1	Ensembl	738	intronic antisense
chr21:15307076-15307318	243	15307182	3	3.98605	3.24213	1.05486	NAT10-RIP-1_vs_Input-1_1e-3_10_30_peak_7684	ENST00000442192	chr21	-	15281894	15307976	ANKRD20A11P	Ensembl	920	intergenic
chr17:18585005-18585301	297	18585069	9	7.75342	5.5001	4.33894	NAT10-RIP-1_vs_Input-1_1e-3_10_30_peak_4767	ENST00000442380	chr17	-	18584633	18585554	ZNF286B	Ensembl	564	exon sense-overlapping
chr11:73744422-73744652	231	73744569	6	4.25956	3.61752	1.28896	NAT10-RIP-1_vs_Input-1_1e-3_10_30_peak_2216	ENST00000442398	chr11	-	73723762	73796840	C2CD3	Ensembl	3951	exon sense-overlapping
chr11:73785319-73785531	213	73785415	6	6.80695	5.08161	3.47771	NAT10-RIP-1_vs_Input-1_1e-3_10_30_peak_2217	ENST00000442398	chr11	-	73723762	73796840	C2CD3	Ensembl	3951	exon sense-overlapping
chr3:184044991-184045235	245	184045120	35	27.8904	10.0803	23.5728	NAT10-RIP-1_vs_Input-1_1e-3_10_30_peak_8801	ENST00000442406	chr3	+	184032338	184053141	EIF4G1	Ensembl	5129	exon sense-overlapping
chr3:184052524-184052843	320	184052677	71	46.3605	9.11874	41.7018	NAT10-RIP-1_vs_Input-1_1e-3_10_30_peak_8802	ENST00000442406	chr3	+	184032338	184053141	EIF4G1	Ensembl	5129	exon sense-overlapping
chr2:171608818-171609179	362	171608857	46	3.55841	1.68567	0.70898	NAT10-RIP-1_vs_Input-1_1e-3_10_30_peak_6964	ENST00000442456	chr2	-	171579718	171627276	AC007405.4	Ensembl	2026	natural antisense
chr3:45533004-45533306	303	45533127	5	8.15904	5.29455	4.70892	NAT10-RIP-1_vs_Input-1_1e-3_10_30_peak_8344	ENST00000442534	chr3	-	45525465	45551037	LARS2-AS1	Ensembl	575	intronic antisense
chr20:307117-307637	521	307479	14	7.81936	4.65739	4.39754	NAT10-RIP-1_vs_Input-1_1e-3_10_30_peak_7261	ENST00000442637	chr20	-	300976	328868	RP5-1103G7.4	Ensembl	762	intronic antisense
chr13:42830297-42830539	243	42830301	21	3.39291	2.0786	0.67421	NAT10-RIP-1_vs_Input-1_1e-3_10_30_peak_3055	ENST00000442741	chr13	+	42830008	42830711	FHP1	Ensembl	703	intergenic
chr17:36284285-36284529	245	36284383	3	4.34196	3.36485	1.36199	NAT10-RIP-1_vs_Input-1_1e-3_10_30_peak_4876	ENST00000442786	chr17	+	36284028	36294915	TBC1D3F	Ensembl	2469	exon sense-overlapping
chr7:30412040-30412278	239	30412162	38	22.5437	7.01658	18.37	NAT10-RIP-1_vs_Input-1_1e-3_10_30_peak_10762	ENST00000442800	chr7	+	30402015	30452118	ZNRF2	Ensembl	666	exon sense-overlapping
chr5:97549195-97549441	247	97549258	24	4.70484	2.38842	1.66715	NAT10-RIP-1_vs_Input-1_1e-3_10_30_peak_9544	ENST00000442824	chr5	+	97549105	97549825	RP11-274E7.2	Ensembl	720	intergenic
chr20:50727330-50727535	206	50727408	18	6.4369	3.41834	3.16455	NAT10-RIP-1_vs_Input-1_1e-3_10_30_peak_7530	ENST00000442902	chr20	-	50726882	50727588	ERP29P1	Ensembl	706	intron sense-overlapping
chr2:175603657-175603866	210	175603694	2	3.51825	2.66437	0.67421	NAT10-RIP-1_vs_Input-1_1e-3_10_30_peak_6974	ENST00000442996	chr2	+	175411868	175639555	AC018890.6	Ensembl	2400	intronic antisense
chr9:38453678-38453880	203	38453752	8	4.51415	3.57225	1.49905	NAT10-RIP-1_vs_Input-1_1e-3_10_30_peak_11991	ENST00000443069	chr9	-	38452778	38454067	RP11-403F21.1	Ensembl	1289	intergenic
chr1:224621415-224622083	669	224621598	23	11.3256	4.94133	7.63401	NAT10-RIP-1_vs_Input-1_1e-3_10_30_peak_1120	ENST00000443112	chr1	-	224600610	224621715	WDR26	Ensembl	1306	exon sense-overlapping
chr16:624567-624756	190	624680	6	6.98285	5.16487	3.64172	NAT10-RIP-1_vs_Input-1_1e-3_10_30_peak_3884	ENST00000443147	chr16	+	622505	633095	PIGQ	Ensembl	2054	exon sense-overlapping
chr7:134653754-134654017	264	134653979	22	6.35281	3.0483	3.0856	NAT10-RIP-1_vs_Input-1_1e-3_10_30_peak_11164	ENST00000443197	chr7	+	134576208	134655392	CALD1	Ensembl	4173	exon sense-overlapping
chr17:73623047-73623631	585	73623311	5	5.01794	4.09181	1.91962	NAT10-RIP-1_vs_Input-1_1e-3_10_30_peak_5120	ENST00000443199	chr17	-	73622924	73630303	RECQL5	Ensembl	3089	exon sense-overlapping
chr17:73625009-73625555	547	73625117	9	7.75342	5.5001	4.33894	NAT10-RIP-1_vs_Input-1_1e-3_10_30_peak_5121	ENST00000443199	chr17	-	73622924	73630303	RECQL5	Ensembl	3089	exon sense-overlapping
chrX:144711863-144712453	591	144711975	25	14.5839	6.08529	10.7103	NAT10-RIP-1_vs_Input-1_1e-3_10_30_peak_12763	ENST00000443260	chrX	+	144711735	144713893	RP13-150K15.1	Ensembl	1855	intergenic
chrX:144712799-144713360	562	144713173	17	17.7116	9.90018	13.7022	NAT10-RIP-1_vs_Input-1_1e-3_10_30_peak_12764	ENST00000443260	chrX	+	144711735	144713893	RP13-150K15.1	Ensembl	1855	intergenic
chr6:43400340-43400641	302	43400480	5	5.84548	4.50078	2.63476	NAT10-RIP-1_vs_Input-1_1e-3_10_30_peak_10267	ENST00000443426	chr6	+	43395593	43402894	ABCC10	Ensembl	774	exon sense-overlapping
chr8:22451378-22451690	313	22451566	13	5.59736	3.56964	2.4203	NAT10-RIP-1_vs_Input-1_1e-3_10_30_peak_11442	ENST00000443561	chr8	+	22446795	22451708	PDLIM2	Ensembl	701	exon sense-overlapping
chr1:90058420-90058616	197	90058515	6	4.92443	4.03964	1.86106	NAT10-RIP-1_vs_Input-1_1e-3_10_30_peak_612	ENST00000443562	chr1	-	90048799	90097750	RP5-1007M22.2	Ensembl	770	natural antisense
chr1:119669407-119669711	305	119669519	3	3.32188	2.96157	0.62721	NAT10-RIP-1_vs_Input-1_1e-3_10_30_peak_715	ENST00000443616	chr1	-	119669161	119669914	RPS3AP12	Ensembl	753	intron sense-overlapping
chr22:32352160-32353051	892	32352382	50	13.5193	3.36805	9.69802	NAT10-RIP-1_vs_Input-1_1e-3_10_30_peak_8015	ENST00000443669	chr22	+	32340507	32352469	YWHAH	Ensembl	822	exon sense-overlapping
chr3:197554006-197554246	241	197554107	4	4.88114	3.87991	1.82181	NAT10-RIP-1_vs_Input-1_1e-3_10_30_peak_8868	ENST00000443727	chr3	+	197518096	197556487	LRCH3	Ensembl	611	exon sense-overlapping
chr5:141911478-141911698	221	141911596	3	5.02281	3.55249	1.91962	NAT10-RIP-1_vs_Input-1_1e-3_10_30_peak_9705	ENST00000443800	chr5	+	141783765	142051566	AC005592.2	Ensembl	566	intronic antisense
chr13:47144607-47144903	297	47144672	3	3.32188	2.96157	0.62721	NAT10-RIP-1_vs_Input-1_1e-3_10_30_peak_3066	ENST00000443945	chr13	+	47127304	47279755	LRCH1	Ensembl	2070	exon sense-overlapping
chr13:47168016-47168242	227	47168138	3	4.19183	3.31531	1.23479	NAT10-RIP-1_vs_Input-1_1e-3_10_30_peak_3067	ENST00000443945	chr13	+	47127304	47279755	LRCH1	Ensembl	2070	exon sense-overlapping
chr13:47198987-47199195	209	47199140	2	3.51825	2.66437	0.67421	NAT10-RIP-1_vs_Input-1_1e-3_10_30_peak_3068	ENST00000443945	chr13	+	47127304	47279755	LRCH1	Ensembl	2070	exon sense-overlapping
chr13:47204394-47204663	270	47204558	3	4.44344	3.39658	1.45232	NAT10-RIP-1_vs_Input-1_1e-3_10_30_peak_3069	ENST00000443945	chr13	+	47127304	47279755	LRCH1	Ensembl	2070	exon sense-overlapping
chr12:3103932-3104145	214	3104032	8	5.40443	4.14979	2.2475	NAT10-RIP-1_vs_Input-1_1e-3_10_30_peak_2429	ENST00000443986	chr12	+	3069109	3129925	TEAD4	Ensembl	641	exon sense-overlapping
chr6:118320155-118320378	224	118320248	258	77.6357	4.15322	72.5969	NAT10-RIP-1_vs_Input-1_1e-3_10_30_peak_10417	ENST00000443998	chr6	+	118320137	118320611	RP11-632C17__A.1	Ensembl	474	intron sense-overlapping
chrX:95228823-95229054	232	95228908	17	5.81047	3.23842	2.6027	NAT10-RIP-1_vs_Input-1_1e-3_10_30_peak_12691	ENST00000444292	chrX	-	95228326	95229314	RP5-961K14.1	Ensembl	988	intergenic
chr12:3320901-3321090	190	3320994	86	21.1515	3.31482	17.0224	NAT10-RIP-1_vs_Input-1_1e-3_10_30_peak_2431	ENST00000444315	chr12	+	3186542	3388172	TSPAN9	Ensembl	570	exon sense-overlapping
chr22:22324582-22324797	216	22324654	5	5.71831	4.44235	2.51828	NAT10-RIP-1_vs_Input-1_1e-3_10_30_peak_7900	ENST00000444502	chr22	-	22311402	22337187	TOP3B	Ensembl	4163	exon sense-overlapping
chr8:56362188-56362462	275	56362339	15	10.5658	6.06912	6.92003	NAT10-RIP-1_vs_Input-1_1e-3_10_30_peak_11534	ENST00000444527	chr8	-	56362068	56367699	SBF1P1	Ensembl	5631	intronic antisense
chr8:56364388-56365564	1177	56364529	19	19.356	10.3358	15.2865	NAT10-RIP-1_vs_Input-1_1e-3_10_30_peak_11535	ENST00000444527	chr8	-	56362068	56367699	SBF1P1	Ensembl	5631	intronic antisense
chr8:56366786-56367249	464	56366869	6	4.25956	3.61752	1.28896	NAT10-RIP-1_vs_Input-1_1e-3_10_30_peak_11536	ENST00000444527	chr8	-	56362068	56367699	SBF1P1	Ensembl	5631	intronic antisense
chr1:92000157-92000347	191	92000290	15	6.5034	3.79147	3.22358	NAT10-RIP-1_vs_Input-1_1e-3_10_30_peak_615	ENST00000444540	chr1	-	92000222	92001150	RP11-47K11.2	Ensembl	928	intergenic
chrX:40694330-40694700	371	40694544	14	4.7327	3.01576	1.69177	NAT10-RIP-1_vs_Input-1_1e-3_10_30_peak_12523	ENST00000444706	chrX	+	40693737	40695258	MKRN4P	Ensembl	1521	intergenic
chr10:65662381-65662636	256	65662511	144	62.4654	5.8366	57.5919	NAT10-RIP-1_vs_Input-1_1e-3_10_30_peak_1569	ENST00000444770	chr10	+	65424423	65750328	RP11-170M17.1	Ensembl	794	intergenic
chr7:158708532-158708780	249	158708673	3	3.30048	2.95135	0.61825	NAT10-RIP-1_vs_Input-1_1e-3_10_30_peak_11387	ENST00000444851	chr7	+	158672470	158738880	WDR60	Ensembl	2769	exon sense-overlapping
chr21:14899683-14899983	301	14899781	2	3.51825	2.66437	0.67421	NAT10-RIP-1_vs_Input-1_1e-3_10_30_peak_7683	ENST00000444901	chr21	+	14897919	14900900	SNX19P1	Ensembl	2981	intergenic
chrX:43137264-43137466	203	43137276	2	3.51825	2.66437	0.67421	NAT10-RIP-1_vs_Input-1_1e-3_10_30_peak_12531	ENST00000445028	chrX	-	43137373	43138907	IMPDH1P4	Ensembl	1534	intergenic
chrX:43138700-43138897	198	43138821	4	5.31972	4.05266	2.17419	NAT10-RIP-1_vs_Input-1_1e-3_10_30_peak_12532	ENST00000445028	chrX	-	43137373	43138907	IMPDH1P4	Ensembl	1534	intergenic
chr9:90431417-90431684	268	90431557	10	14.6377	8.91586	10.7609	NAT10-RIP-1_vs_Input-1_1e-3_10_30_peak_12097	ENST00000445099	chr9	+	90431379	90432885	XXyac-YM21GA2.1	Ensembl	1506	intergenic
chrY:10036435-10036669	235	10036572	224	68.7808	4.2073	63.8323	NAT10-RIP-1_vs_Input-1_1e-3_10_30_peak_12866	ENST00000445125	chrY	-	10036112	10036711	AC010970.2	Ensembl	599	intergenic
chr1:72740314-72740765	452	72740677	45	14.5175	3.83763	10.6467	NAT10-RIP-1_vs_Input-1_1e-3_10_30_peak_581	ENST00000445131	chr1	+	72740234	72740842	GDI2P2	Ensembl	608	intronic antisense
chrX:145700792-145702247	1456	145702098	20	19.6824	10.2344	15.6007	NAT10-RIP-1_vs_Input-1_1e-3_10_30_peak_12765	ENST00000445173	chrX	-	145701114	145702102	RP1-203P18.1	Ensembl	988	intergenic
chr20:29873519-29874091	573	29873611	22	7.35053	3.41903	3.97012	NAT10-RIP-1_vs_Input-1_1e-3_10_30_peak_7360	ENST00000445194	chr20	-	29873119	29874638	RP5-854E16.2	Ensembl	1519	intergenic
chrX:74803860-74804227	368	74803949	19	7.83367	3.9287	4.41018	NAT10-RIP-1_vs_Input-1_1e-3_10_30_peak_12671	ENST00000445336	chrX	+	74802510	74805341	BRAFP1	Ensembl	2703	intergenic
chr9:139709735-139709941	207	139709853	18	10.3495	5.32015	6.7221	NAT10-RIP-1_vs_Input-1_1e-3_10_30_peak_12403	ENST00000445357	chr9	-	139707239	139709988	NCLP1	Ensembl	1963	intronic antisense
chr10:11936186-11936571	386	11936407	6	10.0484	6.21686	6.43872	NAT10-RIP-1_vs_Input-1_1e-3_10_30_peak_1256	ENST00000445498	chr10	-	11891611	11936699	PROSER2-AS1	Ensembl	3141	intronic antisense
chr1:47899411-47899874	464	47899617	5	4.47348	3.78694	1.47291	NAT10-RIP-1_vs_Input-1_1e-3_10_30_peak_527	ENST00000445551	chr1	-	47897804	47900313	FOXD2-AS1	Ensembl	2509	intergenic
chr13:25034861-25035068	208	25034955	3	3.32188	2.96157	0.62721	NAT10-RIP-1_vs_Input-1_1e-3_10_30_peak_3018	ENST00000445572	chr13	+	24982294	25171798	TPTE2P6	Ensembl	1007	intronic antisense
chr3:48556635-48557180	546	48556662	17	4.73015	2.77209	1.68959	NAT10-RIP-1_vs_Input-1_1e-3_10_30_peak_8384	ENST00000445633	chr3	-	48557106	48594323	PFKFB4	Ensembl	1733	exon sense-overlapping
chr3:48573679-48573907	229	48573794	15	13.3982	7.79763	9.58226	NAT10-RIP-1_vs_Input-1_1e-3_10_30_peak_8385	ENST00000445633	chr3	-	48557106	48594323	PFKFB4	Ensembl	1733	exon sense-overlapping
chr11:70458780-70459182	403	70458893	3	3.98605	3.24213	1.05486	NAT10-RIP-1_vs_Input-1_1e-3_10_30_peak_2188	ENST00000445654	chr11	-	70412491	70506015	SHANK2	Ensembl	522	exon sense-overlapping
chr11:70460789-70461105	317	70460852	2	3.51825	2.66437	0.67421	NAT10-RIP-1_vs_Input-1_1e-3_10_30_peak_2189	ENST00000445654	chr11	-	70412491	70506015	SHANK2	Ensembl	522	exon sense-overlapping
chr2:68698798-68699039	242	68698821	3	3.30048	2.95135	0.61825	NAT10-RIP-1_vs_Input-1_1e-3_10_30_peak_6656	ENST00000445692	chr2	+	68694734	68807294	APLF	Ensembl	3906	exon sense-overlapping
chr1:143678576-143678833	258	143678717	3	5.02281	3.55249	1.91962	NAT10-RIP-1_vs_Input-1_1e-3_10_30_peak_762	ENST00000445753	chr1	-	143647638	143744410	RP6-206I17.1	Ensembl	2210	intergenic
chr16:21463922-21464122	201	21464028	9	8.49195	5.94618	5.00117	NAT10-RIP-1_vs_Input-1_1e-3_10_30_peak_4094	ENST00000445756	chr16	-	21458338	21471141	CTD-2547E10.2	Ensembl	2151	intergenic
chr16:21467569-21467787	219	21467659	17	14.879	8.18489	10.9909	NAT10-RIP-1_vs_Input-1_1e-3_10_30_peak_4095	ENST00000445756	chr16	-	21458338	21471141	CTD-2547E10.2	Ensembl	2151	intergenic
chr16:138715-138913	199	138780	7	6.10806	4.70237	2.87077	NAT10-RIP-1_vs_Input-1_1e-3_10_30_peak_3865	ENST00000445810	chr16	-	135384	188348	NPRL3	Ensembl	2980	exon sense-overlapping
chr14:66479496-66480195	700	66479912	188	30.4914	2.627	26.1122	NAT10-RIP-1_vs_Input-1_1e-3_10_30_peak_3302	ENST00000445822	chr14	-	66479547	66480507	YBX1P1	Ensembl	960	intergenic
chr10:17721230-17721435	206	17721325	2	3.51825	2.66437	0.67421	NAT10-RIP-1_vs_Input-1_1e-3_10_30_peak_1442	ENST00000445846	chr10	+	17686206	17735280	STAM	Ensembl	740	exon sense-overlapping
chr2:207100986-207101445	460	207101107	29	11.8705	4.38345	8.14123	NAT10-RIP-1_vs_Input-1_1e-3_10_30_peak_7077	ENST00000445875	chr2	-	207100959	207101595	AC007383.6	Ensembl	636	intergenic
chr1:10008335-10008537	203	10008465	2	3.13467	2.56193	0.48535	NAT10-RIP-1_vs_Input-1_1e-3_10_30_peak_164	ENST00000445884	chr1	+	10002980	10010032	RP11-84A14.4	Ensembl	440	exon sense-overlapping
chr14:99865148-99865343	196	99865181	16	6.33667	3.58641	3.07252	NAT10-RIP-1_vs_Input-1_1e-3_10_30_peak_3396	ENST00000446066	chr14	-	99864805	99947138	SETD3	Ensembl	1754	exon sense-overlapping
chr9:72832341-72832590	250	72832459	132	42.0583	4.23723	37.4632	NAT10-RIP-1_vs_Input-1_1e-3_10_30_peak_12038	ENST00000446071	chr9	+	72832110	72832584	RPL24P8	Ensembl	474	intron sense-overlapping
chr11:94800874-94801321	448	94801219	15	9.35903	5.35666	5.80768	NAT10-RIP-1_vs_Input-1_1e-3_10_30_peak_2267	ENST00000446101	chr11	+	94800055	94804388	SRSF8	Ensembl	4331	exon sense-overlapping
chr10:14042980-14043328	349	14043127	3	5.02281	3.55249	1.91962	NAT10-RIP-1_vs_Input-1_1e-3_10_30_peak_1279	ENST00000446193	chr10	+	14033814	14049525	RP11-142M10.2	Ensembl	570	intronic antisense
chr7:131188169-131189110	942	131188636	11	7.87577	5.24475	4.4505	NAT10-RIP-1_vs_Input-1_1e-3_10_30_peak_11151	ENST00000446198	chr7	-	131185020	131241322	PODXL	Ensembl	6170	exon sense-overlapping
chr11:94278250-94278571	322	94278418	7	8.38176	5.92314	4.89903	NAT10-RIP-1_vs_Input-1_1e-3_10_30_peak_2260	ENST00000446230	chr11	+	94278451	94354587	PIWIL4	Ensembl	3759	exon sense-overlapping
chr11:94278822-94279019	198	94278929	7	7.28231	5.37435	3.90889	NAT10-RIP-1_vs_Input-1_1e-3_10_30_peak_2261	ENST00000446230	chr11	+	94278451	94354587	PIWIL4	Ensembl	3759	exon sense-overlapping
chr1:17318504-17318862	359	17318817	4	5.31972	4.05266	2.17419	NAT10-RIP-1_vs_Input-1_1e-3_10_30_peak_258	ENST00000446261	chr1	+	17305420	17331586	RP1-37C10.3	Ensembl	636	intronic antisense
chr2:234625731-234625982	252	234625771	3	5.02281	3.55249	1.91962	NAT10-RIP-1_vs_Input-1_1e-3_10_30_peak_7174	ENST00000446481	chr2	+	234600355	234680987	UGT1A6	Ensembl	832	exon sense-overlapping
chr2:234634923-234635272	350	234635062	4	6.62336	4.44061	3.32327	NAT10-RIP-1_vs_Input-1_1e-3_10_30_peak_7175	ENST00000446481	chr2	+	234600355	234680987	UGT1A6	Ensembl	832	exon sense-overlapping
chr2:234652973-234653387	415	234653207	2	3.51825	2.66437	0.67421	NAT10-RIP-1_vs_Input-1_1e-3_10_30_peak_7176	ENST00000446481	chr2	+	234600355	234680987	UGT1A6	Ensembl	832	exon sense-overlapping
chr2:234658047-234658625	579	234658301	2	3.51825	2.66437	0.67421	NAT10-RIP-1_vs_Input-1_1e-3_10_30_peak_7177	ENST00000446481	chr2	+	234600355	234680987	UGT1A6	Ensembl	832	exon sense-overlapping
chr2:234661073-234661345	273	234661249	4	5.31972	4.05266	2.17419	NAT10-RIP-1_vs_Input-1_1e-3_10_30_peak_7178	ENST00000446481	chr2	+	234600355	234680987	UGT1A6	Ensembl	832	exon sense-overlapping
chr2:234662585-234663032	448	234662804	4	6.62336	4.44061	3.32327	NAT10-RIP-1_vs_Input-1_1e-3_10_30_peak_7179	ENST00000446481	chr2	+	234600355	234680987	UGT1A6	Ensembl	832	exon sense-overlapping
chr2:234664680-234664931	252	234664757	2	3.51825	2.66437	0.67421	NAT10-RIP-1_vs_Input-1_1e-3_10_30_peak_7180	ENST00000446481	chr2	+	234600355	234680987	UGT1A6	Ensembl	832	exon sense-overlapping
chr2:234665322-234665721	400	234665433	2	3.51825	2.66437	0.67421	NAT10-RIP-1_vs_Input-1_1e-3_10_30_peak_7181	ENST00000446481	chr2	+	234600355	234680987	UGT1A6	Ensembl	832	exon sense-overlapping
chr2:234670086-234670456	371	234670246	2	3.51825	2.66437	0.67421	NAT10-RIP-1_vs_Input-1_1e-3_10_30_peak_7182	ENST00000446481	chr2	+	234600355	234680987	UGT1A6	Ensembl	832	exon sense-overlapping
chr2:234678180-234678932	753	234678923	3	3.98605	3.24213	1.05486	NAT10-RIP-1_vs_Input-1_1e-3_10_30_peak_7183	ENST00000446481	chr2	+	234600355	234680987	UGT1A6	Ensembl	832	exon sense-overlapping
chr2:234680915-234681795	881	234681293	15	15.7798	9.23346	11.8535	NAT10-RIP-1_vs_Input-1_1e-3_10_30_peak_7184	ENST00000446481	chr2	+	234600355	234680987	UGT1A6	Ensembl	832	exon sense-overlapping
chr1:236274113-236274777	665	236274707	23	10.5638	4.60863	6.91907	NAT10-RIP-1_vs_Input-1_1e-3_10_30_peak_1189	ENST00000446607	chr1	+	236273360	236275670	RP4-764D2.1	Ensembl	2310	intergenic
chr17:43545648-43545853	206	43545729	5	6.73158	4.86319	3.41174	NAT10-RIP-1_vs_Input-1_1e-3_10_30_peak_4975	ENST00000446609	chr17	-	43517528	43565224	PLEKHM1	Ensembl	2825	exon sense-overlapping
chr7:18617267-18617480	214	18617387	2	3.25383	2.59639	0.57894	NAT10-RIP-1_vs_Input-1_1e-3_10_30_peak_10710	ENST00000446646	chr7	+	18535798	18631167	HDAC9	Ensembl	560	exon sense-overlapping
chr16:22448565-22448806	242	22448672	9	12.2353	7.82726	8.48497	NAT10-RIP-1_vs_Input-1_1e-3_10_30_peak_4107	ENST00000446662	chr16	+	22448328	22472134	SMG1P1	Ensembl	852	intergenic
chr2:220084830-220085096	267	220084897	14	4.88043	3.08833	1.82181	NAT10-RIP-1_vs_Input-1_1e-3_10_30_peak_7122	ENST00000446716	chr2	-	220074493	220087460	ATG9A	Ensembl	5245	exon sense-overlapping
chr2:220087385-220087590	206	220087481	8	7.55607	5.48928	4.15722	NAT10-RIP-1_vs_Input-1_1e-3_10_30_peak_7123	ENST00000446716	chr2	-	220074493	220087460	ATG9A	Ensembl	5245	exon sense-overlapping
chr5:135848508-135848705	198	135848618	2	3.51825	2.66437	0.67421	NAT10-RIP-1_vs_Input-1_1e-3_10_30_peak_9640	ENST00000446720	chr5	+	135802365	135855987	RP11-114H21.2	Ensembl	427	intergenic
chr12:109541230-109541423	194	109541309	9	9.12292	6.31157	5.58528	NAT10-RIP-1_vs_Input-1_1e-3_10_30_peak_2831	ENST00000446767	chr12	+	109535955	109548797	UNG	Ensembl	2016	exon sense-overlapping
chr1:27527371-27527757	387	27527576	26	7.16468	3.05746	3.80475	NAT10-RIP-1_vs_Input-1_1e-3_10_30_peak_352	ENST00000446783	chr1	-	27527324	27527964	CHCHD3P3	Ensembl	640	intergenic
chr2:152684645-152684865	221	152684736	4	5.31972	4.05266	2.17419	NAT10-RIP-1_vs_Input-1_1e-3_10_30_peak_6919	ENST00000446896	chr2	-	152645591	152684955	ARL5A	Ensembl	1268	exon sense-overlapping
chr1:89448632-89448979	348	89448735	55	7.36711	2.18227	3.98527	NAT10-RIP-1_vs_Input-1_1e-3_10_30_peak_608	ENST00000446900	chr1	-	89401455	89454038	CCBL2	Ensembl	1937	exon sense-overlapping
chr1:89449303-89449513	211	89449414	52	13.9798	3.37007	10.1373	NAT10-RIP-1_vs_Input-1_1e-3_10_30_peak_609	ENST00000446900	chr1	-	89401455	89454038	CCBL2	Ensembl	1937	exon sense-overlapping
chr7:76157609-76157899	291	76157759	5	5.39502	4.28656	2.2408	NAT10-RIP-1_vs_Input-1_1e-3_10_30_peak_10935	ENST00000447046	chr7	+	76153831	76162009	AC004980.9	Ensembl	365	exon sense-overlapping
chr7:99071623-99071822	200	99071737	4	4.10489	3.51634	1.15535	NAT10-RIP-1_vs_Input-1_1e-3_10_30_peak_11000	ENST00000447047	chr7	+	99070533	99084277	ZNF789	Ensembl	842	exon sense-overlapping
chr1:27618699-27618898	200	27618795	6	6.19094	4.76997	2.93804	NAT10-RIP-1_vs_Input-1_1e-3_10_30_peak_353	ENST00000447062	chr1	+	27587538	27634732	WDTC1	Ensembl	3115	exon sense-overlapping
chr7:44244469-44244663	195	44244598	2	3.21856	2.58645	0.55367	NAT10-RIP-1_vs_Input-1_1e-3_10_30_peak_10808	ENST00000447123	chr7	+	44240610	44252194	YKT6	Ensembl	1085	exon sense-overlapping
chr2:20403746-20403969	224	20403843	17	5.10409	2.93033	1.98572	NAT10-RIP-1_vs_Input-1_1e-3_10_30_peak_6535	ENST00000447124	chr2	-	20403912	20424855	SDC1	Ensembl	591	exon sense-overlapping
chr2:20420417-20420851	435	20420511	3	3.98605	3.24213	1.05486	NAT10-RIP-1_vs_Input-1_1e-3_10_30_peak_6536	ENST00000447124	chr2	-	20403912	20424855	SDC1	Ensembl	591	exon sense-overlapping
chr6:100584081-100584528	448	100584411	13	11.0581	6.82292	7.38355	NAT10-RIP-1_vs_Input-1_1e-3_10_30_peak_10380	ENST00000447134	chr6	+	100583939	100584539	PRDX2P4	Ensembl	600	intergenic
chr3:194362382-194362862	481	194362452	18	9.9166	5.09185	6.32382	NAT10-RIP-1_vs_Input-1_1e-3_10_30_peak_8844	ENST00000447139	chr3	+	194353651	194366130	AC046143.3	Ensembl	972	intronic antisense
chr3:184963672-184963925	254	184963813	57	26.8629	5.80021	22.5705	NAT10-RIP-1_vs_Input-1_1e-3_10_30_peak_8804	ENST00000447161	chr3	-	184963247	184964229	EIF2S2P2	Ensembl	982	intron sense-overlapping
chr13:19271313-19271545	233	19271452	12	7.67121	4.93116	4.26312	NAT10-RIP-1_vs_Input-1_1e-3_10_30_peak_2987	ENST00000447172	chr13	+	19271142	19271647	FAM207BP	Ensembl	505	intergenic
chr3:135774328-135774549	222	135774434	8	5.40443	4.14979	2.2475	NAT10-RIP-1_vs_Input-1_1e-3_10_30_peak_8680	ENST00000447251	chr3	+	135745798	135806728	PPP2R3A	Ensembl	806	exon sense-overlapping
chr17:18483120-18483325	206	18483214	14	4.59058	2.94652	1.56784	NAT10-RIP-1_vs_Input-1_1e-3_10_30_peak_4762	ENST00000447265	chr17	-	18445401	18528760	CCDC144B	Ensembl	4585	intergenic
chr17:18513394-18513597	204	18513483	14	11.5753	6.91632	7.86745	NAT10-RIP-1_vs_Input-1_1e-3_10_30_peak_4763	ENST00000447265	chr17	-	18445401	18528760	CCDC144B	Ensembl	4585	intergenic
chr2:17465893-17466158	266	17465997	3	5.02281	3.55249	1.91962	NAT10-RIP-1_vs_Input-1_1e-3_10_30_peak_6532	ENST00000447321	chr2	+	17465558	17466162	ZFYVE9P2	Ensembl	604	intergenic
chr2:136957601-136958105	505	136958008	58	14.7155	3.26612	10.8355	NAT10-RIP-1_vs_Input-1_1e-3_10_30_peak_6906	ENST00000447355	chr2	-	136956683	136958073	HNRNPKP2	Ensembl	1390	intergenic
chr2:178212397-178212615	219	178212478	3	3.98605	3.24213	1.05486	NAT10-RIP-1_vs_Input-1_1e-3_10_30_peak_6986	ENST00000447413	chr2	-	178186334	178257409	AC074286.1	Ensembl	1182	exon sense-overlapping
chr2:178221354-178221592	239	178221518	3	3.98605	3.24213	1.05486	NAT10-RIP-1_vs_Input-1_1e-3_10_30_peak_6987	ENST00000447413	chr2	-	178186334	178257409	AC074286.1	Ensembl	1182	exon sense-overlapping
chr14:70352062-70352806	745	70352606	498	76.3192	2.60717	71.2923	NAT10-RIP-1_vs_Input-1_1e-3_10_30_peak_3318	ENST00000447432	chr14	-	70352056	70352869	RPL7AP6	Ensembl	813	intronic antisense
chr9:23681969-23682203	235	23682082	23	15.4551	6.94756	11.5419	NAT10-RIP-1_vs_Input-1_1e-3_10_30_peak_11915	ENST00000447491	chr9	+	23681891	23682660	RP11-315I14.5	Ensembl	769	intergenic
chr7:75932013-75932399	387	75932291	50	18.1528	4.33938	14.127	NAT10-RIP-1_vs_Input-1_1e-3_10_30_peak_10931	ENST00000447574	chr7	+	75932004	75933577	HSPB1	Ensembl	1455	exon sense-overlapping
chr19:54651967-54652257	291	54652100	7	5.6172	4.40008	2.43436	NAT10-RIP-1_vs_Input-1_1e-3_10_30_peak_6449	ENST00000447684	chr19	+	54647472	54659419	CNOT3	Ensembl	2778	exon sense-overlapping
chr19:54653292-54653494	203	54653387	8	7.21999	5.29016	3.85174	NAT10-RIP-1_vs_Input-1_1e-3_10_30_peak_6450	ENST00000447684	chr19	+	54647472	54659419	CNOT3	Ensembl	2778	exon sense-overlapping
chr6:33333244-33333989	746	33333756	18	7.52952	3.91189	4.13319	NAT10-RIP-1_vs_Input-1_1e-3_10_30_peak_10182	ENST00000447689	chr6	-	33333324	33334020	LYPLA2P1	Ensembl	696	intergenic
chr2:198041095-198041339	245	198041154	2	3.51825	2.66437	0.67421	NAT10-RIP-1_vs_Input-1_1e-3_10_30_peak_7027	ENST00000447713	chr2	-	197990560	198175521	ANKRD44	Ensembl	576	exon sense-overlapping
chr2:198169682-198169955	274	198169878	2	3.29016	2.60641	0.61088	NAT10-RIP-1_vs_Input-1_1e-3_10_30_peak_7028	ENST00000447713	chr2	-	197990560	198175521	ANKRD44	Ensembl	576	exon sense-overlapping
chrX:24806683-24807075	393	24806922	162	6.48982	1.50678	3.21142	NAT10-RIP-1_vs_Input-1_1e-3_10_30_peak_12505	ENST00000447718	chrX	-	24806508	24807186	EEF1B2P3	Ensembl	678	intronic antisense
chr12:57883984-57884188	205	57884076	18	18.0248	9.81898	14.0046	NAT10-RIP-1_vs_Input-1_1e-3_10_30_peak_2732	ENST00000447721	chr12	+	57881850	57905937	MARS	Ensembl	1328	exon sense-overlapping
chr12:57892202-57892411	210	57892302	19	14.2333	7.26433	10.3796	NAT10-RIP-1_vs_Input-1_1e-3_10_30_peak_2733	ENST00000447721	chr12	+	57881850	57905937	MARS	Ensembl	1328	exon sense-overlapping
chr12:57894092-57894311	220	57894218	14	15.8536	9.46735	11.922	NAT10-RIP-1_vs_Input-1_1e-3_10_30_peak_2734	ENST00000447721	chr12	+	57881850	57905937	MARS	Ensembl	1328	exon sense-overlapping
chr12:57905461-57905651	191	57905554	12	11.2567	7.15013	7.56759	NAT10-RIP-1_vs_Input-1_1e-3_10_30_peak_2735	ENST00000447721	chr12	+	57881850	57905937	MARS	Ensembl	1328	exon sense-overlapping
chr7:151805185-151805380	196	151805250	3	4.38179	3.37747	1.39813	NAT10-RIP-1_vs_Input-1_1e-3_10_30_peak_11359	ENST00000447778	chr7	+	151722860	151810458	GALNT11	Ensembl	1231	exon sense-overlapping
chr1:153352345-153352551	207	153352380	16	5.06694	2.99552	1.9535	NAT10-RIP-1_vs_Input-1_1e-3_10_30_peak_847	ENST00000447781	chr1	-	153352296	153353275	AL591704.5	Ensembl	690	intergenic
chrX:79827367-79827582	216	79827502	18	5.36005	2.9602	2.209	NAT10-RIP-1_vs_Input-1_1e-3_10_30_peak_12676	ENST00000447818	chrX	-	79827369	79830106	HK2P1	Ensembl	2737	intergenic
chrX:79828003-79828645	643	79828056	35	8.04549	2.83736	4.60468	NAT10-RIP-1_vs_Input-1_1e-3_10_30_peak_12677	ENST00000447818	chrX	-	79827369	79830106	HK2P1	Ensembl	2737	intergenic
chrX:79829073-79829370	298	79829201	32	10.1447	3.56334	6.52792	NAT10-RIP-1_vs_Input-1_1e-3_10_30_peak_12678	ENST00000447818	chrX	-	79827369	79830106	HK2P1	Ensembl	2737	intergenic
chrX:79829693-79830001	309	79829814	27	5.24577	2.43075	2.1126	NAT10-RIP-1_vs_Input-1_1e-3_10_30_peak_12679	ENST00000447818	chrX	-	79827369	79830106	HK2P1	Ensembl	2737	intergenic
chr22:38523972-38524164	193	38524050	2	3.51825	2.66437	0.67421	NAT10-RIP-1_vs_Input-1_1e-3_10_30_peak_8072	ENST00000448094	chr22	-	38512100	38531070	PLA2G6	Ensembl	1147	exon sense-overlapping
chr1:81968055-81968408	354	81968249	4	3.10135	2.93898	0.46028	NAT10-RIP-1_vs_Input-1_1e-3_10_30_peak_592	ENST00000448213	chr1	+	81967478	81969153	RP5-837I24.1	Ensembl	1675	intron sense-overlapping
chrX:97162756-97163015	260	97162890	30	12.1679	4.37997	8.42128	NAT10-RIP-1_vs_Input-1_1e-3_10_30_peak_12693	ENST00000448218	chrX	+	97161641	97163088	RP13-75G22.1	Ensembl	1447	intergenic
chr3:4480023-4480217	195	4480134	2	3.51825	2.66437	0.67421	NAT10-RIP-1_vs_Input-1_1e-3_10_30_peak_8226	ENST00000448413	chr3	-	3823035	4508945	SUMF1	Ensembl	3150	exon sense-overlapping
chr3:4483453-4483725	273	4483571	2	3.46867	2.65247	0.67421	NAT10-RIP-1_vs_Input-1_1e-3_10_30_peak_8227	ENST00000448413	chr3	-	3823035	4508945	SUMF1	Ensembl	3150	exon sense-overlapping
chr19:17379660-17379895	236	17379810	23	12.4787	5.46762	8.71716	NAT10-RIP-1_vs_Input-1_1e-3_10_30_peak_5917	ENST00000448635	chr19	+	17378286	17387364	BABAM1	Ensembl	589	exon sense-overlapping
chr2:132480897-132481715	819	132481091	50	30.3799	7.71539	26.0038	NAT10-RIP-1_vs_Input-1_1e-3_10_30_peak_6898	ENST00000448659	chr2	-	132480825	132481852	AC093724.2	Ensembl	1027	intronic antisense
chr19:35226857-35227090	234	35226951	2	3.13467	2.56193	0.48535	NAT10-RIP-1_vs_Input-1_1e-3_10_30_peak_6030	ENST00000448715	chr19	+	35225098	35233777	ZNF181	Ensembl	3589	exon sense-overlapping
chrX:49090476-49090771	296	49090600	70	38.0303	7.10025	33.5034	NAT10-RIP-1_vs_Input-1_1e-3_10_30_peak_12566	ENST00000448722	chrX	-	49090414	49090960	HSPB1P2	Ensembl	546	bidirectional
chr7:65988162-65988417	256	65988208	6	8.16147	5.65604	4.7111	NAT10-RIP-1_vs_Input-1_1e-3_10_30_peak_10872	ENST00000448776	chr7	+	65976542	66010053	GS1-124K5.10	Ensembl	712	intergenic
[truncated: 6,067 more rows]

## Sheet: NAT10-RIP-2_vs_Input-2
RIP-enriched Peaks for: NAT10-RIP-2_vs_Input-2 Column A: Genomic_position: Chr, Start and End of the peak. Column B: Length: Length of peak region. Column C: Summit_position: Peak summit position relative to the start position of peak region. Column D: TagCounts_in_peak: Number of tags in peak region. Column E: -LOG(pvalue): -log10(pvalue) for the peak region (The cut-off is pvalue <=1e-3, then t…
Genomic_position	Length	Summit_position	TagCounts_in_peak	-LOG(pvalue)	fold_enrichment	-LOG(qvalue)	peak_ID	transID	chrom	strand	txStart	txEnd	GeneName	Source	RNAlength	relationship
chr1:85619573-85619803	231	85619609	2	3.13909	2.56325	0.43972	NAT10-RIP-2_vs_Input-2_1e-3_10_30_peak_507	BC064139	chr1	-	85618177	85619886	BC064139	NRED	1750	intergenic
chr6:167343071-167343288	218	167343164	7	7.61667	5.55008	3.96554	NAT10-RIP-2_vs_Input-2_1e-3_10_30_peak_9662	ENST00000028008	chr6	-	167343032	167370072	RNASET2	Ensembl	1220	exon sense-overlapping
chr6:167348300-167348569	270	167348449	2	3.3227	2.6152	0.5414	NAT10-RIP-2_vs_Input-2_1e-3_10_30_peak_9663	ENST00000028008	chr6	-	167343032	167370072	RNASET2	Ensembl	1220	exon sense-overlapping
chr6:167366691-167367091	401	167366824	2	3.36746	2.62699	0.57266	NAT10-RIP-2_vs_Input-2_1e-3_10_30_peak_9664	ENST00000028008	chr6	-	167343032	167370072	RNASET2	Ensembl	1220	exon sense-overlapping
chr6:167367764-167367968	205	167367878	3	5.19762	3.59185	1.86373	NAT10-RIP-2_vs_Input-2_1e-3_10_30_peak_9665	ENST00000028008	chr6	-	167343032	167370072	RNASET2	Ensembl	1220	exon sense-overlapping
chr16:8716202-8716401	200	8716247	2	3.50013	2.66007	0.65041	NAT10-RIP-2_vs_Input-2_1e-3_10_30_peak_3816	ENST00000163678	chr16	+	8715547	8740081	METTL22	Ensembl	1510	exon sense-overlapping
chr16:8729537-8729758	222	8729599	4	5.88064	4.24121	2.45344	NAT10-RIP-2_vs_Input-2_1e-3_10_30_peak_3817	ENST00000163678	chr16	+	8715547	8740081	METTL22	Ensembl	1510	exon sense-overlapping
chr19:45147261-45147480	220	45147354	5	4.77733	3.96042	1.55006	NAT10-RIP-2_vs_Input-2_1e-3_10_30_peak_5415	ENST00000187830	chr19	+	45147213	45166850	PVR	Ensembl	3132	exon sense-overlapping
chr19:45153108-45153319	212	45153200	6	5.91481	4.62049	2.48051	NAT10-RIP-2_vs_Input-2_1e-3_10_30_peak_5416	ENST00000187830	chr19	+	45147213	45166850	PVR	Ensembl	3132	exon sense-overlapping
chr19:45165056-45165942	887	45165212	22	9.27575	4.19112	5.46631	NAT10-RIP-2_vs_Input-2_1e-3_10_30_peak_5417	ENST00000187830	chr19	+	45147213	45166850	PVR	Ensembl	3132	exon sense-overlapping
chr22:19951081-19951276	196	19951177	9	10.2852	6.93759	6.39611	NAT10-RIP-2_vs_Input-2_1e-3_10_30_peak_6954	ENST00000207636	chr22	+	19938501	19956539	COMT	Ensembl	1319	exon sense-overlapping
chr22:38882086-38882398	313	38882249	40	13.4667	3.90827	9.37295	NAT10-RIP-2_vs_Input-2_1e-3_10_30_peak_7114	ENST00000216019	chr22	-	38881685	38902299	DDX17	Ensembl	6441	exon sense-overlapping
chr22:38883902-38884118	217	38884025	33	9.31234	3.2639	5.49973	NAT10-RIP-2_vs_Input-2_1e-3_10_30_peak_7115	ENST00000216019	chr22	-	38881685	38902299	DDX17	Ensembl	6441	exon sense-overlapping
chr22:38890626-38890818	193	38890709	22	8.6405	3.92784	4.88212	NAT10-RIP-2_vs_Input-2_1e-3_10_30_peak_7116	ENST00000216019	chr22	-	38881685	38902299	DDX17	Ensembl	6441	exon sense-overlapping
chr14:73705460-73705665	206	73705576	2	3.3227	2.6152	0.5414	NAT10-RIP-2_vs_Input-2_1e-3_10_30_peak_3284	ENST00000216658	chr14	+	73704287	73740073	PAPLN	Ensembl	4182	exon sense-overlapping
chr16:29705979-29706484	506	29706101	5	8.26584	5.32013	4.549	NAT10-RIP-2_vs_Input-2_1e-3_10_30_peak_3951	ENST00000219771	chr16	+	29690328	29709097	QPRT	Ensembl	913	exon sense-overlapping
chr16:29707268-29707463	196	29707399	3	5.15629	3.58284	1.86373	NAT10-RIP-2_vs_Input-2_1e-3_10_30_peak_3952	ENST00000219771	chr16	+	29690328	29709097	QPRT	Ensembl	913	exon sense-overlapping
chr16:29708514-29709971	1458	29708945	18	17.2657	9.35968	12.9987	NAT10-RIP-2_vs_Input-2_1e-3_10_30_peak_3953	ENST00000219771	chr16	+	29690328	29709097	QPRT	Ensembl	913	exon sense-overlapping
chr8:24808497-24810297	1801	24810028	19	19.1684	10.2228	14.8286	NAT10-RIP-2_vs_Input-2_1e-3_10_30_peak_10586	ENST00000221169	chr8	-	24808467	24814624	NEFL	Ensembl	4083	exon sense-overlapping
chr8:24810996-24811310	315	24811122	8	8.35437	5.94063	4.62832	NAT10-RIP-2_vs_Input-2_1e-3_10_30_peak_10587	ENST00000221169	chr8	-	24808467	24814624	NEFL	Ensembl	4083	exon sense-overlapping
chr8:24813521-24813757	237	24813677	4	5.02143	3.93768	1.75098	NAT10-RIP-2_vs_Input-2_1e-3_10_30_peak_10588	ENST00000221169	chr8	-	24808467	24814624	NEFL	Ensembl	4083	exon sense-overlapping
chr4:140619432-140619743	312	140619644	18	12.5206	6.52287	8.47988	NAT10-RIP-2_vs_Input-2_1e-3_10_30_peak_8298	ENST00000230495	chr4	-	140619297	140619708	H3F3AP6	Ensembl	411	intronic antisense
chr2:179341033-179341242	210	179341151	2	3.3227	2.6152	0.5414	NAT10-RIP-2_vs_Input-2_1e-3_10_30_peak_6069	ENST00000233092	chr2	-	179330325	179343302	FKBP7	Ensembl	1030	exon sense-overlapping
chr1:220394380-220394668	289	220394509	3	4.59964	3.44273	1.41516	NAT10-RIP-2_vs_Input-2_1e-3_10_30_peak_1093	ENST00000237724	chr1	-	220369525	220445756	RAB3GAP2	Ensembl	821	exon sense-overlapping
chr1:220427296-220427625	330	220427319	71	4.26577	1.61071	1.13866	NAT10-RIP-2_vs_Input-2_1e-3_10_30_peak_1094	ENST00000237724	chr1	-	220369525	220445756	RAB3GAP2	Ensembl	821	exon sense-overlapping
chr3:196684914-196685212	299	196685041	4	6.84275	4.48981	3.27917	NAT10-RIP-2_vs_Input-2_1e-3_10_30_peak_7902	ENST00000238138	chr3	-	196678408	196695931	PIGZ	Ensembl	868	exon sense-overlapping
chr13:41837062-41837255	194	41837182	5	4.17663	3.60982	1.06311	NAT10-RIP-2_vs_Input-2_1e-3_10_30_peak_2958	ENST00000239852	chr13	-	41826417	41837705	MTRF1	Ensembl	1561	exon sense-overlapping
chr12:120720174-120720527	354	120720320	205	12.3218	1.70881	8.29418	NAT10-RIP-2_vs_Input-2_1e-3_10_30_peak_2827	ENST00000242630	chr12	+	120719939	120720632	NME2P1	Ensembl	693	intergenic
chr20:21122753-21122951	199	21122754	3	5.19762	3.59185	1.86373	NAT10-RIP-2_vs_Input-2_1e-3_10_30_peak_6468	ENST00000246027	chr20	+	21106694	21227260	PLK1S1	Ensembl	2129	exon sense-overlapping
chr20:21146906-21147204	299	21147050	215	19.9418	2.00463	15.5756	NAT10-RIP-2_vs_Input-2_1e-3_10_30_peak_6469	ENST00000246027	chr20	+	21106694	21227260	PLK1S1	Ensembl	2129	exon sense-overlapping
chr8:30209524-30209941	418	30209732	285	73.5887	3.66189	68.3048	NAT10-RIP-2_vs_Input-2_1e-3_10_30_peak_10595	ENST00000248151	chr8	+	30209523	30210858	TUBBP1	Ensembl	1335	intergenic
chr14:105361049-105361393	345	105361289	7	6.55457	4.96722	3.03773	NAT10-RIP-2_vs_Input-2_1e-3_10_30_peak_3394	ENST00000251181	chr14	+	105360270	105361396	CEP170B	Ensembl	846	exon sense-overlapping
chr22:18272960-18273387	428	18273078	9	5.45992	4.04628	2.08491	NAT10-RIP-2_vs_Input-2_1e-3_10_30_peak_6923	ENST00000252134	chr22	-	18273305	18274433	MICAL3	Ensembl	917	exon sense-overlapping
chr17:43591306-43591806	501	43591444	25	11.8388	4.86832	7.83995	NAT10-RIP-2_vs_Input-2_1e-3_10_30_peak_4497	ENST00000253803	chr17	+	43580625	43611631	RP11-798G7.5	Ensembl	333	intergenic
chr17:43592199-43592757	559	43592307	23	13.4295	5.92183	9.33755	NAT10-RIP-2_vs_Input-2_1e-3_10_30_peak_4498	ENST00000253803	chr17	+	43580625	43611631	RP11-798G7.5	Ensembl	333	intergenic
chr17:43595290-43595590	301	43595435	25	14.1012	5.86091	9.97543	NAT10-RIP-2_vs_Input-2_1e-3_10_30_peak_4499	ENST00000253803	chr17	+	43580625	43611631	RP11-798G7.5	Ensembl	333	intergenic
chr17:43596220-43596722	503	43596381	45	24.6113	6.60996	20.1022	NAT10-RIP-2_vs_Input-2_1e-3_10_30_peak_4500	ENST00000253803	chr17	+	43580625	43611631	RP11-798G7.5	Ensembl	333	intergenic
chr3:22423318-22423832	515	22423380	106	15.6425	2.42159	11.4438	NAT10-RIP-2_vs_Input-2_1e-3_10_30_peak_7267	ENST00000255320	chr3	+	22423309	22423951	HMGB1P5	Ensembl	642	intergenic
chr15:83798169-83798444	276	83798407	3	3.24453	2.92429	0.51025	NAT10-RIP-2_vs_Input-2_1e-3_10_30_peak_3683	ENST00000258909	chr15	+	83776409	83806160	TM6SF1	Ensembl	1469	exon sense-overlapping
chr2:11484157-11484358	202	11484265	4	5.83108	4.22594	2.41007	NAT10-RIP-2_vs_Input-2_1e-3_10_30_peak_5583	ENST00000261535	chr2	-	11355485	11484267	ROCK2	Ensembl	1795	exon sense-overlapping
chr14:96761316-96761509	194	96761417	5	6.15401	4.63578	2.68794	NAT10-RIP-2_vs_Input-2_1e-3_10_30_peak_3336	ENST00000261834	chr14	-	96756472	96777600	ATG2B	Ensembl	1920	exon sense-overlapping
chr4:69242027-69242262	236	69242132	82	34.4314	5.35714	29.6947	NAT10-RIP-2_vs_Input-2_1e-3_10_30_peak_8117	ENST00000262499	chr4	+	69242040	69242223	MT2P1	Ensembl	183	intergenic
chr19:4929238-4929501	264	4929348	30	41.299	19.5145	36.4372	NAT10-RIP-2_vs_Input-2_1e-3_10_30_peak_5020	ENST00000262952	chr19	+	4909509	4962162	UHRF1	Ensembl	3895	exon sense-overlapping
chr19:4932745-4932943	199	4932850	19	17.9861	9.50772	13.6915	NAT10-RIP-2_vs_Input-2_1e-3_10_30_peak_5021	ENST00000262952	chr19	+	4909509	4962162	UHRF1	Ensembl	3895	exon sense-overlapping
chr19:4941532-4941877	346	4941841	5	3.70774	3.31625	0.68995	NAT10-RIP-2_vs_Input-2_1e-3_10_30_peak_5022	ENST00000262952	chr19	+	4909509	4962162	UHRF1	Ensembl	3895	exon sense-overlapping
chr1:108726838-108727059	222	108726972	4	4.84149	3.86315	1.5975	NAT10-RIP-2_vs_Input-2_1e-3_10_30_peak_576	ENST00000264128	chr1	-	108677441	108742901	SLC25A24	Ensembl	3320	exon sense-overlapping
chr3:119242546-119242752	207	119242626	30	8.28839	3.15411	4.56928	NAT10-RIP-2_vs_Input-2_1e-3_10_30_peak_7599	ENST00000264244	chr3	+	119217398	119242913	TIMMDC1	Ensembl	1271	exon sense-overlapping
chr10:82277718-82277921	204	82277812	10	5.94156	4.2008	2.50513	NAT10-RIP-2_vs_Input-2_1e-3_10_30_peak_1768	ENST00000265450	chr10	+	82275222	82279391	TSPAN14	Ensembl	2588	exon sense-overlapping
chr20:56965924-56966264	341	56966101	4	4.22528	3.57763	1.10414	NAT10-RIP-2_vs_Input-2_1e-3_10_30_peak_6673	ENST00000265619	chr20	+	56964430	57021961	VAPB	Ensembl	3596	exon sense-overlapping
chr20:57007460-57007789	330	57007638	5	5.59977	4.38644	2.20425	NAT10-RIP-2_vs_Input-2_1e-3_10_30_peak_6674	ENST00000265619	chr20	+	56964430	57021961	VAPB	Ensembl	3596	exon sense-overlapping
chr7:38887642-38887966	325	38887857	2	3.50013	2.66007	0.65041	NAT10-RIP-2_vs_Input-2_1e-3_10_30_peak_9923	ENST00000265745	chr7	-	38835141	38948791	VPS41	Ensembl	769	exon sense-overlapping
chr12:63359195-63359408	214	63359344	205	23.6118	2.202	19.1312	NAT10-RIP-2_vs_Input-2_1e-3_10_30_peak_2705	ENST00000266610	chr12	+	63359094	63359764	RPL14P1	Ensembl	670	intergenic
chr15:76552761-76552975	215	76552783	6	3.61591	3.19238	0.65041	NAT10-RIP-2_vs_Input-2_1e-3_10_30_peak_3660	ENST00000267950	chr15	-	76508590	76603789	ETFA	Ensembl	1289	exon sense-overlapping
chr17:80210879-80211111	233	80210998	23	15.2771	6.85442	11.0944	NAT10-RIP-2_vs_Input-2_1e-3_10_30_peak_4707	ENST00000269361	chr17	-	80202555	80213392	CSNK1D	Ensembl	1088	exon sense-overlapping
chr2:241537308-241537505	198	241537393	3	4.76028	3.48693	1.53855	NAT10-RIP-2_vs_Input-2_1e-3_10_30_peak_6341	ENST00000270361	chr2	+	241526287	241538501	CAPN10	Ensembl	2453	exon sense-overlapping
chr10:98510060-98510525	466	98510418	337	61.3682	2.86855	56.2116	NAT10-RIP-2_vs_Input-2_1e-3_10_30_peak_1803	ENST00000270634	chr10	+	98510044	98510675	RPL13AP5	Ensembl	438	intergenic
chr2:220046735-220047364	630	220047097	16	6.09346	3.46994	2.63963	NAT10-RIP-2_vs_Input-2_1e-3_10_30_peak_6223	ENST00000273048	chr2	+	220042948	220048214	FAM134A	Ensembl	2533	exon sense-overlapping
chr3:134075368-134076518	1151	134075507	17	7.22975	3.89546	3.62079	NAT10-RIP-2_vs_Input-2_1e-3_10_30_peak_7672	ENST00000273411	chr3	-	134070693	134075403	RPL39P5	Ensembl	449	exon sense-overlapping
chrX:48386716-48386985	270	48386880	42	18.629	5.14537	14.309	NAT10-RIP-2_vs_Input-2_1e-3_10_30_peak_11708	ENST00000276096	chrX	+	48380186	48387098	EBP	Ensembl	904	exon sense-overlapping
chr10:38666893-38667095	203	38667042	4	4.53965	3.72918	1.36209	NAT10-RIP-2_vs_Input-2_1e-3_10_30_peak_1566	ENST00000277668	chr10	+	38645304	38667124	HSD17B7P2	Ensembl	1240	intergenic
chr17:64464092-64464331	240	64464205	3	3.13121	2.86793	0.43814	NAT10-RIP-2_vs_Input-2_1e-3_10_30_peak_4593	ENST00000284384	chr17	+	64298977	64771245	PRKCA	Ensembl	2718	exon sense-overlapping
chr17:64520774-64521063	290	64520851	5	3.12769	2.93391	0.43555	NAT10-RIP-2_vs_Input-2_1e-3_10_30_peak_4594	ENST00000284384	chr17	+	64298977	64771245	PRKCA	Ensembl	2718	exon sense-overlapping
chr2:201867704-201867966	263	201867800	2	3.64856	2.69389	0.65041	NAT10-RIP-2_vs_Input-2_1e-3_10_30_peak_6141	ENST00000286181	chr2	-	201843215	201936388	FAM126B	Ensembl	4778	exon sense-overlapping
chr2:201868528-201868733	206	201868642	2	3.64856	2.69389	0.65041	NAT10-RIP-2_vs_Input-2_1e-3_10_30_peak_6142	ENST00000286181	chr2	-	201843215	201936388	FAM126B	Ensembl	4778	exon sense-overlapping
chr21:40714343-40714927	585	40714777	49	4.95643	1.88998	1.69689	NAT10-RIP-2_vs_Input-2_1e-3_10_30_peak_6843	ENST00000288344	chr21	-	40714240	40720917	HMGN1	Ensembl	1303	exon sense-overlapping
chr7:99840756-99840954	199	99840884	2	3.64856	2.69389	0.65041	NAT10-RIP-2_vs_Input-2_1e-3_10_30_peak_10140	ENST00000292369	chr7	-	99820219	99869574	GATS	Ensembl	632	exon sense-overlapping
chr11:57100171-57100534	364	57100187	15	4.54171	2.83943	1.36335	NAT10-RIP-2_vs_Input-2_1e-3_10_30_peak_2130	ENST00000293880	chr11	-	57093459	57103325	SSRP1	Ensembl	6296	exon sense-overlapping
chr16:2488168-2488472	305	2488380	2	3.3227	2.6152	0.5414	NAT10-RIP-2_vs_Input-2_1e-3_10_30_peak_3782	ENST00000293968	chr16	+	2479394	2508852	CCNF	Ensembl	4173	exon sense-overlapping
chr16:2506599-2507262	664	2506979	12	5.9038	3.87568	2.4733	NAT10-RIP-2_vs_Input-2_1e-3_10_30_peak_3783	ENST00000293968	chr16	+	2479394	2508852	CCNF	Ensembl	4173	exon sense-overlapping
chr1:107700038-107700307	270	107700191	2	3.64856	2.69389	0.65041	NAT10-RIP-2_vs_Input-2_1e-3_10_30_peak_565	ENST00000294649	chr1	+	107683548	107953207	NTNG1	Ensembl	4703	exon sense-overlapping
chr1:107730051-107730567	517	107730447	3	4.76028	3.48693	1.53855	NAT10-RIP-2_vs_Input-2_1e-3_10_30_peak_566	ENST00000294649	chr1	+	107683548	107953207	NTNG1	Ensembl	4703	exon sense-overlapping
chr1:107751764-107752053	290	107751822	3	5.19762	3.59185	1.86373	NAT10-RIP-2_vs_Input-2_1e-3_10_30_peak_567	ENST00000294649	chr1	+	107683548	107953207	NTNG1	Ensembl	4703	exon sense-overlapping
chr1:107775062-107775376	315	107775276	2	3.64856	2.69389	0.65041	NAT10-RIP-2_vs_Input-2_1e-3_10_30_peak_568	ENST00000294649	chr1	+	107683548	107953207	NTNG1	Ensembl	4703	exon sense-overlapping
chr1:107796342-107796788	447	107796448	4	6.84275	4.48981	3.27917	NAT10-RIP-2_vs_Input-2_1e-3_10_30_peak_569	ENST00000294649	chr1	+	107683548	107953207	NTNG1	Ensembl	4703	exon sense-overlapping
chr1:107799141-107799419	279	107799227	2	3.64856	2.69389	0.65041	NAT10-RIP-2_vs_Input-2_1e-3_10_30_peak_570	ENST00000294649	chr1	+	107683548	107953207	NTNG1	Ensembl	4703	exon sense-overlapping
chr1:107811620-107811882	263	107811725	2	3.64856	2.69389	0.65041	NAT10-RIP-2_vs_Input-2_1e-3_10_30_peak_571	ENST00000294649	chr1	+	107683548	107953207	NTNG1	Ensembl	4703	exon sense-overlapping
chr1:107867029-107867321	293	107867143	2	3.3227	2.6152	0.5414	NAT10-RIP-2_vs_Input-2_1e-3_10_30_peak_572	ENST00000294649	chr1	+	107683548	107953207	NTNG1	Ensembl	4703	exon sense-overlapping
chr1:107868545-107868754	210	107868635	2	3.64856	2.69389	0.65041	NAT10-RIP-2_vs_Input-2_1e-3_10_30_peak_573	ENST00000294649	chr1	+	107683548	107953207	NTNG1	Ensembl	4703	exon sense-overlapping
chr2:177498365-177498615	251	177498442	2	3.02986	2.52949	0.35858	NAT10-RIP-2_vs_Input-2_1e-3_10_30_peak_6063	ENST00000295549	chr2	-	177494316	177502659	LINC01116	Ensembl	1407	intergenic
chr11:10410511-10410741	231	10410584	2	3.64856	2.69389	0.65041	NAT10-RIP-2_vs_Input-2_1e-3_10_30_peak_2010	ENST00000295663	chr11	+	10352206	10432385	AMPD3	Ensembl	256	exon sense-overlapping
chr18:56823465-56823678	214	56823534	2	3.64856	2.69389	0.65041	NAT10-RIP-2_vs_Input-2_1e-3_10_30_peak_4873	ENST00000299714	chr18	+	56807106	56826064	SEC11C	Ensembl	727	exon sense-overlapping
chr11:62474638-62474990	353	62474688	4	4.7184	3.80987	1.51349	NAT10-RIP-2_vs_Input-2_1e-3_10_30_peak_2165	ENST00000301781	chr11	-	62457783	62474990	BSCL2	Ensembl	1712	exon sense-overlapping
chr15:76706560-76706761	202	76706700	2	3.3227	2.6152	0.5414	NAT10-RIP-2_vs_Input-2_1e-3_10_30_peak_3661	ENST00000303521	chr15	-	76672049	77197744	SCAPER	Ensembl	5438	exon sense-overlapping
chr15:76829054-76829256	203	76829091	2	3.3227	2.6152	0.5414	NAT10-RIP-2_vs_Input-2_1e-3_10_30_peak_3662	ENST00000303521	chr15	-	76672049	77197744	SCAPER	Ensembl	5438	exon sense-overlapping
chr1:153920279-153920502	224	153920382	11	8.0141	5.33169	4.32118	NAT10-RIP-2_vs_Input-2_1e-3_10_30_peak_828	ENST00000303569	chr1	-	153920144	153931091	CRTC2	Ensembl	2290	exon sense-overlapping
chrX:149749394-149749605	212	149749475	2	3.50013	2.66007	0.65041	NAT10-RIP-2_vs_Input-2_1e-3_10_30_peak_11901	ENST00000306167	chrX	+	149737083	149841347	MTM1	Ensembl	2955	exon sense-overlapping
[truncated: 7,198 more rows]

## Sheet: NAT10-RIP-1_n_NAT10-RIP-2
RIP-enriched Peaks for: NAT10-RIP-1_n_NAT10-RIP-2 Column A~H: information of NAT10-RIP-1_vs_Input-1 peaks . Column I~P: information of NAT10-RIP-2_vs_Input-2 peaks . Column Q~AE: the annotation of the LncRNA and the genomic organization of LncRNAs and the information of the associated coding genes.
[truncated: 2,676 more rows]
