# Supplementary material for: N4-acetylcytidine modifies primary microRNAs for processing in cancer cells
Source: Cell Mol Life Sci. 2024 Feb 3;81(1):73. doi: 10.1007/s00018-023-05107-w (PMC10838262; doi:10.1007/s00018-023-05107-w)
Supplement: Supplementary file 9 — Supplementary file9 (XLSX 15 KB) [file 18_2023_5107_MOESM9_ESM.xlsx]

## Sheet: NAT10-RIP-seq
pre-miRNAs				NAT10-RIP-seq
chr.pre	start.pre	end.pre	id.pre	chr.peak	start.peak	end.peak	sample.id.peak	overlap.length with pri-miRNA	NAT10-RIP-1_n_NAT10-RIP-2 overlap.replication
chrX	153128995	153129075	mir-105-2	chrX	153127969	153128158	NAT10-RIP-1_vs_Input-1	163	No
chr5	173876727	173876814	mir-12118	chr5	173875818	173876039	NAT10-RIP-1_vs_Input-1	221	No
chr9	127479108	127479209	mir-12126	chr9	127479031	127479302	NAT10-RIP-2_vs_Input-2	271	No
chr5	176940945	176941030	mir-1271	chr5	176941719	176942079	NAT10-RIP-1_vs_Input-1	311	No
chr22	20098535	20098619	mir-1306	chr22	20097829	20098143	NAT10-RIP-1_vs_Input-1	314	No
chr9	121930163	121930272	mir-181a-2	chr9	121928998	121929238	NAT10-RIP-1_vs_Input-1	75	No
chr9	121930163	121930272	mir-181a-2	chr9	121929840	121930073	NAT10-RIP-1_vs_Input-1	233	Yes
chr9	121930163	121930272	mir-181a-2	chr9	121929355	121930166	NAT10-RIP-2_vs_Input-2	811	Yes
chr11	62047689	62047768	mir-1908	chr11	62046552	62046925	NAT10-RIP-1_vs_Input-1	236	No
chr19	1816160	1816239	mir-1909	chr19	1815872	1816172	NAT10-RIP-1_vs_Input-1	300	No
chr10	96116056	96116140	mir-3085	chr10	96116910	96117114	NAT10-RIP-1_vs_Input-1	204	No
chr4	10076987	10077068	mir-3138	chr4	10076283	10077014	NAT10-RIP-1_vs_Input-1	731	Yes
chr4	10076987	10077068	mir-3138	chr4	10076194	10077011	NAT10-RIP-2_vs_Input-2	817	Yes
chr17	7319978	7320060	mir-324	chr17	7318848	7319228	NAT10-RIP-1_vs_Input-1	250	No
chr22	20098223	20098310	mir-3618	chr22	20097829	20098143	NAT10-RIP-1_vs_Input-1	314	No
chr6	157207998	157208066	mir-3692	chr6	157208286	157208546	NAT10-RIP-1_vs_Input-1	260	No
chr6	36654659	36654735	mir-3925	chr6	36653873	36654268	NAT10-RIP-1_vs_Input-1	395	No
chr19	6416399	6416500	mir-3940	chr19	6416512	6416866	NAT10-RIP-1_vs_Input-1	354	Yes
chr19	6416399	6416500	mir-3940	chr19	6416512	6416877	NAT10-RIP-2_vs_Input-2	365	Yes
chr10	14341201	14341278	mir-4293	chr10	14342132	14344488	NAT10-RIP-1_vs_Input-1	146	Yes
chr10	14341201	14341278	mir-4293	chr10	14340331	14340704	NAT10-RIP-1_vs_Input-1	373	Yes
chr10	14341201	14341278	mir-4293	chr10	14340905	14341129	NAT10-RIP-1_vs_Input-1	224	Yes
chr10	14341201	14341278	mir-4293	chr10	14341540	14341734	NAT10-RIP-1_vs_Input-1	194	Yes
chr10	14341201	14341278	mir-4293	chr10	14340221	14341828	NAT10-RIP-2_vs_Input-2	1607	Yes
chr10	14341201	14341278	mir-4293	chr10	14342130	14343271	NAT10-RIP-2_vs_Input-2	148	Yes
chr19	2250640	2250719	mir-4321	chr19	2249623	2250116	NAT10-RIP-1_vs_Input-1	476	No
chr8	123809745	123809811	mir-4662a	chr8	123809538	123809775	NAT10-RIP-1_vs_Input-1	237	No
chr8	123809745	123809811	mir-4662a	chr8	123808902	123809384	NAT10-RIP-2_vs_Input-2	482	No
chr11	2151833	2151908	mir-4686	chr11	2150475	2151742	NAT10-RIP-2_vs_Input-2	909	No
chr14	104211357	104211412	mir-4710	chr14	104210826	104211183	NAT10-RIP-1_vs_Input-1	357	No
chr17	41570243	41570309	mir-4728	chr17	41570837	41571105	NAT10-RIP-2_vs_Input-2	268	No
chr19	804940	805001	mir-4745	chr19	804022	804676	NAT10-RIP-1_vs_Input-1	654	Yes
chr19	804940	805001	mir-4745	chr19	804012	804663	NAT10-RIP-2_vs_Input-2	651	Yes
chr19	4445981	4446051	mir-4746	chr19	4445091	4445547	NAT10-RIP-1_vs_Input-1	456	Yes
chr19	4445981	4446051	mir-4746	chr19	4446510	4446736	NAT10-RIP-1_vs_Input-1	226	Yes
chr19	4445981	4446051	mir-4746	chr19	4445093	4445477	NAT10-RIP-2_vs_Input-2	384	Yes
chr19	4445981	4446051	mir-4746	chr19	4446517	4446737	NAT10-RIP-2_vs_Input-2	220	Yes
chr19	4932675	4932728	mir-4747	chr19	4932749	4932961	NAT10-RIP-1_vs_Input-1	212	Yes
chr19	4932675	4932728	mir-4747	chr19	4932745	4932943	NAT10-RIP-2_vs_Input-2	198	Yes
chrX	17407758	17407831	mir-4768	chrX	17407246	17407483	NAT10-RIP-2_vs_Input-2	237	No
chr2	87783000	87783080	mir-4780	chr2	87782077	87782306	NAT10-RIP-2_vs_Input-2	229	No
chr19	53165904	53166001	mir-512-2	chr19	53165351	53165558	NAT10-RIP-2_vs_Input-2	207	No
chr19	53231624	53231710	mir-518d	chr19	53231947	53232268	NAT10-RIP-1_vs_Input-1	321	No
chr1	201750380	201750499	mir-5191	chr1	201750191	201750448	NAT10-RIP-1_vs_Input-1	257	Yes
chr1	201750380	201750499	mir-5191	chr1	201751466	201751893	NAT10-RIP-1_vs_Input-1	33	Yes
chr1	201750380	201750499	mir-5191	chr1	201750134	201750344	NAT10-RIP-2_vs_Input-2	210	Yes
chr1	201750380	201750499	mir-5191	chr1	201751461	201751801	NAT10-RIP-2_vs_Input-2	38	Yes
chr19	53172458	53172544	mir-520e	chr19	53173094	53173291	NAT10-RIP-1_vs_Input-1	197	No
chr4	146423477	146423565	mir-548g	chr4	146424017	146424220	NAT10-RIP-1_vs_Input-1	203	No
chr19	9927678	9927737	mir-5589	chr19	9927658	9927955	NAT10-RIP-2_vs_Input-2	297	No
chr19	44933397	44933447	mir-6088	chr19	44933432	44933734	NAT10-RIP-1_vs_Input-1	302	Yes
chr19	44933397	44933447	mir-6088	chr19	44933717	44934053	NAT10-RIP-2_vs_Input-2	336	Yes
chr17	70428310	70428407	mir-635	chr17	70428921	70429124	NAT10-RIP-2_vs_Input-2	203	No
chr11	118773291	118773370	mir-6716	chr11	118771341	118773549	NAT10-RIP-1_vs_Input-1	1258	Yes
chr11	118773291	118773370	mir-6716	chr11	118771850	118772648	NAT10-RIP-2_vs_Input-2	357	Yes
chr11	118773291	118773370	mir-6716	chr11	118773167	118773473	NAT10-RIP-2_vs_Input-2	306	Yes
chr11	209336	209406	mir-6743	chr11	209422	209991	NAT10-RIP-1_vs_Input-1	569	No
chr19	54733720	54733783	mir-6803	chr19	54732991	54733344	NAT10-RIP-1_vs_Input-1	353	Yes
chr19	54733720	54733783	mir-6803	chr19	54732954	54733344	NAT10-RIP-2_vs_Input-2	390	Yes
chr22	20127163	20127228	mir-6816	chr22	20127051	20127563	NAT10-RIP-1_vs_Input-1	512	No
chr7	44033779	44033834	mir-6838	chr7	44034100	44034543	NAT10-RIP-2_vs_Input-2	443	No
chr9	35710679	35710744	mir-6852	chr9	35711232	35711793	NAT10-RIP-1_vs_Input-1	512	Yes
chr9	35710679	35710744	mir-6852	chr9	35711230	35711793	NAT10-RIP-2_vs_Input-2	514	Yes
chr1	17369	17436	mir-6859-1	chr1	17009	17387	NAT10-RIP-1_vs_Input-1	378	No
chr19	6389627	6389692	mir-6885	chr19	6389440	6389648	NAT10-RIP-1_vs_Input-1	208	No
chr3	49062421	49062481	mir-6890	chr3	49062080	49062696	NAT10-RIP-1_vs_Input-1	616	No
chr8	143353381	143353449	mir-6893	chr8	143352009	143352495	NAT10-RIP-1_vs_Input-1	114	No
chr19	2434916	2435002	mir-7108	chr19	2433830	2434083	NAT10-RIP-1_vs_Input-1	167	No
chr19	2434916	2435002	mir-7108	chr19	2434292	2434526	NAT10-RIP-1_vs_Input-1	234	No
chrX	153128004	153128112	mir-767	chrX	153127969	153128158	NAT10-RIP-1_vs_Input-1	189	No
chr19	45515674	45515791	mir-769	chr19	45515215	45515424	NAT10-RIP-1_vs_Input-1	209	Yes
chr19	45515674	45515791	mir-769	chr19	45515201	45515414	NAT10-RIP-2_vs_Input-2	213	Yes
chr16	81500297	81500361	mir-7854	chr16	81500050	81500316	NAT10-RIP-2_vs_Input-2	266	No
chr19	54611759	54611826	mir-7975	chr19	54611324	54611573	NAT10-RIP-1_vs_Input-1	249	Yes
chr19	54611759	54611826	mir-7975	chr19	54611327	54611575	NAT10-RIP-2_vs_Input-2	248	Yes
chr14	105173831	105173895	mir-8071-2	chr14	105173240	105173864	NAT10-RIP-1_vs_Input-1	624	No
chr14	105173831	105173895	mir-8071-2	chr14	105174143	105174341	NAT10-RIP-1_vs_Input-1	198	No
chr6	30616555	30616640	mir-877	chr6	30615303	30615598	NAT10-RIP-1_vs_Input-1	43	No
chr1	156450549	156450637	mir-9-1	chr1	156449451	156449642	NAT10-RIP-1_vs_Input-1	93	No
chr3	197947625	197947705	mir-922	chr3	197948165	197948809	NAT10-RIP-1_vs_Input-1	540	Yes
chr3	197947625	197947705	mir-922	chr3	197948573	197948952	NAT10-RIP-2_vs_Input-2	132	Yes
chr1	155225386	155225481	mir-92b	chr1	155224584	155224944	NAT10-RIP-1_vs_Input-1	360	No
chr16	2221746	2221839	mir-940	chr16	2222212	2222518	NAT10-RIP-1_vs_Input-1	306	Yes
chr16	2221746	2221839	mir-940	chr16	2222249	2222517	NAT10-RIP-2_vs_Input-2	268	Yes
chr12	52505105	52505200	mir-9898	chr12	52504091	52504321	NAT10-RIP-2_vs_Input-2	216	No
