# Supplementary material for: N4-acetylcytidine modifies primary microRNAs for processing in cancer cells
Source: Cell Mol Life Sci. 2024 Feb 3;81(1):73. doi: 10.1007/s00018-023-05107-w (PMC10838262; doi:10.1007/s00018-023-05107-w)
Supplement: Supplementary file 10 — Supplementary file10 (XLSX 57 KB) [file 18_2023_5107_MOESM10_ESM.xlsx]

## Sheet: miRNA expression for all sample
miRNA expression for all samples (normalized). Column A: Mature miRNA, the mature miRNA name. Column B: Pre-miRNA, the pre-miRNA name. Column C: Sequence, the mature miRNA sequence. Column D ~ F: Tag Counts (normalized), the normalized tag counts of the mature miRNA (TPM). Note: 1, tpm: the copy number of transcripts per million based on the total number of tags aligned to all pre-miRNAs (both kn…
miRNA Information			normalized tag counts of the mature miRNA (TPM)
mature-miRNA	pre-miRNA	mature-sequence	pLKO.1	shNAT10-2#	shNAT10-3#
hsa-let-7a-2-3p	hsa-let-7a-2	CUGUACAGCCUCCUAGCUUUCC	26	16	15
hsa-let-7a-3p	hsa-let-7a-1	CUAUACAAUCUACUGUCUUUC		0	0
hsa-let-7a-3p	hsa-let-7a-3	CUAUACAAUCUACUGUCUUUC		0	0
hsa-let-7a-5p	hsa-let-7a-1	UGAGGUAGUAGGUUGUAUAGUU	578	514	470
hsa-let-7a-5p	hsa-let-7a-2	UGAGGUAGUAGGUUGUAUAGUU	578	514	470
hsa-let-7a-5p	hsa-let-7a-3	UGAGGUAGUAGGUUGUAUAGUU	578	514	470
hsa-let-7b-3p	hsa-let-7b	CUAUACAACCUACUGCCUUCCC		1	0
hsa-let-7b-5p	hsa-let-7b	UGAGGUAGUAGGUUGUGUGGUU	408	350	249
hsa-let-7c-5p	hsa-let-7c	UGAGGUAGUAGGUUGUAUGGUU		1	1
hsa-let-7d-3p	hsa-let-7d	CUAUACGACCUGCUGCCUUUCU	10	2	3
hsa-let-7d-5p	hsa-let-7d	AGAGGUAGUAGGUUGCAUAGUU	49	47	53
hsa-let-7e-3p	hsa-let-7e	CUAUACGGCCUCCUAGCUUUCC	1	1	1
hsa-let-7e-5p	hsa-let-7e	UGAGGUAGGAGGUUGUAUAGUU	103	96	82
hsa-let-7f-5p	hsa-let-7f-1	UGAGGUAGUAGAUUGUAUAGUU	1151	1262	1237
hsa-let-7f-5p	hsa-let-7f-2	UGAGGUAGUAGAUUGUAUAGUU	1151	1262	1237
hsa-let-7g-5p	hsa-let-7g	UGAGGUAGUAGUUUGUACAGUU	2148	2119	1831
hsa-let-7i-3p	hsa-let-7i	CUGCGCAAGCUACUGCCUUGCU	6	7	5
hsa-let-7i-5p	hsa-let-7i	UGAGGUAGUAGUUUGUGCUGUU	13886	14045	10912
hsa-miR-1-3p	hsa-mir-1-2	UGGAAUGUAAAGAAGUAUGUAU	2	1	1
hsa-miR-1-3p	hsa-mir-1-1	UGGAAUGUAAAGAAGUAUGUAU	2	1	1
hsa-miR-100-3p	hsa-mir-100	CAAGCUUGUAUCUAUAGGUAUG	2	1	1
hsa-miR-100-5p	hsa-mir-100	AACCCGUAGAUCCGAACUUGUG	177214	145771	156862
hsa-miR-101-3p	hsa-mir-101-1	UACAGUACUGUGAUAACUGAA	360	348	267
hsa-miR-101-3p	hsa-mir-101-2	UACAGUACUGUGAUAACUGAA	360	348	267
hsa-miR-10395-3p	hsa-mir-10395	AUGUAUUCGUACUGUCUGAUG		1
hsa-miR-10399-5p	hsa-mir-10399	AAUUACAGAUUGUCUCAGAGA		0	1
hsa-miR-103a-2-5p	hsa-mir-103a-2	AGCUUCUUUACAGUGCUGCCUUG	0
hsa-miR-103a-3p	hsa-mir-103a-2	AGCAGCAUUGUACAGGGCUAUGA	314	333	222
hsa-miR-103a-3p	hsa-mir-103a-1	AGCAGCAUUGUACAGGGCUAUGA	314	333	222
hsa-miR-10526-3p	hsa-mir-10526	AAAAGGGGGCUGAGGUGGAG	0
hsa-miR-106b-3p	hsa-mir-106b	CCGCACUGUGGGUACUUGCUGC	3	4	3
hsa-miR-106b-5p	hsa-mir-106b	UAAAGUGCUGACAGUGCAGAU	39	38	22
hsa-miR-107	hsa-mir-107	AGCAGCAUUGUACAGGGCUAUCA	2	4	1
hsa-miR-10a-5p	hsa-mir-10a	UACCCUGUAGAUCCGAAUUUGUG	252	263	210
hsa-miR-10b-3p	hsa-mir-10b	ACAGAUUCGAUUCUAGGGGAAU			0
hsa-miR-10b-5p	hsa-mir-10b	UACCCUGUAGAACCGAAUUUGUG	51	49	42
hsa-miR-1180-3p	hsa-mir-1180	UUUCCGGCUCGCGUGGGUGUGU	116	141	102
hsa-miR-1185-1-3p	hsa-mir-1185-1	AUAUACAGGGGGAGACUCUUAU	12	10	8
hsa-miR-1185-2-3p	hsa-mir-1185-2	AUAUACAGGGGGAGACUCUCAU		0
hsa-miR-1197	hsa-mir-1197	UAGGACACAUGGUCUACUUCU	1	1
hsa-miR-122-5p	hsa-mir-122	UGGAGUGUGACAAUGGUGUUUG	6	3	1
hsa-miR-1246	hsa-mir-1246	AAUGGAUUUUUGGAGCAGG	4	2	3
hsa-miR-1249-3p	hsa-mir-1249	ACGCCCUUCCCCCCCUUCUUCA	2	2	0
hsa-miR-1252-5p	hsa-mir-1252	AGAAGGAAAUUGAAUUCAUUUA	0	0	1
hsa-miR-1257	hsa-mir-1257	AGUGAAUGAUGGGUUCUGACC	0
hsa-miR-125a-3p	hsa-mir-125a	ACAGGUGAGGUUCUUGGGAGCC	0	0	1
hsa-miR-125a-5p	hsa-mir-125a	UCCCUGAGACCCUUUAACCUGUGA	59	57	48
hsa-miR-125b-1-3p	hsa-mir-125b-1	ACGGGUUAGGCUCUUGGGAGCU	127	134	141
hsa-miR-125b-5p	hsa-mir-125b-1	UCCCUGAGACCCUAACUUGUGA	558	455	375
hsa-miR-125b-5p	hsa-mir-125b-2	UCCCUGAGACCCUAACUUGUGA	558	455	375
hsa-miR-126-3p	hsa-mir-126	UCGUACCGUGAGUAAUAAUGCG	68	57	72
hsa-miR-126-5p	hsa-mir-126	CAUUAUUACUUUUGGUACGCG	2	1	3
hsa-miR-1262	hsa-mir-1262	AUGGGUGAAUUUGUAGAAGGAU	0	1
hsa-miR-1266-5p	hsa-mir-1266	CCUCAGGGCUGUAGAACAGGGCU		0
hsa-miR-1268a	hsa-mir-1268a	CGGGCGUGGUGGUGGGGG	7	4	2
hsa-miR-1268b	hsa-mir-1268b	CGGGCGUGGUGGUGGGGGUG			0
hsa-miR-1269a	hsa-mir-1269a	CUGGACUGAGCCGUGCUACUGG		0	0
hsa-miR-127-3p	hsa-mir-127	UCGGAUCCGUCUGAGCUUGGCU	208	136	137
hsa-miR-127-5p	hsa-mir-127	CUGAAGCUCAGAGGGCUCUGAU	1	0	1
hsa-miR-1272	hsa-mir-1272	GAUGAUGAUGGCAGCAAAUUCUGAAA		0
hsa-miR-1275	hsa-mir-1275	GUGGGGGAGAGGCUGUC	0	1	0
hsa-miR-1278	hsa-mir-1278	UAGUACUGUGCAUAUCAUCUAU	19	25	33
hsa-miR-128-1-5p	hsa-mir-128-1	CGGGGCCGUAGCACUGUCUGAGA	2	2	2
hsa-miR-128-3p	hsa-mir-128-1	UCACAGUGAACCGGUCUCUUU	143	162	176
hsa-miR-128-3p	hsa-mir-128-2	UCACAGUGAACCGGUCUCUUU	143	162	176
hsa-miR-1285-3p	hsa-mir-1285-1	UCUGGGCAACAAAGUGAGACCU	5	4	7
hsa-miR-1285-3p	hsa-mir-1285-2	UCUGGGCAACAAAGUGAGACCU	5	4	7
hsa-miR-1288-3p	hsa-mir-1288	UGGACUGCCCUGAUCUGGAGA	0	1	1
hsa-miR-129-5p	hsa-mir-129-1	CUUUUUGCGGUCUGGGCUUGC	13	8	5
hsa-miR-129-5p	hsa-mir-129-2	CUUUUUGCGGUCUGGGCUUGC	13	8	5
hsa-miR-1292-5p	hsa-mir-1292	UGGGAACGGGUUCCGGCAGACGCUG	0	1	1
hsa-miR-1293	hsa-mir-1293	UGGGUGGUCUGGAGAUUUGUGC	0	1
hsa-miR-1294	hsa-mir-1294	UGUGAGGUUGGCAUUGUUGUCU	0
hsa-miR-1296-5p	hsa-mir-1296	UUAGGGCCCUGGCUCCAUCUCC	3	3	0
hsa-miR-1299	hsa-mir-1299	UUCUGGAAUUCUGUGUGAGGGA	2	2	4
hsa-miR-1301-3p	hsa-mir-1301	UUGCAGCUGCCUGGGAGUGACUUC	2	0	2
hsa-miR-1303	hsa-mir-1303	UUUAGAGACGGGGUCUUGCUCU	1	2	2
hsa-miR-1304-5p	hsa-mir-1304	UUUGAGGCUACAGUGAGAUGUG	1	1	1
hsa-miR-1306-5p	hsa-mir-1306	CCACCUCCCCUGCAAACGUCCA	0	1	0
hsa-miR-1307-3p	hsa-mir-1307	ACUCGGCGUGGCGUCGGUCGUG	23	17	15
hsa-miR-1307-5p	hsa-mir-1307	UCGACCGGACCUCGACCGGCU	21	18	9
hsa-miR-130a-3p	hsa-mir-130a	CAGUGCAAUGUUAAAAGGGCAU	0		0
hsa-miR-130a-5p	hsa-mir-130a	GCUCUUUUCACAUUGUGCUACU	2	2	2
hsa-miR-130b-3p	hsa-mir-130b	CAGUGCAAUGAUGAAAGGGCAU		0
hsa-miR-130b-5p	hsa-mir-130b	ACUCUUUCCCUGUUGCACUAC	2	2	3
hsa-miR-132-3p	hsa-mir-132	UAACAGUCUACAGCCAUGGUCG	1	1	1
hsa-miR-132-5p	hsa-mir-132	ACCGUGGCUUUCGAUUGUUACU	4	3	3
hsa-miR-134-5p	hsa-mir-134	UGUGACUGGUUGACCAGAGGGG	19	9	7
hsa-miR-1343-3p	hsa-mir-1343	CUCCUGGGGCCCGCACUCUCGC			0
hsa-miR-136-3p	hsa-mir-136	CAUCAUCGUCUCAAAUGAGUCU	63	44	33
hsa-miR-137-3p	hsa-mir-137	UUAUUGCUUAAGAAUACGCGUAG	0
hsa-miR-138-5p	hsa-mir-138-2	AGCUGGUGUUGUGAAUCAGGCCG	6	4	2
hsa-miR-138-5p	hsa-mir-138-1	AGCUGGUGUUGUGAAUCAGGCCG	6	4	2
hsa-miR-139-3p	hsa-mir-139	UGGAGACGCGGCCCUGUUGGAGU	0	1	1
hsa-miR-139-5p	hsa-mir-139	UCUACAGUGCACGUGUCUCCAGU	18	14	7
hsa-miR-140-3p	hsa-mir-140	UACCACAGGGUAGAACCACGG	59	39	42
hsa-miR-140-5p	hsa-mir-140	CAGUGGUUUUACCCUAUGGUAG	10	9	7
hsa-miR-142-3p	hsa-mir-142	UGUAGUGUUUCCUACUUUAUGGA	1	1	1
hsa-miR-143-3p	hsa-mir-143	UGAGAUGAAGCACUGUAGCUC	5	4	1
hsa-miR-144-3p	hsa-mir-144	UACAGUAUAGAUGAUGUACU	72	94	59
hsa-miR-144-5p	hsa-mir-144	GGAUAUCAUCAUAUACUGUAAG	1	1	1
hsa-miR-146a-5p	hsa-mir-146a	UGAGAACUGAAUUCCAUGGGUU	2	4	2
hsa-miR-146b-3p	hsa-mir-146b	GCCCUGUGGACUCAGUUCUGGU	0
hsa-miR-146b-5p	hsa-mir-146b	UGAGAACUGAAUUCCAUAGGCUG	16	16	18
hsa-miR-147b-3p	hsa-mir-147b	GUGUGCGGAAAUGCUUCUGCU	4	4	7
hsa-miR-147b-5p	hsa-mir-147b	UGGAAACAUUUCUGCACAAACU		1	1
hsa-miR-148a-3p	hsa-mir-148a	UCAGUGCACUACAGAACUUUGU	23	18	15
hsa-miR-148a-5p	hsa-mir-148a	AAAGUUCUGAGACACUCCGACU	1	2	1
hsa-miR-148b-3p	hsa-mir-148b	UCAGUGCAUCACAGAACUUUGU	54	56	47
hsa-miR-149-5p	hsa-mir-149	UCUGGCUCCGUGUCUUCACUCCC	12	8	7
hsa-miR-150-5p	hsa-mir-150	UCUCCCAACCCUUGUACCAGUG	1	2	1
hsa-miR-151a-3p	hsa-mir-151a	CUAGACUGAAGCUCCUUGAGG	894	921	1149
hsa-miR-151a-5p	hsa-mir-151a	UCGAGGAGCUCACAGUCUAGU	7	4	3
hsa-miR-152-3p	hsa-mir-152	UCAGUGCAUGACAGAACUUGG	30	30	26
hsa-miR-152-5p	hsa-mir-152	AGGUUCUGUGAUACACUCCGACU	10	8	3
hsa-miR-154-3p	hsa-mir-154	AAUCAUACACGGUUGACCUAUU		1
hsa-miR-154-5p	hsa-mir-154	UAGGUUAUCCGUGUUGCCUUCG	2	0
hsa-miR-155-5p	hsa-mir-155	UUAAUGCUAAUCGUGAUAGGGGUU	8	3	2
hsa-miR-15a-5p	hsa-mir-15a	UAGCAGCACAUAAUGGUUUGUG	1	1	0
hsa-miR-15b-3p	hsa-mir-15b	CGAAUCAUUAUUUGCUGCUCUA	12	8	4
hsa-miR-15b-5p	hsa-mir-15b	UAGCAGCACAUCAUGGUUUACA	34	35	23
hsa-miR-16-2-3p	hsa-mir-16-2	CCAAUAUUACUGUGCUGCUUUA	19	23	33
hsa-miR-16-5p	hsa-mir-16-1	UAGCAGCACGUAAAUAUUGGCG	30	24	20
hsa-miR-16-5p	hsa-mir-16-2	UAGCAGCACGUAAAUAUUGGCG	30	24	20
hsa-miR-17-3p	hsa-mir-17	ACUGCAGUGAAGGCACUUGUAG	1
hsa-miR-17-5p	hsa-mir-17	CAAAGUGCUUACAGUGCAGGUAG	55	30	35
hsa-miR-181a-2-3p	hsa-mir-181a-2	ACCACUGACCGUUGACUGUACC	5	3	2
hsa-miR-181a-3p	hsa-mir-181a-1	ACCAUCGACCGUUGAUUGUACC	2	4	3
hsa-miR-181a-5p	hsa-mir-181a-2	AACAUUCAACGCUGUCGGUGAGU	12	11	8
hsa-miR-181a-5p	hsa-mir-181a-1	AACAUUCAACGCUGUCGGUGAGU	12	11	8
hsa-miR-181b-2-3p	hsa-mir-181b-2	CUCACUGAUCAAUGAAUGCA	0	0
hsa-miR-181b-3p	hsa-mir-181b-1	CUCACUGAACAAUGAAUGCAA		0	0
hsa-miR-181b-5p	hsa-mir-181b-1	AACAUUCAUUGCUGUCGGUGGGU	2	2	1
hsa-miR-181b-5p	hsa-mir-181b-2	AACAUUCAUUGCUGUCGGUGGGU	2	2	1
hsa-miR-181d-5p	hsa-mir-181d	AACAUUCAUUGUUGUCGGUGGGU	1		1
hsa-miR-182-5p	hsa-mir-182	UUUGGCAAUGGUAGAACUCACACU	133	137	101
hsa-miR-183-5p	hsa-mir-183	UAUGGCACUGGUAGAAUUCACU	101	120	111
hsa-miR-185-5p	hsa-mir-185	UGGAGAGAAAGGCAGUUCCUGA	350	394	252
hsa-miR-186-5p	hsa-mir-186	CAAAGAAUUCUCCUUUUGGGCU	52	38	21
hsa-miR-18a-3p	hsa-mir-18a	ACUGCCCUAAGUGCUCCUUCUGG			0
hsa-miR-18a-5p	hsa-mir-18a	UAAGGUGCAUCUAGUGCAGAUAG	3	8	6
hsa-miR-1908-5p	hsa-mir-1908	CGGCGGGGACGGCGAUUGGUC	1	1
hsa-miR-191-5p	hsa-mir-191	CAACGGAAUCCCAAAAGCAGCUG	342	336	247
hsa-miR-192-5p	hsa-mir-192	CUGACCUAUGAAUUGACAGCC	9	11	16
hsa-miR-193a-3p	hsa-mir-193a	AACUGGCCUACAAAGUCCCAGU	1	3
hsa-miR-193a-5p	hsa-mir-193a	UGGGUCUUUGCGGGCGAGAUGA	16	13	8
hsa-miR-193b-3p	hsa-mir-193b	AACUGGCCCUCAAAGUCCCGCU	288	203	81
hsa-miR-193b-5p	hsa-mir-193b	CGGGGUUUUGAGGGCGAGAUGA	13	3	5
hsa-miR-194-5p	hsa-mir-194-1	UGUAACAGCAACUCCAUGUGGA	0	1	1
hsa-miR-194-5p	hsa-mir-194-2	UGUAACAGCAACUCCAUGUGGA	0	1	1
hsa-miR-195-3p	hsa-mir-195	CCAAUAUUGGCUGUGCUGCUCC	1	2	2
hsa-miR-196a-5p	hsa-mir-196a-1	UAGGUAGUUUCAUGUUGUUGGG	1
hsa-miR-196a-5p	hsa-mir-196a-2	UAGGUAGUUUCAUGUUGUUGGG	1
hsa-miR-196b-5p	hsa-mir-196b	UAGGUAGUUUCCUGUUGUUGGG		1
hsa-miR-197-3p	hsa-mir-197	UUCACCACCUUCUCCACCCAGC	28	16	11
hsa-miR-19a-3p	hsa-mir-19a	UGUGCAAAUCUAUGCAAAACUGA	3	1	2
hsa-miR-19b-3p	hsa-mir-19b-1	UGUGCAAAUCCAUGCAAAACUGA	14	12	9
hsa-miR-19b-3p	hsa-mir-19b-2	UGUGCAAAUCCAUGCAAAACUGA	14	12	9
hsa-miR-200b-3p	hsa-mir-200b	UAAUACUGCCUGGUAAUGAUGA	0	1
hsa-miR-200c-3p	hsa-mir-200c	UAAUACUGCCGGGUAAUGAUGGA	2	7	2
hsa-miR-203a-3p	hsa-mir-203a	GUGAAAUGUUUAGGACCACUAG	1
hsa-miR-20a-5p	hsa-mir-20a	UAAAGUGCUUAUAGUGCAGGUAG	193	197	170
hsa-miR-20b-5p	hsa-mir-20b	CAAAGUGCUCAUAGUGCAGGUAG	0		0
hsa-miR-21-3p	hsa-mir-21	CAACACCAGUCGAUGGGCUGU	38	30	18
hsa-miR-21-5p	hsa-mir-21	UAGCUUAUCAGACUGAUGUUGA	9962	10914	9946
hsa-miR-210-3p	hsa-mir-210	CUGUGCGUGUGACAGCGGCUGA	25	21	11
hsa-miR-210-5p	hsa-mir-210	AGCCCCUGCCCACCGCACACUG	1	1
hsa-miR-2110	hsa-mir-2110	UUGGGGAAACGGCCGCUGAGUG	0	3	2
hsa-miR-2116-5p	hsa-mir-2116	GGUUCUUAGCAUAGGAGGUCU	0
hsa-miR-215-5p	hsa-mir-215	AUGACCUAUGAAUUGACAGAC		0
hsa-miR-218-5p	hsa-mir-218-1	UUGUGCUUGAUCUAACCAUGU	5	6	10
hsa-miR-218-5p	hsa-mir-218-2	UUGUGCUUGAUCUAACCAUGU	5	6	10
hsa-miR-219a-1-3p	hsa-mir-219a-1	AGAGUUGAGUCUGGACGUCCCG	6	4	4
hsa-miR-22-3p	hsa-mir-22	AAGCUGCCAGUUGAAGAACUGU	2859	2599	2110
hsa-miR-22-5p	hsa-mir-22	AGUUCUUCAGUGGCAAGCUUUA	17	14	11
hsa-miR-221-3p	hsa-mir-221	AGCUACAUUGUCUGCUGGGUUUC	224	244	190
hsa-miR-221-5p	hsa-mir-221	ACCUGGCAUACAAUGUAGAUUU	11	17	6
hsa-miR-222-3p	hsa-mir-222	AGCUACAUCUGGCUACUGGGU	82	96	49
hsa-miR-2276-3p	hsa-mir-2276	UCUGCAAGUGUCAGAGGCGAGG			0
hsa-miR-2355-3p	hsa-mir-2355	AUUGUCCUUGCUGUUUGGAGAU	1	1	0
hsa-miR-23a-3p	hsa-mir-23a	AUCACAUUGCCAGGGAUUUCC	59	44	34
hsa-miR-23a-5p	hsa-mir-23a	GGGGUUCCUGGGGAUGGGAUUU	3	4	1
hsa-miR-23b-3p	hsa-mir-23b	AUCACAUUGCCAGGGAUUACCAC	8	8	7
hsa-miR-23b-5p	hsa-mir-23b	UGGGUUCCUGGCAUGCUGAUUU		0	2
hsa-miR-24-2-5p	hsa-mir-24-2	UGCCUACUGAGCUGAAACACAG	0
hsa-miR-24-3p	hsa-mir-24-1	UGGCUCAGUUCAGCAGGAACAG	550	480	537
hsa-miR-24-3p	hsa-mir-24-2	UGGCUCAGUUCAGCAGGAACAG	550	480	537
hsa-miR-25-3p	hsa-mir-25	CAUUGCACUUGUCUCGGUCUGA	446	462	484
hsa-miR-25-5p	hsa-mir-25	AGGCGGAGACUUGGGCAAUUG	4	3	3
hsa-miR-2682-3p	hsa-mir-2682	CGCCUCUUCAGCGCUGUCUUCC			0
hsa-miR-2682-5p	hsa-mir-2682	CAGGCAGUGACUGUUCAGACGUC	8	8	10
hsa-miR-26a-1-3p	hsa-mir-26a-1	CCUAUUCUUGGUUACUUGCACG	0		0
hsa-miR-26a-2-3p	hsa-mir-26a-2	CCUAUUCUUGAUUACUUGUUUC	1
hsa-miR-26a-5p	hsa-mir-26a-1	UUCAAGUAAUCCAGGAUAGGCU	235	279	282
hsa-miR-26a-5p	hsa-mir-26a-2	UUCAAGUAAUCCAGGAUAGGCU	235	279	282
hsa-miR-26b-3p	hsa-mir-26b	CCUGUUCUCCAUUACUUGGCU	0		0
hsa-miR-26b-5p	hsa-mir-26b	UUCAAGUAAUUCAGGAUAGGU	5	7	7
hsa-miR-27a-3p	hsa-mir-27a	UUCACAGUGGCUAAGUUCCGC	13	14	14
hsa-miR-27a-5p	hsa-mir-27a	AGGGCUUAGCUGCUUGUGAGCA	326	284	293
hsa-miR-27b-3p	hsa-mir-27b	UUCACAGUGGCUAAGUUCUGC	781	975	1133
hsa-miR-27b-5p	hsa-mir-27b	AGAGCUUAGCUGAUUGGUGAAC	69	66	82
hsa-miR-28-3p	hsa-mir-28	CACUAGAUUGUGAGCUCCUGGA	105	99	102
hsa-miR-28-5p	hsa-mir-28	AAGGAGCUCACAGUCUAUUGAG	5	1	3
hsa-miR-296-3p	hsa-mir-296	GAGGGUUGGGUGGAGGCUCUCC		1	1
hsa-miR-296-5p	hsa-mir-296	AGGGCCCCCCCUCAAUCCUGU	3	1	1
hsa-miR-299-3p	hsa-mir-299	UAUGUGGGAUGGUAAACCGCUU	2	3	2
hsa-miR-299-5p	hsa-mir-299	UGGUUUACCGUCCCACAUACAU		1
hsa-miR-29a-3p	hsa-mir-29a	UAGCACCAUCUGAAAUCGGUUA	809	677	485
hsa-miR-29b-1-5p	hsa-mir-29b-1	GCUGGUUUCAUAUGGUGGUUUAGA	3	2
hsa-miR-29b-3p	hsa-mir-29b-1	UAGCACCAUUUGAAAUCAGUGUU	52	42	21
hsa-miR-29b-3p	hsa-mir-29b-2	UAGCACCAUUUGAAAUCAGUGUU	52	42	21
hsa-miR-29c-3p	hsa-mir-29c	UAGCACCAUUUGAAAUCGGUUA	2	3	1
hsa-miR-29c-5p	hsa-mir-29c	UGACCGAUUUCUCCUGGUGUUC	0
hsa-miR-301a-5p	hsa-mir-301a	GCUCUGACUUUAUUGCACUACU	1	0
hsa-miR-301b-3p	hsa-mir-301b	CAGUGCAAUGAUAUUGUCAAAGC			1
hsa-miR-302a-3p	hsa-mir-302a	UAAGUGCUUCCAUGUUUUGGUGA	2	0	35
hsa-miR-302a-5p	hsa-mir-302a	ACUUAAACGUGGAUGUACUUGCU	0		9
hsa-miR-302b-3p	hsa-mir-302b	UAAGUGCUUCCAUGUUUUAGUAG	2		65
hsa-miR-302d-3p	hsa-mir-302d	UAAGUGCUUCCAUGUUUGAGUGU	6	2	85
hsa-miR-30a-3p	hsa-mir-30a	CUUUCAGUCGGAUGUUUGCAGC	26	27	19
hsa-miR-30a-5p	hsa-mir-30a	UGUAAACAUCCUCGACUGGAAG	514	557	431
hsa-miR-30b-3p	hsa-mir-30b	CUGGGAGGUGGAUGUUUACUUC		0	1
hsa-miR-30b-5p	hsa-mir-30b	UGUAAACAUCCUACACUCAGCU	36	36	19
hsa-miR-30c-1-3p	hsa-mir-30c-1	CUGGGAGAGGGUUGUUUACUCC	0	1	0
hsa-miR-30c-2-3p	hsa-mir-30c-2	CUGGGAGAAGGCUGUUUACUCU	49	43	35
hsa-miR-30c-5p	hsa-mir-30c-2	UGUAAACAUCCUACACUCUCAGC	23	34	27
hsa-miR-30c-5p	hsa-mir-30c-1	UGUAAACAUCCUACACUCUCAGC	23	34	27
hsa-miR-30d-3p	hsa-mir-30d	CUUUCAGUCAGAUGUUUGCUGC	1	1	2
hsa-miR-30d-5p	hsa-mir-30d	UGUAAACAUCCCCGACUGGAAG	88	74	51
hsa-miR-30e-3p	hsa-mir-30e	CUUUCAGUCGGAUGUUUACAGC	11	11	11
hsa-miR-30e-5p	hsa-mir-30e	UGUAAACAUCCUUGACUGGAAG	11	12	12
hsa-miR-31-3p	hsa-mir-31	UGCUAUGCCAACAUAUUGCCAU	25	30	14
hsa-miR-31-5p	hsa-mir-31	AGGCAAGAUGCUGGCAUAGCU	79	58	27
hsa-miR-3115	hsa-mir-3115	AUAUGGGUUUACUAGUUGGU		0
hsa-miR-3121-3p	hsa-mir-3121	UAAAUAGAGUAGGCAAAGGACA			1
hsa-miR-3134	hsa-mir-3134	UGAUGGAUAAAAGACUACAUAUU		1	1
hsa-miR-3150a-5p	hsa-mir-3150a	CAACCUCGACGAUCUCCUCAGC	1		1
hsa-miR-3157-3p	hsa-mir-3157	CUGCCCUAGUCUAGCUGAAGCU			0
hsa-miR-3157-5p	hsa-mir-3157	UUCAGCCAGGCUAGUGCAGUCU			1
hsa-miR-3158-3p	hsa-mir-3158-1	AAGGGCUUCCUCUCUGCAGGAC	8	6	5
hsa-miR-3158-3p	hsa-mir-3158-2	AAGGGCUUCCUCUCUGCAGGAC	8	6	5
hsa-miR-3164	hsa-mir-3164	UGUGACUUUAAGGGAAAUGGCG		0
hsa-miR-3165	hsa-mir-3165	AGGUGGAUGCAAUGUGACCUCA	2
hsa-miR-3167	hsa-mir-3167	AGGAUUUCAGAAAUACUGGUGU	7	2	1
hsa-miR-3170	hsa-mir-3170	CUGGGGUUCUGAGACAGACAGU	1
hsa-miR-3173-5p	hsa-mir-3173	UGCCCUGCCUGUUUUCUCCUUU	1		1
hsa-miR-3175	hsa-mir-3175	CGGGGAGAGAACGCAGUGACGU			0
hsa-miR-3176	hsa-mir-3176	ACUGGCCUGGGACUACCGG	0	0
hsa-miR-3177-3p	hsa-mir-3177	UGCACGGCACUGGGGACACGU	3	5	3
hsa-miR-32-3p	hsa-mir-32	CAAUUUAGUGUGUGUGAUAUUU		1
hsa-miR-32-5p	hsa-mir-32	UAUUGCACAUUACUAAGUUGCA	10	13	22
hsa-miR-320a-3p	hsa-mir-320a	AAAAGCUGGGUUGAGAGGGCGA	747	801	539
hsa-miR-320b	hsa-mir-320b-1	AAAAGCUGGGUUGAGAGGGCAA	1	1	1
hsa-miR-320b	hsa-mir-320b-2	AAAAGCUGGGUUGAGAGGGCAA	1	1	1
hsa-miR-320c	hsa-mir-320c-1	AAAAGCUGGGUUGAGAGGGU	1
hsa-miR-320c	hsa-mir-320c-2	AAAAGCUGGGUUGAGAGGGU	1
hsa-miR-320d	hsa-mir-320d-1	AAAAGCUGGGUUGAGAGGA	0	0	0
hsa-miR-320d	hsa-mir-320d-2	AAAAGCUGGGUUGAGAGGA	0	0	0
hsa-miR-323a-3p	hsa-mir-323a	CACAUUACACGGUCGACCUCU	14	9	7
hsa-miR-324-5p	hsa-mir-324	CGCAUCCCCUAGGGCAUUGGUG	2	2	1
hsa-miR-328-3p	hsa-mir-328	CUGGCCCUCUCUGCCCUUCCGU	3	4	3
hsa-miR-329-3p	hsa-mir-329-1	AACACACCUGGUUAACCUCUUU		0
hsa-miR-329-3p	hsa-mir-329-2	AACACACCUGGUUAACCUCUUU		0
hsa-miR-329-5p	hsa-mir-329-1	GAGGUUUUCUGGGUUUCUGUUUC	0
hsa-miR-329-5p	hsa-mir-329-2	GAGGUUUUCUGGGUUUCUGUUUC	0
hsa-miR-330-3p	hsa-mir-330	GCAAAGCACACGGCCUGCAGAGA	4	2	1
hsa-miR-331-3p	hsa-mir-331	GCCCCUGGGCCUAUCCUAGAA		1	1
hsa-miR-335-3p	hsa-mir-335	UUUUUCAUUAUUGCUCCUGACC	2	4	3
hsa-miR-337-3p	hsa-mir-337	CUCCUAUAUGAUGCCUUUCUUC	0	1
hsa-miR-337-5p	hsa-mir-337	GAACGGCUUCAUACAGGAGUU	1
hsa-miR-339-3p	hsa-mir-339	UGAGCGCCUCGACGACAGAGCCG	4	5	2
hsa-miR-339-5p	hsa-mir-339	UCCCUGUCCUCCAGGAGCUCACG	5	4	4
hsa-miR-33a-5p	hsa-mir-33a	GUGCAUUGUAGUUGCAUUGCA			0
hsa-miR-340-3p	hsa-mir-340	UCCGUCUCAGUUACUUUAUAGC	1	1	4
hsa-miR-340-5p	hsa-mir-340	UUAUAAAGCAAUGAGACUGAUU	81	104	117
hsa-miR-342-3p	hsa-mir-342	UCUCACACAGAAAUCGCACCCGU	1	1
hsa-miR-345-5p	hsa-mir-345	GCUGACUCCUAGUCCAGGGCUC	9	10	9
hsa-miR-34a-5p	hsa-mir-34a	UGGCAGUGUCUUAGCUGGUUGU	1	0	1
hsa-miR-34c-3p	hsa-mir-34c	AAUCACUAACCACACGGCCAGG	1	2	1
hsa-miR-34c-5p	hsa-mir-34c	AGGCAGUGUAGUUAGCUGAUUGC	89	78	122
hsa-miR-361-3p	hsa-mir-361	UCCCCCAGGUGUGAUUCUGAUUU	88	81	53
hsa-miR-361-5p	hsa-mir-361	UUAUCAGAAUCUCCAGGGGUAC	4	4	3
hsa-miR-3613-5p	hsa-mir-3613	UGUUGUACUUUUUUUUUUGUUC	3	3	2
hsa-miR-3615	hsa-mir-3615	UCUCUCGGCUCCUCGCGGCUC	2	1
hsa-miR-362-3p	hsa-mir-362	AACACACCUAUUCAAGGAUUCA	0		0
hsa-miR-362-5p	hsa-mir-362	AAUCCUUGGAACCUAGGUGUGAGU	11	8	4
hsa-miR-363-3p	hsa-mir-363	AAUUGCACGGUAUCCAUCUGUA	4	5	3
hsa-miR-365a-3p	hsa-mir-365a	UAAUGCCCCUAAAAAUCCUUAU	7	5	3
hsa-miR-365a-5p	hsa-mir-365a	AGGGACUUUUGGGGGCAGAUGUG	41	28	24
hsa-miR-365b-3p	hsa-mir-365b	UAAUGCCCCUAAAAAUCCUUAU	7	5	3
hsa-miR-365b-5p	hsa-mir-365b	AGGGACUUUCAGGGGCAGCUGU	0		0
hsa-miR-3661	hsa-mir-3661	UGACCUGGGACUCGGACAGCUG		1	0
hsa-miR-3662	hsa-mir-3662	GAAAAUGAUGAGUAGUGACUGAUG	1	1	2
hsa-miR-3677-3p	hsa-mir-3677	CUCGUGGGCUCUGGCCACGGCC		1
hsa-miR-3682-3p	hsa-mir-3682	UGAUGAUACAGGUGGAGGUAG			0
hsa-miR-369-3p	hsa-mir-369	AAUAAUACAUGGUUGAUCUUU	12	6	4
hsa-miR-369-5p	hsa-mir-369	AGAUCGACCGUGUUAUAUUCGC			1
hsa-miR-370-3p	hsa-mir-370	GCCUGCUGGGGUGGAACCUGGU	638	456	462
hsa-miR-370-5p	hsa-mir-370	CAGGUCACGUCUCUGCAGUUAC			0
hsa-miR-372-3p	hsa-mir-372	AAAGUGCUGCGACAUUUGAGCGU		18	1
hsa-miR-374a-3p	hsa-mir-374a	CUUAUCAGAUUGUAUUGUAAUU	14	19	20
hsa-miR-374a-5p	hsa-mir-374a	UUAUAAUACAACCUGAUAAGUG	2	4	3
hsa-miR-374b-3p	hsa-mir-374b	CUUAGCAGGUUGUAUUAUCAUU		1	1
hsa-miR-374b-5p	hsa-mir-374b	AUAUAAUACAACCUGCUAAGUG	17	24	24
hsa-miR-375-3p	hsa-mir-375	UUUGUUCGUUCGGCUCGCGUGA	11	9	4
hsa-miR-376a-3p	hsa-mir-376a-1	AUCAUAGAGGAAAAUCCACGU	1	0	1
hsa-miR-376a-3p	hsa-mir-376a-2	AUCAUAGAGGAAAAUCCACGU	1	0	1
hsa-miR-376b-3p	hsa-mir-376b	AUCAUAGAGGAAAAUCCAUGUU	1	1	1
hsa-miR-376c-3p	hsa-mir-376c	AACAUAGAGGAAAUUCCACGU	9	8	3
hsa-miR-377-3p	hsa-mir-377	AUCACACAAAGGCAACUUUUGU	2	1	1
hsa-miR-377-5p	hsa-mir-377	AGAGGUUGCCCUUGGUGAAUUC	2	1	0
hsa-miR-378a-3p	hsa-mir-378a	ACUGGACUUGGAGUCAGAAGGC	1590	1212	1150
hsa-miR-378a-5p	hsa-mir-378a	CUCCUGACUCCAGGUCCUGUGU	13	12	12
hsa-miR-378d	hsa-mir-378d-2	ACUGGACUUGGAGUCAGAAA	1	1	1
hsa-miR-378d	hsa-mir-378d-1	ACUGGACUUGGAGUCAGAAA	1	1	1
hsa-miR-378f	hsa-mir-378f	ACUGGACUUGGAGCCAGAAG	1
hsa-miR-378g	hsa-mir-378g	ACUGGGCUUGGAGUCAGAAG			1
hsa-miR-379-5p	hsa-mir-379	UGGUAGACUAUGGAACGUAGG	266	172	169
hsa-miR-381-3p	hsa-mir-381	UAUACAAGGGCAAGCUCUCUGU	926	600	618
hsa-miR-382-3p	hsa-mir-382	AAUCAUUCACGGACAACACUU	10	5	3
hsa-miR-382-5p	hsa-mir-382	GAAGUUGUUCGUGGUGGAUUCG	16	7	8
hsa-miR-3909	hsa-mir-3909	UGUCCUCUAGGGCCUGCAGUCU	1	1	1
hsa-miR-3911	hsa-mir-3911	UGUGUGGAUCCUGGAGGAGGCA	0		0
hsa-miR-3928-3p	hsa-mir-3928	GGAGGAACCUUGGAGCUUCGGC	0	1
hsa-miR-3934-5p	hsa-mir-3934	UCAGGUGUGGAAACUGAGGCAG	1	0	0
hsa-miR-3940-3p	hsa-mir-3940	CAGCCCGGAUCCCAGCCCACUU	1	1
hsa-miR-409-3p	hsa-mir-409	GAAUGUUGCUCGGUGAACCCCU	246	172	204
hsa-miR-409-5p	hsa-mir-409	AGGUUACCCGAGCAACUUUGCAU	6	2	2
hsa-miR-410-3p	hsa-mir-410	AAUAUAACACAGAUGGCCUGU	1	1
hsa-miR-410-5p	hsa-mir-410	AGGUUGUCUGUGAUGAGUUCG		0
hsa-miR-411-5p	hsa-mir-411	UAGUAGACCGUAUAGCGUACG	45	41	46
hsa-miR-421	hsa-mir-421	AUCAACAGACAUUAAUUGGGCGC	2	1	2
hsa-miR-423-3p	hsa-mir-423	AGCUCGGUCUGAGGCCCCUCAGU	390	315	253
hsa-miR-423-5p	hsa-mir-423	UGAGGGGCAGAGAGCGAGACUUU	153	125	110
hsa-miR-424-3p	hsa-mir-424	CAAAACGUGAGGCGCUGCUAU	4	6	7
hsa-miR-424-5p	hsa-mir-424	CAGCAGCAAUUCAUGUUUUGAA	1	2	2
hsa-miR-425-3p	hsa-mir-425	AUCGGGAAUGUCGUGUCCGCCC		1	1
hsa-miR-425-5p	hsa-mir-425	AAUGACACGAUCACUCCCGUUGA	17	18	16
hsa-miR-4286	hsa-mir-4286	ACCCCACUCCUGGUACC	3	1	1
hsa-miR-431-5p	hsa-mir-431	UGUCUUGCAGGCCGUCAUGCA	3	3	4
hsa-miR-432-5p	hsa-mir-432	UCUUGGAGUAGGUCAUUGGGUGG	1	0	1
hsa-miR-433-3p	hsa-mir-433	AUCAUGAUGGGCUCCUCGGUGU	4	2	3
hsa-miR-4470	hsa-mir-4470	UGGCAAACGUGGAAGCCGAGA	1
hsa-miR-4473	hsa-mir-4473	CUAGUGCUCUCCGUUACAAGUA	3	3	3
hsa-miR-4488	hsa-mir-4488	AGGGGGCGGGCUCCGGCG			1
hsa-miR-4504	hsa-mir-4504	UGUGACAAUAGAGAUGAACAUG	1	0
hsa-miR-450a-1-3p	hsa-mir-450a-1	AUUGGGAACAUUUUGCAUGUAU		0
hsa-miR-450a-5p	hsa-mir-450a-1	UUUUGCGAUGUGUUCCUAAUAU	1	4	3
hsa-miR-450a-5p	hsa-mir-450a-2	UUUUGCGAUGUGUUCCUAAUAU	1	4	3
hsa-miR-450b-5p	hsa-mir-450b	UUUUGCAAUAUGUUCCUGAAUA	1	2	5
hsa-miR-451a	hsa-mir-451a	AAACCGUUACCAUUACUGAGUU	322	462	280
hsa-miR-452-5p	hsa-mir-452	AACUGUUUGCAGAGGAAACUGA	16	18	10
hsa-miR-454-3p	hsa-mir-454	UAGUGCAAUAUUGCUUAUAGGGU	1	1
hsa-miR-455-3p	hsa-mir-455	GCAGUCCAUGGGCAUAUACAC		1
hsa-miR-455-5p	hsa-mir-455	UAUGUGCCUUUGGACUACAUCG	80	47	26
hsa-miR-4638-5p	hsa-mir-4638	ACUCGGCUGCGGUGGACAAGU	1
hsa-miR-4661-5p	hsa-mir-4661	AACUAGCUCUGUGGAUCCUGAC	4	6	5
hsa-miR-4664-3p	hsa-mir-4664	CUUCCGGUCUGUGAGCCCCGUC	3	3	4
hsa-miR-4671-3p	hsa-mir-4671	UUAGUGCAUAGUCUUUGGUCU	0		1
hsa-miR-4671-5p	hsa-mir-4671	ACCGAAGACUGUGCGCUAAUCU	2	2	3
hsa-miR-4676-5p	hsa-mir-4676	GAGCCAGUGGUGAGACAGUGA			1
hsa-miR-4677-3p	hsa-mir-4677	UCUGUGAGACCAAAGAACUACU	2	1	1
hsa-miR-4684-3p	hsa-mir-4684	UGUUGCAAGUCGGUGGAGACGU	1	0	1
hsa-miR-4690-3p	hsa-mir-4690	GCAGCCCAGCUGAGGCCUCUG		1	1
hsa-miR-4731-3p	hsa-mir-4731	CACACAAGUGGCCCCCAACACU		0
hsa-miR-4746-5p	hsa-mir-4746	CCGGUCCCAGGAGAACCUGCAGA	11	11	17
hsa-miR-4755-5p	hsa-mir-4755	UUUCCCUUCAGAGCCUGGCUUU			0
hsa-miR-4768-5p	hsa-mir-4768	AUUCUCUCUGGAUCCCAUGGAU		0
hsa-miR-4787-3p	hsa-mir-4787	GAUGCGCCGCCCACUGCCCCGCGC		0
hsa-miR-4791	hsa-mir-4791	UGGAUAUGAUGACUGAAA		0
hsa-miR-4794	hsa-mir-4794	UCUGGCUAUCUCACGAGACUGU	1
hsa-miR-4796-5p	hsa-mir-4796	UGUCUAUACUCUGUCACUUUAC			1
hsa-miR-4798-3p	hsa-mir-4798	AACUCACGAAGUAUACCGAAGU	0
hsa-miR-4798-5p	hsa-mir-4798	UUCGGUAUACUUUGUGAAUUGG	2	1	1
hsa-miR-4802-3p	hsa-mir-4802	UACAUGGAUGGAAACCUUCAAGC			0
hsa-miR-484	hsa-mir-484	UCAGGCUCAGUCCCCUCCCGAU	48	38	28
hsa-miR-485-3p	hsa-mir-485	GUCAUACACGGCUCUCCUCUCU	3	4	0
hsa-miR-485-5p	hsa-mir-485	AGAGGCUGGCCGUGAUGAAUUC	3	3	2
hsa-miR-486-3p	hsa-mir-486-1	CGGGGCAGCUCAGUACAGGAU	6	0
hsa-miR-486-3p	hsa-mir-486-2	CGGGGCAGCUCAGUACAGGAU	6	0
hsa-miR-486-5p	hsa-mir-486-1	UCCUGUACUGAGCUGCCCCGAG	64	81	53
hsa-miR-486-5p	hsa-mir-486-2	UCCUGUACUGAGCUGCCCCGAG	64	81	53
hsa-miR-487a-3p	hsa-mir-487a	AAUCAUACAGGGACAUCCAGUU	0	1	1
hsa-miR-487b-3p	hsa-mir-487b	AAUCGUACAGGGUCAUCCACUU	2	1	1
hsa-miR-487b-5p	hsa-mir-487b	GUGGUUAUCCCUGUCCUGUUCG		1
hsa-miR-493-3p	hsa-mir-493	UGAAGGUCUACUGUGUGCCAGG	84	62	73
hsa-miR-493-5p	hsa-mir-493	UUGUACAUGGUAGGCUUUCAUU	9	8	6
hsa-miR-495-3p	hsa-mir-495	AAACAAACAUGGUGCACUUCUU	27	31	19
hsa-miR-499a-5p	hsa-mir-499a	UUAAGACUUGCAGUGAUGUUU		1	0
hsa-miR-500a-3p	hsa-mir-500a	AUGCACCUGGGCAAGGAUUCUG	2	1	0
hsa-miR-501-3p	hsa-mir-501	AAUGCACCCGGGCAAGGAUUCU	16	9	11
hsa-miR-5010-3p	hsa-mir-5010	UUUUGUGUCUCCCAUUCCCCAG	0
hsa-miR-502-3p	hsa-mir-502	AAUGCACCUGGGCAAGGAUUCA	25	25	25
hsa-miR-503-5p	hsa-mir-503	UAGCAGCGGGAACAGUUCUGCAG	1
hsa-miR-505-3p	hsa-mir-505	CGUCAACACUUGCUGGUUUCCU	1		1
hsa-miR-5094	hsa-mir-5094	AAUCAGUGAAUGCCUUGAACCU	0
hsa-miR-532-3p	hsa-mir-532	CCUCCCACACCCAAGGCUUGCA	3	3	3
hsa-miR-532-5p	hsa-mir-532	CAUGCCUUGAGUGUAGGACCGU	364	374	352
hsa-miR-539-3p	hsa-mir-539	AUCAUACAAGGACAAUUUCUUU	4	4	2
hsa-miR-539-5p	hsa-mir-539	GGAGAAAUUAUCCUUGGUGUGU	0
hsa-miR-541-3p	hsa-mir-541	UGGUGGGCACAGAAUCUGGACU	1
hsa-miR-542-3p	hsa-mir-542	UGUGACAGAUUGAUAACUGAAA	13	13	15
hsa-miR-543	hsa-mir-543	AAACAUUCGCGGUGCACUUCUU	18	17	11
hsa-miR-548ah-3p	hsa-mir-548ah	CAAAAACUGCAGUUACUUUUGC	1	1	1
hsa-miR-548aq-3p	hsa-mir-548aq	CAAAAACUGCAAUUACUUUUGC		1	0
hsa-miR-548b-3p	hsa-mir-548b	CAAGAACCUCAGUUGCUUUUGU	1
hsa-miR-548bc	hsa-mir-548bc	AAAAACUGUGAUUACUUUUGC	2	4	5
hsa-miR-548e-3p	hsa-mir-548e	AAAAACUGAGACUACUUUUGCA	6	9	11
hsa-miR-548j-5p	hsa-mir-548j	AAAAGUAAUUGCGGUCUUUGGU			1
hsa-miR-548k	hsa-mir-548k	AAAAGUACUUGCGGAUUUUGCU	6	8	6
hsa-miR-548o-3p	hsa-mir-548o	CCAAAACUGCAGUUACUUUUGC	6	8	8
hsa-miR-548o-3p	hsa-mir-548o-2	CCAAAACUGCAGUUACUUUUGC	6	8	8
hsa-miR-548u	hsa-mir-548u	CAAAGACUGCAAUUACUUUUGCG	2	3	4
hsa-miR-550a-3p	hsa-mir-550a-1	UGUCUUACUCCCUCAGGCACAU	0
hsa-miR-550a-3p	hsa-mir-550a-2	UGUCUUACUCCCUCAGGCACAU	0
hsa-miR-550a-3p	hsa-mir-550a-3	UGUCUUACUCCCUCAGGCACAU	0
hsa-miR-550a-5p	hsa-mir-550a-1	AGUGCCUGAGGGAGUAAGAGCCC		0
hsa-miR-550a-5p	hsa-mir-550a-2	AGUGCCUGAGGGAGUAAGAGCCC		0
hsa-miR-552-3p	hsa-mir-552	AACAGGUGACUGGUUAGACAA	0
hsa-miR-5582-3p	hsa-mir-5582	UAAAACUUUAAGUGUGCCUAGG		0
hsa-miR-5584-5p	hsa-mir-5584	CAGGGAAAUGGGAAGAACUAGA		0
hsa-miR-561-5p	hsa-mir-561	AUCAAGGAUCUUAAACUUUGCC	0	1	1
hsa-miR-5690	hsa-mir-5690	UCAGCUACUACCUCUAUUAGG			0
hsa-miR-5699-5p	hsa-mir-5699	UGCCCCAACAAGGAAGGACAAG	1
hsa-miR-570-3p	hsa-mir-570	CGAAAACAGCAAUUACCUUUGC	0
hsa-miR-574-3p	hsa-mir-574	CACGCUCAUGCACACACCCACA	10	9	9
hsa-miR-574-5p	hsa-mir-574	UGAGUGUGUGUGUGUGAGUGUGU	16	16	23
hsa-miR-576-3p	hsa-mir-576	AAGAUGUGGAAAAAUUGGAAUC	13	11	10
hsa-miR-576-5p	hsa-mir-576	AUUCUAAUUUCUCCACGUCUUU	5	11	7
hsa-miR-579-3p	hsa-mir-579	UUCAUUUGGUAUAAACCGCGAUU		0
hsa-miR-579-5p	hsa-mir-579	UCGCGGUUUGUGCCAGAUGACG	1	1	1
hsa-miR-580-3p	hsa-mir-580	UUGAGAAUGAUGAAUCAUUAGG		1	1
hsa-miR-581	hsa-mir-581	UCUUGUGUUCUCUAGAUCAGU			0
hsa-miR-582-3p	hsa-mir-582	UAACUGGUUGAACAACUGAACC	34	34	31
hsa-miR-582-5p	hsa-mir-582	UUACAGUUGUUCAACCAGUUACU	1	2	1
hsa-miR-584-5p	hsa-mir-584	UUAUGGUUUGCCUGGGACUGAG	1	0	1
hsa-miR-585-5p	hsa-mir-585	CUAGCACACAGAUACGCCCAGA			0
hsa-miR-589-3p	hsa-mir-589	UCAGAACAAAUGCCGGUUCCCAGA	0
hsa-miR-589-5p	hsa-mir-589	UGAGAACCACGUCUGCUCUGAG	2	1	2
hsa-miR-590-3p	hsa-mir-590	UAAUUUUAUGUAUAAGCUAGU	1	1	1
hsa-miR-597-5p	hsa-mir-597	UGUGUCACUCGAUGACCACUGU	1	1	1
hsa-miR-618	hsa-mir-618	AAACUCUACUUGUCCUUCUGAGU			0
hsa-miR-624-5p	hsa-mir-624	UAGUACCAGUACCUUGUGUUCA			1
hsa-miR-625-3p	hsa-mir-625	GACUAUAGAACUUUCCCCCUCA	7	5	9
hsa-miR-625-5p	hsa-mir-625	AGGGGGAAAGUUCUAUAGUCC			0
hsa-miR-628-5p	hsa-mir-628	AUGCUGACAUAUUUACUAGAGG			0
hsa-miR-629-5p	hsa-mir-629	UGGGUUUACGUUGGGAGAACU	26	27	16
hsa-miR-641	hsa-mir-641	AAAGACAUAGGAUAGAGUCACCUC	1		0
hsa-miR-6501-5p	hsa-mir-6501	AGUUGCCAGGGCUGCCUUUGGU			0
hsa-miR-6505-5p	hsa-mir-6505	UUGGAAUAGGGGAUAUCUCAGC		0
hsa-miR-651-5p	hsa-mir-651	UUUAGGAUAAGCUUGACUUUUG	1	1	1
hsa-miR-652-3p	hsa-mir-652	AAUGGCGCCACUAGGGUUGUG	26	32	21
hsa-miR-654-3p	hsa-mir-654	UAUGUCUGCUGACCAUCACCUU	0
hsa-miR-654-5p	hsa-mir-654	UGGUGGGCCGCAGAACAUGUGC	8	7	3
hsa-miR-655-3p	hsa-mir-655	AUAAUACAUGGUUAACCUCUUU	2	1	1
hsa-miR-656-3p	hsa-mir-656	AAUAUUAUACAGUCAACCUCU		1
hsa-miR-659-5p	hsa-mir-659	AGGACCUUCCCUGAACCAAGGA	1	1	0
hsa-miR-660-5p	hsa-mir-660	UACCCAUUGCAUAUCGGAGUUG	2	2	1
hsa-miR-664a-3p	hsa-mir-664a	UAUUCAUUUAUCCCCAGCCUACA	1	1	1
hsa-miR-664b-3p	hsa-mir-664b	UUCAUUUGCCUCCCAGCCUACA	1
hsa-miR-671-3p	hsa-mir-671	UCCGGUUCUCAGGGCUCCACC	4	4	3
hsa-miR-671-5p	hsa-mir-671	AGGAAGCCCUGGAGGGGCUGGAG		1
hsa-miR-6720-3p	hsa-mir-6720	CGCGCCUGCAGGAACUGGUAGA	1		0
hsa-miR-6734-5p	hsa-mir-6734	UUGAGGGGAGAAUGAGGUGGAGA	0
hsa-miR-6753-3p	hsa-mir-6753	UGGUCUGUCUCUGCCCUGGCAC			0
hsa-miR-6813-5p	hsa-mir-6813	CAGGGGCUGGGGUUUCAGGUUCU			0
hsa-miR-6840-5p	hsa-mir-6840	ACCCCCGGGCAAAGACCUGCAGAU		0
hsa-miR-6842-3p	hsa-mir-6842	UUGGCUGGUCUCUGCUCCGCAG	0	0	1
hsa-miR-6852-5p	hsa-mir-6852	CCCUGGGGUUCUGAGGACAUG			0
hsa-miR-6866-5p	hsa-mir-6866	UUAGAGGCUGGAAUAGAGAUUCU	1	1	0
hsa-miR-7-1-3p	hsa-mir-7-1	CAACAAAUCACAGUCUGCCAUA		1	1
hsa-miR-7-5p	hsa-mir-7-1	UGGAAGACUAGUGAUUUUGUUGUU	528	494	735
hsa-miR-7-5p	hsa-mir-7-2	UGGAAGACUAGUGAUUUUGUUGUU	528	494	735
hsa-miR-7-5p	hsa-mir-7-3	UGGAAGACUAGUGAUUUUGUUGUU	528	494	735
hsa-miR-744-5p	hsa-mir-744	UGCGGGGCUAGGGCUAACAGCA	105	110	91
hsa-miR-758-3p	hsa-mir-758	UUUGUGACCUGGUCCACUAACC	4	1	3
hsa-miR-760	hsa-mir-760	CGGCUCUGGGUCUGUGGGGA		0
hsa-miR-769-5p	hsa-mir-769	UGAGACCUCUGGGUUCUGAGCU	85	81	46
hsa-miR-7706	hsa-mir-7706	UGAAGCGCCUGUGCUCUGCCGAGA	2	3	2
hsa-miR-7974	hsa-mir-7974	AGGCUGUGAUGCUCUCCUGAGCCC	135	88	77
hsa-miR-7976	hsa-mir-7976	UGCCCUGAGACUUUUGCUC	1		1
hsa-miR-889-3p	hsa-mir-889	UUAAUAUCGGACAACCAUUGU	7	4	6
hsa-miR-889-5p	hsa-mir-889	AAUGGCUGUCCGUAGUAUGGUC			0
hsa-miR-9-3p	hsa-mir-9-1	AUAAAGCUAGAUAACCGAAAGU	0	0
hsa-miR-9-3p	hsa-mir-9-2	AUAAAGCUAGAUAACCGAAAGU	0	0
hsa-miR-9-3p	hsa-mir-9-3	AUAAAGCUAGAUAACCGAAAGU	0	0
hsa-miR-9-5p	hsa-mir-9-1	UCUUUGGUUAUCUAGCUGUAUGA	37	30	13
hsa-miR-9-5p	hsa-mir-9-2	UCUUUGGUUAUCUAGCUGUAUGA	37	30	13
hsa-miR-9-5p	hsa-mir-9-3	UCUUUGGUUAUCUAGCUGUAUGA	37	30	13
hsa-miR-92a-1-5p	hsa-mir-92a-1	AGGUUGGGAUCGGUUGCAAUGCU	6	6	6
hsa-miR-92a-3p	hsa-mir-92a-1	UAUUGCACUUGUCCCGGCCUGU	337	247	184
hsa-miR-92a-3p	hsa-mir-92a-2	UAUUGCACUUGUCCCGGCCUGU	337	247	184
hsa-miR-92b-3p	hsa-mir-92b	UAUUGCACUCGUCCCGGCCUCC	96	82	82
hsa-miR-92b-5p	hsa-mir-92b	AGGGACGGGACGCGGUGCAGUG	1	1	1
hsa-miR-93-3p	hsa-mir-93	ACUGCUGAGCUAGCACUUCCCG		1	0
hsa-miR-93-5p	hsa-mir-93	CAAAGUGCUGUUCGUGCAGGUAG	125	102	74
hsa-miR-937-3p	hsa-mir-937	AUCCGCGCUCUGACUCUCUGCC	2
hsa-miR-941	hsa-mir-941-1	CACCCGGCUGUGUGCACAUGUGC	15	14	13
hsa-miR-941	hsa-mir-941-2	CACCCGGCUGUGUGCACAUGUGC	15	14	13
hsa-miR-941	hsa-mir-941-3	CACCCGGCUGUGUGCACAUGUGC	15	14	13
hsa-miR-941	hsa-mir-941-4	CACCCGGCUGUGUGCACAUGUGC	15	14	13
hsa-miR-941	hsa-mir-941-5	CACCCGGCUGUGUGCACAUGUGC	15	14	13
hsa-miR-942-3p	hsa-mir-942	CACAUGGCCGAAACAGAGAAGU	0	2	1
hsa-miR-942-5p	hsa-mir-942	UCUUCUCUGUUUUGGCCAUGUG	1	1	1
hsa-miR-95-3p	hsa-mir-95	UUCAACGGGUAUUUAUUGAGCA	1	0
hsa-miR-96-5p	hsa-mir-96	UUUGGCACUAGCACAUUUUUGCU	81	68	52
hsa-miR-98-5p	hsa-mir-98	UGAGGUAGUAAGUUGUAUUGUU	18	15	14
hsa-miR-99a-5p	hsa-mir-99a	AACCCGUAGAUCCGAUCUUGUG	15	19	11
hsa-miR-99b-3p	hsa-mir-99b	CAAGCUCGUGUCUGUGGGUCCG	66	51	53
hsa-miR-99b-5p	hsa-mir-99b	CACCCGUAGAACCGACCUUGCG	1246	920	840
hsa-miR-novel-chr10_116	hsa-mir-novel-chr10_116	AGCCUGGAAGCUGGAGCCUGCAGUG	2	1	0
hsa-miR-novel-chr10_1252	hsa-mir-novel-chr10_1252	ACUCGGCGUGGCGUCGGUCGUGG	128	95	64
hsa-miR-novel-chr10_155	hsa-mir-novel-chr10_155	CGGCGGCGGCGGCAGGCGG	3	1
hsa-miR-novel-chr10_186	hsa-mir-novel-chr10_186	UGGCUGGCUGCUCCGGGCACUG	1	1
hsa-miR-novel-chr10_736	hsa-mir-novel-chr10_736	UUAGGGCCCUGGCUCCAUC	2	3	2
hsa-miR-novel-chr11_1573	hsa-mir-novel-chr11_1573	UUUCUGCUUACAUGAUCUCUGC		1	0
hsa-miR-novel-chr11_1596	hsa-mir-novel-chr11_1596	CCGCCCCCCGGCCCCGC	3	1
hsa-miR-novel-chr11_1832	hsa-mir-novel-chr11_1832	CCAGGCUGCCCUCUCCCA			1
hsa-miR-novel-chr11_1954	hsa-mir-novel-chr11_1954	UAUCCGCUGGCUUACUCUCUCU			1
hsa-miR-novel-chr11_2093	hsa-mir-novel-chr11_2093	AUUCGCUGGGAAUUCAGCCUCU		1
hsa-miR-novel-chr11_2196	hsa-mir-novel-chr11_2196	AGGACCCUGCAGGAAUGGACGU		0
hsa-miR-novel-chr11_2254	hsa-mir-novel-chr11_2254	CUGUGCGUGUGACAGCGGCUGAU	20	25	15
hsa-miR-novel-chr11_2720	hsa-mir-novel-chr11_2720	AGAUGUGAUGAAGGAUUCUGACC	1		0
hsa-miR-novel-chr11_3006	hsa-mir-novel-chr11_3006	CACCACAAUCGGAUACUUGCU			1
hsa-miR-novel-chr12_3238	hsa-mir-novel-chr12_3238	GAAUAGUUUUAGUAACUCUUGA			1
hsa-miR-novel-chr12_3519	hsa-mir-novel-chr12_3519	GAUUCAGGCGUGUAAACCAG			1
hsa-miR-novel-chr12_3537	hsa-mir-novel-chr12_3537	GGUUCCAUAGUGUAGUGGUU		0
hsa-miR-novel-chr12_3769	hsa-mir-novel-chr12_3769	UUGGGCAGCUCUUUGCAGUA		1
hsa-miR-novel-chr12_4006	hsa-mir-novel-chr12_4006	AGGGGGAACGCUGGCCUCUGA			0
hsa-miR-novel-chr12_4344	hsa-mir-novel-chr12_4344	AAGUCAUUGGAGGGUUUGAGCA			0
hsa-miR-novel-chr12_4355	hsa-mir-novel-chr12_4355	UUCUGCAAUUAUCACAUU		1	1
hsa-miR-novel-chr12_4590	hsa-mir-novel-chr12_4590	UAGGUCACUGGGGUCAGAGCCA		1
hsa-miR-novel-chr12_4677	hsa-mir-novel-chr12_4677	UGUGACCCCAAAACUCAGAACUGU	1
hsa-miR-novel-chr13_4879	hsa-mir-novel-chr13_4879	UCAGAUUCUGGAUUUCU			1
hsa-miR-novel-chr13_4924	hsa-mir-novel-chr13_4924	AAAAUGCAGAUCCUGAAA	4	2
hsa-miR-novel-chr14_5969	hsa-mir-novel-chr14_5969	UCCAGCAGGACUGAUGCUCC	0
hsa-miR-novel-chr14_5970	hsa-mir-novel-chr14_5970	UCCAGCAGGACUGAUGCUCC	0
hsa-miR-novel-chr14_6279	hsa-mir-novel-chr14_6279	GUGAAAUGUUUAGGACCACU	0
hsa-miR-novel-chr14_6564	hsa-mir-novel-chr14_6564	GGAGAAGUGGCAGGAAGGAGAAUUC		1
hsa-miR-novel-chr14_6768	hsa-mir-novel-chr14_6768	CUUGCUCUGCUCUCCCUUGUACU			2
hsa-miR-novel-chr15_7240	hsa-mir-novel-chr15_7240	AGGGAGGUUAUGAUUAAC	1
hsa-miR-novel-chr15_7318	hsa-mir-novel-chr15_7318	CUUGGGCCCUGGACUCA	2	1	2
hsa-miR-novel-chr15_7475	hsa-mir-novel-chr15_7475	UUGCUGUGAUGAUGUUCUGAGCUC			1
hsa-miR-novel-chr15_7573	hsa-mir-novel-chr15_7573	AGUGUGGGCUCUGAUUGGCAGA	1
hsa-miR-novel-chr15_7623	hsa-mir-novel-chr15_7623	UGGGUUUACGUUGGGAGAACUU	39	44	23
hsa-miR-novel-chr16_7814	hsa-mir-novel-chr16_7814	CUAAGCCAGGGAUUGUGGGU	101	85	73
hsa-miR-novel-chr16_8154	hsa-mir-novel-chr16_8154	GCCCUGUGGAACGCAAG	0		1
hsa-miR-novel-chr16_8445	hsa-mir-novel-chr16_8445	UCUGGAAAAGAAUUUGGA	6	8	4
hsa-miR-novel-chr16_8711	hsa-mir-novel-chr16_8711	CCGCCCCCCGGCCCCGC	3	1
hsa-miR-novel-chr16_8712	hsa-mir-novel-chr16_8712	CCGCCCCCCGGCCCCGC	3	1
hsa-miR-novel-chr17_8794	hsa-mir-novel-chr17_8794	UUCAGGUCUGACUGUGCC		1
hsa-miR-novel-chr17_9290	hsa-mir-novel-chr17_9290	UAGCUUAUCAGACUGAUGUUGAC	198938	227082	222141
hsa-miR-novel-chr17_9323	hsa-mir-novel-chr17_9323	CUGCUGUGAUGACAUUC	46	43	38
hsa-miR-novel-chr17_9580	hsa-mir-novel-chr17_9580	GCCAUUCGGCUCUGAGGU	1
hsa-miR-novel-chr17_9582	hsa-mir-novel-chr17_9582	CGGUGUGAUGCGCUCUGUA	1
hsa-miR-novel-chr17_9713	hsa-mir-novel-chr17_9713	UCCAUGGGCACACCUGAAUGACA	2	3	1
hsa-miR-novel-chr17_9981	hsa-mir-novel-chr17_9981	UACCCUGUAGAUCCGAAUUUGU	528	621	493
hsa-miR-novel-chr17_9985	hsa-mir-novel-chr17_9985	GGCGACUGCCUCCCUGCUGUGAGC	3	4	1
hsa-miR-novel-chr18_10760	hsa-mir-novel-chr18_10760	AGAGACUGGGGAGAAACC	1
hsa-miR-novel-chr19_11107	hsa-mir-novel-chr19_11107	ACCAUCGACCGUUGAGUGGACC	0		0
hsa-miR-novel-chr19_11150	hsa-mir-novel-chr19_11150	GUGUGUGCACCUGUGUCUGUCUGU	0	1	1
hsa-miR-novel-chr19_11153	hsa-mir-novel-chr19_11153	AGGACGGUGAAUGGCUCUC			1
hsa-miR-novel-chr19_11353	hsa-mir-novel-chr19_11353	AGACACAUUUGGAGAGGGAAC	0
hsa-miR-novel-chr19_11441	hsa-mir-novel-chr19_11441	ACACUUGUAUGCUAGCUC			0
hsa-miR-novel-chr19_11482	hsa-mir-novel-chr19_11482	UUAGUGGCUCCCUCUGCCUGCA	2	6	5
hsa-miR-novel-chr19_11513	hsa-mir-novel-chr19_11513	AGGGCCUGUGCUGCUGGU			1
hsa-miR-novel-chr19_11561	hsa-mir-novel-chr19_11561	UAGAGGCACAAGACUGAG	1	0	0
hsa-miR-novel-chr19_11576	hsa-mir-novel-chr19_11576	CAGCCCGGAUCCCAGCCCACU		1	1
hsa-miR-novel-chr19_11654	hsa-mir-novel-chr19_11654	CACUUGCAGUUUCUGAA	1	2
hsa-miR-novel-chr19_11801	hsa-mir-novel-chr19_11801	AGGCUGAGGCUCGAGAUU			1
hsa-miR-novel-chr1_12092	hsa-mir-novel-chr1_12092	CCAACGUGGAUACCCUGGGA	0		3
hsa-miR-novel-chr1_12463	hsa-mir-novel-chr1_12463	CAUUGAUGAUCGUUCUUCUC		1
hsa-miR-novel-chr1_12509	hsa-mir-novel-chr1_12509	UAGACUUGGCUGUGUCCU	1	2	3
hsa-miR-novel-chr1_13023	hsa-mir-novel-chr1_13023	UUAGUUCUGUGGCAACAUCGA		0
hsa-miR-novel-chr1_13561	hsa-mir-novel-chr1_13561	AUAGGUAAAGAAUUUGAA		1
hsa-miR-novel-chr1_13732	hsa-mir-novel-chr1_13732	AGGACUUGCCUCAGGUG	50	38	55
hsa-miR-novel-chr1_13777	hsa-mir-novel-chr1_13777	UCAUGAGAGUUGUGUGAGAACCG		1
hsa-miR-novel-chr1_13938	hsa-mir-novel-chr1_13938	AUGGGAGGAUGAGGUCUGACC	1
hsa-miR-novel-chr1_14015	hsa-mir-novel-chr1_14015	AAAGCAGCUGUGCAACCA	0
hsa-miR-novel-chr1_14091	hsa-mir-novel-chr1_14091	GGCAGUGACUGUUCAGACGUCC	9	11	14
hsa-miR-novel-chr1_14461	hsa-mir-novel-chr1_14461	ACCGCGAGACUGAGAGGCAGA	1
hsa-miR-novel-chr1_14715	hsa-mir-novel-chr1_14715	AACAUUCAUUGCUGUCGGUGGGUU	3	2	1
hsa-miR-novel-chr20_15556	hsa-mir-novel-chr20_15556	GUGCUGUGGCCAGAAGAAA	1	0
hsa-miR-novel-chr20_15760	hsa-mir-novel-chr20_15760	AAAAGGGAAGAUUGUGGU	3	5	1
hsa-miR-novel-chr21_16528	hsa-mir-novel-chr21_16528	UCUCUGGGCCUGUGUCUU		0
hsa-miR-novel-chr22_17007	hsa-mir-novel-chr22_17007	CGGGCUCUACCUUCUUGU	1	1
hsa-miR-novel-chr2_17346	hsa-mir-novel-chr2_17346	GGGCCAUGAUGGACACUGAUG	1	2	3
hsa-miR-novel-chr2_17462	hsa-mir-novel-chr2_17462	AGCUAUAAGAUCUCUGUGUCUGU	0	0	1
hsa-miR-novel-chr2_18109	hsa-mir-novel-chr2_18109	GAUUUAGAGGGUGAACUCA	3	3	2
hsa-miR-novel-chr2_18278	hsa-mir-novel-chr2_18278	UACCCUGUAGAACCGAAUUUGU	66	91	73
hsa-miR-novel-chr2_18376	hsa-mir-novel-chr2_18376	AGAUAUUGGGCUGUACCA	11	13	7
hsa-miR-novel-chr2_18428	hsa-mir-novel-chr2_18428	AGCUGGGUUCAGAACGU	1	3
hsa-miR-novel-chr2_18620	hsa-mir-novel-chr2_18620	GUUGCAGAGGCUGUGACCGAC	1
hsa-miR-novel-chr2_18626	hsa-mir-novel-chr2_18626	ACCUGUGAUGUGGGCUCUGAUG	1
hsa-miR-novel-chr2_18692	hsa-mir-novel-chr2_18692	AAUGCAUGGGCUGUGAA		1
hsa-miR-novel-chr2_19361	hsa-mir-novel-chr2_19361	AGAUAUUCUAGACACUAUUCUG			1
hsa-miR-novel-chr2_19822	hsa-mir-novel-chr2_19822	AGAUUCUGUCCCCUGGCCUGGC	1
hsa-miR-novel-chr2_19826	hsa-mir-novel-chr2_19826	UAUCAAUGAUGCUUCUGAGA	3	1	1
hsa-miR-novel-chr3_19993	hsa-mir-novel-chr3_19993	CGGGUGCUGUAGGCUUU	264	427	69
hsa-miR-novel-chr3_20192	hsa-mir-novel-chr3_20192	AGCUGGUGUUGUGAAUCAGGCCGU	90	82	44
hsa-miR-novel-chr3_20480	hsa-mir-novel-chr3_20480	UGGCUUAGUAUUUCUUGAAGGA			1
hsa-miR-novel-chr3_20617	hsa-mir-novel-chr3_20617	CGGAGCUGAGGAUGGCUG			1
hsa-miR-novel-chr3_21026	hsa-mir-novel-chr3_21026	AAAGCAGGAUUCAGACUACA	12	2	3
hsa-miR-novel-chr3_21088	hsa-mir-novel-chr3_21088	AAGACAGAGUGCCACUUACUGA			0
hsa-miR-novel-chr3_21393	hsa-mir-novel-chr3_21393	AGUAAUGAUGUGUGCCUGAAG	8	5	4
hsa-miR-novel-chr4_22131	hsa-mir-novel-chr4_22131	GCCCAGGAUGAAACUCUGACA	1	1	0
hsa-miR-novel-chr4_22164	hsa-mir-novel-chr4_22164	UGCAGGGCUGGGCCUGGCAGUG		1
hsa-miR-novel-chr4_23337	hsa-mir-novel-chr4_23337	AGGACUUGUCUUAGGUG	4	1	3
hsa-miR-novel-chr4_23349	hsa-mir-novel-chr4_23349	UAAACUGCAUGCCUGCACACCA	0
hsa-miR-novel-chr5_24058	hsa-mir-novel-chr5_24058	UCCCUGUUCAGGCGCCA	1		1
hsa-miR-novel-chr5_24175	hsa-mir-novel-chr5_24175	CGGACGGGUGCCUGCCCCU			1
hsa-miR-novel-chr5_24480	hsa-mir-novel-chr5_24480	UGUGGUGAUGACAGACCUGAGC	1	1	1
hsa-miR-novel-chr5_24628	hsa-mir-novel-chr5_24628	AAGUUACUGAUAGUAGA	1	5	5
hsa-miR-novel-chr5_24967	hsa-mir-novel-chr5_24967	AGCUGUGCCCAGGAGUGU		0
hsa-miR-novel-chr5_24968	hsa-mir-novel-chr5_24968	AGCUGUGCCCAGGAGUGU		0
hsa-miR-novel-chr5_25640	hsa-mir-novel-chr5_25640	GUACAGUGAUGUCAGACCUGAGU	1	0
hsa-miR-novel-chr6_26585	hsa-mir-novel-chr6_26585	AUCUCGGACGAGCCCCCA	1
hsa-miR-novel-chr6_26976	hsa-mir-novel-chr6_26976	UUGUUGUUCUUGUUACU		1
hsa-miR-novel-chr6_27010	hsa-mir-novel-chr6_27010	CCGGAGUUGGACCUGGGACUUG	1	1	0
hsa-miR-novel-chr6_27265	hsa-mir-novel-chr6_27265	AUUAAUAAUGAGGAUUGUUGA	0	1
hsa-miR-novel-chr7_28000	hsa-mir-novel-chr7_28000	AGUGCCUGAGGGAGUAAGAGC	1	1	0
hsa-miR-novel-chr7_28020	hsa-mir-novel-chr7_28020	AGUGCCUGAGGGAGUAAGAGC	1	1	0
hsa-miR-novel-chr7_28705	hsa-mir-novel-chr7_28705	UCCGGUUCUCAGGGCUCCACCU	2	2	4
hsa-miR-novel-chr7_28750	hsa-mir-novel-chr7_28750	UGAGCGCCUCGACGACAGAGC	9	9	8
hsa-miR-novel-chr7_28889	hsa-mir-novel-chr7_28889	UGUCUUACUCCCUCAGGCACA	0
hsa-miR-novel-chr7_29055	hsa-mir-novel-chr7_29055	UGCCUGGGCUGGCUCUGUGGCUCU	0		1
hsa-miR-novel-chr8_30243	hsa-mir-novel-chr8_30243	AAGAAGCUGAAGAACUUUU	1	3
hsa-miR-novel-chr8_30422	hsa-mir-novel-chr8_30422	UGGGAAUGAGGCUUUGGGCGACA		1
hsa-miR-novel-chr8_31066	hsa-mir-novel-chr8_31066	CUAGACUGAAGCUCCUUGAGGA	1013	1126	1433
hsa-miR-novel-chr9_31336	hsa-mir-novel-chr9_31336	AGAGCAAAGAACCUGAGUGCCU	2	1	0
hsa-miR-novel-chr9_31346	hsa-mir-novel-chr9_31346	AGAGCAAAGAACCUGAGUGCCU	2	1	0
hsa-miR-novel-chr9_31487	hsa-mir-novel-chr9_31487	AUCACAUUGCCAGGGAUUACCACG	1	0	0
hsa-miR-novel-chr9_31565	hsa-mir-novel-chr9_31565	GAAAUGGUAGAAUGACAG	0
hsa-miR-novel-chr9_31758	hsa-mir-novel-chr9_31758	GAGAAGCUGGAGUCCCUGCU		1
hsa-miR-novel-chr9_31987	hsa-mir-novel-chr9_31987	AAAAGCUGUCCACUGUAGAGUU	1	0	1
hsa-miR-novel-chr9_32012	hsa-mir-novel-chr9_32012	AUGGGAAUGGAGCUCCCUGGAGU		1
hsa-miR-novel-chr9_32045	hsa-mir-novel-chr9_32045	AGAGCAAAGAACCUGAGUGCCU	2	1	0
hsa-miR-novel-chr9_32061	hsa-mir-novel-chr9_32061	AGAGCAAAGAACCUGAGUGCCU	2	1	0
hsa-miR-novel-chrX_33648	hsa-mir-novel-chrX_33648	UACCAGUGAGGCUGACAGAUG			0
hsa-miR-novel-chrX_33766	hsa-mir-novel-chrX_33766	AGCUACAUUGUCUGCUGGGUUU	195	197	111
hsa-miR-novel-chrX_33894	hsa-mir-novel-chrX_33894	AGGCUGAGGCUCUGGCCCC			1
hsa-miR-novel-chrX_34219	hsa-mir-novel-chrX_34219	UUUUGCGAUGUGUUCCUAAU	8	13	10

## Sheet: expression and FC
mature-miRNA	mature-sequence	Mean log2 (TPM+1)	Log2 (Mean shNAT10/pLKO.1)
hsa-miR-302d-3p	UAAGUGCUUCCAUGUUUGAGUGU	3.60619	2.66838
hsa-miR-32-5p	UAUUGCACAUUACUAAGUUGCA	3.93012	0.750022
hsa-miR-1278	UAGUACUGUGCAUAUCAUCUAU	4.70328	0.584963
hsa-miR-16-2-3p	CCAAUAUUACUGUGCUGCUUUA	4.66478	0.536053
hsa-miR-192-5p	CUGACCUAUGAAUUGACAGCC	3.66478	0.536053
hsa-miR-374b-5p	AUAUAAUACAACCUGCUAAGUG	4.48588	0.473931
hsa-miR-374a-3p	CUUAUCAGAUUGUAUUGUAAUU	4.20705	0.450661
hsa-miR-340-5p	UUAUAAAGCAAUGAGACUGAUU	6.65148	0.443348
hsa-miR-27b-3p	UUCACAGUGGCUAAGUUCUGC	9.89632	0.432002
hsa-miR-30c-5p	UGUAAACAUCCUACACUCUCAGC	4.84053	0.392317
hsa-miR-4746-5p	CCGGUCCCAGGAGAACCUGCAGA	3.77995	0.321928
hsa-miR-574-5p	UGAGUGUGUGUGUGUGAGUGUGU	4.2533	0.270089
hsa-miR-26a-5p	UUCAAGUAAUCCAGGAUAGGCU	8.05219	0.254348
hsa-miR-128-3p	UCACAGUGAACCGGUCUCUUU	7.32875	0.239466
hsa-miR-7-5p	UGGAAGACUAGUGAUUUUGUUGUU	9.17399	0.218491
hsa-miR-151a-3p	CUAGACUGAAGCUCCUUGAGG	9.94059	0.211064
hsa-miR-451a	AAACCGUUACCAUUACUGAGUU	8.44156	0.203768
hsa-miR-183-5p	UAUGGCACUGGUAGAAUUCACU	6.79955	0.191761
hsa-miR-34c-5p	AGGCAGUGUAGUUAGCUGAUUGC	6.57938	0.166358
hsa-let-7f-5p	UGAGGUAGUAGAUUGUAUAGUU	10.2488	0.118364
hsa-miR-30e-5p	UGUAAACAUCCUUGACUGGAAG	3.66195	0.115477
hsa-miR-125b-1-3p	ACGGGUUAGGCUCUUGGGAGCU	7.07552	0.113742
hsa-miR-27b-5p	AGAGCUUAGCUGAUUGGUGAAC	6.19014	0.0995357
hsa-miR-27a-3p	UUCACAGUGGCUAAGUUCCGC	3.87371	0.0995357
hsa-miR-542-3p	UGUGACAGAUUGAUAACUGAAA	3.87157	0.0995357
hsa-miR-144-3p	UACAGUAUAGAUGAUGUACU	6.22219	0.0862998
hsa-miR-25-3p	CAUUGCACUUGUCUCGGUCUGA	8.86028	0.0846122
hsa-miR-146b-5p	UGAGAACUGAAUUCCAUAGGCUG	4.14095	0.0824622
hsa-miR-345-5p	GCUGACUCCUAGUCCAGGGCUC	3.36776	0.0703893
hsa-miR-1180-3p	UUUCCGGCUCGCGUGGGUGUGU	6.9022	0.0662732
hsa-miR-21-5p	UAGCUUAUCAGACUGAUGUUGA	13.3255	0.0662253
hsa-miR-486-5p	UCCUGUACUGAGCUGCCCCGAG	6.04494	0.065095
hsa-miR-221-5p	ACCUGGCAUACAAUGUAGAUUU	3.52075	0.0588937
hsa-let-7d-5p	AGAGGUAGUAGGUUGCAUAGUU	5.66124	0.0285692
hsa-miR-652-3p	AAUGGCGCCACUAGGGUUGUG	4.7529	0.0264722
hsa-miR-502-3p	AAUGCACCUGGGCAAGGAUUCA	4.70044	0
hsa-miR-425-5p	AAUGACACGAUCACUCCCGUUGA	4.16844	0
hsa-miR-99a-5p	AACCCGUAGAUCCGAUCUUGUG	3.96896	0
hsa-miR-30e-3p	CUUUCAGUCGGAUGUUUACAGC	3.58496	0
hsa-miR-532-5p	CAUGCCUUGAGUGUAGGACCGU	8.50867	-0.00395801
hsa-miR-221-3p	AGCUACAUUGUCUGCUGGGUUUC	7.77595	-0.0455969
hsa-miR-411-5p	UAGUAGACCGUAUAGCGUACG	5.49016	-0.0478285
hsa-miR-30a-5p	UGUAAACAUCCUCGACUGGAAG	8.96248	-0.0571439
hsa-miR-28-3p	CACUAGAUUGUGAGCUCCUGGA	6.68609	-0.0625845
hsa-miR-744-5p	UGCGGGGCUAGGGCUAACAGCA	6.68197	-0.0625845
hsa-miR-582-3p	UAACUGGUUGAACAACUGAACC	5.08619	-0.0631938
hsa-miR-148b-3p	UCAGUGCAUCACAGAACUUUGU	5.73307	-0.0671142
hsa-miR-20a-5p	UAAAGUGCUUAUAGUGCAGGUAG	7.54904	-0.0724358
hsa-miR-126-3p	UCGUACCGUGAGUAAUAAUGCG	6.05211	-0.0751015
hsa-miR-10a-5p	UACCCUGUAGAUCCGAAUUUGUG	7.91616	-0.0912099
hsa-miR-152-3p	UCAGUGCAUGACAGAACUUGG	4.88776	-0.0962153
hsa-miR-495-3p	AAACAAACAUGGUGCACUUCUU	4.70976	-0.106915
hsa-miR-378a-5p	CUCCUGACUCCAGGUCCUGUGU	3.73608	-0.106915
hsa-miR-24-3p	UGGCUCAGUUCAGCAGGAACAG	9.02909	-0.11297
hsa-miR-185-5p	UGGAGAGAAAGGCAGUUCCUGA	8.35468	-0.115477
hsa-let-7g-5p	UGAGGUAGUAGUUUGUACAGUU	10.9862	-0.121083
hsa-miR-574-3p	CACGCUCAUGCACACACCCACA	3.36776	-0.137504
hsa-miR-941	CACCCGGCUGUGUGCACAUGUGC	3.90475	-0.142019
hsa-let-7i-5p	UGAGGUAGUAGUUUGUGCUGUU	13.651	-0.154175
hsa-miR-320a-3p	AAAAGCUGGGUUGAGAGGGCGA	9.42372	-0.156726
hsa-miR-182-5p	UUUGGCAAUGGUAGAACUCACACU	6.94901	-0.159199
hsa-miR-10b-5p	UACCCUGUAGAACCGAAUUUGUG	5.59019	-0.161281
hsa-miR-125a-5p	UCCCUGAGACCCUUUAACCUGUGA	5.79319	-0.165424
hsa-miR-30a-3p	CUUUCAGUCGGAUGUUUGCAGC	4.62806	-0.169925
hsa-miR-222-3p	AGCUACAUCUGGCUACUGGGU	6.20627	-0.175367
hsa-miR-27a-5p	AGGGCUUAGCUGCUUGUGAGCA	8.23588	-0.175727
hsa-miR-31-3p	UGCUAUGCCAACAUAUUGCCAU	4.52051	-0.176878
hsa-miR-103a-3p	AGCAGCAUUGUACAGGGCUAUGA	8.16127	-0.177675
hsa-miR-452-5p	AACUGUUUGCAGAGGAAACUGA	3.93161	-0.180572
hsa-let-7e-5p	UGAGGUAGGAGGUUGUAUAGUU	6.55846	-0.208587
hsa-miR-15b-5p	UAGCAGCACAUCAUGGUUUACA	4.96139	-0.222392
hsa-miR-92b-3p	UAUUGCACUCGUCCCGGCCUCC	6.45	-0.224873
hsa-miR-101-3p	UACAGUACUGUGAUAACUGAA	8.33634	-0.226728
hsa-miR-100-5p	AACCCGUAGAUCCGAACUUGUG	17.2825	-0.227922
hsa-miR-191-5p	CAACGGAAUCCCAAAAGCAGCUG	8.25762	-0.229772
hsa-let-7a-5p	UGAGGUAGUAGGUUGUAUAGUU	9.02181	-0.231976
hsa-miR-629-5p	UGGGUUUACGUUGGGAGAACU	4.5499	-0.263034
hsa-miR-22-3p	AAGCUGCCAGUUGAAGAACUGU	11.2899	-0.279982
hsa-miR-576-3p	AAGAUGUGGAAAAAUUGGAAUC	3.61725	-0.283793
hsa-miR-98-5p	UGAGGUAGUAAGUUGUAUUGUU	4.05161	-0.293731
hsa-miR-181a-5p	AACAUUCAACGCUGUCGGUGAGU	3.48511	-0.308122
hsa-miR-493-3p	UGAAGGUCUACUGUGUGCCAGG	6.19871	-0.311359
hsa-miR-30c-2-3p	CUGGGAGAAGGCUGUUUACUCU	5.4244	-0.321928
hsa-miR-99b-3p	CAAGCUCGUGUCUGUGGGUCCG	5.84047	-0.338169
hsa-miR-543	AAACAUUCGCGGUGCACUUCUU	4.00094	-0.341037
hsa-miR-106b-5p	UAAAGUGCUGACAGUGCAGAU	5.04363	-0.367732
hsa-miR-30b-5p	UGUAAACAUCCUACACUCAGCU	4.91361	-0.376563
hsa-miR-423-5p	UGAGGGGCAGAGAGCGAGACUUU	7.01283	-0.378043
hsa-miR-1185-1-3p	AUAUACAGGGGGAGACUCUUAU	3.44327	-0.378512
hsa-miR-19b-3p	UGUGCAAAUCCAUGCAAAACUGA	3.64309	-0.383329
hsa-miR-409-3p	GAAUGUUGCUCGGUGAACCCCU	7.68749	-0.386125
hsa-miR-361-3p	UCCCCCAGGUGUGAUUCUGAUUU	6.19606	-0.388271
hsa-miR-769-5p	UGAGACCUCUGGGUUCUGAGCU	6.1128	-0.415037
hsa-miR-22-5p	AGUUCUUCAGUGGCAAGCUUUA	3.88726	-0.415037
hsa-miR-125b-5p	UCCCUGAGACCCUAACUUGUGA	8.83806	-0.426265
hsa-miR-96-5p	UUUGGCACUAGCACAUUUUUGCU	6.06467	-0.426815
hsa-miR-378a-3p	ACUGGACUUGGAGUCAGAAGGC	10.3496	-0.428704
hsa-miR-16-5p	UAGCAGCACGUAAAUAUUGGCG	4.66346	-0.430634
hsa-let-7b-5p	UGAGGUAGUAGGUUGUGUGGUU	8.36569	-0.444736
hsa-miR-148a-3p	UCAGUGCACUACAGAACUUUGU	4.27763	-0.455679
hsa-miR-423-3p	AGCUCGGUCUGAGGCCCCUCAGU	8.30116	-0.456207
hsa-miR-370-3p	GCCUGCUGGGGUGGAACCUGGU	9.00353	-0.474182
hsa-miR-29a-3p	UAGCACCAUCUGAAAUCGGUUA	9.33058	-0.476903
hsa-miR-30d-5p	UGUAAACAUCCCCGACUGGAAG	6.135	-0.487049
hsa-miR-1307-3p	ACUCGGCGUGGCGUCGGUCGUG	4.25163	-0.4975
hsa-miR-99b-5p	CACCCGUAGAACCGACCUUGCG	9.94909	-0.501248
hsa-miR-93-5p	CAAAGUGCUGUUCGUGCAGGUAG	6.63087	-0.501546
hsa-miR-484	UCAGGCUCAGUCCCCUCCCGAU	5.2527	-0.527247
hsa-miR-140-3p	UACCACAGGGUAGAACCACGG	5.55169	-0.531851
hsa-miR-193a-5p	UGGGUCUUUGCGGGCGAGAUGA	3.68825	-0.563901
hsa-miR-23a-3p	AUCACAUUGCCAGGGAUUUCC	5.50934	-0.584963
hsa-miR-1307-5p	UCGACCGGACCUCGACCGGCU	4.00976	-0.601451
hsa-miR-381-3p	UAUACAAGGGCAAGCUCUCUGU	9.45381	-0.60376
hsa-miR-127-3p	UCGGAUCCGUCUGAGCUUGGCU	7.30464	-0.604071
hsa-miR-210-3p	CUGUGCGUGUGACAGCGGCUGA	4.24828	-0.612977
hsa-miR-501-3p	AAUGCACCCGGGCAAGGAUUCU	3.66478	-0.628031
hsa-miR-365a-5p	AGGGACUUUUGGGGGCAGAUGUG	4.96472	-0.63743
hsa-miR-379-5p	UGGUAGACUAUGGAACGUAGG	7.63491	-0.638631
hsa-miR-21-3p	CAACACCAGUCGAUGGGCUGU	4.82918	-0.641546
hsa-miR-92a-3p	UAUUGCACUUGUCCCGGCCUGU	7.96215	-0.642656
hsa-miR-136-3p	CAUCAUCGUCUCAAAUGAGUCU	5.52644	-0.696219
hsa-miR-7974	AGGCUGUGAUGCUCUCCUGAGCCC	6.6162	-0.703759
hsa-miR-29b-3p	UAGCACCAUUUGAAAUCAGUGUU	5.20454	-0.705553
hsa-let-7a-2-3p	CUGUACAGCCUCCUAGCUUUCC	4.28078	-0.710493
hsa-miR-139-5p	UCUACAGUGCACGUGUCUCCAGU	3.71827	-0.724366
hsa-miR-323a-3p	CACAUUACACGGUCGACCUCU	3.40961	-0.736966
hsa-miR-17-5p	CAAAGUGCUUACAGUGCAGGUAG	5.31049	-0.741266
hsa-miR-9-5p	UCUUUGGUUAUCUAGCUGUAUGA	4.66983	-0.756074
hsa-miR-186-5p	CAAAGAAUUCUCCUUUUGGGCU	5.15758	-0.797183
hsa-miR-31-5p	AGGCAAGAUGCUGGCAUAGCU	5.67064	-0.878985
hsa-miR-197-3p	UUCACCACCUUCUCCACCCAGC	4.1768	-1
hsa-miR-382-5p	GAAGUUGUUCGUGGUGGAUUCG	3.41913	-1
hsa-miR-193b-3p	AACUGGCCCUCAAAGUCCCGCU	7.40163	-1.01505
hsa-miR-455-5p	UAUGUGCCUUUGGACUACAUCG	5.5599	-1.11103
hsa-miR-134-5p	UGUGACUGGUUGACCAGAGGGG	3.54795	-1.152
hsa-miR-149-5p	UCUGGCUCCGUGUCUUCACUCCC	3.29012	-0.612977
hsa-miR-2682-5p	CAGGCAGUGACUGUUCAGACGUC	3.26643	0.152003
hsa-miR-140-5p	CAGUGGUUUUACCCUAUGGUAG	3.26045	-0.289507
hsa-miR-548e-3p	AAAAACUGAGACUACUUUUGCA	3.23808	0.652077
hsa-miR-129-5p	CUUUUUGCGGUCUGGGCUUGC	3.18741	-0.900464
hsa-miR-23b-3p	AUCACAUUGCCAGGGAUUACCAC	3.11328	-0.0824622
hsa-miR-493-5p	UUGUACAUGGUAGGCUUUCAUU	3.09974	-0.321928
hsa-miR-375-3p	UUUGUUCGUUCGGCUCGCGUGA	3.07627	-0.678072
hsa-miR-15b-3p	CGAAUCAUUAUUUGCUGCUCUA	3.0641	-0.893085
hsa-miR-576-5p	AUUCUAAUUUCUCCACGUCUUU	3.05664	0.736966
hsa-miR-548o-3p	CCAAAACUGCAGUUACUUUUGC	3.04907	0.36257
hsa-miR-362-5p	AAUCCUUGGAACCUAGGUGUGAGU	3.02561	-0.777608
hsa-miR-625-3p	GACUAUAGAACUUUCCCCCUCA	2.96896	0
hsa-miR-218-5p	UUGUGCUUGAUCUAACCAUGU	2.95058	0.584963
hsa-miR-369-3p	AAUAAUACAUGGUUGAUCUUU	2.94324	-1.11548
hsa-miR-548k	AAAAGUACUUGCGGAUUUUGCU	2.92821	0.192645
hsa-miR-152-5p	AGGUUCUGUGAUACACUCCGACU	2.87645	-0.758992
hsa-miR-26b-5p	UUCAAGUAAUUCAGGAUAGGU	2.86165	0.415037
hsa-miR-3158-3p	AAGGGCUUCCUCUCUGCAGGAC	2.85408	-0.469485
hsa-miR-376c-3p	AACAUAGAGGAAAUUCCACGU	2.83062	-0.621488
hsa-miR-92a-1-5p	AGGUUGGGAUCGGUUGCAAUGCU	2.80735	0
hsa-let-7i-3p	CUGCGCAAGCUACUGCCUUGCU	2.79744	0
hsa-miR-193b-5p	CGGGGUUUUGAGGGCGAGAUGA	2.79744	-1.48543
hsa-miR-654-5p	UGGUGGGCCGCAGAACAUGUGC	2.72331	-0.584963
hsa-miR-424-3p	CAAAACGUGAGGCGCUGCUAU	2.70976	0.584963
hsa-miR-889-3p	UUAAUAUCGGACAACCAUUGU	2.70976	-0.415037
hsa-miR-382-3p	AAUCAUUCACGGACAACACUU	2.68146	-1.1375
hsa-miR-18a-5p	UAAGGUGCAUCUAGUGCAGAUAG	2.65909	1
hsa-miR-1285-3p	UCUGGGCAACAAAGUGAGACCU	2.63563	0.115477
hsa-miR-4661-5p	AACUAGCUCUGUGGAUCCUGAC	2.57142	0.378512
hsa-miR-147b-3p	GUGUGCGGAAAUGCUUCUGCU	2.54795	0.378512
hsa-miR-302b-3p	UAAGUGCUUCCAUGUUUUAGUAG	2.54312	3.48113
hsa-miR-365a-3p	UAAUGCCCCUAAAAAUCCUUAU	2.52832	-0.678072
hsa-miR-365b-3p	UAAUGCCCCUAAAAAUCCUUAU	2.52832	-0.678072
hsa-miR-219a-1-3p	AGAGUUGAGUCUGGACGUCCCG	2.48374	-0.485427
hsa-miR-151a-5p	UCGAGGAGCUCACAGUCUAGU	2.44064	-0.830075
hsa-miR-339-5p	UCCCUGUCCUCCAGGAGCUCACG	2.40961	-0.263034
hsa-let-7d-3p	CUAUACGACCUGCUGCCUUUCU	2.34813	-1.65208
hsa-miR-363-3p	AAUUGCACGGUAUCCAUCUGUA	2.3023	0
hsa-miR-1268a	CGGGCGUGGUGGUGGGGG	2.3023	-1
hsa-miR-302a-3p	UAAGUGCUUCCAUGUUUUGGUGA	2.25163	2.62449
hsa-miR-155-5p	UUAAUGCUAAUCGUGAUAGGGGUU	2.25163	-1.36257
hsa-miR-138-5p	AGCUGGUGUUGUGAAUCAGGCCG	2.23808	-0.807355
hsa-miR-361-5p	UUAUCAGAAUCUCCAGGGGUAC	2.21462	-0.152003
hsa-miR-671-3p	UCCGGUUCUCAGGGCUCCACC	2.21462	-0.152003
hsa-miR-3177-3p	UGCACGGCACUGGGGACACGU	2.19499	0.321928
hsa-miR-548bc	AAAAACUGUGAUUACUUUUGC	2.16395	0.874469
hsa-miR-339-3p	UGAGCGCCUCGACGACAGAGCCG	2.16395	-0.152003
hsa-miR-431-5p	UGUCUUGCAGGCCGUCAUGCA	2.10731	0.169925
hsa-miR-4664-3p	CUUCCGGUCUGUGAGCCCCGUC	2.10731	0.169925
hsa-miR-106b-3p	CCGCACUGUGGGUACUUGCUGC	2.10731	0.169925
hsa-miR-328-3p	CUGGCCCUCUCUGCCCUUCCGU	2.10731	0.169925
hsa-miR-132-5p	ACCGUGGCUUUCGAUUGUUACU	2.10731	-0.321928
hsa-miR-25-5p	AGGCGGAGACUUGGGCAAUUG	2.10731	-0.321928
hsa-miR-539-3p	AUCAUACAAGGACAAUUUCUUU	2.07627	-0.321928
hsa-miR-200c-3p	UAAUACUGCCGGGUAAUGAUGGA	2.05664	0.874469
hsa-miR-181a-2-3p	ACCACUGACCGUUGACUGUACC	2.05664	-0.777608
hsa-miR-4473	CUAGUGCUCUCCGUUACAAGUA	2	0
hsa-miR-532-3p	CCUCCCACACCCAAGGCUUGCA	2	0
hsa-miR-409-5p	AGGUUACCCGAGCAACUUUGCAU	1.99243	-1.22239
hsa-miR-181a-3p	ACCAUCGACCGUUGAUUGUACC	1.96896	0.584963
hsa-miR-335-3p	UUUUUCAUUAUUGCUCCUGACC	1.96896	0.584963
hsa-miR-374a-5p	UUAUAAUACAACCUGAUAAGUG	1.96896	0.584963
hsa-miR-1246	AAUGGAUUUUUGGAGCAGG	1.96896	-0.514573
hsa-miR-433-3p	AUCAUGAUGGGCUCCUCGGUGU	1.96896	-0.514573
hsa-miR-548u	CAAAGACUGCAAUUACUUUUGCG	1.96896	0.584963
hsa-miR-143-3p	UGAGAUGAAGCACUGUAGCUC	1.96896	-0.777608
hsa-miR-122-5p	UGGAGUGUGACAAUGGUGUUUG	1.93578	-1.22239
hsa-miR-3613-5p	UGUUGUACUUUUUUUUUUGUUC	1.86165	-0.192645
hsa-miR-485-5p	AGAGGCUGGCCGUGAUGAAUUC	1.86165	-0.192645
hsa-miR-28-5p	AAGGAGCUCACAGUCUAUUGAG	1.86165	-1
hsa-miR-3167	AGGAUUUCAGAAAUACUGGUGU	1.86165	-1.67807
hsa-miR-1299	UUCUGGAAUUCUGUGUGAGGGA	1.83062	0.415037
hsa-miR-146a-5p	UGAGAACUGAAUUCCAUGGGUU	1.83062	0.415037
hsa-miR-450a-5p	UUUUGCGAUGUGUUCCUAAUAU	1.77398	1.16993
hsa-miR-23a-5p	GGGGUUCCUGGGGAUGGGAUUU	1.77398	-0.192645
hsa-miR-758-3p	UUUGUGACCUGGUCCACUAACC	1.77398	-0.736966
hsa-miR-372-3p	AAAGUGCUGCGACAUUUGAGCGU	1.74931	3.39232
hsa-miR-450b-5p	UUUUGCAAUAUGUUCCUGAAUA	1.72331	1.16993
hsa-miR-130b-5p	ACUCUUUCCCUGUUGCACUAC	1.72331	0.222392
hsa-miR-4671-5p	ACCGAAGACUGUGCGCUAAUCU	1.72331	0.222392
hsa-miR-299-3p	UAUGUGGGAUGGUAAACCGCUU	1.72331	0.222392
hsa-miR-7706	UGAAGCGCCUGUGCUCUGCCGAGA	1.72331	0.222392
hsa-miR-107	AGCAGCAUUGUACAGGGCUAUCA	1.63563	0.222392
hsa-miR-330-3p	GCAAAGCACACGGCCUGCAGAGA	1.63563	-1
hsa-miR-128-1-5p	CGGGGCCGUAGCACUGUCUGAGA	1.58496	0
hsa-miR-130a-5p	GCUCUUUUCACAUUGUGCUACU	1.58496	0
hsa-miR-126-5p	CAUUAUUACUUUUGGUACGCG	1.52832	0
hsa-miR-29c-3p	UAGCACCAUUUGAAAUCGGUUA	1.52832	0
hsa-miR-19a-3p	UGUGCAAAUCUAUGCAAAACUGA	1.52832	-0.678072
hsa-miR-340-3p	UCCGUCUCAGUUACUUUAUAGC	1.44064	0.807355
hsa-miR-485-3p	GUCAUACACGGCUCUCCUCUCU	1.44064	-0.415037
hsa-miR-1303	UUUAGAGACGGGGUCUUGCUCU	1.38998	0.584963
hsa-miR-195-3p	CCAAUAUUGGCUGUGCUGCUCC	1.38998	0.584963
hsa-miR-424-5p	CAGCAGCAAUUCAUGUUUUGAA	1.38998	0.584963
hsa-miR-421	AUCAACAGACAUUAAUUGGGCGC	1.38998	-0.263034
hsa-miR-589-5p	UGAGAACCACGUCUGCUCUGAG	1.38998	-0.263034
hsa-miR-181b-5p	AACAUUCAUUGCUGUCGGUGGGU	1.38998	-0.263034
hsa-miR-324-5p	CGCAUCCCCUAGGGCAUUGGUG	1.38998	-0.263034
hsa-miR-660-5p	UACCCAUUGCAUAUCGGAGUUG	1.38998	-0.263034
hsa-miR-1296-5p	UUAGGGCCCUGGCUCCAUCUCC	1.33333	-0.678072
hsa-miR-296-5p	AGGGCCCCCCCUCAAUCCUGU	1.33333	-1
hsa-miR-4286	ACCCCACUCCUGGUACC	1.33333	-1
hsa-miR-2110	UUGGGGAAACGGCCGCUGAGUG	1.19499	1.80735
hsa-miR-30d-3p	CUUUCAGUCAGAUGUUUGCUGC	1.19499	0.321928
hsa-miR-3662	GAAAAUGAUGAGUAGUGACUGAUG	1.19499	0.321928
hsa-miR-148a-5p	AAAGUUCUGAGACACUCCGACU	1.19499	0.321928
hsa-miR-150-5p	UCUCCCAACCCUUGUACCAGUG	1.19499	0.321928
hsa-miR-34c-3p	AAUCACUAACCACACGGCCAGG	1.19499	0.321928
hsa-miR-582-5p	UUACAGUUGUUCAACCAGUUACU	1.19499	0.321928
hsa-miR-1-3p	UGGAAUGUAAAGAAGUAUGUAU	1.19499	-0.584963
hsa-miR-100-3p	CAAGCUUGUAUCUAUAGGUAUG	1.19499	-0.584963
hsa-miR-377-3p	AUCACACAAAGGCAACUUUUGU	1.19499	-0.584963
hsa-miR-4677-3p	UCUGUGAGACCAAAGAACUACU	1.19499	-0.584963
hsa-miR-4798-5p	UUCGGUAUACUUUGUGAAUUGG	1.19499	-0.584963
hsa-miR-487b-3p	AAUCGUACAGGGUCAUCCACUU	1.19499	-0.584963
hsa-miR-655-3p	AUAAUACAUGGUUAACCUCUUU	1.19499	-0.584963
hsa-miR-29b-1-5p	GCUGGUUUCAUAUGGUGGUUUAGA	1.19499	-1
hsa-miR-302a-5p	ACUUAAACGUGGAUGUACUUGCU	1.10731	2.45943
hsa-miR-1301-3p	UUGCAGCUGCCUGGGAGUGACUUC	1.05664	-0.584963
hsa-miR-1249-3p	ACGCCCUUCCCCCCCUUCUUCA	1.05664	-0.584963
hsa-miR-193a-3p	AACUGGCCUACAAAGUCCCAGU	1	0.321928
hsa-let-7e-3p	CUAUACGGCCUCCUAGCUUUCC	1	0
hsa-miR-1304-5p	UUUGAGGCUACAGUGAGAUGUG	1	0
hsa-miR-132-3p	UAACAGUCUACAGCCAUGGUCG	1	0
hsa-miR-142-3p	UGUAGUGUUUCCUACUUUAUGGA	1	0
hsa-miR-144-5p	GGAUAUCAUCAUAUACUGUAAG	1	0
hsa-miR-320b	AAAAGCUGGGUUGAGAGGGCAA	1	0
hsa-miR-376b-3p	AUCAUAGAGGAAAAUCCAUGUU	1	0
hsa-miR-378d	ACUGGACUUGGAGUCAGAAA	1	0
hsa-miR-3909	UGUCCUCUAGGGCCUGCAGUCU	1	0
hsa-miR-548ah-3p	CAAAAACUGCAGUUACUUUUGC	1	0
hsa-miR-579-5p	UCGCGGUUUGUGCCAGAUGACG	1	0
hsa-miR-590-3p	UAAUUUUAUGUAUAAGCUAGU	1	0
hsa-miR-597-5p	UGUGUCACUCGAUGACCACUGU	1	0
hsa-miR-651-5p	UUUAGGAUAAGCUUGACUUUUG	1	0
hsa-miR-664a-3p	UAUUCAUUUAUCCCCAGCCUACA	1	0
hsa-miR-92b-5p	AGGGACGGGACGCGGUGCAGUG	1	0
hsa-miR-942-5p	UCUUCUCUGUUUUGGCCAUGUG	1	0
hsa-miR-486-3p	CGGGGCAGCUCAGUACAGGAU	0.935785	-2.80735
hsa-miR-942-3p	CACAUGGCCGAAACAGAGAAGU	0.861654	1.32193
hsa-miR-3615	UCUCUCGGCUCCUCGCGGCUC	0.861654	-1
hsa-miR-377-5p	AGAGGUUGCCCUUGGUGAAUUC	0.861654	-1
hsa-miR-500a-3p	AUGCACCUGGGCAAGGAUUCUG	0.861654	-1
hsa-let-7c-5p	UGAGGUAGUAGGUUGUAUGGUU	0.666667	1
hsa-miR-1288-3p	UGGACUGCCCUGAUCUGGAGA	0.666667	1
hsa-miR-1292-5p	UGGGAACGGGUUCCGGCAGACGCUG	0.666667	1
hsa-miR-139-3p	UGGAGACGCGGCCCUGUUGGAGU	0.666667	1
hsa-miR-147b-5p	UGGAAACAUUUCUGCACAAACU	0.666667	1
hsa-miR-194-5p	UGUAACAGCAACUCCAUGUGGA	0.666667	1
hsa-miR-296-3p	GAGGGUUGGGUGGAGGCUCUCC	0.666667	1
hsa-miR-3134	UGAUGGAUAAAAGACUACAUAUU	0.666667	1
hsa-miR-331-3p	GCCCCUGGGCCUAUCCUAGAA	0.666667	1
hsa-miR-374b-3p	CUUAGCAGGUUGUAUUAUCAUU	0.666667	1
hsa-miR-425-3p	AUCGGGAAUGUCGUGUCCGCCC	0.666667	1
hsa-miR-4690-3p	GCAGCCCAGCUGAGGCCUCUG	0.666667	1
hsa-miR-487a-3p	AAUCAUACAGGGACAUCCAGUU	0.666667	1
hsa-miR-561-5p	AUCAAGGAUCUUAAACUUUGCC	0.666667	1
hsa-miR-580-3p	UUGAGAAUGAUGAAUCAUUAGG	0.666667	1
hsa-miR-7-1-3p	CAACAAAUCACAGUCUGCCAUA	0.666667	1
hsa-miR-127-5p	CUGAAGCUCAGAGGGCUCUGAU	0.666667	-0.415037
hsa-miR-181d-5p	AACAUUCAUUGUUGUCGGUGGGU	0.666667	-0.415037
hsa-miR-3150a-5p	CAACCUCGACGAUCUCCUCAGC	0.666667	-0.415037
hsa-miR-3173-5p	UGCCCUGCCUGUUUUCUCCUUU	0.666667	-0.415037
hsa-miR-34a-5p	UGGCAGUGUCUUAGCUGGUUGU	0.666667	-0.415037
hsa-miR-376a-3p	AUCAUAGAGGAAAAUCCACGU	0.666667	-0.415037
hsa-miR-432-5p	UCUUGGAGUAGGUCAUUGGGUGG	0.666667	-0.415037
hsa-miR-4684-3p	UGUUGCAAGUCGGUGGAGACGU	0.666667	-0.415037
hsa-miR-505-3p	CGUCAACACUUGCUGGUUUCCU	0.666667	-0.415037
hsa-miR-584-5p	UUAUGGUUUGCCUGGGACUGAG	0.666667	-0.415037
hsa-miR-7976	UGCCCUGAGACUUUUGCUC	0.666667	-0.415037
hsa-miR-1197	UAGGACACAUGGUCUACUUCU	0.666667	-0.415037
hsa-miR-15a-5p	UAGCAGCACAUAAUGGUUUGUG	0.666667	-0.415037
hsa-miR-1908-5p	CGGCGGGGACGGCGAUUGGUC	0.666667	-0.415037
hsa-miR-210-5p	AGCCCCUGCCCACCGCACACUG	0.666667	-0.415037
hsa-miR-2355-3p	AUUGUCCUUGCUGUUUGGAGAU	0.666667	-0.415037
hsa-miR-342-3p	UCUCACACAGAAAUCGCACCCGU	0.666667	-0.415037
hsa-miR-3940-3p	CAGCCCGGAUCCCAGCCCACUU	0.666667	-0.415037
hsa-miR-410-3p	AAUAUAACACAGAUGGCCUGU	0.666667	-0.415037
hsa-miR-454-3p	UAGUGCAAUAUUGCUUAUAGGGU	0.666667	-0.415037
hsa-miR-659-5p	AGGACCUUCCCUGAACCAAGGA	0.666667	-0.415037
hsa-miR-6866-5p	UUAGAGGCUGGAAUAGAGAUUCU	0.666667	-0.415037
hsa-miR-23b-5p	UGGGUUCCUGGCAUGCUGAUUU	0.528321	1
hsa-miR-154-5p	UAGGUUAUCCGUGUUGCCUUCG	0.528321	-1.58496
hsa-miR-3165	AGGUGGAUGCAAUGUGACCUCA	0.528321	-1.58496
hsa-miR-937-3p	AUCCGCGCUCUGACUCUCUGCC	0.528321	-1.58496
hsa-miR-10399-5p	AAUUACAGAUUGUCUCAGAGA	0.333333	0.584963
hsa-miR-1252-5p	AGAAGGAAAUUGAAUUCAUUUA	0.333333	0.584963
hsa-miR-125a-3p	ACAGGUGAGGUUCUUGGGAGCC	0.333333	0.584963
hsa-miR-301b-3p	CAGUGCAAUGAUAUUGUCAAAGC	0.333333	0.584963
hsa-miR-30b-3p	CUGGGAGGUGGAUGUUUACUUC	0.333333	0.584963
hsa-miR-3121-3p	UAAAUAGAGUAGGCAAAGGACA	0.333333	0.584963
hsa-miR-3157-5p	UUCAGCCAGGCUAGUGCAGUCU	0.333333	0.584963
hsa-miR-369-5p	AGAUCGACCGUGUUAUAUUCGC	0.333333	0.584963
hsa-miR-378g	ACUGGGCUUGGAGUCAGAAG	0.333333	0.584963
hsa-miR-4488	AGGGGGCGGGCUCCGGCG	0.333333	0.584963
hsa-miR-4671-3p	UUAGUGCAUAGUCUUUGGUCU	0.333333	0.584963
hsa-miR-4676-5p	GAGCCAGUGGUGAGACAGUGA	0.333333	0.584963
hsa-miR-4796-5p	UGUCUAUACUCUGUCACUUUAC	0.333333	0.584963
hsa-miR-548j-5p	AAAAGUAAUUGCGGUCUUUGGU	0.333333	0.584963
hsa-miR-624-5p	UAGUACCAGUACCUUGUGUUCA	0.333333	0.584963
hsa-miR-6842-3p	UUGGCUGGUCUCUGCUCCGCAG	0.333333	0.584963
hsa-let-7b-3p	CUAUACAACCUACUGCCUUCCC	0.333333	0.584963
hsa-miR-10395-3p	AUGUAUUCGUACUGUCUGAUG	0.333333	0.584963
hsa-miR-1262	AUGGGUGAAUUUGUAGAAGGAU	0.333333	0.584963
hsa-miR-1275	GUGGGGGAGAGGCUGUC	0.333333	0.584963
hsa-miR-1293	UGGGUGGUCUGGAGAUUUGUGC	0.333333	0.584963
hsa-miR-1306-5p	CCACCUCCCCUGCAAACGUCCA	0.333333	0.584963
hsa-miR-154-3p	AAUCAUACACGGUUGACCUAUU	0.333333	0.584963
hsa-miR-196b-5p	UAGGUAGUUUCCUGUUGUUGGG	0.333333	0.584963
hsa-miR-200b-3p	UAAUACUGCCUGGUAAUGAUGA	0.333333	0.584963
hsa-miR-299-5p	UGGUUUACCGUCCCACAUACAU	0.333333	0.584963
hsa-miR-30c-1-3p	CUGGGAGAGGGUUGUUUACUCC	0.333333	0.584963
hsa-miR-32-3p	CAAUUUAGUGUGUGUGAUAUUU	0.333333	0.584963
hsa-miR-337-3p	CUCCUAUAUGAUGCCUUUCUUC	0.333333	0.584963
hsa-miR-3661	UGACCUGGGACUCGGACAGCUG	0.333333	0.584963
hsa-miR-3677-3p	CUCGUGGGCUCUGGCCACGGCC	0.333333	0.584963
hsa-miR-3928-3p	GGAGGAACCUUGGAGCUUCGGC	0.333333	0.584963
hsa-miR-455-3p	GCAGUCCAUGGGCAUAUACAC	0.333333	0.584963
hsa-miR-487b-5p	GUGGUUAUCCCUGUCCUGUUCG	0.333333	0.584963
hsa-miR-499a-5p	UUAAGACUUGCAGUGAUGUUU	0.333333	0.584963
hsa-miR-548aq-3p	CAAAAACUGCAAUUACUUUUGC	0.333333	0.584963
hsa-miR-656-3p	AAUAUUAUACAGUCAACCUCU	0.333333	0.584963
hsa-miR-671-5p	AGGAAGCCCUGGAGGGGCUGGAG	0.333333	0.584963
hsa-miR-93-3p	ACUGCUGAGCUAGCACUUCCCG	0.333333	0.584963
hsa-miR-17-3p	ACUGCAGUGAAGGCACUUGUAG	0.333333	-1
hsa-miR-196a-5p	UAGGUAGUUUCAUGUUGUUGGG	0.333333	-1
hsa-miR-203a-3p	GUGAAAUGUUUAGGACCACUAG	0.333333	-1
hsa-miR-26a-2-3p	CCUAUUCUUGAUUACUUGUUUC	0.333333	-1
hsa-miR-301a-5p	GCUCUGACUUUAUUGCACUACU	0.333333	-1
hsa-miR-3170	CUGGGGUUCUGAGACAGACAGU	0.333333	-1
hsa-miR-320c	AAAAGCUGGGUUGAGAGGGU	0.333333	-1
hsa-miR-337-5p	GAACGGCUUCAUACAGGAGUU	0.333333	-1
hsa-miR-378f	ACUGGACUUGGAGCCAGAAG	0.333333	-1
hsa-miR-3934-5p	UCAGGUGUGGAAACUGAGGCAG	0.333333	-1
hsa-miR-4470	UGGCAAACGUGGAAGCCGAGA	0.333333	-1
hsa-miR-4504	UGUGACAAUAGAGAUGAACAUG	0.333333	-1
hsa-miR-4638-5p	ACUCGGCUGCGGUGGACAAGU	0.333333	-1
hsa-miR-4794	UCUGGCUAUCUCACGAGACUGU	0.333333	-1
hsa-miR-503-5p	UAGCAGCGGGAACAGUUCUGCAG	0.333333	-1
hsa-miR-541-3p	UGGUGGGCACAGAAUCUGGACU	0.333333	-1
hsa-miR-548b-3p	CAAGAACCUCAGUUGCUUUUGU	0.333333	-1
hsa-miR-5699-5p	UGCCCCAACAAGGAAGGACAAG	0.333333	-1
hsa-miR-641	AAAGACAUAGGAUAGAGUCACCUC	0.333333	-1
hsa-miR-664b-3p	UUCAUUUGCCUCCCAGCCUACA	0.333333	-1
hsa-miR-6720-3p	CGCGCCUGCAGGAACUGGUAGA	0.333333	-1
hsa-miR-95-3p	UUCAACGGGUAUUUAUUGAGCA	0.333333	-1
