# Supplementary material for: N4-acetylcytidine modifies primary microRNAs for processing in cancer cells
Source: Cell Mol Life Sci. 2024 Feb 3;81(1):73. doi: 10.1007/s00018-023-05107-w (PMC10838262; doi:10.1007/s00018-023-05107-w)
Supplement: Supplementary file 11 — Supplementary file11 (XLSX 1191 KB) [file 18_2023_5107_MOESM11_ESM.xlsx]

## Sheet: mRNA Expression and FC
						FPKM Values
gene_short_name	gene_id	biotype	strand	locus	Length	pLKO.1	shNAT10-2#	shNAT10-3#	Mean log2 FPKM	Log2 mean shNAT10/pLKO.1
NOMO3	ENSG00000103226	protein_coding	+	chr16:16326351-16388668	62317	5.24278	44.2274	123.177	4.93393	3.99686
RABAC1	ENSG00000105404	protein_coding	-	chr19:42460832-42463542	2710	14.1678	97.2401	76.8786	5.56418	2.61938
PTP4A1	ENSG00000112245	protein_coding	+	chr6:64231665-64293492	61827	53.8499	178.444	455.679	7.35402	2.55775
RAP1GDS1	ENSG00000138698	protein_coding	+	chr4:99172838-99365012	192174	11.0148	55.5766	53.5895	5.00055	2.30901
PET100	ENSG00000229833	protein_coding	+	chr19:7694622-7712759	18137	36.553	162.04	156.324	6.60684	2.12262
DGAT1	ENSG00000185000	protein_coding	-	chr8:145539953-145550573	10620	13.785	24.0376	93.6992	4.97407	2.09439
EDC3	ENSG00000179151	protein_coding	-	chr15:74890840-74988633	97793	16.356	53.9118	79.9832	5.36863	2.03321
MT-ND4	ENSG00000198886	protein_coding	+	chrM:7585-15953	8368	610.368	2176.2	2662.18	10.5732	1.98677
KIF4A	ENSG00000090889	protein_coding	+	chrX:69506444-69640682	134238	18.6129	28.7489	113.775	5.2979	1.93683
GLB1	ENSG00000170266	protein_coding	-	chr3:33038099-33138722	100623	21.4698	90.53	72.1584	5.69922	1.92173
KIAA1551	ENSG00000174718	protein_coding	+	chr12:32112303-32146039	33736	14.361	41.0831	64.7648	5.0739	1.88176
MFGE8	ENSG00000140545	protein_coding	-	chr15:89441915-89456642	14727	14.3264	62.5309	41.7506	5.06361	1.86374
PDDC1	ENSG00000177225	protein_coding	-	chr11:766691-777488	10797	14.6296	65.5255	40.9219	5.08653	1.86318
POLR1A	ENSG00000068654	protein_coding	-	chr2:86247338-86333278	85940	35.9415	27.0857	225.201	5.91404	1.81134
UBALD2	ENSG00000185262	protein_coding	+	chr17:74261282-74267375	6093	28.7961	115.274	85.376	6.03749	1.80074
DLGAP4	ENSG00000080845	protein_coding	+	chr20:34894257-35274619	380362	32.6642	111.996	105.635	6.18663	1.7361
JADE2	ENSG00000043143	protein_coding	+	chr5:133860002-133918918	58916	18.784	40.8416	83.3893	5.32173	1.72545
RPL9	ENSG00000163682	protein_coding	-	chr4:39455743-39460568	4825	109.726	201.986	518.737	7.81824	1.71554
RNF157	ENSG00000141576	protein_coding	-	chr17:74132413-74236454	104041	27.243	89.2617	85.3406	5.88765	1.68012
AP3S1	ENSG00000177879	protein_coding	+	chr5:115163892-115249778	85886	19.9648	54.6267	72.6761	5.42478	1.67273
ATL2	ENSG00000119787	protein_coding	-	chr2:38522021-38604427	82406	21.5282	87.1454	49.4536	5.5005	1.66565
BTG1	ENSG00000133639	protein_coding	-	chr12:92378755-92583436	204681	14.2836	50.3886	39.4552	4.93115	1.65306
TGFB1	ENSG00000105329	protein_coding	-	chr19:41768400-41930910	162510	27.2228	92.2587	78.8889	5.86537	1.65235
MED21	ENSG00000152944	protein_coding	+	chr12:27175478-27219276	43798	24.8565	102.856	52.8075	5.6809	1.64674
XRCC1	ENSG00000073050	protein_coding	-	chr19:44047191-44100287	53096	20.3977	66.7794	60.6489	5.44469	1.64321
MMP2	ENSG00000087245	protein_coding	+	chr16:55423611-55540603	116992	61.0371	97.8953	271.02	6.87568	1.59553
SH3BP4	ENSG00000130147	protein_coding	+	chr2:235860616-235964358	103742	18.0751	33.6415	75.3885	5.16146	1.59265
STK11	ENSG00000118046	protein_coding	+	chr19:1189405-1238026	48621	22.0908	72.1732	58.1151	5.49987	1.56019
CPNE2	ENSG00000140848	protein_coding	+	chr16:57126448-57181878	55430	28.1816	52.4178	111.046	5.77456	1.53615
EIF5B	ENSG00000158417	protein_coding	+	chr2:99613723-100106497	492774	42.2787	90.0968	154.531	6.38901	1.53259
DDT	ENSG00000099977	protein_coding	-	chr22:24309088-24326106	17018	101.216	163.51	408.644	7.56308	1.49897
FN1	ENSG00000115414	protein_coding	-	chr2:216225162-216300895	75733	32.1532	103.985	77.546	5.9947	1.49718
MRPL9	ENSG00000143436	protein_coding	-	chr1:151728016-151766878	38862	39.3066	100.049	119.188	6.27945	1.47965
METTL22	ENSG00000067365	protein_coding	+	chr16:8715539-8740081	24542	29.5957	35.502	128.699	5.68167	1.472
LARP6	ENSG00000166173	protein_coding	-	chr15:71123862-71342414	218552	31.7656	43.4204	130.273	5.81836	1.45101
TSTA3	ENSG00000104522	protein_coding	-	chr8:144694787-144700218	5431	25.0346	53.513	82.505	5.58469	1.4418
PPP1R9B	ENSG00000108819	protein_coding	-	chr17:48211103-48227991	16888	20.391	51.5789	56.9314	5.28991	1.41183
TIMM13	ENSG00000099800	protein_coding	-	chr19:2389768-2456994	67226	38.7455	113.62	92.5152	6.21188	1.41149
GPCPD1	ENSG00000125772	protein_coding	-	chr20:5525084-5591672	66588	20.344	58.8935	48.9602	5.28004	1.4064
S100A3	ENSG00000188015	protein_coding	-	chr1:153516088-153524245	8157	25.9574	63.513	73.6883	5.63014	1.40208
CEP164	ENSG00000110274	protein_coding	+	chr11:117103340-117283984	180644	21.25	56.9168	54.0904	5.33249	1.38512
CTBP2	ENSG00000175029	protein_coding	-	chr10:126605711-126849739	244028	24.4314	65.5379	61.6528	5.53034	1.38018
EXOC4	ENSG00000131558	protein_coding	+	chr7:132937828-133751342	813514	28.2663	88.8437	58.1998	5.71905	1.37909
MSANTD3	ENSG00000066697	protein_coding	+	chr9:103189437-103339918	150481	30.2106	58.8902	97.7861	5.80283	1.37466
DAPK3	ENSG00000167657	protein_coding	-	chr19:3958450-3971121	12671	16.0851	42.3016	40.3912	4.91542	1.36204
NCOR2	ENSG00000196498	protein_coding	-	chr12:124808960-125052135	243175	54.2872	70.356	206.545	6.52982	1.35069
NASP	ENSG00000132780	protein_coding	+	chr1:46049517-46084566	35049	39.1017	108.093	90.5309	6.18188	1.34474
TCIRG1	ENSG00000110719	protein_coding	+	chr11:67806482-67888911	82429	20.5512	34.7742	69.2942	5.19859	1.34024
BAIAP2	ENSG00000175866	protein_coding	+	chr17:79008947-79156964	148017	26.215	62.7515	69.2052	5.5989	1.3316
SIGMAR1	ENSG00000147955	protein_coding	-	chr9:34634718-34637823	3105	39.1558	99.3098	97.3637	6.17678	1.3285
KLC2	ENSG00000174996	protein_coding	+	chr11:66024764-66035600	10836	20.9218	55.1722	49.4959	5.26735	1.32274
BCAS3	ENSG00000141376	protein_coding	+	chr17:58754813-59488916	734103	24.076	41.556	78.6252	5.42114	1.31954
MGAT4B	ENSG00000161013	protein_coding	-	chr5:179224596-179334859	110263	40.7111	82.4183	118.89	6.20191	1.30591
IAH1	ENSG00000134330	protein_coding	+	chr2:9613786-9695921	82135	56.0685	120.551	155.61	6.66814	1.30025
RIT1	ENSG00000143622	protein_coding	-	chr1:155867598-155881195	13597	17.8106	54.1581	33.4089	4.99198	1.29765
LAPTM4A	ENSG00000068697	protein_coding	-	chr2:20232410-20251789	19379	33.5352	62.9745	101.762	5.90445	1.29641
CLUH	ENSG00000132361	protein_coding	-	chr17:2592679-2616127	23448	73.0073	118.378	239.416	6.99353	1.29302
NCOA7	ENSG00000111912	protein_coding	+	chr6:126102306-126252266	149960	18.5903	50.5644	40.516	5.07232	1.29259
DDR1	ENSG00000204580	protein_coding	+	chr6:30844197-30867933	23736	22.201	43.1639	64.4299	5.30465	1.2769
PRKAR2A	ENSG00000114302	protein_coding	-	chr3:48782029-48889414	107385	24.2503	51.0919	66.3217	5.44212	1.27553
PRCP	ENSG00000137509	protein_coding	-	chr11:82534543-82782965	248422	31.7593	84.7723	67.6763	5.82507	1.26307
GDE1	ENSG00000006007	protein_coding	-	chr16:19513010-19533467	20457	21.5917	48.2275	55.1744	5.27004	1.25971
COPB1	ENSG00000129083	protein_coding	-	chr11:14464985-14665181	200196	49.3244	101.481	134.41	6.45326	1.25775
CHORDC1	ENSG00000110172	protein_coding	-	chr11:89934327-89956532	22205	27.0833	57.8856	71.481	5.59132	1.25599
STYXL1	ENSG00000127952	protein_coding	-	chr7:75625655-75677322	51667	17.5323	33.8393	49.8151	4.95036	1.25443
TBL3	ENSG00000183751	protein_coding	+	chr16:2022037-2034193	12156	24.4709	27.2478	89.0287	5.28575	1.24842
ARPC3	ENSG00000111229	protein_coding	-	chr12:110810704-110888227	77523	32.1011	79.4339	72.223	5.83021	1.24012
C16orf13	ENSG00000130731	protein_coding	-	chr16:684426-686366	1940	22.0177	49.5811	54.3909	5.28587	1.23946
AGPAT3	ENSG00000160216	protein_coding	+	chr21:45285066-45406417	121351	22.4954	35.0067	71.1444	5.25793	1.23842
MKLN1	ENSG00000128585	protein_coding	+	chr7:130626518-131182453	555935	27.2942	34.8839	93.4847	5.48056	1.23363
C19orf24	ENSG00000228300	protein_coding	+	chr19:1275025-1279248	4223	29.2375	87.5152	48.764	5.64298	1.22067
EXT1	ENSG00000182197	protein_coding	-	chr8:118806728-119124092	317364	53.4546	128.184	120.365	6.5512	1.21714
RABEPK	ENSG00000136933	protein_coding	+	chr9:127962820-127996437	33617	33.5379	62.4431	93.1874	5.85808	1.21426
PRMT7	ENSG00000132600	protein_coding	+	chr16:68344876-68482591	137715	56.866	114.136	149.742	6.63015	1.21423
BAZ2A	ENSG00000076108	protein_coding	-	chr12:56989379-57030600	41221	64.4962	132.475	165.669	6.81096	1.20872
ZYX	ENSG00000159840	protein_coding	+	chr7:143078172-143220542	142370	67.1768	153.312	155.454	6.87019	1.20048
SART1	ENSG00000175467	protein_coding	+	chr11:65729159-65747299	18140	26.7618	83.7089	39.0745	5.47252	1.19787
LDOC1	ENSG00000182195	protein_coding	-	chrX:140269933-140271310	1377	24.3105	45.2101	66.2149	5.38372	1.19642
SRF	ENSG00000112658	protein_coding	+	chr6:43139036-43149243	10207	18.7283	26.9238	58.7716	4.95167	1.194
TRAPPC12	ENSG00000171853	protein_coding	+	chr2:3383445-3488865	105420	55.2333	139.305	113.37	6.57815	1.19367
NME7	ENSG00000143156	protein_coding	-	chr1:169074934-169337205	262271	28.7392	93.3294	37.6403	5.54114	1.18814
SP1	ENSG00000185591	protein_coding	+	chr12:53773959-53810230	36271	38.0647	73.2436	99.8517	6.02891	1.18504
GRWD1	ENSG00000105447	protein_coding	+	chr19:48949029-48985571	36542	19.3477	33.1053	54.4216	5.02973	1.17756
UNKL	ENSG00000059145	protein_coding	-	chr16:1401923-1464752	62829	20.7958	65.647	28.3875	5.08069	1.1769
PARVA	ENSG00000197702	protein_coding	+	chr11:12398731-12552348	153617	24.7367	30.135	81.6971	5.29805	1.17661
ASH2L	ENSG00000129691	protein_coding	+	chr8:37962759-38070819	108060	20.4502	47.3051	44.1828	5.12779	1.16147
SREBF2	ENSG00000198911	protein_coding	+	chr22:42227218-42303312	76094	20.379	42.9243	48.1384	5.12062	1.15978
DBNL	ENSG00000136279	protein_coding	+	chr7:44084238-44109055	24817	23.759	43.854	62.2071	5.32802	1.15835
EIF4E2	ENSG00000135930	protein_coding	+	chr2:233412778-233547491	134713	68.509	150.203	154.761	6.86763	1.15427
YTHDF3	ENSG00000185728	protein_coding	+	chr8:64081111-64125346	44235	44.3029	76.5945	119.945	6.21158	1.14935
U2SURP	ENSG00000163714	protein_coding	+	chr3:142668005-142779567	111562	59.0704	120.595	139.717	6.64158	1.13973
TMEM126A	ENSG00000171202	protein_coding	+	chr11:85359010-85367591	8581	18.7492	25.4567	56.9282	4.90993	1.13555
LMNA	ENSG00000160789	protein_coding	+	chr1:156052363-156109880	57517	514.97	1129.05	1133.01	9.76506	1.13508
SH3GL1	ENSG00000141985	protein_coding	-	chr19:4360366-4400544	40178	34.6382	71.885	80.0311	5.86813	1.13284
PRPSAP2	ENSG00000141127	protein_coding	+	chr17:18739019-18834581	95562	28.9507	64.2348	62.656	5.61006	1.13192
CDK5RAP3	ENSG00000108465	protein_coding	+	chr17:46018871-46073562	54691	60.1281	113.14	148.882	6.64999	1.12358
GPX4	ENSG00000167468	protein_coding	+	chr19:1103935-1106787	2852	133.593	272.712	309.275	7.80856	1.12314
HMGCS1	ENSG00000112972	protein_coding	-	chr5:43287702-43313614	25912	18.5321	44.2486	36.3921	4.95502	1.12148
DARS	ENSG00000115866	protein_coding	-	chr2:136664246-136779888	115642	22.116	43.3267	52.7069	5.20804	1.11845
CPSF1	ENSG00000071894	protein_coding	-	chr8:145596789-145634753	37964	39.7758	78.9062	93.0702	6.05204	1.11225
ARV1	ENSG00000173409	protein_coding	+	chr1:231114726-231136341	21615	18.8475	48.6497	32.7486	4.95801	1.11063
METTL13	ENSG00000010165	protein_coding	+	chr1:171750787-171783163	32376	22.8669	37.8321	60.6855	5.22667	1.10712
AP1M2	ENSG00000129354	protein_coding	-	chr19:10683346-10697991	14645	25.5514	55.7373	54.3165	5.41307	1.10673
C3orf17	ENSG00000163608	protein_coding	-	chr3:112709293-112902148	192855	23.1205	25.9636	73.0495	5.14011	1.09845
RAE1	ENSG00000101146	protein_coding	+	chr20:55926065-55954267	28202	29.5044	45.444	80.697	5.57444	1.09604
INTS8	ENSG00000164941	protein_coding	+	chr8:95825538-96128683	303145	51.135	127.194	91.2479	6.39295	1.09487
THOC5	ENSG00000100296	protein_coding	-	chr22:29901867-29977326	75459	26.0852	62.4664	48.9626	5.42793	1.09482
FOSL2	ENSG00000075426	protein_coding	+	chr2:28607275-28640179	32904	87.7013	188.681	185.231	7.1825	1.09203
IGFBP6	ENSG00000167779	protein_coding	+	chr12:53491219-53496129	4910	51.8651	144.8	75.8752	6.37339	1.08909
RBM6	ENSG00000004534	protein_coding	+	chr3:49977439-50226508	249069	21.2946	26.1522	64.1925	5.04187	1.08495
ADCK3	ENSG00000163050	protein_coding	+	chr1:227085236-227175246	90010	18.5189	43.043	35.2952	4.92668	1.08072
FAM45A	ENSG00000119979	protein_coding	+	chr10:120863597-120897496	33899	23.6856	40.8367	59.3238	5.26942	1.08023
TMEM55B	ENSG00000165782	protein_coding	-	chr14:20923349-20929771	6422	25.7931	92.501	16.5586	5.08994	1.08006
CDH2	ENSG00000170558	protein_coding	-	chr18:25530929-25757410	226481	19.1327	32.5979	48.049	4.95704	1.07558
LIMK1	ENSG00000106683	protein_coding	+	chr7:73497262-73536855	39593	50.8006	154.334	59.7035	6.27881	1.07495
AHCYL1	ENSG00000168710	protein_coding	+	chr1:110527307-110566357	39050	65.6407	117.227	159.178	6.74139	1.07412
CYHR1	ENSG00000187954	protein_coding	-	chr8:145674964-145691060	16096	19.2144	32.5036	48.3826	4.96102	1.07371
MLLT4	ENSG00000130396	protein_coding	+	chr6:168227601-168372703	145102	18.9	39.024	40.4126	4.95445	1.07142
USP15	ENSG00000135655	protein_coding	+	chr12:62102039-62811211	709172	23.384	32.0485	66.1651	5.19921	1.0704
L1CAM	ENSG00000198910	protein_coding	-	chrX:153126968-153200676	73708	40.9847	107.922	64.167	6.03821	1.07
PPIP5K2	ENSG00000145725	protein_coding	+	chr5:102421703-102548500	126797	20.682	27.2395	59.4762	5.01072	1.06792
ARHGAP1	ENSG00000175220	protein_coding	-	chr11:46698629-46722165	23536	23.7238	53.5793	45.7399	5.27575	1.06574
TAB2	ENSG00000055208	protein_coding	+	chr6:149539061-149732749	193688	20.5261	33.046	52.6866	5.04172	1.06238
TBRG4	ENSG00000136270	protein_coding	-	chr7:45139698-45151646	11948	31.5961	72.1979	59.4276	5.68287	1.05862
ZNF384	ENSG00000126746	protein_coding	-	chr12:6772425-6798738	26313	40.9765	87.3763	83.2209	6.06159	1.05773
CTSA	ENSG00000064601	protein_coding	+	chr20:44517263-44540794	23531	111.078	151.523	310.182	7.4386	1.0554
HIRA	ENSG00000100084	protein_coding	-	chr22:19318220-19466738	148518	21.6568	34.3457	55.1695	5.1082	1.04731
BCL7B	ENSG00000106635	protein_coding	-	chr7:72950685-72972332	21647	21.8188	24.0062	66.1324	5.02671	1.04657
TM9SF1	ENSG00000100926	protein_coding	-	chr14:24641061-24708448	67387	24.6586	57.4542	44.1847	5.31128	1.04329
DPYSL3	ENSG00000113657	protein_coding	-	chr5:146770373-146889619	119246	62.7501	95.2903	163.19	6.63207	1.04236
NPLOC4	ENSG00000182446	protein_coding	-	chr17:79523910-79615785	91875	104.868	166.924	264.887	7.38157	1.04183
KIF22	ENSG00000079616	protein_coding	+	chr16:29262828-30215631	952803	35.6924	91.3004	55.5518	5.82195	1.04068
LGALS3	ENSG00000131981	protein_coding	+	chr14:55590827-55612126	21299	21.1646	45.4448	41.5872	5.0959	1.03989
ENO2	ENSG00000111674	protein_coding	+	chr12:6976282-7032861	56579	30.081	67.1592	56.4801	5.59999	1.03921
AGO3	ENSG00000126070	protein_coding	+	chr1:36396318-36538101	141783	29.3373	46.4249	73.9508	5.53999	1.03674
PPP6C	ENSG00000119414	protein_coding	-	chr9:127908851-127952218	43367	29.5126	48.5692	72.4412	5.55466	1.03573
EPHX1	ENSG00000143819	protein_coding	+	chr1:225997793-226070069	72276	28.59	59.4992	57.6746	5.52737	1.03507
ZDHHC17	ENSG00000186908	protein_coding	+	chr12:77157367-77247476	90109	34.7859	109.218	33.1841	5.64797	1.0334
CSK	ENSG00000103653	protein_coding	+	chr15:75074397-75095539	21142	37.3198	50.2471	102.229	5.8495	1.03057
KCTD3	ENSG00000136636	protein_coding	+	chr1:215740734-215795149	54415	28.468	49.8806	66.3876	5.50817	1.03004
MAX	ENSG00000125952	protein_coding	-	chr14:65381078-65569413	188335	69.2634	180.256	101.714	6.75877	1.02538
ARFRP1	ENSG00000101246	protein_coding	-	chr20:62289162-62374858	85696	23.7505	52.4776	44.1963	5.24979	1.02517
GPN3	ENSG00000111231	protein_coding	-	chr12:110890288-110928190	37902	46.7711	89.8704	100.093	6.22751	1.02203
FAM98A	ENSG00000119812	protein_coding	-	chr2:33808724-33824449	15725	40.9261	49.4812	116.312	5.94854	1.01829
CHD1L	ENSG00000131778	protein_coding	+	chr1:146644349-146767447	123098	21.1903	58.216	27.5652	5.01782	1.01726
PVRL2	ENSG00000130202	protein_coding	+	chr19:45349431-45406946	57515	28.8534	29.5083	87.2778	5.39375	1.01706
UBE2Q1	ENSG00000160714	protein_coding	-	chr1:154521052-154531504	10452	27.2853	68.8667	41.4026	5.41581	1.01484
BSDC1	ENSG00000160058	protein_coding	-	chr1:32830703-32860332	29629	33.7229	94.2142	41.9821	5.67508	1.01389
CANT1	ENSG00000171302	protein_coding	-	chr17:76987798-77005949	18151	33.5676	32.7006	102.543	5.59344	1.01042
CAT	ENSG00000121691	protein_coding	+	chr11:34460471-34493609	33138	22.8269	54.1673	37.5675	5.16781	1.00673
PPM1B	ENSG00000138032	protein_coding	+	chr2:44394763-44471523	76760	26.2567	27.7631	77.5898	5.2625	1.00447
MRPL34	ENSG00000130312	protein_coding	+	chr19:17402939-17445638	42699	20.9727	37.9171	45.9013	5.05189	0.998754
CYB5R3	ENSG00000100243	protein_coding	-	chr22:43013845-43045574	31729	47.523	71.4198	118.014	6.20387	0.994996
SCAMP3	ENSG00000116521	protein_coding	-	chr1:155225769-155232221	6452	19.9894	28.3751	51.1648	4.9416	0.992444
CASC3	ENSG00000108349	protein_coding	+	chr17:38296570-38328436	31866	60.9448	72.6714	169.295	6.50538	0.989232
GRB10	ENSG00000106070	protein_coding	-	chr7:50657759-50861159	203400	25.8695	23.4334	78.9526	5.1822	0.984694
IFI27L2	ENSG00000119632	protein_coding	-	chr14:94594115-94596590	2475	28.6616	42.5648	70.4173	5.4635	0.978903
ZC3H7A	ENSG00000122299	protein_coding	-	chr16:11844441-11891123	46682	19.5087	31.9045	44.8203	4.9226	0.975575
LGR4	ENSG00000205213	protein_coding	-	chr11:27387507-27503980	116473	33.5289	95.1967	36.6248	5.61164	0.975109
MCTS1	ENSG00000232119	protein_coding	+	chrX:119727864-119754929	27065	94.2953	182.734	187.725	7.2084	0.974056
ATRAID	ENSG00000138085	protein_coding	+	chr2:27422454-27440046	17592	66.8768	119.453	142.659	6.70672	0.970606
COPE	ENSG00000105669	protein_coding	-	chr19:19010322-19057640	47318	34.7033	77.7201	58.2264	5.75361	0.969894
MKI67	ENSG00000148773	protein_coding	-	chr10:129894922-129924649	29727	24.0117	40.5298	53.5327	5.22298	0.969882
NAE1	ENSG00000159593	protein_coding	-	chr16:66836777-66907159	70382	36.0397	62.9338	78.0772	5.81137	0.968149
KDM5A	ENSG00000073614	protein_coding	-	chr12:389294-551811	162517	36.3693	59.6774	82.2887	5.81546	0.964753
NT5DC1	ENSG00000178425	protein_coding	+	chr6:116422011-116570660	148649	31.5314	44.6794	78.3981	5.58433	0.964706
SS18	ENSG00000141380	protein_coding	-	chr18:23596577-23671181	74604	74.2111	83.7124	204.796	6.75966	0.958906
STX8	ENSG00000170310	protein_coding	-	chr17:9153787-9479908	326121	34.7323	75.2513	59.726	5.75071	0.958367
NARS	ENSG00000134440	protein_coding	-	chr18:55267887-55289445	21558	75.1269	123.772	168.138	6.85877	0.958122
LSM10	ENSG00000181817	protein_coding	-	chr1:36856838-36863493	6655	48.1045	104.772	82.0242	6.21906	0.957221
FNDC3B	ENSG00000075420	protein_coding	+	chr3:171757417-172119455	362038	60.6091	98.2078	136.953	6.54559	0.956041
RAB10	ENSG00000084733	protein_coding	+	chr2:26256975-26360323	103348	60.4068	92.1615	141.991	6.5308	0.954666
DDX24	ENSG00000089737	protein_coding	-	chr14:94517265-94547591	30326	66.9343	93.5125	165.899	6.66197	0.954425
DNPH1	ENSG00000112667	protein_coding	-	chr6:43193366-43197222	3856	33.5203	44.9292	83.6456	5.64759	0.939501
KIAA0430	ENSG00000166783	protein_coding	-	chr16:15489610-15737023	247413	24.3194	19.6303	73.613	5.03364	0.938892
WDR43	ENSG00000163811	protein_coding	+	chr2:29117508-29171088	53580	58.9618	98.451	127.141	6.49778	0.935863
AP2M1	ENSG00000161203	protein_coding	+	chr3:183851806-184402546	550740	161.45	314.73	301.679	7.95659	0.9328
KRT7	ENSG00000135480	protein_coding	+	chr12:52626303-52702947	76644	181.567	375.498	317.097	8.12193	0.93151
MLX	ENSG00000108788	protein_coding	+	chr17:40719085-40729849	10764	35.4845	93.6361	41.1517	5.687	0.925429
CIZ1	ENSG00000148337	protein_coding	-	chr9:130928342-131017527	89185	91.2969	139.709	206.659	7.10996	0.923668
ABCF1	ENSG00000204574	protein_coding	+	chr6:30539152-30564956	25804	21.2612	31.7208	48.9275	5.00336	0.923421
RABL6	ENSG00000196642	protein_coding	+	chr9:139685806-139735639	49833	31.1113	40.8638	77.1441	5.5272	0.923373
OPTN	ENSG00000123240	protein_coding	+	chr10:12938624-13180291	241667	25.2168	36.2237	59.2079	5.24096	0.920082
TK1	ENSG00000167900	protein_coding	-	chr17:76170159-76183314	13155	100.109	142.388	235.423	7.22607	0.916093
EPS8L2	ENSG00000177106	protein_coding	+	chr11:644232-727727	83495	21.8527	24.3321	57.8114	4.96927	0.910335
RTN3	ENSG00000133318	protein_coding	+	chr11:63448917-63527363	78446	23.8359	43.1789	46.3819	5.18094	0.909731
ATPAF1	ENSG00000123472	protein_coding	-	chr1:47098408-47184824	86416	25.6962	46.3677	50.0556	5.288	0.907827
APLP2	ENSG00000084234	protein_coding	+	chr11:129936835-130014706	77871	41.1075	84.5222	69.6812	5.96176	0.907361
UXS1	ENSG00000115652	protein_coding	-	chr2:106709758-106810795	101037	45.6675	88.2804	82.8234	6.11636	0.905632
ZDHHC5	ENSG00000156599	protein_coding	+	chr11:57435218-57468659	33441	36.7416	54.9933	82.4934	5.78224	0.903806
SF3B14	ENSG00000115128	protein_coding	-	chr2:24290453-24299314	8861	92.9939	157.037	190.456	7.13578	0.901776
RAB35	ENSG00000111737	protein_coding	-	chr12:120532898-120555306	22408	57.7892	80.1275	135.801	6.42077	0.901682
NRBP1	ENSG00000115216	protein_coding	+	chr2:27650656-27665126	14470	54.1885	74.257	128.147	6.32534	0.901179
NUFIP2	ENSG00000108256	protein_coding	-	chr17:27582853-27621136	38283	44.1294	68.6043	96.0029	6.04963	0.899215
MAPK3	ENSG00000102882	protein_coding	-	chr16:29262828-30215631	952803	51.0741	76.5562	113.845	6.25463	0.898379
TSSC1	ENSG00000032389	protein_coding	-	chr2:3192695-3381653	188958	40.8351	69.0233	83.1565	5.94617	0.897895
GPN1	ENSG00000198522	protein_coding	+	chr2:27805896-27917840	111944	45.627	73.9477	95.8995	6.10123	0.896278
WWTR1	ENSG00000018408	protein_coding	-	chr3:149235021-149454501	219480	60.1937	93.8574	130.014	6.49549	0.894986
RFX5	ENSG00000143390	protein_coding	-	chr1:151313115-151320503	7388	22.6147	42.5101	41.5878	5.09567	0.894809
TRIM27	ENSG00000204713	protein_coding	-	chr6:28870778-28891766	20988	25.2866	46.5465	47.483	5.25675	0.89474
NAV3	ENSG00000067798	protein_coding	+	chr12:78224684-78606790	382106	23.519	20.3578	67.0329	4.99002	0.893653
CYP1B1	ENSG00000138061	protein_coding	-	chr2:38150329-38408997	258668	60.7078	74.1905	151.381	6.45967	0.893631
LDB1	ENSG00000198728	protein_coding	-	chr10:103867316-103880210	12894	21.2806	35.9263	43.0732	5.00238	0.892305
THOP1	ENSG00000172009	protein_coding	+	chr19:2785457-2813599	28142	59.3432	79.8452	140.441	6.44799	0.892224
REXO1	ENSG00000079313	protein_coding	-	chr19:1815247-1848452	33205	29.4526	10.3807	98.8509	4.96111	0.890923
NDUFA2	ENSG00000131495	protein_coding	-	chr5:140018324-140042064	23740	35.3954	52.1362	78.9515	5.71753	0.888899
PPP1R12A	ENSG00000058272	protein_coding	-	chr12:79968758-80334448	365690	40.1552	50.1258	98.347	5.86494	0.88654
ACOX1	ENSG00000161533	protein_coding	-	chr17:73937587-74023533	85946	22.1486	34.974	46.8828	5.04945	0.885887
GORASP2	ENSG00000115806	protein_coding	+	chr2:171784973-171823639	38666	83.1799	111.463	194.377	6.9271	0.87847
RPTOR	ENSG00000141564	protein_coding	+	chr17:78518618-78945013	426395	37.0401	62.3823	73.3056	5.78998	0.873132
GPATCH2L	ENSG00000089916	protein_coding	+	chr14:76618258-76729817	111559	22.5379	48.2568	34.2277	5.06134	0.87177
EPHB4	ENSG00000196411	protein_coding	-	chr7:100400186-100464631	64445	24.1534	41.8667	46.5225	5.17391	0.871644
SMPD4	ENSG00000136699	protein_coding	-	chr2:130908980-130948302	39322	35.5655	66.357	63.7903	5.73328	0.871595
MT-ND4L	ENSG00000212907	protein_coding	+	chrM:7585-15953	8368	6880.51	13840.5	11298.9	13.3229	0.869363
EXOSC4	ENSG00000178896	protein_coding	+	chr8:145132904-145135550	2646	23.3918	57.727	27.6762	5.06323	0.868287
JMJD8	ENSG00000161999	protein_coding	-	chr16:730223-734529	4306	28.9377	50.6271	54.7456	5.43046	0.864479
TCTN1	ENSG00000204852	protein_coding	+	chr12:111051831-111142755	90924	27.7846	72.0549	28.7918	5.27161	0.859806
DNAJB6	ENSG00000105993	protein_coding	+	chr7:157128074-157210133	82059	57.4306	102.759	105.68	6.41681	0.859734
AMZ2	ENSG00000196704	protein_coding	+	chr17:66242769-66253297	10528	51.6241	72.6889	114.641	6.23821	0.859465
ANAPC15	ENSG00000110200	protein_coding	-	chr11:71709586-71823826	114240	65.1989	89.2908	147.069	6.56919	0.858065
RPA3	ENSG00000106399	protein_coding	-	chr7:7676148-8133902	457754	37.7556	61.9147	74.9066	5.80595	0.85753
SIVA1	ENSG00000184990	protein_coding	+	chr14:105219436-105234831	15395	41.5918	89.3201	60.9424	5.9295	0.853114
EPAS1	ENSG00000116016	protein_coding	+	chr2:46520805-46613836	93031	49.6258	75.3771	103.589	6.18793	0.850524
ESYT1	ENSG00000139641	protein_coding	+	chr12:56511942-56538455	26513	41.9842	71.9107	79.1274	5.95534	0.846994
EXOSC7	ENSG00000075914	protein_coding	+	chr3:44956748-45077563	120815	34.6116	54.8074	69.548	5.66981	0.845142
ECE1	ENSG00000117298	protein_coding	-	chr1:21543739-21671997	128258	46.1095	67.9729	97.2611	6.07256	0.841375
NDUFB7	ENSG00000099795	protein_coding	-	chr19:14676889-14682874	5985	41.8379	113.453	36.0404	5.79474	0.837199
MAPKAP1	ENSG00000119487	protein_coding	-	chr9:128199671-128469513	269842	44.9755	73.9295	86.5944	6.04512	0.835577
SETD7	ENSG00000145391	protein_coding	-	chr4:140417094-140527853	110759	29.4936	50.1686	54.9219	5.43678	0.833158
SLC38A1	ENSG00000111371	protein_coding	-	chr12:46576845-46663800	86955	92.478	195.859	133.636	7.06896	0.833074
FDFT1	ENSG00000079459	protein_coding	+	chr8:11653081-11696818	43737	138.752	263.921	229.556	7.66768	0.830474
KDM5C	ENSG00000126012	protein_coding	-	chrX:53220502-53254604	34102	28.0843	59.8373	39.8577	5.34382	0.827757
ANLN	ENSG00000011426	protein_coding	+	chr7:36363829-36493400	129571	50.7073	99.5941	80.2383	6.20944	0.826388
RALB	ENSG00000144118	protein_coding	+	chr2:120997639-121052289	54650	23.437	41.4607	41.5506	5.1004	0.82452
NAA25	ENSG00000111300	protein_coding	-	chr12:112464499-112546826	82327	35.271	27.0326	97.8196	5.50303	0.823667
DPY19L1	ENSG00000173852	protein_coding	-	chr7:34961080-35077883	116803	22.3428	30.3638	48.7247	5.0042	0.823658
GLOD4	ENSG00000167699	protein_coding	-	chr17:660336-695749	35413	27.8574	47.1278	51.4614	5.34797	0.823369
MVP	ENSG00000013364	protein_coding	+	chr16:29262828-30215631	952803	137.312	268.876	216.339	7.64309	0.821166
MOV10	ENSG00000155363	protein_coding	+	chr1:113215762-113243368	27606	22.6587	46.3982	33.521	5.03499	0.818477
EID1	ENSG00000255302	protein_coding	+	chr15:49115931-49255641	139710	22.073	29.6564	48.1882	4.9817	0.818314
TES	ENSG00000135269	protein_coding	+	chr7:115849285-116148595	299310	25.7995	61.8483	29.1333	5.16818	0.818232
ATP13A3	ENSG00000133657	protein_coding	-	chr3:194123400-194239008	115608	26.8034	45.4889	49.0136	5.28897	0.817936
NT5C2	ENSG00000076685	protein_coding	-	chr10:104678049-104953056	275007	53.6288	75.2498	113.625	6.2689	0.81635
MT1E	ENSG00000169715	protein_coding	+	chr16:56642110-56673999	31889	27.2408	45.9211	49.9504	5.3104	0.815333
MPV17	ENSG00000115204	protein_coding	-	chr2:27532359-27548547	16188	79.3155	92.1133	186.965	6.79383	0.814995
TULP3	ENSG00000078246	protein_coding	+	chr12:2904118-3050306	146188	21.4877	28.3152	47.2725	4.93729	0.81464
TNRC6A	ENSG00000090905	protein_coding	+	chr16:24741015-24838953	97938	63.0182	145.736	75.821	6.46981	0.813837
PRCC	ENSG00000143294	protein_coding	+	chr1:156711898-156770607	58709	41.168	75.1242	69.3617	5.90357	0.811333
ISG20L2	ENSG00000143319	protein_coding	-	chr1:156691682-156706752	15070	29.3023	54.7368	48.0978	5.41176	0.81124
CLSTN1	ENSG00000171603	protein_coding	-	chr1:9711789-9884584	172795	27.9269	35.6253	62.2774	5.30635	0.809693
ATP5D	ENSG00000099624	protein_coding	+	chr19:1241748-1244824	3076	47.0714	89.8902	74.6125	6.08941	0.805189
INO80E	ENSG00000169592	protein_coding	+	chr16:29262828-30215631	952803	55.6708	136.821	57.5859	6.24755	0.804087
LITAF	ENSG00000189067	protein_coding	-	chr16:11641852-11730237	88385	68.3198	67.3391	170.925	6.52827	0.802186
GLG1	ENSG00000090863	protein_coding	-	chr16:74485855-74641012	155157	30.9939	44.826	63.0645	5.47298	0.799512
GAPVD1	ENSG00000165219	protein_coding	+	chr9:128024072-128129486	105414	22.9063	25.6387	54.0816	4.985	0.799203
HDAC3	ENSG00000171720	protein_coding	-	chr5:140894582-141016437	121855	33.7213	64.9729	52.1151	5.60033	0.795861
KIF23	ENSG00000137807	protein_coding	+	chr15:69591285-69740764	149479	29.8571	45.7294	57.9147	5.42364	0.795492
RBM23	ENSG00000100461	protein_coding	-	chr14:23369853-23388393	18540	32.1407	41.3637	70.1826	5.50322	0.795169
CTSD	ENSG00000117984	protein_coding	-	chr11:1753639-1785255	31616	187.589	271.179	379.494	8.06749	0.794357
LOXL2	ENSG00000134013	protein_coding	-	chr8:23154701-23315208	160507	116.054	123.545	278.892	7.31037	0.793967
G3BP2	ENSG00000138757	protein_coding	-	chr4:76567965-76735382	167417	68.3859	119.111	117.605	6.6232	0.791386
SDF2	ENSG00000132581	protein_coding	-	chr17:26975373-27029697	54324	39.1103	79.8419	55.3736	5.79989	0.78964
OCIAD1	ENSG00000109180	protein_coding	+	chr4:48807228-48863834	56606	42.2743	66.4863	79.66	5.92416	0.789561
TCEAL4	ENSG00000133142	protein_coding	+	chrX:102831158-102842657	11499	26.9562	13.6873	79.4557	4.94646	0.78883
ODF2	ENSG00000136811	protein_coding	+	chr9:131217464-131263571	46107	36.7926	40.813	86.2901	5.66114	0.788512
NTAN1	ENSG00000157045	protein_coding	-	chr16:15068447-15248421	179974	37.6765	47.6432	82.1528	5.72334	0.784509
SERINC3	ENSG00000132824	protein_coding	-	chr20:43124861-43150750	25889	30.4152	49.2613	55.4077	5.44704	0.78297
AIMP2	ENSG00000106305	protein_coding	+	chr7:6048875-6098861	49986	22.529	30.5356	46.9781	4.99335	0.782668
UACA	ENSG00000137831	protein_coding	-	chr15:70946892-71055932	109040	40.6981	64.2818	75.3057	5.86264	0.778136
USB1	ENSG00000103005	protein_coding	+	chr16:58028571-58055522	26951	103.695	178.833	176.6	7.21434	0.777231
SFXN5	ENSG00000144040	protein_coding	-	chr2:73169164-73383849	214685	23.7261	22.7256	58.5059	4.98172	0.775564
ADH5	ENSG00000197894	protein_coding	-	chr4:99992131-100009952	17821	42.6655	78.3474	67.5726	5.92839	0.774036
LYPLA1	ENSG00000120992	protein_coding	-	chr8:54958937-55014577	55640	28.354	13.0103	83.8916	4.97251	0.772973
IDH2	ENSG00000182054	protein_coding	-	chr15:90626276-90645736	19460	25.3933	50.6631	35.9987	5.16637	0.770948
MRPS18A	ENSG00000096080	protein_coding	-	chr6:43612782-43655528	42746	23.9567	43.8486	37.8745	5.09332	0.770315
FKBP1A	ENSG00000088832	protein_coding	-	chr20:1290554-1373816	83262	293.433	280.687	720.179	8.60731	0.770146
PSME1	ENSG00000092010	protein_coding	+	chr14:24605366-24610797	5431	45.2664	52.279	102.084	5.96071	0.769815
POLR2F	ENSG00000100142	protein_coding	+	chr22:38339527-38437922	98395	54.5208	86.0005	99.6213	6.2778	0.767488
FOXJ3	ENSG00000198815	protein_coding	-	chr1:42642209-42804047	161838	62.0328	84.9864	125.996	6.44712	0.76602
OTUD5	ENSG00000068308	protein_coding	-	chrX:48779304-48815648	36344	65.6665	99.7147	123.537	6.54187	0.765442
ACAT1	ENSG00000075239	protein_coding	+	chr11:107879458-108018503	139045	59.22	82.6634	118.611	6.38243	0.765007
SPCS3	ENSG00000129128	protein_coding	+	chr4:177229418-177253396	23978	28.9037	37.3939	60.7693	5.33439	0.763928
METAP1	ENSG00000164024	protein_coding	+	chr4:99916770-99983964	67194	34.938	47.0543	71.2833	5.61282	0.76004
DDX19A	ENSG00000168872	protein_coding	+	chr16:70323565-70407286	83721	25.6297	32.6469	54.1561	5.15589	0.759928
PIEZO1	ENSG00000103335	protein_coding	-	chr16:88772870-88851619	78749	69.4936	73.6788	161.129	6.55135	0.756528
MTX1	ENSG00000173171	protein_coding	+	chr1:155165378-155183615	18237	24.0196	38.9833	42.1125	5.08903	0.755415
DHCR24	ENSG00000116133	protein_coding	-	chr1:55315305-55354523	39218	71.4204	126.493	114.594	6.66052	0.755146
AJUBA	ENSG00000129474	protein_coding	-	chr14:23398817-23451851	53034	32.1959	52.9867	55.5128	5.51037	0.75274
PDCD6IP	ENSG00000170248	protein_coding	+	chr3:33839843-33911194	71351	113.962	186.052	197.155	7.33172	0.749571
PPAT	ENSG00000128059	protein_coding	-	chr4:57259527-57301781	42254	27.2829	21.8934	69.7357	5.11539	0.747809
LAMTOR1	ENSG00000149357	protein_coding	-	chr11:71709586-71823826	114240	51.8593	78.8796	95.2427	6.19055	0.747426
PPP3R1	ENSG00000221823	protein_coding	-	chr2:68350067-68488362	138295	27.5885	35.789	56.8077	5.25848	0.746894
SPINT2	ENSG00000167642	protein_coding	+	chr19:38734674-38795649	60975	265.941	554.774	337.678	8.52341	0.746668
EXT2	ENSG00000151348	protein_coding	+	chr11:44117098-44266979	149881	29.8262	48.3291	51.6787	5.39494	0.74546
DDX3Y	ENSG00000067048	protein_coding	+	chrY:15016018-15032390	16372	37.9104	79.947	47.1592	5.70832	0.745369
POP5	ENSG00000167272	protein_coding	-	chr12:121016566-121019201	2635	26.203	49.6141	38.2019	5.19997	0.744752
FIBP	ENSG00000172500	protein_coding	-	chr11:65647279-65656010	8731	39.4886	57.4562	74.8633	5.79131	0.744518
C11orf48	ENSG00000162194	protein_coding	-	chr11:62414319-62441159	26840	22.0321	34.5355	39.2384	4.95525	0.743503
METTL12	ENSG00000214756	protein_coding	+	chr11:62414319-62441159	26840	78.0214	68.4724	192.71	6.65785	0.743116
CALM2	ENSG00000143933	protein_coding	-	chr2:47126413-47403740	277327	194.275	279.988	369.902	8.08739	0.742095
REXO2	ENSG00000076043	protein_coding	+	chr11:114262164-114321001	58837	24.8528	55.5118	27.4551	5.06969	0.739127
SMYD5	ENSG00000135632	protein_coding	+	chr2:73441349-73454365	13016	49.5513	66.3827	98.6812	6.10276	0.73603
BPTF	ENSG00000171634	protein_coding	+	chr17:65821639-65980494	158855	56.7033	55.0792	133.755	6.22408	0.735615
RNF126	ENSG00000070423	protein_coding	-	chr19:647525-663277	15752	24.1382	57.2789	22.958	4.9847	0.732948
NOL10	ENSG00000115761	protein_coding	-	chr2:10710891-10830113	119222	44.1327	57.6957	88.9741	5.92983	0.732652
ATP6V0C	ENSG00000185883	protein_coding	+	chr16:2525146-2581423	56277	45.7834	72.9096	79.2142	6.00416	0.732349
NARF	ENSG00000141562	protein_coding	+	chr17:80412148-80448413	36265	25.9043	48.7926	37.2502	5.1743	0.731863
GTF3C2	ENSG00000115207	protein_coding	-	chr2:27548715-27593353	44638	61.6944	96.58	108.108	6.43235	0.730215
ITPK1	ENSG00000100605	protein_coding	-	chr14:93403258-93582665	179407	24.0973	43.1477	36.7389	5.07375	0.729082
DCTN2	ENSG00000175203	protein_coding	-	chr12:57914492-57941114	26622	45.8081	54.8431	96.8155	5.96398	0.727153
KAT2A	ENSG00000108773	protein_coding	-	chr17:40265125-40307990	42865	29.2217	22.3069	74.3562	5.18826	0.725925
ELF3	ENSG00000163435	protein_coding	+	chr1:201951499-201986316	34817	29.0284	72.8585	23.07	5.19145	0.724494
KNSTRN	ENSG00000128944	protein_coding	+	chr15:40674921-40686447	11526	31.5279	49.1986	54.9883	5.46005	0.724473
RAPGEF1	ENSG00000107263	protein_coding	-	chr9:134452156-134615461	163305	44.8526	69.0069	79.1792	5.96761	0.724147
NOSIP	ENSG00000142546	protein_coding	-	chr19:50058967-50094272	35305	40.5872	80.6001	53.4492	5.80525	0.723667
PRPSAP1	ENSG00000161542	protein_coding	-	chr17:74305566-74383941	78375	37.2624	79.8657	43.1725	5.65706	0.723314
POP7	ENSG00000172336	protein_coding	+	chr7:100303675-100305118	1443	33.9245	73.8595	38.0094	5.51308	0.72141
POLR1C	ENSG00000171453	protein_coding	+	chr6:43474706-43543812	69106	52.2536	98.3117	73.8462	6.17773	0.72013
VPS29	ENSG00000111237	protein_coding	-	chr12:110928901-111021125	92224	85.6099	197.733	84.1074	6.81376	0.719029
MET	ENSG00000105976	protein_coding	+	chr7:116312443-116438440	125997	110.651	206.821	157.356	7.26	0.718623
BBS2	ENSG00000125124	protein_coding	-	chr16:56463044-56554195	91151	31.1529	21.2499	81.1857	5.23794	0.717279
CAPZA2	ENSG00000198898	protein_coding	+	chr7:116451123-116562103	110980	75.7198	169.265	79.3334	6.65187	0.715075
XPO7	ENSG00000130227	protein_coding	+	chr8:21777179-21864096	86917	54.6169	81.1022	97.7257	6.2412	0.711153
GALNT10	ENSG00000164574	protein_coding	+	chr5:153369687-153825410	455723	41.1854	93.6405	41.1473	5.75862	0.710485
CCDC53	ENSG00000120860	protein_coding	-	chr12:102406704-102455927	49223	24.0745	45.2076	33.532	5.0518	0.709584
LIG1	ENSG00000105486	protein_coding	-	chr19:48618701-48673860	55159	48.5027	73.3801	85.1467	6.06973	0.70859
ZFAND5	ENSG00000107372	protein_coding	-	chr9:74966340-74980163	13823	31.3047	39.7349	62.499	5.41547	0.707422
MMD	ENSG00000108960	protein_coding	-	chr17:53469973-53499353	29380	22.3624	31.7498	41.2638	4.94616	0.70709
PACS1	ENSG00000175115	protein_coding	+	chr11:65837833-66012218	174385	62.5202	126.658	76.678	6.40393	0.701471
CTBP1	ENSG00000159692	protein_coding	-	chr4:1203907-1282079	78172	63.8259	85.7111	121.82	6.4487	0.701114
CDC25B	ENSG00000101224	protein_coding	+	chr20:3767577-3786762	19185	92.2109	153.658	146.157	6.99394	0.701063
AKR1A1	ENSG00000117448	protein_coding	+	chr1:46016214-46035721	19507	76.2225	117.525	130.304	6.71824	0.701056
SDC1	ENSG00000115884	protein_coding	-	chr2:20400557-20425194	24637	51.6792	82.1751	85.797	6.15833	0.700566
GJC1	ENSG00000182963	protein_coding	-	chr17:42875815-42908184	32369	73.3101	117.994	120.251	6.6628	0.700362
RHNO1	ENSG00000171792	protein_coding	+	chr12:2904118-3050306	146188	25.7586	67.4964	16.2106	4.92753	0.700294
ATXN2L	ENSG00000168488	protein_coding	+	chr16:28834355-28848558	14203	128.983	127.346	291.517	7.39703	0.699298
DNAJB1	ENSG00000132002	protein_coding	-	chr19:14625581-14676792	51211	36.9237	78.4249	41.454	5.62438	0.698959
TRA2B	ENSG00000136527	protein_coding	-	chr3:185633693-185655924	22231	71.8942	99.7439	133.537	6.62302	0.698121
NUTF2	ENSG00000102898	protein_coding	+	chr16:67840667-67906470	65803	153.571	249.621	248.66	7.72813	0.698054
EXOSC1	ENSG00000171311	protein_coding	-	chr10:99195751-99205774	10023	39.6469	74.299	54.3128	5.76254	0.697743
PLD3	ENSG00000105223	protein_coding	+	chr19:40825442-40896094	70652	89.2116	128.399	160.749	6.93744	0.696505
PCGF2	ENSG00000056661	protein_coding	-	chr17:36886487-36906969	20482	25.8807	38.0268	45.7335	5.15264	0.69439
MYO10	ENSG00000145555	protein_coding	-	chr5:16665394-16936372	270978	51.8516	82.4424	85.3675	6.15908	0.694367
BRD4	ENSG00000141867	protein_coding	-	chr19:15347646-15443356	95710	37.9717	34.3519	88.3648	5.60486	0.692335
POLR3K	ENSG00000161980	protein_coding	-	chr16:96406-107669	11263	41.4016	68.5131	65.257	5.83266	0.691997
SMIM7	ENSG00000214046	protein_coding	-	chr19:16589867-16771253	181386	22.3113	35.6571	36.1341	4.93704	0.686032
CAMSAP1	ENSG00000130559	protein_coding	-	chr9:138700332-138799074	98742	40.7878	60.4266	70.7402	5.80388	0.685193
PROSC	ENSG00000147471	protein_coding	+	chr8:37620110-37637283	17173	28.5407	44.7621	46.8297	5.2895	0.682198
ADCY3	ENSG00000138031	protein_coding	-	chr2:25012602-25142708	130106	69.976	108.081	116.466	6.58284	0.682085
ID1	ENSG00000125968	protein_coding	+	chr20:30193085-30194318	1233	34.674	75.4048	35.8571	5.50552	0.682033
TRAPPC4	ENSG00000196655	protein_coding	+	chr11:118868842-118901616	32774	30.9899	49.758	49.359	5.40527	0.677334
MRPL53	ENSG00000204822	protein_coding	-	chr2:74699084-74722013	22929	24.017	49.8452	26.8669	4.99104	0.675398
UBE2L6	ENSG00000156587	protein_coding	-	chr11:57319128-57335757	16629	39.8986	57.6838	69.6289	5.76332	0.673966
HIST2H3D	ENSG00000183598	protein_coding	-	chr1:149784825-149785236	411	78.6954	159.588	91.4518	6.71045	0.673565
PLEKHB2	ENSG00000115762	protein_coding	+	chr2:131862419-132111282	248863	51.7029	67.8499	97.0801	6.12585	0.673537
ATP5L	ENSG00000167283	protein_coding	+	chr11:118230299-118302211	71912	151.849	175.795	307.901	7.65686	0.671463
GYG1	ENSG00000163754	protein_coding	+	chr3:148709127-148745419	36292	41.2835	62.8108	68.4544	5.8125	0.668847
CAD	ENSG00000084774	protein_coding	+	chr2:27440257-27466811	26554	99.0526	149.397	165.537	7.07471	0.668783
DCTPP1	ENSG00000179958	protein_coding	-	chr16:30418617-30441396	22779	38.348	65.2209	56.7007	5.70455	0.66873
RECQL	ENSG00000004700	protein_coding	-	chr12:21590548-21654603	64055	26.1936	29.0389	54.2193	5.1106	0.668378
MRTO4	ENSG00000053372	protein_coding	+	chr1:19536994-19586622	49628	48.1157	30.1956	122.679	5.81448	0.667769
MLEC	ENSG00000110917	protein_coding	+	chr12:121124671-121139667	14996	78.0646	129.501	118.518	6.73079	0.66771
TMEM214	ENSG00000119777	protein_coding	+	chr2:27255777-27264563	8786	24.9037	40.7671	38.3419	5.08282	0.667482
TMX2	ENSG00000213593	protein_coding	+	chr11:57479994-57587018	107024	72.4058	104.411	125.144	6.6172	0.664663
EIF4E	ENSG00000151247	protein_coding	-	chr4:99792834-99916145	123311	25.4512	26.9136	53.7586	5.05612	0.664338
SCARB1	ENSG00000073060	protein_coding	-	chr12:125261401-125367214	105813	40.329	65.4555	62.22	5.77516	0.662592
APMAP	ENSG00000101474	protein_coding	-	chr20:24943560-24973615	30055	22.9224	30.4419	42.1062	4.94754	0.66218
DHX38	ENSG00000140829	protein_coding	+	chr16:72072000-72210777	138777	46.1278	70.103	75.8693	5.96814	0.661986
ATP2B1	ENSG00000070961	protein_coding	-	chr12:89954905-90106367	151462	39.6094	45.3675	79.8661	5.71029	0.660707
DNAJC10	ENSG00000077232	protein_coding	+	chr2:183580767-183659191	78424	39.5597	57.5271	67.4874	5.74289	0.659992
SNRPD3	ENSG00000100028	protein_coding	+	chr22:24936390-25024972	88582	103.076	126.885	198.513	7.10268	0.658497
KIF18B	ENSG00000186185	protein_coding	-	chr17:43002076-43025082	23006	37.2751	58.9461	58.7001	5.65892	0.658171
NINJ1	ENSG00000131669	protein_coding	-	chr9:95883770-95896570	12800	31.5542	46.8755	52.71	5.41684	0.658104
HSF1	ENSG00000185122	protein_coding	+	chr8:145515269-145538801	23532	91.1077	142.148	145.26	6.94775	0.657455
IGF2R	ENSG00000197081	protein_coding	+	chr6:160390130-160534539	144409	27.7657	30.7724	56.7823	5.18872	0.656881
CNN2	ENSG00000064666	protein_coding	+	chr19:1026297-1039068	12771	92.719	120.915	170.921	6.95661	0.654221
WDR11	ENSG00000120008	protein_coding	+	chr10:122368119-122669036	300917	50.8195	100.675	59.1397	6.06898	0.652946
ALDH3B1	ENSG00000006534	protein_coding	+	chr11:67776047-67797928	21881	24.7596	53.1596	24.6772	4.99576	0.652464
EXOSC3	ENSG00000107371	protein_coding	-	chr9:37510888-38069210	558322	34.7334	65.6284	43.4866	5.53233	0.651454
MCM3AP	ENSG00000160294	protein_coding	-	chr21:47649130-47706211	57081	23.6749	44.9766	29.2142	4.975	0.647882
PPP3CB	ENSG00000107758	protein_coding	-	chr10:75196185-75385711	189526	24.0302	28.9997	45.848	4.98784	0.639109
PLXNB2	ENSG00000196576	protein_coding	-	chr22:50713407-50746056	32649	29.1197	39.1532	51.5209	5.28069	0.638695
RNASEH2A	ENSG00000104889	protein_coding	+	chr19:12873816-12985765	111949	38.8034	74.2626	46.5638	5.67794	0.638681
CAPN1	ENSG00000014216	protein_coding	+	chr11:64945076-64979477	34401	60.8029	61.1873	128.114	6.2875	0.638472
SDHB	ENSG00000117118	protein_coding	-	chr1:17345216-17380665	35449	55.513	73.8653	98.8628	6.20964	0.637605
PMP22	ENSG00000109099	protein_coding	-	chr17:15133094-15169024	35930	73.6419	131.774	97.167	6.61559	0.636377
EYA4	ENSG00000112319	protein_coding	+	chr6:133561735-134216691	654956	34.4301	40.3845	66.647	5.49993	0.636293
UBR5	ENSG00000104517	protein_coding	-	chr8:103251621-103425069	173448	39.1444	60.4192	60.9848	5.71268	0.632938
LMBR1	ENSG00000105983	protein_coding	-	chr7:156264889-156685924	421035	28.076	29.5019	57.4325	5.17927	0.63059
CCDC124	ENSG00000007080	protein_coding	+	chr19:18043824-18054800	10976	27.4016	33.1401	51.6863	5.1728	0.630253
MLLT1	ENSG00000130382	protein_coding	-	chr19:6212965-6279959	66994	28.5415	27.1524	61.0973	5.17701	0.62853
CBX5	ENSG00000094916	protein_coding	-	chr12:54624723-54745633	120910	24.6192	29.2087	46.8792	5.01364	0.627883
CARHSP1	ENSG00000153048	protein_coding	-	chr16:8768421-8962866	194445	29.4743	57.7338	33.3544	5.26418	0.627807
VWA9	ENSG00000138614	protein_coding	-	chr15:65871090-65903627	32537	22.6344	38.5305	31.3855	4.91347	0.627106
TRA2A	ENSG00000164548	protein_coding	-	chr7:23544398-23571660	27262	44.1713	60.938	75.4895	5.8775	0.626953
CSNK1E	ENSG00000213923	protein_coding	-	chr22:38686696-38794934	108238	78.2515	90.5441	151.073	6.67657	0.626532
CNOT11	ENSG00000158435	protein_coding	+	chr2:101436613-101886778	450165	54.2374	61.3782	106.09	6.14334	0.626527
GLTSCR2	ENSG00000105373	protein_coding	+	chr19:48248778-48274141	25363	43.9553	68.6248	67.0807	5.87548	0.62637
DDX6	ENSG00000110367	protein_coding	-	chr11:118575315-118661858	86543	48.0887	67.1943	81.2161	6.00053	0.625822
UCK1	ENSG00000130717	protein_coding	-	chr9:134378288-134406655	28367	30.1089	61.1375	31.6923	5.27739	0.624398
LTBP4	ENSG00000090006	protein_coding	+	chr19:41098788-41135725	36937	79.9508	118.004	128.287	6.73565	0.62318
SLC39A6	ENSG00000141424	protein_coding	-	chr18:33688494-33709348	20854	64.1594	77.4402	120.026	6.39527	0.621873
TYW3	ENSG00000162623	protein_coding	+	chr1:75171169-75232362	61193	25.099	23.9951	53.1959	4.98916	0.620803
CNOT1	ENSG00000125107	protein_coding	-	chr16:58549382-58663790	114408	287.555	347.799	536.381	8.55897	0.620502
NACC1	ENSG00000160877	protein_coding	+	chr19:13228916-13251961	23045	56.9673	87.864	87.2929	6.24568	0.620442
GPT2	ENSG00000166123	protein_coding	+	chr16:46918289-46965209	46920	22.5583	35.1994	34.1179	4.90851	0.619557
CD46	ENSG00000117335	protein_coding	+	chr1:207925401-207968858	43457	69.3921	90.4901	122.676	6.51837	0.619135
TOB1	ENSG00000141232	protein_coding	-	chr17:48939583-48987593	48010	74.9539	101.368	128.869	6.63372	0.619044
DIS3L	ENSG00000166938	protein_coding	+	chr15:66570835-66626236	55401	39.7353	74.2459	47.6954	5.70079	0.617694
PTDSS2	ENSG00000174915	protein_coding	+	chr11:448267-491393	43126	32.5629	19.3957	80.4084	5.2107	0.61587
SLC31A1	ENSG00000136868	protein_coding	+	chr9:115983807-116055185	71378	38.0664	52.528	64.1302	5.65613	0.615698
SF3B1	ENSG00000115524	protein_coding	-	chr2:198254507-198299815	45308	103.106	170.939	144.997	7.09507	0.615504
DNAJC11	ENSG00000007923	protein_coding	-	chr1:6684925-6761984	77059	44.2949	72.3887	63.2477	5.87657	0.614532
TRAPPC2L	ENSG00000167515	protein_coding	+	chr16:88880141-88933068	52927	43.7178	43.9456	89.9232	5.79947	0.614527
DNMT1	ENSG00000130816	protein_coding	-	chr19:10244020-10341962	97942	75.4552	98.3097	132.715	6.63633	0.614355
ZWINT	ENSG00000122952	protein_coding	-	chr10:58116988-58121036	4048	47.0319	86.376	57.476	5.94434	0.612874
NOB1	ENSG00000141101	protein_coding	-	chr16:69760915-69788871	27956	69.0196	105.822	105.271	6.51746	0.612801
GPAA1	ENSG00000197858	protein_coding	+	chr8:145137492-145141119	3627	27.1682	57.1943	25.8917	5.09869	0.612686
CDCA7L	ENSG00000164649	protein_coding	-	chr7:21582832-21985702	402870	31.3469	34.9276	60.9065	5.34169	0.612216
BNIP3L	ENSG00000104765	protein_coding	+	chr8:26236774-26371608	134834	22.9209	37.6599	32.3778	4.92349	0.611468
PSMD13	ENSG00000185627	protein_coding	+	chr11:215457-252983	37526	60.8641	89.0806	96.7348	6.33351	0.610207
HIPK3	ENSG00000110422	protein_coding	+	chr11:33278217-33378569	100352	24.126	43.8478	29.795	4.98132	0.609956
NFE2L1	ENSG00000082641	protein_coding	+	chr17:46125690-46138849	13159	205.881	240.071	387.905	8.06418	0.608899
FABP5	ENSG00000164687	protein_coding	+	chr8:82192105-82197012	4907	35.6733	48.0397	60.7317	5.55577	0.608383
SSNA1	ENSG00000176101	protein_coding	+	chr9:140083098-140084822	1724	35.87	54.1232	55.2465	5.57023	0.608363
CBFB	ENSG00000067955	protein_coding	+	chr16:67063018-67134961	71943	27.5625	34.325	49.6316	5.173	0.606937
ZFAND6	ENSG00000086666	protein_coding	+	chr15:80351909-80430735	78826	54.8345	80.796	86.121	6.18051	0.605975
MAEA	ENSG00000090316	protein_coding	+	chr4:1283638-1333935	50297	44.0735	44.1763	89.933	5.80594	0.605426
HERC2	ENSG00000128731	protein_coding	-	chr15:28356185-28567298	211113	29.2364	35.3073	53.5641	5.25159	0.603954
LSM14A	ENSG00000257103	protein_coding	+	chr19:34663408-34720420	57012	102.97	155.662	157.316	7.08862	0.603837
ACYP1	ENSG00000119640	protein_coding	-	chr14:75519923-75545126	25203	26.106	41.7782	37.3168	5.10425	0.599205
UQCC2	ENSG00000137288	protein_coding	-	chr6:33588141-33679528	91387	49.7735	70.6518	80.1485	6.03485	0.59919
GREM1	ENSG00000166923	protein_coding	+	chr15:33009470-33026870	17400	126.01	121.429	260.248	7.30837	0.598814
GPX8	ENSG00000164294	protein_coding	+	chr5:54408798-54469005	60207	23.6918	30.8609	40.8713	4.95568	0.598233
TPM2	ENSG00000198467	protein_coding	-	chr9:35681988-35691017	9029	88.81	114.85	154.032	6.86111	0.598179
MRPL49	ENSG00000149792	protein_coding	+	chr11:64888099-64902004	13905	29.0647	49.1911	38.8043	5.25322	0.59816
PINK1	ENSG00000158828	protein_coding	+	chr1:20959947-20988000	28053	33.8547	39.1173	63.3571	5.45215	0.597836
WDR83OS	ENSG00000105583	protein_coding	-	chr19:12754020-12792716	38696	63.7762	94.8639	98.0071	6.39252	0.596546
INPPL1	ENSG00000165458	protein_coding	+	chr11:71934744-71956708	21964	115.139	82.9766	264.792	7.09019	0.594751
ERBB2IP	ENSG00000112851	protein_coding	+	chr5:65222302-65378377	156075	67.8342	105.358	99.4103	6.47947	0.593908
FNBP4	ENSG00000109920	protein_coding	-	chr11:47738071-47788995	50924	42.4421	42.4338	85.6684	5.74509	0.593727
FARP2	ENSG00000006607	protein_coding	+	chr2:242295657-242449145	153488	31.9749	52.021	44.4812	5.39167	0.593622
CDIPT	ENSG00000103502	protein_coding	-	chr16:29262828-30215631	952803	25.0427	29.7104	45.8425	5.01928	0.593097
LRP10	ENSG00000197324	protein_coding	+	chr14:23340821-23350789	9968	23.5342	29.5797	41.385	4.93809	0.592343
ANKIB1	ENSG00000001629	protein_coding	+	chr7:91875547-92030698	155151	34.3098	53.5144	49.9391	5.49483	0.59229
CHURC1	ENSG00000258289	protein_coding	+	chr14:65381078-65569413	188335	74.2971	65.0572	158.917	6.517	0.591955
ZSWIM8	ENSG00000214655	protein_coding	+	chr10:75545339-75571589	26250	53.6886	42.875	118.86	6.02058	0.590944
HDAC1	ENSG00000116478	protein_coding	+	chr1:32757686-32799236	41550	104.899	105.249	210.68	7.04981	0.590599
SEC62	ENSG00000008952	protein_coding	+	chr3:169657140-169716161	59021	50.9479	52.7254	100.554	6.0144	0.589069
TMC5	ENSG00000103534	protein_coding	+	chr16:19421817-19510435	88618	28.1382	34.7456	49.8863	5.19126	0.588672
POR	ENSG00000127948	protein_coding	+	chr7:75528517-75623977	95460	47.4066	91.6861	50.8269	5.91772	0.587934
AKR1C3	ENSG00000196139	protein_coding	+	chr10:5077545-5149878	72333	61.3119	119.727	64.5399	6.28461	0.587558
HIST1H2AB	ENSG00000137259	protein_coding	-	chr6:26033319-26033796	477	46.0801	86.7857	51.6835	5.8857	0.587349
THRAP3	ENSG00000054118	protein_coding	+	chr1:36690016-36770958	80942	29.0937	35.7609	51.5963	5.23738	0.58622
EIF2D	ENSG00000143486	protein_coding	-	chr1:206680878-206785904	105026	24.0223	40.6952	31.4261	4.96899	0.586051
VPS25	ENSG00000131475	protein_coding	+	chr17:40925453-40931617	6164	34.1759	47.3167	55.2878	5.48269	0.586043
DDX5	ENSG00000108654	protein_coding	-	chr17:62495733-62658186	162453	432.443	566.298	730.369	9.13809	0.584226
BYSL	ENSG00000112578	protein_coding	+	chr6:41888925-41900784	11859	24.4999	34.1798	39.2765	5.00179	0.58411
NMT1	ENSG00000136448	protein_coding	+	chr17:43100707-43221548	120841	211.881	221.009	414.117	8.06966	0.583789
GNB1	ENSG00000078369	protein_coding	-	chr1:1716728-1822495	105767	226.379	355.158	323.372	8.21065	0.583672
SEC61A1	ENSG00000058262	protein_coding	+	chr3:127770483-128127485	357002	77.453	85.0247	146.53	6.6267	0.57996
TAX1BP1	ENSG00000106052	protein_coding	+	chr7:27773013-28283536	510523	33.6461	50.8132	49.585	5.45711	0.577222
DDX11	ENSG00000013573	protein_coding	+	chr12:31173696-31257725	84029	58.2321	85.6868	87.7952	6.24694	0.574899
RAB11A	ENSG00000103769	protein_coding	+	chr15:65903703-66184329	280626	104.006	123.82	185.856	7.06355	0.574093
SNRPF	ENSG00000139343	protein_coding	+	chr12:96252705-96336752	84047	99.4437	107.485	188.527	6.98081	0.573704
UMPS	ENSG00000114491	protein_coding	+	chr3:124449212-124464040	14828	28.9549	43.3336	42.8261	5.23786	0.573206
ANKRD52	ENSG00000139645	protein_coding	-	chr12:56623832-56652175	28343	28.8968	21.2412	64.7254	5.09263	0.572867
HSDL2	ENSG00000119471	protein_coding	+	chr9:115142216-115431677	289461	33.4349	57.3848	42.0061	5.4328	0.571759
PLSCR1	ENSG00000188313	protein_coding	-	chr3:146232966-146262651	29685	36.1835	61.5995	45.9573	5.54811	0.571695
RNH1	ENSG00000023191	protein_coding	-	chr11:494511-507300	12789	71.008	121.699	89.358	6.51954	0.571579
MED24	ENSG00000008838	protein_coding	-	chr17:38175349-38256978	81629	74.3502	54.0607	166.809	6.45161	0.570787
STX4	ENSG00000103496	protein_coding	+	chr16:31044209-31054296	10087	35.1677	43.0411	61.415	5.50145	0.570574
TXNL1	ENSG00000091164	protein_coding	-	chr18:54264438-54706076	441638	28.9347	39.7884	46.1444	5.23236	0.570408
KAT5	ENSG00000172977	protein_coding	+	chr11:65479466-65488418	8952	40.5465	88.3996	32.0146	5.60271	0.570356
ASAP2	ENSG00000151693	protein_coding	+	chr2:9346893-9563676	216783	31.0664	24.9157	67.3068	5.22298	0.569764
POLR2A	ENSG00000181222	protein_coding	+	chr17:7387684-7417933	30249	92.1021	107.178	166.111	6.88168	0.569121
DDX41	ENSG00000183258	protein_coding	-	chr5:176938577-176944470	5893	45.7381	84.1451	51.5705	5.8662	0.569118
RBM39	ENSG00000131051	protein_coding	-	chr20:34291530-34330234	38704	101.685	167.535	134.165	7.04138	0.569008
ELAVL1	ENSG00000066044	protein_coding	-	chr19:8023462-8070543	47081	42.2102	58.7798	66.4157	5.77674	0.568519
WDFY1	ENSG00000085449	protein_coding	-	chr2:224720432-224810104	89672	43.6328	60.8782	68.4586	5.82412	0.567648
SNRPA	ENSG00000077312	protein_coding	+	chr19:41197433-41271294	73861	93.1764	196.934	79.1752	6.82348	0.567202
FBXW4	ENSG00000107829	protein_coding	-	chr10:103370422-103455052	84630	32.7924	40.5716	56.5597	5.3998	0.566575
HECTD1	ENSG00000092148	protein_coding	-	chr14:31569317-31677010	107693	47.5799	85.9349	54.9491	5.92583	0.566084
PXN	ENSG00000089159	protein_coding	-	chr12:120639093-120703574	64481	66.3287	67.2751	128.984	6.3782	0.565054
FH	ENSG00000091483	protein_coding	-	chr1:241660902-241683061	22159	57.4001	81.1757	88.6575	6.21871	0.564993
SP3	ENSG00000172845	protein_coding	-	chr2:174771186-174830430	59244	37.1991	60.1145	49.8864	5.58914	0.564176
RNPEP	ENSG00000176393	protein_coding	+	chr1:201951499-201986316	34817	68.8854	76.8199	126.598	6.45122	0.562176
LPAR1	ENSG00000198121	protein_coding	-	chr9:113635542-113800981	165439	30.3438	63.3634	26.2334	5.20741	0.562045
PRDX5	ENSG00000126432	protein_coding	+	chr11:64085559-64089283	3724	308.465	435.426	475.22	8.64257	0.561784
HIST1H4B	ENSG00000124529	protein_coding	-	chr6:26027123-26027480	357	737.69	1114.46	1061.47	9.90028	0.560546
DRG1	ENSG00000185721	protein_coding	+	chr22:31795508-32058418	262910	34.6683	61.3451	40.83	5.46866	0.559355
UGCG	ENSG00000148154	protein_coding	+	chr9:114659045-114697649	38604	34.4012	33.3926	67.9629	5.41751	0.558894
FLII	ENSG00000177731	protein_coding	-	chr17:18128900-18162230	33330	249.377	394.579	339.611	8.33136	0.557825
PCYT2	ENSG00000185813	protein_coding	-	chr17:79845712-79869340	23628	36.2032	66.7654	39.7731	5.5176	0.557186
HNRNPLL	ENSG00000143889	protein_coding	-	chr2:38789119-38830728	41609	32.7303	36.9382	59.3734	5.37711	0.557083
MEA1	ENSG00000124733	protein_coding	-	chr6:42952236-42981706	29470	52.432	74.496	79.6885	6.08259	0.556138
SLC5A6	ENSG00000138074	protein_coding	-	chr2:27422454-27440046	17592	55.7636	55.6863	108.248	6.11957	0.555722
RHOBTB3	ENSG00000164292	protein_coding	+	chr5:95036952-95160087	123135	24.2086	26.6258	44.5382	4.93639	0.555628
ANP32A	ENSG00000140350	protein_coding	-	chr15:69070873-69392275	321402	35.2546	48.1889	55.4426	5.50776	0.555579
RPL35A	ENSG00000182899	protein_coding	+	chr3:197615945-197687013	71068	1215.88	1466.65	2105.27	10.602	0.554699
CDC27	ENSG00000004897	protein_coding	-	chr17:45195068-45266788	71720	148.646	277.285	159.331	7.54895	0.554484
ERGIC1	ENSG00000113719	protein_coding	+	chr5:172261277-172379688	118411	104.669	145.34	161.842	7.07714	0.553259
PES1	ENSG00000100029	protein_coding	-	chr22:30972611-31023265	50654	74.4146	101.151	116.979	6.58266	0.551531
ANKRD28	ENSG00000206560	protein_coding	-	chr3:15708742-15901278	192536	112.877	143.061	187.61	7.1769	0.550645
NGDN	ENSG00000129460	protein_coding	+	chr14:23938896-23979071	40175	26.4008	42.8809	34.447	5.08369	0.550407
AHCTF1	ENSG00000153207	protein_coding	-	chr1:247002399-247095280	92881	29.0963	29.4925	55.7045	5.18159	0.549967
NUMB	ENSG00000133961	protein_coding	-	chr14:73741814-73943880	202066	45.5212	61.7737	71.4234	5.8719	0.548952
SYMPK	ENSG00000125755	protein_coding	-	chr19:46318667-46366548	47881	60.1839	98.831	77.1693	6.26938	0.548128
CAPZB	ENSG00000077549	protein_coding	-	chr1:19665266-19812066	146800	65.7585	67.6389	124.436	6.35938	0.54642
SFXN3	ENSG00000107819	protein_coding	+	chr10:102790990-102800998	10008	31.8106	55.4653	37.3964	5.33659	0.545576
RAB11B	ENSG00000185236	protein_coding	+	chr19:8428172-8469318	41146	45.4893	77.9601	54.7661	5.85578	0.544854
GJA1	ENSG00000152661	protein_coding	+	chr6:121756837-121770873	14036	27.8852	38.2151	43.0546	5.16186	0.543218
ATP6V1A	ENSG00000114573	protein_coding	+	chr3:113465718-113530903	65185	67.1514	122.048	73.5169	6.40022	0.542158
UBE2G2	ENSG00000184787	protein_coding	-	chr21:46188954-46221934	32980	27.036	39.0245	39.7023	5.11809	0.541973
NENF	ENSG00000117691	protein_coding	+	chr1:212606228-212619714	13486	45.8826	31.5044	101.962	5.72308	0.540458
DIS3L2	ENSG00000144535	protein_coding	+	chr2:232825954-233209060	383106	25.6116	23.3394	51.1599	4.96679	0.540429
FLOT1	ENSG00000137312	protein_coding	-	chr6:30695485-30710510	15025	40.8778	71.9358	46.9686	5.69184	0.540413
PUS1	ENSG00000177192	protein_coding	+	chr12:132409280-132428406	19126	36.2214	35.0496	70.3035	5.48187	0.540319
MAN2B1	ENSG00000104774	protein_coding	-	chr19:12754020-12792716	38696	33.1693	16.5459	79.8905	5.14004	0.539729
TOR1A	ENSG00000136827	protein_coding	-	chr9:132575222-132586413	11191	25.1756	29.3171	43.8574	4.99412	0.539315
SARS	ENSG00000031698	protein_coding	+	chr1:109756539-109780791	24252	46.1855	79.3771	54.7439	5.87155	0.538023
BCKDHA	ENSG00000248098	protein_coding	+	chr19:41768400-41930910	162510	30.4498	45.0845	43.2925	5.28632	0.537238
SLC35B2	ENSG00000157593	protein_coding	-	chr6:44221832-44225291	3459	29.2616	50.4312	34.4832	5.21167	0.537001
MITD1	ENSG00000158411	protein_coding	-	chr2:99613723-100106497	492774	26.5114	33.6172	43.2915	5.07856	0.536534
ZZZ3	ENSG00000036549	protein_coding	-	chr1:78028100-78149104	121004	23.6582	39.2071	29.4194	4.912	0.536425
GPBP1L1	ENSG00000159592	protein_coding	-	chr1:46092975-46216322	123347	33.2477	24.8034	71.6384	5.28344	0.536404
CCT6A	ENSG00000146731	protein_coding	+	chr7:56119322-56131682	12360	100.94	97.9198	194.839	6.95901	0.536215
CLSTN3	ENSG00000139182	protein_coding	+	chr12:7281674-7311541	29867	24.3147	37.3736	33.0644	4.9583	0.534525
SLC38A2	ENSG00000134294	protein_coding	-	chr12:46751971-46767561	15590	133.935	162.151	225.601	7.40807	0.533601
MEPCE	ENSG00000146834	protein_coding	+	chr7:99998448-100031741	33293	27.1921	35.8948	42.8188	5.117	0.533425
LARS	ENSG00000133706	protein_coding	-	chr5:145463875-145562223	98348	81.8423	127.799	108.969	6.70676	0.532556
TMEM106C	ENSG00000134291	protein_coding	+	chr12:48357351-48362661	5310	103.746	121.747	178.003	7.03347	0.530704
PRKAA1	ENSG00000132356	protein_coding	-	chr5:40759480-40798476	38996	25.3028	27.7538	45.3334	4.98611	0.530322
POMP	ENSG00000132963	protein_coding	+	chr13:29233240-29253062	19822	82.9063	104.853	134.578	6.71931	0.530056
PIN1	ENSG00000127445	protein_coding	+	chr19:9945932-9960358	14426	44.8544	88.7731	40.6407	5.76803	0.52867
DAG1	ENSG00000173402	protein_coding	+	chr3:49506145-49573048	66903	87.5618	95.8302	156.734	6.7756	0.528277
PCM1	ENSG00000078674	protein_coding	+	chr8:17780348-17885478	105130	52.9885	59.3977	93.4225	6.05521	0.528084
KPNA6	ENSG00000025800	protein_coding	+	chr1:32573638-32642169	68531	36.0217	40.479	63.3987	5.49876	0.527948
PPP3CA	ENSG00000138814	protein_coding	-	chr4:101944565-102270040	325475	71.7935	124.134	82.8806	6.49817	0.527807
HIST3H2BB	ENSG00000196890	protein_coding	+	chr1:228645807-228646259	452	91.8433	139.293	125.364	6.87102	0.526877
FHOD1	ENSG00000135723	protein_coding	-	chr16:67263289-67306093	42804	35.3684	54.2942	47.5613	5.49294	0.525991
CREB3L2	ENSG00000182158	protein_coding	-	chr7:137559724-137686813	127089	40.9528	50.4738	67.3992	5.696	0.525199
PHF5A	ENSG00000100410	protein_coding	-	chr22:41855720-41864729	9009	53.2376	117.128	36.094	5.92667	0.525106
COG4	ENSG00000103051	protein_coding	-	chr16:70514470-70557468	42998	32.0884	45.8155	46.5243	5.35389	0.524901
LENG8	ENSG00000167615	protein_coding	+	chr19:54955990-54974894	18904	77.6988	109.874	113.477	6.62859	0.523348
NDUFA6	ENSG00000184983	protein_coding	-	chr22:42481528-42535938	54410	36.4162	73.6253	31.0394	5.44822	0.523123
TRAF7	ENSG00000131653	protein_coding	+	chr16:2205698-2246526	40828	51.5488	100.042	47.922	5.97165	0.521235
NDUFB11	ENSG00000147123	protein_coding	-	chrX:47001614-47046212	44598	26.5929	25.9364	50.2034	5.02653	0.51761
CHURC1-FNTB	ENSG00000125954	protein_coding	+	chr14:65381078-65569413	188335	43.7883	65.9349	59.2838	5.795	0.515833
PABPN1	ENSG00000100836	protein_coding	+	chr14:23654524-23795394	140870	151.847	179.71	254.507	7.57585	0.515798
PIP5K1A	ENSG00000143398	protein_coding	+	chr1:151170424-151222012	51588	52.1852	53.028	96.1575	6.00719	0.515395
ARL6IP5	ENSG00000144746	protein_coding	+	chr3:69134094-69155217	21123	30.7271	42.4643	45.3122	5.28382	0.514323
CAPNS1	ENSG00000126247	protein_coding	+	chr19:36630476-36641255	10779	710.418	1002.77	1026.62	9.81533	0.514306
ST13	ENSG00000100380	protein_coding	-	chr22:41220538-41253026	32488	44.7616	44.0985	83.7221	5.77813	0.513787
C16orf62	ENSG00000103544	protein_coding	+	chr16:19566561-19897489	330928	32.4302	21.9705	70.6046	5.20615	0.513286
TOMM20	ENSG00000173726	protein_coding	-	chr1:235272650-235292251	19601	37.2845	75.032	31.3671	5.47371	0.512838
NTPCR	ENSG00000135778	protein_coding	+	chr1:233086350-233431473	345123	57.7749	78.8377	85.9556	6.1929	0.512143
RPS6KA3	ENSG00000177189	protein_coding	-	chrX:20168028-20285523	117495	35.2083	46.8208	53.4954	5.47609	0.510567
SAR1B	ENSG00000152700	protein_coding	-	chr5:133936833-134063513	126680	31.6774	61.8382	28.3565	5.25381	0.509589
MAP7D1	ENSG00000116871	protein_coding	+	chr1:36621179-36646450	25271	106.995	118.139	186.114	7.05526	0.507728
HIST1H2AI	ENSG00000196747	protein_coding	+	chr6:27775898-27776429	531	157.774	241.088	207.49	7.63734	0.507499
HIST2H2AB	ENSG00000184270	protein_coding	-	chr1:149859018-149872351	13333	225.52	275.463	365.223	8.14515	0.506362
METRN	ENSG00000103260	protein_coding	+	chr16:765114-769655	4541	25.9643	39.3207	34.4029	5.03338	0.505597
HEBP1	ENSG00000013583	protein_coding	-	chr12:13080659-13193613	112954	27.7315	44.0492	34.656	5.12318	0.504933
PPP2R2C	ENSG00000074211	protein_coding	-	chr4:6322304-6565327	243023	29.0094	40.7754	41.5414	5.19485	0.504666
KLHL5	ENSG00000109790	protein_coding	+	chr4:39046658-39128477	81819	51.2381	73.7635	71.4722	6.01443	0.503107
COX7C	ENSG00000127184	protein_coding	+	chr5:85913720-85916779	3059	325.465	487.948	434.506	8.68006	0.502975
TFRC	ENSG00000072274	protein_coding	-	chr3:195722895-195809060	86165	201.618	320.229	250.761	7.98287	0.501841
GBA	ENSG00000177628	protein_coding	-	chr1:155204242-155214490	10248	44.8769	62.39	64.6829	5.82215	0.501611
SNX27	ENSG00000143376	protein_coding	+	chr1:151584513-151671567	87054	26.8673	30.4449	45.5581	5.06185	0.500205
SMAD4	ENSG00000141646	protein_coding	+	chr18:48494360-48611415	117055	62.9416	76.1489	101.882	6.29915	0.500042
DCAF6	ENSG00000143164	protein_coding	+	chr1:167885966-168045081	159115	39.6441	42.4282	69.6826	5.6129	0.499747
RUNX1	ENSG00000159216	protein_coding	-	chr21:36160097-37376965	1216868	35.6072	32.9821	67.6848	5.42616	0.499348
TYK2	ENSG00000105397	protein_coding	-	chr19:10461208-10491352	30144	32.3633	46.115	45.3333	5.34865	0.498598
SDCBP	ENSG00000137575	protein_coding	+	chr8:59465482-59495419	29937	90.411	128.44	126.998	6.83068	0.498403
H2AFX	ENSG00000188486	protein_coding	-	chr11:118964563-118966177	1614	25.9901	21.1903	52.2288	4.93733	0.498193
PBK	ENSG00000168078	protein_coding	-	chr8:27590834-27695612	104778	50.3879	67.6698	74.5701	5.98532	0.497177
MON1B	ENSG00000103111	protein_coding	+	chr16:77224731-77478233	253502	31.6959	40.0851	49.3374	5.31194	0.496342
DDX23	ENSG00000174243	protein_coding	-	chr12:49223546-49246625	23079	40.3529	51.9075	61.9207	5.66161	0.496114
CPSF3L	ENSG00000127054	protein_coding	-	chr1:1227755-1260071	32316	44.2638	86.7969	38.0187	5.71875	0.495599
CD68	ENSG00000129226	protein_coding	+	chr17:7465191-7536700	71509	148.149	236.848	180.795	7.53231	0.495221
NDUFAF7	ENSG00000003509	protein_coding	+	chr2:37394962-37551951	156989	26.8859	23.1907	52.6026	5.00044	0.495221
TMCO3	ENSG00000150403	protein_coding	+	chr13:114145309-114204542	59233	56.6663	104.805	54.9286	6.10516	0.495105
RAB6A	ENSG00000175582	protein_coding	-	chr11:73386682-73472182	85500	26.5983	31.5593	43.4042	5.05101	0.494854
AKR7A2	ENSG00000053371	protein_coding	-	chr1:19630458-19638640	8182	25.0701	32.0245	38.6236	4.97347	0.494683
PREB	ENSG00000138073	protein_coding	-	chr2:27346681-27357543	10862	27.4628	19.1087	58.2571	4.96664	0.494217
SZRD1	ENSG00000055070	protein_coding	+	chr1:16679069-16763919	84850	38.1094	46.047	61.172	5.57064	0.492342
IARS2	ENSG00000067704	protein_coding	+	chr1:220267443-220321380	53937	52.9169	98.9913	49.876	5.99839	0.492226
PTPRS	ENSG00000105426	protein_coding	-	chr19:5158505-5340814	182309	69.9887	86.6982	110.186	6.45026	0.492153
PCBP1	ENSG00000169564	protein_coding	+	chr2:70187225-70316332	129107	283.878	364.366	433.401	8.47264	0.490696
TSSC4	ENSG00000184281	protein_coding	+	chr11:2421717-2425106	3389	32.4948	65.7581	25.4747	5.24408	0.489344
PROSER1	ENSG00000120685	protein_coding	-	chr13:39584002-39612252	28250	27.2461	32.139	44.3482	5.08168	0.489169
RNASEK	ENSG00000219200	protein_coding	+	chr17:6757179-6922978	165799	72.7576	98.3707	105.577	6.50911	0.487029
BECN1	ENSG00000126581	protein_coding	-	chr17:40950809-40995774	44965	50.3458	55.5945	85.4881	5.95611	0.486597
NCOA4	ENSG00000138293	protein_coding	+	chr10:51371378-51741813	370435	66.683	100.119	86.6824	6.38083	0.486114
TMSB4X	ENSG00000205542	protein_coding	+	chrX:12993226-12995346	2120	385.229	487.556	590.873	8.90857	0.485143
ENGASE	ENSG00000167280	protein_coding	+	chr17:77071020-77084681	13661	24.8519	27.8816	41.6658	4.93911	0.48464
RPL31	ENSG00000071082	protein_coding	+	chr2:101436613-101886778	450165	1323.88	1686.98	2017.56	10.6897	0.484522
TMEM14C	ENSG00000111843	protein_coding	+	chr6:10723147-10731362	8215	24.2933	29.4568	38.5185	4.91683	0.484452
BTBD2	ENSG00000133243	protein_coding	-	chr19:1985446-2034880	49434	27.3868	41.5621	35.0495	5.09464	0.484082
UBE2V1	ENSG00000244687	protein_coding	-	chr20:48697660-48770335	72675	38.9138	60.3924	48.4646	5.59912	0.48408
SAR1A	ENSG00000079332	protein_coding	-	chr10:71907044-71930279	23235	54.4301	73.4546	78.7361	6.08802	0.483404
TNNT1	ENSG00000105048	protein_coding	-	chr19:55644161-55660722	16561	45.4533	81.7194	45.2573	5.78633	0.482107
ARL6IP4	ENSG00000182196	protein_coding	+	chr12:123405497-123467456	61959	63.9816	73.7242	104.823	6.30515	0.480577
PPFIA1	ENSG00000131626	protein_coding	+	chr11:70116805-70282690	165885	41.3203	29.056	86.2409	5.55328	0.480431
MYEOV	ENSG00000172927	protein_coding	+	chr11:69061604-69182494	120890	34.4139	65.1158	30.8405	5.35887	0.479386
LSM2	ENSG00000204392	protein_coding	-	chr6:31765172-31774761	9589	37.9577	69.3051	36.4508	5.51636	0.478274
YWHAQ	ENSG00000134308	protein_coding	-	chr2:9724100-9771143	47043	254.165	296.265	411.789	8.29538	0.478094
RGMB	ENSG00000174136	protein_coding	+	chr5:98104353-98134347	29994	43.956	85.7949	36.6223	5.69182	0.477674
FADS1	ENSG00000149485	protein_coding	-	chr11:61447904-61634826	186922	121.535	187.894	150.287	7.23686	0.476424
LSM7	ENSG00000130332	protein_coding	-	chr19:2321515-2355099	33584	92.1195	174.371	81.8668	6.77555	0.475905
AEBP2	ENSG00000139154	protein_coding	+	chr12:19556978-19873735	316757	40.2641	62.2017	49.7618	5.64242	0.475463
CLPTM1	ENSG00000104853	protein_coding	+	chr19:45457841-45496599	38758	96.2848	109.643	158.054	6.89006	0.475221
SMIM12	ENSG00000163866	protein_coding	-	chr1:35178337-35325417	147080	33.7567	65.54	28.2443	5.31043	0.474173
TERF2	ENSG00000132604	protein_coding	-	chr16:69139466-69442474	303008	35.3459	54.0674	44.0635	5.45389	0.473165
BAG6	ENSG00000204463	protein_coding	-	chr6:31606804-31625987	19183	66.5649	72.7162	112.081	6.34976	0.473109
PSAP	ENSG00000197746	protein_coding	-	chr10:73576054-73611126	35072	187.202	180.766	338.928	7.81709	0.473067
MRPL33	ENSG00000243147	protein_coding	+	chr2:27994583-28561768	567185	47.848	55.8746	76.8587	5.88288	0.472
MMS19	ENSG00000155229	protein_coding	-	chr10:99218080-99258551	40471	74.6638	71.8434	135.165	6.48923	0.471208
DDX1	ENSG00000079785	protein_coding	+	chr2:15731301-15771235	39934	58.7241	54.3356	108.472	6.13363	0.471143
KCTD10	ENSG00000110906	protein_coding	-	chr12:109785707-109974507	188800	25.7743	32.7535	38.6496	4.99794	0.470053
CHD8	ENSG00000100888	protein_coding	-	chr14:21853352-21924285	70933	55.5394	73.1927	80.4986	6.10665	0.468452
NUP210	ENSG00000132182	protein_coding	-	chr3:13357736-13461809	104073	26.1536	41.0679	31.2604	5.01171	0.467551
NOP2	ENSG00000111641	protein_coding	-	chr12:6666028-6677857	11829	56.6679	57.3667	99.3452	6.10033	0.467511
SDC4	ENSG00000124145	protein_coding	-	chr20:43953927-43977064	23137	26.0856	22.0993	49.9626	4.93796	0.465983
COMT	ENSG00000093010	protein_coding	+	chr22:19863039-20004331	141292	47.7861	56.6146	75.3802	5.87925	0.465818
MANF	ENSG00000145050	protein_coding	+	chr3:51422477-51426828	4351	42.8979	56.8395	61.6274	5.73239	0.465505
EBP	ENSG00000147155	protein_coding	+	chrX:48379545-48387104	7559	106.873	188.718	105.978	7.00915	0.46333
BASP1	ENSG00000176788	protein_coding	+	chr5:17065706-17276943	211237	34.4632	58.4833	36.5416	5.38947	0.463249
FSTL1	ENSG00000163430	protein_coding	-	chr3:120111139-120170100	58961	50.8708	33.9256	106.332	5.8285	0.463169
COPS5	ENSG00000121022	protein_coding	-	chr8:67876333-68255912	379579	38.4868	56.1764	49.8848	5.5729	0.462461
ETF1	ENSG00000120705	protein_coding	-	chr5:137841781-137878989	37208	83.3149	102.515	127.032	6.68308	0.462143
TBC1D9B	ENSG00000197226	protein_coding	-	chr5:179224596-179334859	110263	56.5327	106.329	49.3878	6.05983	0.461767
PPM1A	ENSG00000100614	protein_coding	+	chr14:60706838-60765805	58967	39.8706	32.7515	77.0535	5.53951	0.461547
HP1BP3	ENSG00000127483	protein_coding	-	chr1:21069153-21113816	44663	59.92	88.2955	76.6048	6.20953	0.460484
NIPBL	ENSG00000164190	protein_coding	+	chr5:36876860-37066515	189655	33.9302	26.2854	67.0417	5.28922	0.459726
PKN1	ENSG00000123143	protein_coding	+	chr19:14543864-14582679	38815	51.7442	76.4532	65.8022	5.99663	0.459014
TCF25	ENSG00000141002	protein_coding	+	chr16:89939999-90005169	65170	51.7283	83.4889	58.6637	5.9836	0.458415
ASNA1	ENSG00000198356	protein_coding	+	chr19:12847952-12859137	11185	51.2138	71.8405	68.8488	5.98352	0.457908
SON	ENSG00000159140	protein_coding	+	chr21:34876237-35349992	473755	45.6144	38.8944	86.4074	5.742	0.457846
DENND4B	ENSG00000198837	protein_coding	-	chr1:153901976-153919172	17196	32.1726	31.8463	56.4633	5.27335	0.456738
XAB2	ENSG00000076924	protein_coding	-	chr19:7684410-7694451	10041	27.108	36.0902	38.2998	5.06448	0.45639
VEZT	ENSG00000028203	protein_coding	+	chr12:95611521-95696566	85045	46.8577	39.2267	89.351	5.77513	0.456282
TXNDC15	ENSG00000113621	protein_coding	+	chr5:134209492-134237215	27723	31.372	27.5411	58.4156	5.20773	0.454133
NF1	ENSG00000196712	protein_coding	+	chr17:29335514-29709134	373620	35.1702	58.0773	38.2492	5.41785	0.453579
GTF2I	ENSG00000077809	protein_coding	+	chr7:74071993-74306731	234738	64.7387	79.3285	97.956	6.31346	0.453366
PTPRF	ENSG00000142949	protein_coding	+	chr1:43990857-44089343	98486	167.609	180.319	278.648	7.66855	0.453291
NOMO1	ENSG00000103512	protein_coding	+	chr16:14927537-14990017	62480	57.9105	43.5553	114.791	6.0478	0.451186
TOMM22	ENSG00000100216	protein_coding	+	chr22:39077952-39080818	2866	55.8342	70.6763	81.8402	6.10032	0.449744
LAMC1	ENSG00000135862	protein_coding	+	chr1:182992594-183114727	122133	130.499	140.978	215.421	7.30608	0.449455
PAM	ENSG00000145730	protein_coding	+	chr5:102089684-102366809	277125	60.5329	61.6309	103.661	6.18699	0.449225
MTPN	ENSG00000105887	protein_coding	-	chr7:135611202-135662101	50899	56.8226	75.011	80.0336	6.12665	0.448147
SLC7A1	ENSG00000139514	protein_coding	-	chr13:30083546-30169825	86279	34.7767	25.3987	69.4712	5.30169	0.447829
RHOF	ENSG00000139725	protein_coding	-	chr12:122150657-122241812	91155	44.782	34.2565	87.9066	5.68035	0.447818
CHD3	ENSG00000170004	protein_coding	+	chr17:7760002-7816078	56076	60.5145	111.746	53.2629	6.15278	0.447191
IFT57	ENSG00000114446	protein_coding	-	chr3:107879658-107941417	61759	53.0208	81.5714	62.972	6.01837	0.446872
SUN2	ENSG00000100242	protein_coding	-	chr22:39101727-39190203	88476	31.2427	38.3821	46.7808	5.25855	0.446706
MYBL2	ENSG00000101057	protein_coding	+	chr20:42295753-42345136	49383	28.6219	52.2578	25.7253	5.07725	0.446042
CPSF3	ENSG00000119203	protein_coding	+	chr2:9563696-9613230	49534	61.8766	64.0421	104.545	6.22008	0.446028
DHCR7	ENSG00000172893	protein_coding	-	chr11:71139238-71163914	24676	63.1159	103.176	68.7361	6.2573	0.445596
TOP3A	ENSG00000177302	protein_coding	-	chr17:18174741-18218321	43580	30.7139	52.8102	30.7284	5.20169	0.443551
TMEM245	ENSG00000106771	protein_coding	-	chr9:111777431-111882225	104794	29.5878	35.9671	44.4735	5.1768	0.442921
RYK	ENSG00000163785	protein_coding	-	chr3:133784146-133969689	185543	63.4617	69.673	102.825	6.2648	0.442622
ARCN1	ENSG00000095139	protein_coding	+	chr11:118307204-118473748	166544	28.4661	41.3035	36.047	5.12372	0.442166
STAT5B	ENSG00000173757	protein_coding	-	chr17:40351185-40428725	77540	28.3863	37.9171	39.2156	5.12175	0.442148
WDR74	ENSG00000133316	protein_coding	-	chr11:62599705-62609281	9576	73.5627	80.2541	119.589	6.47645	0.441821
ANXA4	ENSG00000196975	protein_coding	+	chr2:69685128-70053596	368468	72.4668	81.1045	115.714	6.45846	0.441474
GGNBP2	ENSG00000005955	protein_coding	+	chr17:34900736-34946278	45542	48.7081	77.7561	54.4849	5.88492	0.440936
GNAI2	ENSG00000114353	protein_coding	+	chr3:50263723-50296787	33064	53.7873	84.9681	60.9051	6.02884	0.439377
CYBA	ENSG00000051523	protein_coding	-	chr16:88709690-88717560	7870	39.0433	30.9034	74.9545	5.48821	0.438982
FUBP3	ENSG00000107164	protein_coding	+	chr9:133452736-133513739	61003	95.5073	62.9077	195.896	6.72222	0.438175
EGLN2	ENSG00000269858	protein_coding	+	chr19:41277552-41406413	128861	78.6265	73.165	139.809	6.53911	0.43759
AP1G1	ENSG00000166747	protein_coding	-	chr16:71762912-71843104	80192	52.3431	65.0222	76.7071	5.99803	0.437067
NAA60	ENSG00000122390	protein_coding	+	chr16:3415098-3627401	212303	25.0363	42.1924	25.5928	4.90751	0.436949
GOT2	ENSG00000125166	protein_coding	-	chr16:58741034-59233253	492219	101.463	140.739	133.945	6.95573	0.436819
PAF1	ENSG00000006712	protein_coding	-	chr19:39833035-39881835	48800	37.2945	54.5473	46.3297	5.50806	0.435562
NAA50	ENSG00000121579	protein_coding	-	chr3:113435306-113465147	29841	146.793	189.24	207.72	7.48674	0.43521
DGKZ	ENSG00000149091	protein_coding	+	chr11:46354454-46402104	47650	27.5518	28.0253	46.4766	5.04372	0.435131
U2AF2	ENSG00000063244	protein_coding	+	chr19:56165511-56186081	20570	174.376	185.919	285.411	7.71383	0.434536
TRAP1	ENSG00000126602	protein_coding	-	chr16:3661728-3767598	105870	156.386	216.583	206.04	7.57817	0.43426
EHMT1	ENSG00000181090	protein_coding	+	chr9:140513443-141019076	505633	32.8017	41.3071	47.3123	5.32272	0.433852
PAIP1	ENSG00000172239	protein_coding	-	chr5:43526368-43557860	31492	29.5824	35.4228	44.3809	5.16838	0.431717
SAE1	ENSG00000142230	protein_coding	+	chr19:47567443-47713886	146443	90.4576	76.8037	167.101	6.71562	0.431004
PRC1	ENSG00000198901	protein_coding	-	chr15:91509269-91538859	29590	91.1392	149.681	96.0375	6.77376	0.430863
SMARCE1	ENSG00000073584	protein_coding	-	chr17:38781213-38821433	40220	61.7755	67.3235	99.2089	6.21813	0.430696
CTNND1	ENSG00000198561	protein_coding	+	chr11:57479994-57587018	107024	58.7995	96.1949	62.2102	6.14157	0.429743
SLC25A39	ENSG00000013306	protein_coding	-	chr17:42396992-42402238	5246	78.4565	86.1079	125.029	6.56267	0.428214
LIPA	ENSG00000107798	protein_coding	-	chr10:90973325-91174314	200989	36.3562	32.8952	64.8924	5.41464	0.42745
NISCH	ENSG00000010322	protein_coding	+	chr3:52489133-52527087	37954	29.153	23.7425	54.5822	5.06844	0.425823
CTNNB1	ENSG00000168036	protein_coding	+	chr3:41236327-42003922	767595	163.352	177.418	260.812	7.61657	0.423704
NEK9	ENSG00000119638	protein_coding	-	chr14:75548821-75643334	94513	34.8949	54.2422	39.3571	5.39495	0.423482
SLC2A4RG	ENSG00000125520	protein_coding	+	chr20:62289162-62374858	85696	90.5993	111.976	130.913	6.78031	0.422725
STRA13	ENSG00000169689	protein_coding	-	chr17:79976577-79989027	12450	162.355	198.713	236.523	7.62113	0.422646
TUFM	ENSG00000178952	protein_coding	-	chr16:28853731-28857729	3998	152.942	225.681	184.31	7.53366	0.422608
MPI	ENSG00000178802	protein_coding	+	chr15:75182345-75191798	9453	35.4746	45.0957	49.9872	5.42904	0.422399
UBE2C	ENSG00000175063	protein_coding	+	chr20:44441214-44445596	4382	78.1929	91.7561	117.54	6.5619	0.420436
ETV5	ENSG00000244405	protein_coding	-	chr3:185764096-186080026	315930	29.6882	38.9004	40.561	5.17185	0.420365
CREB1	ENSG00000118260	protein_coding	+	chr2:208038357-208490652	452295	33.6186	67.6912	22.2842	5.21001	0.420271
SIN3B	ENSG00000127511	protein_coding	+	chr19:16940210-16991164	50954	27.878	23.2022	51.3931	5.00692	0.419958
SIRT7	ENSG00000187531	protein_coding	-	chr17:79869814-79885590	15776	47.9344	86.4753	41.7625	5.80045	0.419688
CCT7	ENSG00000135624	protein_coding	+	chr2:73460547-73480149	19602	607.831	771.775	854.054	9.52592	0.419433
NUP93	ENSG00000102900	protein_coding	+	chr16:56764016-56878797	114781	102.129	138.888	134.267	6.95366	0.419327
SYNGR2	ENSG00000108639	protein_coding	+	chr17:76164638-76169608	4970	44.8833	55.5746	64.4361	5.76475	0.418912
HNRNPDL	ENSG00000152795	protein_coding	-	chr4:83343716-83351294	7578	92.1479	112.658	133.727	6.80161	0.418891
GPD2	ENSG00000115159	protein_coding	+	chr2:157291801-157470247	178446	33.1804	37.4991	51.1906	5.31962	0.418435
VRK1	ENSG00000100749	protein_coding	+	chr14:97263640-97411731	148091	38.8892	34.4904	69.4458	5.50241	0.418257
UBE2E1	ENSG00000170142	protein_coding	+	chr3:23845514-23932807	87293	108.839	122.64	168.148	7.03264	0.417772
PYCR2	ENSG00000143811	protein_coding	-	chr1:226073981-226111978	37997	43.6573	39.7848	76.7673	5.67491	0.41668
NEDD1	ENSG00000139350	protein_coding	+	chr12:97301000-97347129	46129	33.2511	23.7932	64.97	5.2165	0.41656
CORO1B	ENSG00000172725	protein_coding	-	chr11:67202980-67211292	8312	53.0456	89.8184	51.7515	5.97054	0.41621
OGDH	ENSG00000105953	protein_coding	+	chr7:44646170-44748665	102495	42.6731	55.9934	57.8701	5.6924	0.415907
TRIM16	ENSG00000221926	protein_coding	-	chr17:15468796-15587625	118829	124.946	163.681	169.673	7.24217	0.41575
PSME2	ENSG00000100911	protein_coding	-	chr14:24612573-24636611	24038	97.6685	126.321	134.251	6.88652	0.415717
ENOSF1	ENSG00000132199	protein_coding	-	chr18:596987-712676	115689	37.8493	51.4252	49.5019	5.51867	0.414975
CLCN3	ENSG00000109572	protein_coding	+	chr4:170533783-170644824	111041	37.8458	30.1677	70.7266	5.43373	0.41464
NPTN	ENSG00000156642	protein_coding	-	chr15:73735498-73926475	190977	61.4561	97.8378	65.9124	6.19876	0.413869
SGSM2	ENSG00000141258	protein_coding	+	chr17:1963132-2284352	321220	32.0592	21.3248	64.0923	5.13974	0.413786
MRPS25	ENSG00000131368	protein_coding	-	chr3:14860468-15106842	246374	76.2888	78.4662	124.602	6.50286	0.412421
COLGALT1	ENSG00000130309	protein_coding	+	chr19:17666402-17693971	27569	100.007	160.706	105.428	6.89745	0.412052
SAMD4B	ENSG00000179134	protein_coding	+	chr19:39833035-39881835	48800	122.737	147.594	178.868	7.20922	0.411345
MRPL11	ENSG00000174547	protein_coding	-	chr11:66202545-66234209	31664	49.3205	53.9915	77.1598	5.88285	0.410973
ZC3H14	ENSG00000100722	protein_coding	+	chr14:89029252-89259096	229844	68.2411	59.5864	121.821	6.30603	0.410521
GTF3C1	ENSG00000077235	protein_coding	-	chr16:27470875-27561234	90359	36.2801	28.9763	67.3991	5.37086	0.409487
CSNK2A2	ENSG00000070770	protein_coding	-	chr16:58163432-58251709	88277	39.5024	43.3566	61.5664	5.56204	0.409319
RPL26L1	ENSG00000037241	protein_coding	+	chr5:172381785-172396774	14989	72.8183	59.6518	133.762	6.38275	0.409318
PLK2	ENSG00000145632	protein_coding	-	chr5:57749808-57756087	6279	214.169	203.487	365.153	7.97459	0.408766
S100A10	ENSG00000197747	protein_coding	-	chr1:151955390-151966866	11476	103.083	132.124	141.441	6.95916	0.408077
MTHFD2	ENSG00000065911	protein_coding	+	chr2:74425688-74621009	195321	119.377	149.502	167.235	7.16971	0.407761
DEF8	ENSG00000140995	protein_coding	+	chr16:90014332-90034468	20136	49.4981	51.9499	79.3083	5.87925	0.406963
TIA1	ENSG00000116001	protein_coding	-	chr2:70377011-70475792	98781	52.8415	60.4668	79.6289	5.98563	0.406669
WDR54	ENSG00000005448	protein_coding	+	chr2:74648804-74652882	4078	75.9859	93.5887	107.862	6.51632	0.406623
COPS7B	ENSG00000144524	protein_coding	+	chr2:232597134-232673963	76829	36.0453	48.1704	47.3645	5.44252	0.406217
SAAL1	ENSG00000166788	protein_coding	-	chr11:18091481-18127638	36157	35.819	32.704	62.1809	5.38415	0.405453
HIST1H3J	ENSG00000197153	protein_coding	-	chr6:27858092-27860963	2871	454.267	684.595	518.723	9.08844	0.405406
ATF7	ENSG00000170653	protein_coding	-	chr12:53900471-54020199	119728	51.8037	21.9124	115.293	5.66594	0.40521
SRSF11	ENSG00000116754	protein_coding	+	chr1:70671364-70718735	47371	68.348	93.305	87.561	6.36364	0.40395
SHC1	ENSG00000160691	protein_coding	-	chr1:154929501-154946871	17370	342.454	512.217	393.746	8.6805	0.403542
TRIP12	ENSG00000153827	protein_coding	-	chr2:230628553-230877825	249272	153.412	202.023	203.632	7.52982	0.402842
LYPLA2	ENSG00000011009	protein_coding	+	chr1:24117459-24122029	4570	32.9319	30.6683	56.351	5.26549	0.40185
DSTN	ENSG00000125868	protein_coding	+	chr20:17550507-17590564	40057	172.005	240.199	214.259	7.69254	0.401696
MBOAT2	ENSG00000143797	protein_coding	-	chr2:8992819-9143942	151123	38.5394	55.0667	46.7454	5.53271	0.401503
MTSS1L	ENSG00000132613	protein_coding	-	chr16:70695106-70719969	24863	37.4461	42.0095	56.8492	5.48282	0.400552
KMT2A	ENSG00000118058	protein_coding	+	chr11:118307204-118473748	166544	27.7994	33.6063	39.7514	5.06019	0.399895
FBXW11	ENSG00000072803	protein_coding	-	chr5:171288552-171433877	145325	34.3759	37.585	53.1103	5.35544	0.39963
AP1B1	ENSG00000100280	protein_coding	-	chr22:29723668-29819182	95514	32.2513	36.7948	48.2608	5.2685	0.399049
HIST1H2AG	ENSG00000196787	protein_coding	+	chr6:27100831-27103070	2239	66.2466	84.0557	90.6	6.31483	0.398595
MTA2	ENSG00000149480	protein_coding	-	chr11:62360685-62369312	8627	69.3087	41.665	141.022	6.21184	0.398266
HSD17B10	ENSG00000072506	protein_coding	-	chrX:53458205-53461320	3115	101.942	134.612	134.06	6.937	0.398097
RAB3GAP2	ENSG00000118873	protein_coding	-	chr1:220321609-220445843	124234	27.041	24.0416	47.2157	4.96858	0.397889
PDIA6	ENSG00000143870	protein_coding	-	chr2:10861774-10978103	116329	99.4808	116.356	145.79	6.8955	0.397881
TOX4	ENSG00000092203	protein_coding	+	chr14:21927178-21979517	52339	47.7985	80.6732	45.2601	5.80436	0.397623
ALDH3A2	ENSG00000072210	protein_coding	+	chr17:19551448-19580911	29463	131.259	165.318	180.168	7.29952	0.396211
BNIP2	ENSG00000140299	protein_coding	-	chr15:59887073-59981733	94660	38.5535	38.3941	63.068	5.50348	0.396007
HINT2	ENSG00000137133	protein_coding	-	chr9:35812956-35854844	41888	37.8378	46.184	53.3337	5.50268	0.395125
LAMP1	ENSG00000185896	protein_coding	+	chr13:113951555-113977987	26432	48.0067	65.5721	60.6905	5.84786	0.39512
DEPDC1	ENSG00000024526	protein_coding	-	chr1:68939834-69004310	64476	26.7464	47.8755	22.4405	4.93684	0.394508
TRAF4	ENSG00000076604	protein_coding	+	chr17:27071001-27077974	6973	47.7973	60.4646	65.1661	5.84098	0.394188
RIC8A	ENSG00000177963	protein_coding	+	chr11:207510-215113	7603	59.3179	66.8945	88.9348	6.14296	0.393427
SMAD3	ENSG00000166949	protein_coding	+	chr15:67356100-67487533	131433	127.884	134.961	200.808	7.24159	0.392633
ORMDL2	ENSG00000123353	protein_coding	+	chr12:56137063-56236750	99687	54.4882	90.1882	52.8631	5.99564	0.392517
NHP2	ENSG00000145912	protein_coding	-	chr5:177557996-177580968	22972	105.502	144.064	132.788	6.98156	0.391845
POLR3H	ENSG00000100413	protein_coding	-	chr22:41865128-41940610	75482	28.3238	53.3495	20.9565	4.98356	0.391464
TRAM1	ENSG00000067167	protein_coding	-	chr8:71485676-71520622	34946	52.3321	64.1923	73.0642	5.96835	0.391106
TIAL1	ENSG00000151923	protein_coding	-	chr10:121334198-121356541	22343	63.7463	106.533	60.59	6.21681	0.390497
UBE2Z	ENSG00000159202	protein_coding	+	chr17:46952221-47006418	54197	69.032	76.3691	104.543	6.35735	0.389952
SH3GLB2	ENSG00000148341	protein_coding	-	chr9:131683173-131790582	107409	36.8774	41.6551	54.9639	5.45517	0.38957
DKC1	ENSG00000130826	protein_coding	+	chrX:153991016-154005964	14948	199.39	235.866	286.507	7.89457	0.389487
EIF4G3	ENSG00000075151	protein_coding	-	chr1:21132962-21503377	370415	30.2759	45.3263	33.992	5.16983	0.389484
SART3	ENSG00000075856	protein_coding	-	chr12:108908961-108955176	46215	37.4075	32.4349	65.5329	5.42629	0.38898
IST1	ENSG00000182149	protein_coding	+	chr16:71879893-71962913	83020	105.04	161.207	113.794	6.95928	0.388498
ATP6V1D	ENSG00000100554	protein_coding	-	chr14:67707825-67853233	145408	42.2245	41.8638	68.6699	5.62975	0.388334
TMEM184B	ENSG00000198792	protein_coding	-	chr22:38615297-38669040	53743	33.1381	38.299	48.4322	5.30252	0.38806
TKT	ENSG00000163931	protein_coding	-	chr3:53258722-53290068	31346	871.029	1243.13	1035.54	10.0208	0.387399
PTPLAD1	ENSG00000074696	protein_coding	+	chr15:65822755-65870687	47932	30.0142	32.7229	45.7908	5.15226	0.387299
ARF5	ENSG00000004059	protein_coding	+	chr7:127220671-127242198	21527	61.8546	79.5932	82.2004	6.20882	0.387202
AES	ENSG00000104964	protein_coding	-	chr19:3052907-3063105	10198	167.697	240.885	197.686	7.64299	0.386954
ATP6V0D1	ENSG00000159720	protein_coding	-	chr16:67471916-67515140	43224	47.0794	68.0191	55.0841	5.80949	0.3867
EIF3D	ENSG00000100353	protein_coding	-	chr22:36906896-36925483	18587	121.82	160.499	157.941	7.18609	0.386271
HLA-A	ENSG00000206503	protein_coding	+	chr6:29867167-29913661	46494	60.3561	70.9877	86.7421	6.16786	0.385884
USP39	ENSG00000168883	protein_coding	+	chr2:85825670-85876403	50733	63.135	75.1393	89.8503	6.23377	0.385863
C11orf58	ENSG00000110696	protein_coding	+	chr11:15987994-16778428	790434	66.4243	72.7166	100.822	6.29784	0.385474
ASCC2	ENSG00000100325	protein_coding	-	chr22:30184596-30234293	49697	29.1964	34.7925	41.4479	5.12055	0.384765
COPG1	ENSG00000181789	protein_coding	+	chr3:128968448-128996614	28166	79.8981	104.42	104.202	6.57653	0.384658
TXN	ENSG00000136810	protein_coding	-	chr9:113006090-113018920	12830	539.863	568.225	839.772	9.31354	0.382979
HIST1H4A	ENSG00000196176	protein_coding	+	chr6:26021906-26022278	372	350.276	420.979	492.445	8.70459	0.382793
PTMA	ENSG00000187514	protein_coding	+	chr2:232570398-232578251	7853	677.084	930.716	834.266	9.65658	0.382247
ANKRD11	ENSG00000167522	protein_coding	-	chr16:89334037-89556969	222932	49.7777	61.5792	68.0968	5.89044	0.38134
SPATA20	ENSG00000006282	protein_coding	+	chr17:48609903-48633213	23310	54.8264	68.0263	74.7884	6.02985	0.381202
RAC1	ENSG00000136238	protein_coding	+	chr7:6414153-6443608	29455	103.606	121.262	148.519	6.94382	0.380681
EIF4G2	ENSG00000110321	protein_coding	-	chr11:10804859-10830657	25798	475.578	493.665	743.885	9.12662	0.379733
EIF3G	ENSG00000130811	protein_coding	-	chr19:10216898-10230596	13698	95.316	164.3	83.544	6.7731	0.378642
HIST1H4D	ENSG00000188987	protein_coding	-	chr6:26188937-26189304	367	182.748	269.986	205.044	7.75675	0.378163
ITGB1BP1	ENSG00000119185	protein_coding	-	chr2:9346893-9563676	216783	82.9284	122.966	92.4966	6.61575	0.377499
ADD2	ENSG00000075340	protein_coding	-	chr2:70834749-70995357	160608	40.8669	54.4549	51.664	5.60365	0.376677
NUP85	ENSG00000125450	protein_coding	+	chr17:73201753-73231853	30100	72.4162	107.072	80.859	6.41934	0.375819
HNRNPH3	ENSG00000096746	protein_coding	+	chr10:70042416-70167051	124635	303.527	363.834	423.848	8.49341	0.375788
HNRNPA1	ENSG00000135486	protein_coding	+	chr12:54624723-54745633	120910	782.465	984.451	1045.45	9.86166	0.375311
DGKD	ENSG00000077044	protein_coding	+	chr2:234263152-234380750	117598	28.7556	56.2142	18.375	4.95277	0.375124
TM9SF3	ENSG00000077147	protein_coding	-	chr10:98277865-98347209	69344	61.4381	69.058	90.1627	6.18175	0.373822
BAX	ENSG00000087088	protein_coding	+	chr19:49458071-49465055	6984	169.493	162.106	277.078	7.62001	0.3736
NCAPG2	ENSG00000146918	protein_coding	-	chr7:158423860-158497522	73662	31.1928	29.7821	51.0309	5.1776	0.373374
MYL6	ENSG00000092841	protein_coding	+	chr12:56544579-56584068	39489	665.213	825.928	896.115	9.62503	0.372233
MRPL15	ENSG00000137547	protein_coding	+	chr8:55047769-55060461	12692	34.5113	27.1676	62.1683	5.27697	0.372171
ZNF207	ENSG00000010244	protein_coding	+	chr17:30593194-30708905	115711	162.147	200.959	218.745	7.58834	0.37207
SAFB2	ENSG00000130254	protein_coding	-	chr19:5587009-5668489	81480	82.9626	74.8122	139.863	6.57582	0.371623
SGSH	ENSG00000181523	protein_coding	-	chr17:78143790-78227299	83509	36.4848	48.0259	46.3702	5.4367	0.371432
ATP5C1	ENSG00000165629	protein_coding	+	chr10:7830091-7849778	19687	145.787	163.318	213.651	7.42612	0.370584
RAD51B	ENSG00000182185	protein_coding	+	chr14:68286495-69196935	910440	25.3224	31.9347	33.5408	4.90908	0.370541
ITGB1	ENSG00000150093	protein_coding	-	chr10:33189246-33371030	181784	593.737	672.992	861.527	9.45296	0.369891
HPCAL1	ENSG00000115756	protein_coding	+	chr2:10443014-10567743	124729	130.662	149.916	187.703	7.27	0.369556
PMM2	ENSG00000140650	protein_coding	+	chr16:8768421-8962866	194445	37.005	32.3439	63.2271	5.40251	0.368853
DHX9	ENSG00000135829	protein_coding	+	chr1:182808438-182857117	48679	71.0652	84.7672	98.7191	6.39392	0.368457
MAPK1IP1L	ENSG00000168175	protein_coding	+	chr14:55518348-55536910	18562	66.2869	118.9	52.1773	6.21654	0.367853
IFITM3	ENSG00000142089	protein_coding	-	chr11:318639-330122	11483	111.942	162.87	126.003	7.04383	0.367684
NUP160	ENSG00000030066	protein_coding	-	chr11:47799638-47870107	70469	38.0669	37.9246	60.2167	5.46921	0.366323
POLG	ENSG00000140521	protein_coding	-	chr15:89787179-89878092	90913	58.9165	52.6307	99.1321	6.07657	0.365075
SPTBN1	ENSG00000115306	protein_coding	+	chr2:54683421-54896812	213391	130.171	163.413	171.867	7.26726	0.364958
ITM2B	ENSG00000136156	protein_coding	+	chr13:48807293-48837063	29770	49.8587	60.2279	68.1434	5.88088	0.364406
R3HDM1	ENSG00000048991	protein_coding	+	chr2:136289024-136482840	193816	64.6172	78.8576	87.4849	6.25533	0.364167
SH3BGRL3	ENSG00000142669	protein_coding	+	chr1:26605666-26647014	41348	109.079	157.178	123.57	7.00489	0.363902
CALU	ENSG00000128595	protein_coding	+	chr7:128379345-128411861	32516	79.8277	82.9978	122.362	6.54294	0.363192
BAG3	ENSG00000151929	protein_coding	+	chr10:121410881-121437331	26450	89.2347	121.731	107.811	6.71982	0.363081
PFKM	ENSG00000152556	protein_coding	+	chr12:48436680-48540187	103507	50.2395	77.7913	51.3161	5.87121	0.361678
MORF4L1	ENSG00000185787	protein_coding	+	chr15:79051544-79190475	138931	103.658	129.306	137.031	6.93623	0.361421
TYMS	ENSG00000176890	protein_coding	+	chr18:596987-712676	115689	123.598	164.539	152.91	7.18945	0.360869
LRPPRC	ENSG00000138095	protein_coding	-	chr2:44113646-44223144	109498	112.622	153.752	135.498	7.05398	0.360828
ACO2	ENSG00000100412	protein_coding	+	chr22:41865128-41940610	75482	72.1409	144.891	40.3652	6.22887	0.360632
TBCD	ENSG00000141556	protein_coding	+	chr17:80709939-81009686	299747	48.0809	60.7873	62.6211	5.82722	0.359905
RPL37	ENSG00000145592	protein_coding	-	chr5:40825363-40835437	10074	554.548	640.588	782.408	9.35007	0.359547
RPS24	ENSG00000138326	protein_coding	+	chr10:79793517-79816570	23053	1632.6	1856.69	2331.51	10.9062	0.359159
SNRNP40	ENSG00000060688	protein_coding	-	chr1:31732416-31769662	37246	60.9779	84.6715	71.7411	6.16625	0.358998
YWHAE	ENSG00000108953	protein_coding	-	chr17:1247565-1303672	56107	86.8173	84.2672	138.408	6.64986	0.358886
ZFYVE26	ENSG00000072121	protein_coding	-	chr14:68168602-68283307	114705	33.8557	50.9065	35.9277	5.30604	0.358865
MYEOV2	ENSG00000172428	protein_coding	-	chr2:241065979-241076224	10245	30.9856	37.3318	42.1306	5.19089	0.358674
UBE2E3	ENSG00000170035	protein_coding	+	chr2:181831974-182264286	432312	62.1983	99.2713	60.1651	6.16765	0.358034
ZNF638	ENSG00000075292	protein_coding	+	chr2:71503690-71662199	158509	40.683	39.7317	64.5515	5.55698	0.358009
AARSD1	ENSG00000266967	protein_coding	-	chr17:41102542-41132545	30003	69.9134	69.6731	109.337	6.34089	0.3564
FLAD1	ENSG00000160688	protein_coding	+	chr1:154955813-154965587	9774	36.8012	66.0402	28.1791	5.3545	0.35627
CTSB	ENSG00000164733	protein_coding	-	chr8:11700032-11726957	26925	370.97	445.221	503.795	8.77008	0.35513
ALYREF	ENSG00000183684	protein_coding	-	chr17:79845712-79869340	23628	71.3814	92.612	89.9738	6.39401	0.354954
FAM127A	ENSG00000134590	protein_coding	+	chrX:134166332-134167576	1244	27.3832	31.1383	38.8683	5.00545	0.3542
HN1	ENSG00000189159	protein_coding	-	chr17:73131342-73179078	47736	432.31	643.294	461.832	8.97883	0.354073
PTPN12	ENSG00000127947	protein_coding	+	chr7:77166591-77269388	102797	43.8514	43.5564	68.4151	5.6652	0.352437
UBA2	ENSG00000126261	protein_coding	+	chr19:34919256-34960853	41597	98.4375	132.17	118.931	6.85379	0.350988
PSMB3	ENSG00000108294	protein_coding	+	chr17:36908988-36920484	11496	631.896	850.094	761.252	9.53575	0.350507
BIRC6	ENSG00000115760	protein_coding	+	chr2:32582095-32843966	261871	51.6564	36.8442	94.8791	5.82075	0.350492
PHF12	ENSG00000109118	protein_coding	-	chr17:27232267-27384234	151967	62.6271	67.4073	92.2803	6.1905	0.350393
PARP6	ENSG00000137817	protein_coding	-	chr15:72533521-72671129	137608	46.1953	60.0735	57.7027	5.76297	0.35023
CD164	ENSG00000135535	protein_coding	-	chr6:109687716-109703762	16046	61.4892	58.6716	98.0795	6.14424	0.350071
ZDHHC7	ENSG00000153786	protein_coding	-	chr16:85007786-85045141	37355	34.0346	58.7579	27.9959	5.25759	0.349925
FAT1	ENSG00000083857	protein_coding	-	chr4:187508936-187647876	138940	134.672	173.169	169.87	7.30588	0.348923
B4GALT3	ENSG00000158850	protein_coding	-	chr1:161136199-161147803	11604	69.4221	94.0751	82.7264	6.34778	0.348664
RDH11	ENSG00000072042	protein_coding	-	chr14:68086514-68162531	76017	60.4834	88.8524	65.1737	6.13934	0.348564
AP2S1	ENSG00000042753	protein_coding	-	chr19:47341392-47354249	12857	165.219	251.762	168.934	7.58149	0.348398
CIT	ENSG00000122966	protein_coding	-	chr12:120123594-120315095	191501	37.2782	61.7265	33.152	5.40637	0.347749
DUS1L	ENSG00000169718	protein_coding	-	chr17:80015381-80023763	8382	42.9593	41.5971	67.7229	5.62829	0.347515
SWI5	ENSG00000175854	protein_coding	+	chr9:131018107-131051269	33162	38.9485	58.5169	40.5948	5.49917	0.347488
COL18A1	ENSG00000182871	protein_coding	+	chr21:46825051-46964325	139274	29.7209	38.8828	36.712	5.12422	0.346809
NQO2	ENSG00000124588	protein_coding	+	chr6:2988200-3019996	31796	73.3763	93.7548	92.8671	6.42839	0.346732
HIST1H4C	ENSG00000197061	protein_coding	+	chr6:26104103-26104518	415	876.128	1208.58	1018.74	10.0022	0.346095
RAD50	ENSG00000113522	protein_coding	+	chr5:131877135-131999964	122829	60.1317	65.7244	86.9829	6.13036	0.344571
GANAB	ENSG00000089597	protein_coding	-	chr11:62392297-62414104	21807	108.786	109.686	166.238	6.97323	0.342778
VPS53	ENSG00000141252	protein_coding	-	chr17:406410-624957	218547	59.7541	69.6955	81.8275	6.12616	0.342427
POLR2C	ENSG00000102978	protein_coding	+	chr16:57462080-57521239	59159	69.2336	101.209	74.3454	6.33026	0.342374
TMEM230	ENSG00000089063	protein_coding	-	chr20:5080485-5093749	13264	28.4598	38.0712	34.0688	5.05729	0.341874
SPP1	ENSG00000118785	protein_coding	+	chr4:88896818-88904562	7744	93.7057	156.941	80.4571	6.72476	0.3411
PPP2CA	ENSG00000113575	protein_coding	-	chr5:133450401-133706738	256337	213.288	238.665	301.635	7.95739	0.340958
SSFA2	ENSG00000138434	protein_coding	+	chr2:182756559-182795465	38906	48.5503	73.9465	48.949	5.80768	0.33988
UQCRB	ENSG00000156467	protein_coding	-	chr8:97238147-97250262	12115	159.726	156.231	247.767	7.51994	0.338749
M6PR	ENSG00000003056	protein_coding	-	chr12:9066491-9102551	36060	361.297	378.643	535.145	8.70851	0.338674
MBD6	ENSG00000166987	protein_coding	+	chr12:57914492-57941114	26622	37.1101	40.0745	53.7231	5.42861	0.337739
MT-ND2	ENSG00000198763	protein_coding	+	chrM:4469-5511	1042	10705.3	14093.6	12963.4	13.6103	0.337677
RANBP3	ENSG00000031823	protein_coding	-	chr19:5916149-5978153	62004	32.0081	64.5151	16.3798	5.01526	0.337612
KMT2E	ENSG00000005483	protein_coding	+	chr7:104581509-105039755	458246	32.3013	32.8542	48.7554	5.21967	0.337147
ZC3H11A	ENSG00000058673	protein_coding	+	chr1:203764781-203823252	58471	35.6047	61.4304	28.5213	5.30961	0.337083
CLK3	ENSG00000179335	protein_coding	+	chr15:74890840-74988633	97793	31.9453	22.0108	58.688	5.11089	0.336944
POLR1B	ENSG00000125630	protein_coding	+	chr2:113299491-113334635	35144	38.8714	55.4712	42.7012	5.49684	0.336608
BCAR1	ENSG00000050820	protein_coding	-	chr16:75262927-75301951	39024	45.7384	38.4964	77.0057	5.68296	0.336441
LY6E	ENSG00000160932	protein_coding	+	chr8:144063154-144105249	42095	67.1444	64.0395	105.475	6.26361	0.33607
PPP1CB	ENSG00000213639	protein_coding	+	chr2:28974505-29093167	118662	60.0667	77.9962	73.6444	6.13211	0.336019
MBD2	ENSG00000134046	protein_coding	-	chr18:51679078-51751158	72080	51.1796	34.9209	94.2813	5.78747	0.33599
RUFY1	ENSG00000176783	protein_coding	+	chr5:178977558-179037027	59469	29.4513	18.4086	55.9143	4.96257	0.335475
C16orf80	ENSG00000070761	protein_coding	-	chr16:58147495-58163354	15859	42.3526	77.6475	29.2238	5.51744	0.335352
MAPK1	ENSG00000100030	protein_coding	-	chr22:22108788-22221970	113182	45.1717	64.236	49.7346	5.71295	0.335171
TBL1XR1	ENSG00000177565	protein_coding	-	chr3:176737142-176915261	178119	27.4096	43.1254	26.0149	4.96945	0.334846
CDS2	ENSG00000101290	protein_coding	+	chr20:5107431-5178533	71102	45.7064	62.8396	52.4397	5.7335	0.334665
FASTK	ENSG00000164896	protein_coding	-	chr7:150773710-150777953	4243	31.3437	52.0372	26.9811	5.14182	0.334011
BSCL2	ENSG00000168000	protein_coding	-	chr11:62457746-62494856	37110	29.4819	49.218	25.0962	5.05076	0.333808
SERPINB6	ENSG00000124570	protein_coding	-	chr6:2948392-2972090	23698	49.242	66.584	57.5328	5.84174	0.333737
DAP	ENSG00000112977	protein_coding	-	chr5:10679341-10770406	91065	26.3513	35.0205	31.3943	4.94079	0.333631
API5	ENSG00000166181	protein_coding	+	chr11:43333512-43516483	182971	69.7035	96.4742	79.1819	6.34078	0.333451
CNOT10	ENSG00000182973	protein_coding	+	chr3:32726636-32815367	88731	26.9575	45.7454	22.1692	4.91288	0.333035
PDHB	ENSG00000168291	protein_coding	-	chr3:58413356-58419584	6228	35.0674	24.2818	64.0577	5.24505	0.332928
BRK1	ENSG00000254999	protein_coding	+	chr3:10157275-10168874	11599	106.993	102.175	167.314	6.93423	0.33271
GRINA	ENSG00000178719	protein_coding	+	chr8:145051320-145101933	50613	112.535	140.256	143.176	7.03593	0.332629
GGCX	ENSG00000115486	protein_coding	-	chr2:85766287-85788670	22383	41.1586	53.3128	50.3171	5.58417	0.332175
EIF3H	ENSG00000147677	protein_coding	-	chr8:117654368-117889107	234739	152.276	183.561	199.81	7.47105	0.332053
CSE1L	ENSG00000124207	protein_coding	+	chr20:47662848-47713489	50641	50.9928	51.8914	76.4883	5.8756	0.332052
RPS27L	ENSG00000185088	protein_coding	-	chr15:63413998-63450220	36222	56.9201	50.2382	93.0095	6.00696	0.331502
FN3KRP	ENSG00000141560	protein_coding	+	chr17:80674558-80692019	17461	30.3701	42.8417	33.5448	5.13785	0.330666
ATP6AP2	ENSG00000182220	protein_coding	+	chrX:40440145-40465889	25744	29.5053	32.5796	41.6114	5.0959	0.33027
CHTF8	ENSG00000168802	protein_coding	-	chr16:69139466-69442474	303008	48.874	48.2468	74.6178	5.80827	0.32993
NSDHL	ENSG00000147383	protein_coding	+	chrX:151999510-152038273	38763	30.9621	44.433	33.3537	5.16192	0.32902
HIST1H2BK	ENSG00000197903	protein_coding	-	chr6:27106072-27114619	8547	904.464	1231.91	1039.69	10.0365	0.328574
HCCS	ENSG00000004961	protein_coding	+	chrX:11129420-11683821	554401	37.2432	39.8603	53.6641	5.42722	0.328366
TPR	ENSG00000047410	protein_coding	-	chr1:186265404-186344825	79421	102.633	137.41	120.298	6.89805	0.328243
CAP1	ENSG00000131236	protein_coding	+	chr1:40505904-40538321	32417	247.645	332.109	289.685	8.16866	0.328163
SNX17	ENSG00000115234	protein_coding	+	chr2:27593362-27603657	10295	60.2493	63.4554	87.8141	6.11897	0.328105
HIST1H4I	ENSG00000198339	protein_coding	+	chr6:27106072-27114619	8547	47.3866	52.6466	66.313	5.77863	0.327921
SPAG9	ENSG00000008294	protein_coding	-	chr17:49039534-49198226	158692	90.0171	98.4566	127.437	6.70239	0.327372
TPM3	ENSG00000143549	protein_coding	-	chr1:154127779-154167124	39345	157.083	205.421	187.814	7.51033	0.323865
MED27	ENSG00000160563	protein_coding	-	chr9:134735493-134955295	219802	28.1101	37.0951	33.2378	5.02698	0.323111
ATP5H	ENSG00000167863	protein_coding	-	chr17:73028669-73061984	33315	95.5997	121.486	117.69	6.79414	0.322995
BUD31	ENSG00000106245	protein_coding	+	chr7:98923520-99063954	140434	48.0355	31.0283	89.0316	5.6726	0.321581
CCNG1	ENSG00000113328	protein_coding	+	chr5:162864574-162887146	22572	37.0353	57.5472	35.0108	5.39574	0.321457
LTA4H	ENSG00000111144	protein_coding	-	chr12:96390298-96437298	47000	40.4585	38.4471	62.658	5.5242	0.321341
POM121C	ENSG00000135213	protein_coding	-	chr7:74988447-75115548	127101	66.8916	107.979	59.1349	6.23477	0.320935
HERC1	ENSG00000103657	protein_coding	-	chr15:63900816-64126141	225325	37.5139	36.5491	57.1396	5.41918	0.32045
USP22	ENSG00000124422	protein_coding	-	chr17:20717932-20947073	229141	154.155	150.318	234.598	7.45805	0.320162
RNF220	ENSG00000187147	protein_coding	+	chr1:44870865-45140227	269362	44.9431	62.3664	49.7577	5.69652	0.318925
PSMC2	ENSG00000161057	protein_coding	+	chr7:102937868-103629963	692095	85.3413	98.9186	113.95	6.6252	0.318647
RPL27	ENSG00000131469	protein_coding	+	chr17:41150289-41154976	4687	1570.15	1976.86	1935.87	10.8281	0.317273
IFITM2	ENSG00000185201	protein_coding	+	chr11:307630-315272	7642	76.2624	98.7654	91.1564	6.46304	0.316362
KPNA1	ENSG00000114030	protein_coding	-	chr3:122135053-122233792	98739	32.7503	27.0743	54.483	5.18667	0.316306
CFL2	ENSG00000165410	protein_coding	-	chr14:35179592-35184029	4437	61.8869	87.2827	66.8141	6.15376	0.316131
PRSS23	ENSG00000150687	protein_coding	+	chr11:86502100-86666433	164333	134.004	162.475	171.054	7.27617	0.315536
MOGS	ENSG00000115275	protein_coding	-	chr2:74688183-74692537	4354	40.7611	50.4044	51.0144	5.55914	0.31506
PSMA6	ENSG00000100902	protein_coding	+	chr14:35514112-35786699	272587	113.401	166.162	115.893	7.01946	0.314543
HCFC1	ENSG00000172534	protein_coding	-	chrX:153213003-153237258	24255	56.0918	62.9979	76.4802	6.01465	0.314177
CHCHD5	ENSG00000125611	protein_coding	+	chr2:113341816-113372008	30192	37.2863	70.1068	22.6028	5.2835	0.314073
GRHPR	ENSG00000137106	protein_coding	+	chr9:37422662-37436987	14325	135.974	192.014	146.041	7.28749	0.313927
AKAP13	ENSG00000170776	protein_coding	+	chr15:85923801-86293512	369711	58.8839	49.9248	96.3647	6.03731	0.312881
SFPQ	ENSG00000116560	protein_coding	-	chr1:35641978-35658749	16771	109.659	123.182	149.195	6.98086	0.312581
GNAS	ENSG00000087460	protein_coding	+	chr20:57393973-57486247	92274	466.387	580.412	577.465	9.0733	0.311883
HNRNPA3	ENSG00000170144	protein_coding	+	chr2:177855235-178088686	233451	231.447	252.049	322.473	8.05504	0.31168
RPL10	ENSG00000147403	protein_coding	+	chrX:153618314-153650065	31751	2020.35	2570.39	2442.56	11.1874	0.311055
POGZ	ENSG00000143442	protein_coding	-	chr1:151375199-151431941	56742	67.3647	78.3509	88.7643	6.27924	0.310778
ABCC3	ENSG00000108846	protein_coding	+	chr17:48712137-48769613	57476	122.686	148.827	155.489	7.14566	0.3106
RAI14	ENSG00000039560	protein_coding	+	chr5:34656341-34832732	176391	106.009	190.899	71.6846	6.82277	0.30859
FGFRL1	ENSG00000127418	protein_coding	+	chr4:1003723-1020685	16962	42.6285	55.2199	50.2767	5.61756	0.307306
HIGD2A	ENSG00000146066	protein_coding	+	chr5:175792470-175843570	51100	49.1109	83.4087	38.0886	5.75046	0.306809
RAD1	ENSG00000113456	protein_coding	-	chr5:34905368-34926101	20733	27.1618	25.9448	41.2468	4.94236	0.306702
ADAM15	ENSG00000143537	protein_coding	+	chr1:155006299-155060014	53715	47.5137	48.6518	68.8693	5.76016	0.306504
LARP4B	ENSG00000107929	protein_coding	-	chr10:855483-977564	122081	28.462	49.776	20.6208	4.94479	0.306473
NOP16	ENSG00000048162	protein_coding	-	chr5:175792470-175843570	51100	100.312	83.7731	164.281	6.79893	0.306161
WDR6	ENSG00000178252	protein_coding	+	chr3:48955220-49060928	105708	75.1228	95.6429	90.102	6.43475	0.306
DCBLD2	ENSG00000057019	protein_coding	-	chr3:98433173-98620533	187360	519.569	731.194	552.965	9.21544	0.305437
SLC3A2	ENSG00000168003	protein_coding	+	chr11:62623517-62656355	32838	474.626	542.868	628.674	9.09042	0.303546
ATP1A1	ENSG00000163399	protein_coding	+	chr1:116915289-116961244	45955	99.2434	105.939	138.944	6.82612	0.30305
NUCB1	ENSG00000104805	protein_coding	+	chr19:49403306-49426629	23323	46.9351	44.8562	70.9536	5.72954	0.303018
PSMA2	ENSG00000106588	protein_coding	-	chr7:42948324-42988557	40233	40.067	41.4167	57.3887	5.51306	0.302175
THBS1	ENSG00000137801	protein_coding	+	chr15:39873279-39891667	18388	81.7429	65.2835	136.2	6.49042	0.301496
AGPAT2	ENSG00000169692	protein_coding	-	chr9:139567594-139581875	14281	28.8509	45.0665	26.0463	5.01584	0.301493
NDUFV1	ENSG00000167792	protein_coding	+	chr11:67374322-67380006	5684	197.218	243.511	242.565	7.82457	0.301391
TRIP13	ENSG00000071539	protein_coding	+	chr5:693674-919472	225798	45.6715	60.8884	51.6501	5.71067	0.301053
GOT1	ENSG00000120053	protein_coding	-	chr10:101156626-101190381	33755	82.9256	78.0425	126.242	6.54666	0.30069
ADIPOR2	ENSG00000006831	protein_coding	+	chr12:1797739-1897844	100105	39.2572	44.9483	51.6867	5.49227	0.299589
UBC	ENSG00000150991	protein_coding	-	chr12:125396149-125401914	5765	462.539	561.913	576.305	9.05277	0.29913
SF1	ENSG00000168066	protein_coding	-	chr11:64532077-64546258	14181	237.566	304.828	279.73	8.09064	0.299018
SNRNP200	ENSG00000144028	protein_coding	-	chr2:96940073-96971297	31224	158.735	193.014	197.538	7.50967	0.298894
TLE4	ENSG00000106829	protein_coding	+	chr9:82186687-82341796	155109	44.4063	16.4296	92.8122	5.34905	0.298689
NEMF	ENSG00000165525	protein_coding	-	chr14:50249996-50319921	69925	38.1733	36.44	57.4596	5.42881	0.298555
EIF2S3	ENSG00000130741	protein_coding	+	chrX:24072832-24096088	23256	236.861	267.413	314.999	8.08334	0.297999
DPM3	ENSG00000179085	protein_coding	-	chr1:155112366-155113071	705	45.8146	27.9203	84.7301	5.57526	0.297973
APEX1	ENSG00000100823	protein_coding	+	chr14:20923349-20929771	6422	120.66	164.209	132.423	7.10773	0.297727
PTGES2	ENSG00000148334	protein_coding	-	chr9:130882971-130892913	9942	80.4593	94.4237	103.275	6.5272	0.296972
SETD3	ENSG00000183576	protein_coding	-	chr14:99864082-99947216	83134	38.0591	56.6732	36.8391	5.42598	0.296915
C20orf27	ENSG00000101220	protein_coding	-	chr20:3734145-3749035	14890	49.3566	72.8434	48.4104	5.80305	0.296715
CAPN2	ENSG00000162909	protein_coding	+	chr1:223889294-223963720	74426	193.047	319.848	154.367	7.72809	0.296589
CYFIP2	ENSG00000055163	protein_coding	+	chr5:156687131-157002783	315652	49.0974	22.613	97.9773	5.57701	0.296395
FUBP1	ENSG00000162613	protein_coding	-	chr1:78409739-78444794	35055	39.8283	44.0514	53.754	5.50838	0.29612
TMEM258	ENSG00000134825	protein_coding	-	chr11:61447904-61634826	186922	67.4168	89.312	76.1941	6.26914	0.295704
SCD	ENSG00000099194	protein_coding	+	chr10:102106880-102124591	17711	245.77	306.271	296.665	8.13751	0.294696
TMED10	ENSG00000170348	protein_coding	-	chr14:75548821-75643334	94513	70.4856	78.6606	94.0199	6.33057	0.292705
UBFD1	ENSG00000103353	protein_coding	+	chr16:23533334-23585711	52377	27.7496	47.1795	20.7616	4.91011	0.291818
PLAU	ENSG00000122861	protein_coding	+	chr10:75668934-75682535	13601	91.7192	99.264	125.278	6.70711	0.29169
HN1L	ENSG00000206053	protein_coding	+	chr16:1662325-1752281	89956	78.6234	78.4159	114.031	6.47441	0.29143
RPL18A	ENSG00000105640	protein_coding	+	chr19:17970684-17974962	4278	1184.9	1374.22	1522.86	10.4025	0.289834
PGD	ENSG00000142657	protein_coding	+	chr1:10458648-10480201	21553	333.14	418.401	395.936	8.57262	0.289497
NRG1	ENSG00000157168	protein_coding	+	chr8:31496901-32622548	1125647	135.895	165.372	166.793	7.27928	0.289408
RPS27A	ENSG00000143947	protein_coding	+	chr2:55401926-55462989	61063	790.8	662.488	1269.72	9.76974	0.288866
EARS2	ENSG00000103356	protein_coding	-	chr16:23533334-23585711	52377	32.5467	46.283	33.2065	5.20341	0.288253
RAB8A	ENSG00000167461	protein_coding	+	chr19:16222438-16269386	46948	42.4848	44.5838	59.0733	5.59059	0.2868
DENND3	ENSG00000105339	protein_coding	+	chr8:142127376-142205907	78531	34.9524	50.071	35.1905	5.30345	0.286503
PSMC6	ENSG00000100519	protein_coding	+	chr14:53173889-53195305	21416	114.12	150.092	128.119	7.02182	0.285628
TRIM47	ENSG00000132481	protein_coding	-	chr17:73870241-73875627	5386	45.2383	34.7966	75.4796	5.61945	0.285505
TFG	ENSG00000114354	protein_coding	+	chr3:100428204-100467810	39606	56.078	67.8341	68.8348	5.99946	0.285178
PRPF19	ENSG00000110107	protein_coding	-	chr11:60658201-60674060	15859	88.9242	87.0069	129.684	6.64547	0.284991
CNN3	ENSG00000117519	protein_coding	-	chr1:95362506-95392834	30328	58.8812	79.0424	64.4365	6.0647	0.28496
POLR2J	ENSG00000005075	protein_coding	-	chr7:102105375-102119354	13979	70.8085	77.2275	95.1598	6.32972	0.283659
SF3B3	ENSG00000189091	protein_coding	+	chr16:70557690-70608820	51130	443.654	662.765	417.269	8.95683	0.28357
TSPO	ENSG00000100300	protein_coding	+	chr22:43547519-43559248	11729	39.5773	51.7103	44.5742	5.49237	0.28263
CMPK1	ENSG00000162368	protein_coding	+	chr1:47799468-47844511	45043	36.8567	52.6628	36.971	5.37696	0.282116
VPS28	ENSG00000160948	protein_coding	-	chr8:145648999-145653931	4932	37.2764	48.7241	41.9199	5.40544	0.281949
LDLR	ENSG00000130164	protein_coding	+	chr19:11200037-11266484	66447	80.9594	95.6109	101.206	6.52646	0.281584
UBP1	ENSG00000153560	protein_coding	-	chr3:33318516-33482863	164347	64.2322	93.3742	62.6685	6.17328	0.280572
TNFAIP1	ENSG00000109079	protein_coding	+	chr17:26662627-26684545	21918	82.5943	41.4423	159.077	6.35153	0.279627
AKT2	ENSG00000105221	protein_coding	-	chr19:40736223-40791443	55220	112.11	92.9365	179.112	6.94389	0.278949
RND3	ENSG00000115963	protein_coding	-	chr2:151324708-151395525	70817	84.2444	104.495	99.8939	6.58204	0.278664
RPS2	ENSG00000140988	protein_coding	-	chr16:2012052-2014861	2809	3652.1	4476.36	4380.87	12.0199	0.278129
HSPA4	ENSG00000170606	protein_coding	+	chr5:132387653-132442141	54488	50.4484	58.384	63.883	5.84053	0.277155
UFD1L	ENSG00000070010	protein_coding	-	chr22:19318220-19466738	148518	75.5884	83.9686	99.1995	6.42138	0.276932
ITFG2	ENSG00000111203	protein_coding	+	chr12:2904118-3050306	146188	47.767	47.2337	68.4874	5.74582	0.276566
CTU2	ENSG00000174177	protein_coding	+	chr16:88772870-88851619	78749	37.7246	38.2492	53.0711	5.40822	0.27543
BZW1	ENSG00000082153	protein_coding	+	chr2:201542955-201688569	145614	114.899	173.451	104.64	6.9973	0.275191
SPR	ENSG00000116096	protein_coding	+	chr2:73114488-73119287	4799	30.3615	35.4401	38.0416	5.107	0.275142
ARIH2	ENSG00000177479	protein_coding	+	chr3:48955220-49060928	105708	58.5208	78.0288	63.5918	6.04919	0.27501
FAM104A	ENSG00000133193	protein_coding	-	chr17:71161115-71258491	97376	45.162	76.3507	32.9156	5.59744	0.274667
ELOVL1	ENSG00000066322	protein_coding	-	chr1:43829067-43833696	4629	160.188	217.414	170.138	7.49949	0.274624
ACLY	ENSG00000131473	protein_coding	-	chr17:40023160-40086795	63635	348.973	461.926	382.094	8.62542	0.274162
PNISR	ENSG00000132424	protein_coding	-	chr6:99845926-99879249	33323	33.7782	39.1138	42.5143	5.25917	0.272973
SPCS2	ENSG00000118363	protein_coding	+	chr11:74660291-74690076	29785	124.068	147.726	151.953	7.13642	0.272287
ANXA1	ENSG00000135046	protein_coding	+	chr9:75766672-75785309	18637	222.776	232.017	305.97	7.97159	0.271977
RPS14	ENSG00000164587	protein_coding	-	chr5:149822752-149829319	6567	2279.52	2534.66	2969.89	11.3328	0.271895
RPL14	ENSG00000188846	protein_coding	+	chr3:40498782-40503861	5079	644.018	573.411	980.933	9.47746	0.271133
MRPL16	ENSG00000166902	protein_coding	-	chr11:59573607-59578345	4738	35.1026	53.046	31.6126	5.2817	0.270079
ERGIC3	ENSG00000125991	protein_coding	+	chr20:34129769-34145405	15636	98.8269	89.7984	148.204	6.77563	0.268
PHKB	ENSG00000102893	protein_coding	+	chr16:47178233-47735434	557201	53.2583	88.513	39.7175	5.83815	0.267661
PLA2G16	ENSG00000176485	protein_coding	-	chr11:63340666-63389143	48477	29.6057	40.3845	30.8952	5.05761	0.267616
MRPS23	ENSG00000181610	protein_coding	-	chr17:55916841-55927417	10576	47.7456	62.9893	51.936	5.751	0.267257
C8orf59	ENSG00000176731	protein_coding	-	chr8:86089459-86132650	43191	56.5775	86.8097	49.3249	5.96206	0.266733
EIF2B4	ENSG00000115211	protein_coding	-	chr2:27548715-27593353	44638	117.201	84.6603	197.316	6.96694	0.266589
WDR3	ENSG00000065183	protein_coding	+	chr1:118472342-118727846	255504	42.271	32.9699	68.7296	5.51584	0.266572
ZBTB38	ENSG00000177311	protein_coding	+	chr3:140947567-141168634	221067	34.6458	32.7957	50.5114	5.26953	0.265759
MICAL2	ENSG00000133816	protein_coding	+	chr11:12115542-12285334	169792	54.9203	45.9318	86.1212	5.90966	0.265706
SCRN2	ENSG00000141295	protein_coding	-	chr17:45908992-45918699	9707	31.7849	40.1788	36.1779	5.16522	0.264413
NID2	ENSG00000087303	protein_coding	-	chr14:52471520-52535712	64192	76.7262	50.9147	133.355	6.33026	0.264028
EIF4G1	ENSG00000114867	protein_coding	+	chr3:183851806-184402546	550740	225.954	256.207	286.131	7.99386	0.263163
CAV2	ENSG00000105971	protein_coding	+	chr7:115849285-116148595	299310	79.7354	94.6341	96.7147	6.49237	0.262913
PPM1G	ENSG00000115241	protein_coding	-	chr2:27604060-27632554	28494	98.7574	104.086	132.866	6.79376	0.262634
SMARCC2	ENSG00000139613	protein_coding	-	chr12:56544579-56584068	39489	50.5493	46.112	75.118	5.80593	0.261984
UTRN	ENSG00000152818	protein_coding	+	chr6:144606836-145174170	567334	29.0377	44.7007	24.9194	4.99376	0.261577
TUBA1A	ENSG00000167552	protein_coding	-	chr12:49578578-49667114	88536	86.9514	114.53	93.7633	6.61089	0.260335
TOPBP1	ENSG00000163781	protein_coding	-	chr3:133317018-133380737	63719	38.8619	42.9798	50.1109	5.45097	0.260281
TRIM28	ENSG00000130726	protein_coding	+	chr19:59055457-59062089	6632	1092.4	1233.54	1382.02	10.2648	0.259619
DTNB	ENSG00000138101	protein_coding	-	chr2:25600066-25896503	296437	30.3295	16.4689	56.1497	4.92518	0.259617
ANKFY1	ENSG00000185722	protein_coding	-	chr17:4046461-4167274	120813	28.0013	37.9437	29.0777	4.97168	0.259128
TBCB	ENSG00000105254	protein_coding	+	chr19:36602103-36616849	14746	168.584	162.001	241.408	7.55084	0.258776
BFAR	ENSG00000103429	protein_coding	+	chr16:14726671-14763093	36422	31.554	37.4155	38.0799	5.15209	0.258566
HM13	ENSG00000101294	protein_coding	+	chr20:30102230-30161066	58836	52.9574	58.9365	67.7188	5.89644	0.258003
EIF3J	ENSG00000104131	protein_coding	+	chr15:44829254-44955876	126622	29.4769	30.3792	40.0776	5.04375	0.257154
IPO8	ENSG00000133704	protein_coding	-	chr12:30781921-30848920	66999	55.235	62.2266	69.7519	5.95704	0.256648
RAD21	ENSG00000164754	protein_coding	-	chr8:117654368-117889107	234739	64.8582	75.0056	79.946	6.1897	0.256457
MBNL1	ENSG00000152601	protein_coding	+	chr3:151961616-152214602	252986	362.626	451.311	414.961	8.67238	0.256338
TAF6	ENSG00000106290	protein_coding	-	chr7:99690350-99726118	35768	95.7595	97.3268	131.349	6.74112	0.255816
S100A16	ENSG00000188643	protein_coding	-	chr1:153579361-153585621	6260	64.9601	108.508	46.5723	6.10818	0.25539
SNRPG	ENSG00000143977	protein_coding	-	chr2:70508493-70520903	12410	424.019	419.196	592.87	8.88368	0.255103
PRPF40A	ENSG00000196504	protein_coding	-	chr2:153508106-153617767	109661	77.3593	96.8534	87.7122	6.44198	0.254487
B2M	ENSG00000166710	protein_coding	+	chr15:45003674-45011075	7401	412.573	508.879	475.344	8.8575	0.254336
SNRNP25	ENSG00000161981	protein_coding	+	chr16:96406-107669	11263	65.0783	80.0512	75.1561	6.19292	0.253948
NIT1	ENSG00000158793	protein_coding	+	chr1:161070345-161102478	32133	33.419	48.11	31.5832	5.21065	0.253788
UBE2D2	ENSG00000131508	protein_coding	+	chr5:138906015-139008018	102003	102.603	107.769	136.724	6.84262	0.25272
MEN1	ENSG00000133895	protein_coding	-	chr11:64570981-64578766	7785	27.3543	25.708	39.4246	4.91962	0.251612
C12orf23	ENSG00000151135	protein_coding	+	chr12:107349496-107380944	31448	39.2992	41.7506	51.7977	5.45832	0.251211
ITGA3	ENSG00000005884	protein_coding	+	chr17:48133331-48167845	34514	236.032	357.66	204.141	8.0129	0.251077
KHSRP	ENSG00000088247	protein_coding	-	chr19:6413358-6424805	11447	286.994	317.87	365.055	8.32971	0.250707
HMGA2	ENSG00000149948	protein_coding	+	chr12:66151799-66360075	208276	28.6323	43.8253	24.2974	4.96533	0.250492
NGFRAP1	ENSG00000166681	protein_coding	+	chrX:102631267-102633005	1738	180.521	220.499	208.945	7.66254	0.250303
NOC2L	ENSG00000188976	protein_coding	-	chr1:860259-894689	34430	49.1061	55.032	61.7799	5.78303	0.250213
POLE2	ENSG00000100479	protein_coding	-	chr14:50110272-50155140	44868	36.0083	67.903	17.7086	5.13401	0.249477
HIST1H4E	ENSG00000198518	protein_coding	+	chr6:26204857-26206266	1409	180.682	212.247	217.312	7.66351	0.249404
PSMD1	ENSG00000173692	protein_coding	+	chr2:231921577-232037541	115964	89.5298	83.4386	129.368	6.62743	0.249103
TM4SF1	ENSG00000169908	protein_coding	-	chr3:149086808-149104370	17562	486.681	721.604	434.859	9.0621	0.248671
MT-ATP6	ENSG00000198899	protein_coding	+	chrM:7585-15953	8368	7177.14	8985.01	8057.74	12.9729	0.247677
RRP7A	ENSG00000189306	protein_coding	-	chr22:42896584-42915808	19224	27.7256	32.3673	33.4671	4.95809	0.247623
TIMM17A	ENSG00000134375	protein_coding	+	chr1:201924618-201939789	15171	84.0476	97.6904	101.849	6.55786	0.247395
KIAA0368	ENSG00000136813	protein_coding	-	chr9:114122971-114247025	124054	89.8095	80.765	132.414	6.62446	0.247125
HNRNPL	ENSG00000104824	protein_coding	-	chr19:39306061-39342987	36926	282.946	325.508	346.064	8.30861	0.247015
POLL	ENSG00000166169	protein_coding	-	chr10:103330316-103369425	39109	28.3459	28.81	38.4514	4.97951	0.246639
KHDRBS1	ENSG00000121774	protein_coding	+	chr1:32479429-32568467	89038	81.9254	90.5266	103.843	6.51826	0.24642
SPG7	ENSG00000197912	protein_coding	+	chr16:89557324-89624176	66852	55.9372	53.4929	79.1363	5.95109	0.245518
CDK7	ENSG00000134058	protein_coding	+	chr5:68530667-68573250	42583	40.2628	69.3802	26.0577	5.38382	0.245115
TPM4	ENSG00000167460	protein_coding	+	chr19:16177830-16213813	35983	195.52	162.089	301.296	7.72895	0.244895
RPS20	ENSG00000008988	protein_coding	-	chr8:56979853-56987069	7216	1093.69	1193.16	1398.69	10.2551	0.244778
RAD23B	ENSG00000119318	protein_coding	+	chr9:110045417-110094475	49058	142.801	130.968	207.426	7.2958	0.244698
SHMT1	ENSG00000176974	protein_coding	-	chr17:18231186-18266856	35670	32.0189	39.0511	36.8186	5.1635	0.2446
AURKA	ENSG00000087586	protein_coding	-	chr20:54944444-54967393	22949	56.7843	78.7561	55.763	5.97599	0.244247
SBNO2	ENSG00000064932	protein_coding	-	chr19:1107635-1174282	66647	57.4667	84.8783	51.2567	5.97722	0.24424
VMP1	ENSG00000062716	protein_coding	+	chr17:57697218-57919616	222398	102.859	118.056	125.602	6.84686	0.24419
RPL7L1	ENSG00000146223	protein_coding	+	chr6:42847355-42857663	10308	39.1746	33.8506	58.9268	5.41794	0.243855
CBX1	ENSG00000108468	protein_coding	-	chr17:46147413-46178883	31470	33.3048	35.6672	43.2051	5.21577	0.243789
PLS3	ENSG00000102024	protein_coding	+	chrX:114752489-114885181	132692	121.34	134.201	153.127	7.08325	0.243643
SRSF5	ENSG00000100650	protein_coding	+	chr14:70193616-70238722	45106	169.654	182.858	218.851	7.56495	0.243555
BLMH	ENSG00000108578	protein_coding	-	chr17:28565758-28619074	53316	60.0906	65.5896	76.5866	6.06783	0.242469
CPSF4	ENSG00000160917	protein_coding	+	chr7:98923520-99063954	140434	27.7363	30.4493	35.1711	4.95279	0.242369
EDC4	ENSG00000038358	protein_coding	+	chr16:67906925-67922758	15833	38.5547	31.9409	59.2718	5.38515	0.242328
CCDC47	ENSG00000108588	protein_coding	-	chr17:61780191-61896677	116486	70.6426	72.8103	94.312	6.29597	0.242294
CD59	ENSG00000085063	protein_coding	-	chr11:33719806-33757991	38185	140.904	164.235	169.04	7.2998	0.242001
NHP2L1	ENSG00000100138	protein_coding	-	chr22:42069933-42094140	24207	59.8495	70.7677	70.7596	6.06438	0.241669
HARS	ENSG00000170445	protein_coding	-	chr5:140044260-140086248	41988	49.8772	55.552	62.3819	5.79971	0.241526
CLNS1A	ENSG00000074201	protein_coding	-	chr11:77225980-77348850	122870	155.247	169.207	197.746	7.43619	0.24103
HMOX1	ENSG00000100292	protein_coding	+	chr22:35776353-35790207	13854	77.6246	78.0551	105.298	6.42773	0.240039
LAPTM4B	ENSG00000104341	protein_coding	+	chr8:98787284-98865241	77957	50.9674	45.0976	75.2884	5.80028	0.240021
MIF	ENSG00000240972	protein_coding	+	chr22:24198613-24241117	42504	422.37	479.763	517.615	8.88143	0.239633
PPME1	ENSG00000214517	protein_coding	+	chr11:73723762-74035750	311988	39.2929	26.0792	66.6913	5.35348	0.239397
FOXK2	ENSG00000141568	protein_coding	+	chr17:80477588-80606429	128841	62.4222	77.9318	69.4261	6.12184	0.239193
CCND1	ENSG00000110092	protein_coding	+	chr11:69453874-69490184	36310	334.873	377.769	412.519	8.54572	0.238764
MTCH1	ENSG00000137409	protein_coding	-	chr6:36935910-36954327	18417	62.2963	58.3822	88.5964	6.09924	0.238388
NT5DC2	ENSG00000168268	protein_coding	-	chr3:52529353-52742182	212829	64.2903	39.4668	112.172	6.03956	0.237966
SLC35E1	ENSG00000127526	protein_coding	-	chr19:16589867-16771253	181386	31.4001	26.7025	47.3479	5.09228	0.237738
RPUSD3	ENSG00000156990	protein_coding	-	chr3:9791627-9896822	105195	50.1596	64.4438	53.8443	5.80305	0.237707
FTO	ENSG00000140718	protein_coding	+	chr16:53737874-54155853	417979	27.4934	26.6051	38.2273	4.92373	0.23763
MLF2	ENSG00000089693	protein_coding	-	chr12:6857169-6880116	22947	132.312	153.491	158.507	7.20607	0.237593
NDUFA12	ENSG00000184752	protein_coding	-	chr12:95290830-95397546	106716	125.461	142.141	153.628	7.12852	0.237232
ANAPC11	ENSG00000141552	protein_coding	+	chr17:79845712-79869340	23628	73.1437	106.688	65.5962	6.32182	0.235985
PUM2	ENSG00000055917	protein_coding	-	chr2:20448451-20551995	103544	39.0782	36.7992	55.2135	5.42561	0.235469
DNAJA3	ENSG00000103423	protein_coding	+	chr16:4475805-4506776	30971	39.3195	55.2619	37.3127	5.43566	0.235371
FKBP4	ENSG00000004478	protein_coding	+	chr12:2904118-3050306	146188	121.573	134.79	151.206	7.08021	0.234172
TSG101	ENSG00000074319	protein_coding	-	chr11:18477370-18548779	71409	68.9476	67.8551	94.3129	6.2504	0.233917
KIF2C	ENSG00000142945	protein_coding	+	chr1:45205489-45244451	38962	28.3459	34.7112	31.9324	4.97978	0.233326
GTPBP2	ENSG00000172432	protein_coding	-	chr6:43543886-43596899	53013	43.9529	57.9576	45.3555	5.60601	0.232993
YTHDF2	ENSG00000198492	protein_coding	+	chr1:29063132-29096287	33155	41.0787	46.1642	50.3869	5.51467	0.232902
SEC31A	ENSG00000138674	protein_coding	-	chr4:83739813-83934079	194266	70.4278	74.0092	91.4581	6.28758	0.232329
SNAPC5	ENSG00000174446	protein_coding	-	chr15:66679154-66790151	110997	55.7891	61.036	69.9867	5.95417	0.231762
PFDN5	ENSG00000123349	protein_coding	+	chr12:53689074-53700961	11887	272.455	314.913	324.817	8.24406	0.231445
USP14	ENSG00000101557	protein_coding	+	chr18:158382-268050	109668	43.9983	49.8295	53.4783	5.61306	0.231429
ERBB2	ENSG00000141736	protein_coding	+	chr17:37827374-37887040	59666	46.2742	52.9808	55.613	5.68563	0.230662
TTL	ENSG00000114999	protein_coding	+	chr2:113239730-113299316	59586	45.0388	50.3296	55.3499	5.64565	0.230455
WDR46	ENSG00000227057	protein_coding	-	chr6:33244916-33267101	22185	41.5058	23.5202	73.8681	5.37932	0.230436
DDOST	ENSG00000244038	protein_coding	-	chr1:20959947-20988000	28053	139.315	151.765	174.917	7.27281	0.229536
NPM3	ENSG00000107833	protein_coding	-	chr10:103541081-103543170	2089	172.447	231.118	173.255	7.57308	0.229534
TCF7L2	ENSG00000148737	protein_coding	+	chr10:114710008-114927437	217429	36.6562	51.4801	34.4287	5.32916	0.228749
CLCN7	ENSG00000103249	protein_coding	-	chr16:1494934-1525581	30647	38.3303	44.1389	45.692	5.41275	0.228726
NDUFS4	ENSG00000164258	protein_coding	+	chr5:52856462-52979168	122706	41.491	48.5949	48.6341	5.52712	0.228588
SUPT6H	ENSG00000109111	protein_coding	+	chr17:26975373-27029697	54324	66.1695	72.027	82.9686	6.19768	0.227989
DNAJB11	ENSG00000090520	protein_coding	+	chr3:186256229-186315061	58832	177.25	204.222	210.927	7.62141	0.227844
RAB1A	ENSG00000138069	protein_coding	-	chr2:65283499-65357240	73741	48.5029	66.7467	46.8177	5.73654	0.227368
RPS7	ENSG00000171863	protein_coding	+	chr2:3616112-3628509	12397	568.721	566.847	764.748	9.29241	0.227362
TIMP1	ENSG00000102265	protein_coding	+	chrX:47420515-47479252	58737	75.5055	127.886	48.8732	6.28273	0.227132
MTA3	ENSG00000057935	protein_coding	+	chr2:42721708-42984087	262379	33.3912	32.1995	45.9529	5.19748	0.226822
MZT2A	ENSG00000173272	protein_coding	-	chr2:132222472-132250316	27844	156.718	210.602	156.131	7.43234	0.226559
HDAC8	ENSG00000147099	protein_coding	-	chrX:71549365-71792953	243588	44.843	69.8926	34.9967	5.58101	0.225913
PCYT1A	ENSG00000161217	protein_coding	-	chr3:195938357-196065374	127017	64.4036	108.768	41.8253	6.05349	0.225444
CASK	ENSG00000147044	protein_coding	-	chrX:41374186-41782716	408530	34.7663	48.6841	32.6061	5.25069	0.225392
VAT1	ENSG00000108828	protein_coding	-	chr17:41166621-41177140	10519	248.346	277.834	302.656	8.10527	0.22492
USP11	ENSG00000102226	protein_coding	+	chrX:47092088-47107727	15639	59.0589	51.4446	86.5798	6.00166	0.224697
EFHD2	ENSG00000142634	protein_coding	+	chr1:15736390-15756839	20449	114.838	143.022	125.237	6.99069	0.224026
PRKAR1A	ENSG00000108946	protein_coding	+	chr17:66255322-66760023	504701	97.6924	133.904	94.1807	6.7442	0.223251
CALM3	ENSG00000160014	protein_coding	+	chr19:46984052-47114050	129998	347.317	403.194	407.424	8.58861	0.222769
B4GALT1	ENSG00000086062	protein_coding	-	chr9:33104079-33179981	75902	50.5936	56.8329	61.1977	5.80831	0.222134
EMC1	ENSG00000127463	protein_coding	-	chr1:19536994-19586622	49628	48.6039	47.7551	65.6292	5.73895	0.222077
ERLIN1	ENSG00000107566	protein_coding	-	chr10:101909850-101989376	79526	57.0974	72.5646	60.6118	5.97936	0.221841
C17orf89	ENSG00000224877	protein_coding	+	chr17:79213038-79215081	2043	99.5237	97.7807	134.352	6.77277	0.221838
C6orf62	ENSG00000112308	protein_coding	-	chr6:24667262-24721064	53802	35.4681	43.4356	39.2834	5.29503	0.221697
SLC20A1	ENSG00000144136	protein_coding	+	chr2:113403433-113421404	17971	76.1391	90.0122	87.5385	6.39815	0.221522
DRAP1	ENSG00000175550	protein_coding	+	chr11:65686727-65689032	2305	360.219	513.964	325.591	8.61506	0.220751
HDDC2	ENSG00000111906	protein_coding	-	chr6:125440194-125623282	183088	42.3261	37.4619	61.1845	5.52197	0.220719
INTS3	ENSG00000143624	protein_coding	+	chr1:153700542-153746555	46013	31.5398	39.8886	33.6093	5.1226	0.22053
ELP2	ENSG00000134759	protein_coding	+	chr18:33709406-33757909	48503	59.2449	84.524	53.4947	6.01041	0.220101
RNF10	ENSG00000022840	protein_coding	+	chr12:120941076-121015397	74321	176.154	188.836	221.511	7.60431	0.220007
TIMP2	ENSG00000035862	protein_coding	-	chr17:76849058-76921469	72411	36.4131	39.1188	45.6079	5.32913	0.218359
SRPRB	ENSG00000144867	protein_coding	+	chr3:133502876-133614680	111804	31.0589	29.8597	42.4028	5.08772	0.21824
IMP4	ENSG00000136718	protein_coding	+	chr2:131095813-131105383	9570	172.596	158.189	243.264	7.55438	0.217832
ARID1A	ENSG00000117713	protein_coding	+	chr1:27022523-27108595	86072	51.0457	53.4851	65.1708	5.81365	0.216922
SEPW1	ENSG00000178980	protein_coding	+	chr19:48281828-48287943	6115	51.3235	71.3474	47.9059	5.80682	0.216338
GBF1	ENSG00000107862	protein_coding	+	chr10:104005258-104142656	137398	28.8973	29.2358	37.8742	4.98856	0.215593
PEPD	ENSG00000124299	protein_coding	-	chr19:33877855-34012700	134845	32.3922	51.3631	23.856	5.09217	0.215453
USF2	ENSG00000105698	protein_coding	+	chr19:35759880-35770724	10844	63.4533	91.1785	56.1394	6.10306	0.215166
UQCRC1	ENSG00000010256	protein_coding	-	chr3:48636434-48648409	11975	137.193	112.253	206.25	7.19964	0.2151
APTX	ENSG00000137074	protein_coding	-	chr9:32972603-33025166	52563	39.9816	21.4612	71.3206	5.30039	0.214506
CDCP1	ENSG00000163814	protein_coding	-	chr3:45123769-45187914	64145	39.9236	42.1915	50.4557	5.45833	0.214506
NUP62	ENSG00000213024	protein_coding	-	chr19:50392910-50464429	71519	45.9594	53.1178	53.4357	5.66438	0.213146
ITM2C	ENSG00000135916	protein_coding	+	chr2:231729353-231743963	14610	48.4711	45.136	67.2139	5.72198	0.212802
SSSCA1	ENSG00000173465	protein_coding	+	chr11:65337900-65341669	3769	35.4236	48.9261	33.169	5.27031	0.212585
EFNA5	ENSG00000184349	protein_coding	-	chr5:106712589-107006596	294007	29.3107	34.621	33.3006	5.0148	0.212443
TMEM66	ENSG00000133872	protein_coding	-	chr8:29920527-29940983	20456	81.2451	111.866	76.4026	6.46846	0.21244
CHCHD3	ENSG00000106554	protein_coding	-	chr7:132469628-132766848	297220	640.083	711.127	771.856	9.46276	0.212171
PPP2CB	ENSG00000104695	protein_coding	-	chr8:30631972-30671830	39858	98.0323	128.063	99.0549	6.74868	0.212112
ACAA1	ENSG00000060971	protein_coding	-	chr3:38080695-38178733	98038	44.0256	29.8975	72.0784	5.51124	0.211814
PA2G4	ENSG00000170515	protein_coding	+	chr12:56473640-56507691	34051	237.523	253.812	296.272	8.03011	0.211585
IK	ENSG00000113141	protein_coding	+	chr5:140018324-140042064	23740	66.1113	47.5173	105.535	6.11293	0.211056
USP3	ENSG00000140455	protein_coding	+	chr15:63796792-63894627	97835	39.1379	50.2403	40.3517	5.42528	0.210817
MDM2	ENSG00000135679	protein_coding	+	chr12:69201955-69365350	163395	57.5631	45.5695	87.5914	5.9366	0.209954
CAV1	ENSG00000105974	protein_coding	+	chr7:116164838-116201233	36395	549.894	508.022	763.95	9.22303	0.209841
IKBKB	ENSG00000104365	protein_coding	+	chr8:42128819-42190171	61352	34.3023	35.1283	44.2062	5.23366	0.209643
INCENP	ENSG00000149503	protein_coding	+	chr11:61891444-61920635	29191	62.0554	62.1883	81.3057	6.08645	0.209362
UBAP2L	ENSG00000143569	protein_coding	+	chr1:154179181-154243986	64805	165.086	195.633	185.991	7.50606	0.208934
INTS10	ENSG00000104613	protein_coding	+	chr8:19674650-19709594	34944	74.9702	69.8085	103.474	6.3489	0.208737
TOMM5	ENSG00000175768	protein_coding	-	chr9:37510888-38069210	558322	62.712	75.8858	69.0348	6.10856	0.208449
RNF40	ENSG00000103549	protein_coding	+	chr16:30709029-30787628	78599	40.1622	56.7399	36.0466	5.44195	0.208077
VDAC1	ENSG00000213585	protein_coding	-	chr5:133307605-133340824	33219	250.646	244.389	334.676	8.09639	0.208074
NDUFS5	ENSG00000168653	protein_coding	+	chr1:39491989-39500308	8319	272.015	372.942	255.14	8.2085	0.207267
TARDBP	ENSG00000120948	protein_coding	+	chr1:11072413-11085796	13383	83.7247	107.801	85.4958	6.5192	0.207093
RAP1B	ENSG00000127314	protein_coding	+	chr12:69004618-69054372	49754	102.808	110.45	126.834	6.81929	0.206662
YIF1A	ENSG00000174851	protein_coding	-	chr11:66036003-66056641	20638	67.1236	110.201	44.6693	6.11132	0.206169
TMEM248	ENSG00000106609	protein_coding	+	chr7:66386211-66423538	37327	94.7588	154.287	64.2748	6.61395	0.205709
IDH3G	ENSG00000067829	protein_coding	-	chrX:153051220-153063967	12747	52.9505	51.5139	70.5571	5.85139	0.205004
TBX18	ENSG00000112837	protein_coding	-	chr6:85397068-85474237	77169	35.9527	34.7921	48.0518	5.29174	0.204295
NAMPT	ENSG00000105835	protein_coding	-	chr7:105888730-105926772	38042	317.269	396.191	333.996	8.4411	0.202559
IGFBP4	ENSG00000141753	protein_coding	+	chr17:38599701-38613983	14282	354.426	445.754	369.558	8.5997	0.201868
CNBP	ENSG00000169714	protein_coding	-	chr3:128888326-128902765	14439	226.298	275.569	244.91	7.95482	0.201616
RPL30	ENSG00000156482	protein_coding	-	chr8:98881067-99059896	178829	1613.63	1665.23	2045.37	10.7852	0.201343
TSC22D1	ENSG00000102804	protein_coding	-	chr13:45007654-45154568	146914	76.1846	91.5729	83.5574	6.38432	0.200857
CDC42EP4	ENSG00000179604	protein_coding	-	chr17:71279762-71308314	28552	32.2852	42.5484	31.6624	5.13618	0.200756
HINT1	ENSG00000169567	protein_coding	-	chr5:130494719-130541119	46400	355.233	399.096	417.146	8.60587	0.200231
NFE2L2	ENSG00000116044	protein_coding	-	chr2:178092322-178408564	316242	76.4111	68.1889	107.366	6.36452	0.200068
PTCD3	ENSG00000132300	protein_coding	+	chr2:86333304-86369280	35976	54.2613	58.0906	66.5587	5.89288	0.199879
CD9	ENSG00000010278	protein_coding	+	chr12:6308880-6347425	38545	66.6989	57.1008	96.0362	6.16018	0.199088
SCPEP1	ENSG00000121064	protein_coding	+	chr17:55055465-55084129	28664	43.4418	34.2566	65.4357	5.52378	0.198398
HERPUD1	ENSG00000051108	protein_coding	+	chr16:56965959-56977798	11839	42.1539	34.3135	62.3972	5.48724	0.198009
IL6ST	ENSG00000134352	protein_coding	-	chr5:55230922-55290821	59899	121.374	155.466	122.958	7.0486	0.197824
ERH	ENSG00000100632	protein_coding	-	chr14:69846847-69929105	82258	314.252	348.556	371.938	8.42665	0.197064
RRP12	ENSG00000052749	protein_coding	-	chr10:99116114-99185831	69717	37.5082	56.5992	29.3705	5.30938	0.196622
HMOX2	ENSG00000103415	protein_coding	+	chr16:4511680-4560348	48668	40.1976	44.8974	47.215	5.45959	0.196286
SIN3A	ENSG00000169375	protein_coding	-	chr15:75648132-75748183	100051	49.7877	46.4617	67.6105	5.75162	0.196086
FBL	ENSG00000105202	protein_coding	-	chr19:40325097-40337054	11957	580.126	612.619	715.587	9.30735	0.195041
NDUFB4	ENSG00000065518	protein_coding	+	chr3:120315155-120321347	6192	183.858	200.618	220.165	7.65107	0.194484
MFN2	ENSG00000116688	protein_coding	+	chr1:12040237-12073571	33334	35.4512	42.9476	38.1827	5.27571	0.194406
ACP1	ENSG00000143727	protein_coding	+	chr2:217729-278283	60554	82.7959	69.2587	120.216	6.46497	0.194374
GABARAP	ENSG00000170296	protein_coding	-	chr17:7143332-7167302	23970	92.7451	140.78	71.4606	6.61052	0.194358
C1QBP	ENSG00000108561	protein_coding	-	chr17:5185557-5372380	186823	362.703	387.835	442.18	8.63014	0.194349
FKBP11	ENSG00000134285	protein_coding	-	chr12:49297200-49351334	54134	29.0997	42.9726	23.5988	4.94964	0.193898
ATP5O	ENSG00000241837	protein_coding	-	chr21:34876237-35349992	473755	38.7862	52.9895	35.7374	5.38816	0.193828
ZFP36L1	ENSG00000185650	protein_coding	-	chr14:69254376-69263190	8814	95.3589	64.7598	153.325	6.61759	0.19345
PARK7	ENSG00000116288	protein_coding	+	chr1:8014350-8045565	31215	129.759	165.506	131.23	7.14213	0.193345
VPRBP	ENSG00000145041	protein_coding	-	chr3:51428730-51534010	105280	33.3935	36.2532	40.1067	5.1891	0.193248
RALY	ENSG00000125970	protein_coding	+	chr20:32570857-32700138	129281	45.7368	65.7345	38.8295	5.61098	0.192959
TSC2	ENSG00000103197	protein_coding	+	chr16:2089815-2185899	96084	60.4783	26.6592	111.595	5.81901	0.192834
TFPI	ENSG00000003436	protein_coding	-	chr2:187866602-188430487	563885	58.2581	74.7349	58.4196	5.98549	0.192571
LAMB2	ENSG00000172037	protein_coding	-	chr3:49158546-49170551	12005	108.797	98.4821	150.157	6.87254	0.192414
CUEDC1	ENSG00000180891	protein_coding	-	chr17:55938603-56032684	94081	50.0118	46.5142	67.7787	5.75552	0.192395
COX7A2L	ENSG00000115944	protein_coding	-	chr2:42560685-42652228	91543	59.6722	44.3416	91.9512	5.96412	0.191578
PPP2R2A	ENSG00000221914	protein_coding	+	chr8:26149006-26230196	81190	46.5182	55.9469	50.2682	5.66576	0.191122
ARHGEF1	ENSG00000076928	protein_coding	+	chr19:42387227-42434302	47075	35.1885	31.4978	48.7942	5.24095	0.190152
EBNA1BP2	ENSG00000117395	protein_coding	-	chr1:43629845-43739673	109828	51.6531	47.5997	70.2399	5.79929	0.189898
DLD	ENSG00000091140	protein_coding	+	chr7:107531414-107643700	112286	51.234	63.3089	53.5694	5.80223	0.189834
CRTAP	ENSG00000170275	protein_coding	+	chr3:33155470-33189265	33795	76.6253	80.6774	94.1035	6.38334	0.189655
CDC42EP1	ENSG00000128283	protein_coding	+	chr22:37956453-37965412	8959	35.7562	53.5448	28.008	5.23685	0.189541
AP1M1	ENSG00000072958	protein_coding	+	chr19:16308388-16346160	37772	66.182	75.2676	75.6061	6.17425	0.188831
NAA38	ENSG00000128534	protein_coding	+	chr7:117824085-117832878	8793	44.3591	27.2474	73.8509	5.48192	0.188457
SSBP1	ENSG00000106028	protein_coding	+	chr7:141404137-141488440	84303	132.71	133.433	168.883	7.17066	0.18778
DST	ENSG00000151914	protein_coding	-	chr6:56322784-56819426	496642	109.555	124.487	125.079	6.90069	0.187766
TMBIM6	ENSG00000139644	protein_coding	+	chr12:49962000-50158717	196717	82.9093	116.287	72.5347	6.47187	0.187419
ANKHD1	ENSG00000131503	protein_coding	+	chr5:139781398-139973337	191939	65.8339	57.1825	92.7104	6.13764	0.187029
VIM	ENSG00000026025	protein_coding	+	chr10:17256237-17279592	23355	786.132	840.127	949.521	9.74138	0.186832
PPP6R1	ENSG00000105063	protein_coding	-	chr19:55738006-55770363	32357	52.3509	75.1051	44.0607	5.8008	0.186684
EIF2S2	ENSG00000125977	protein_coding	-	chr20:32570857-32700138	129281	37.261	46.2315	38.5755	5.34	0.186517
UBE2O	ENSG00000175931	protein_coding	-	chr17:74385531-74449288	63757	59.2573	49.7379	85.0679	5.97858	0.185818
CCDC14	ENSG00000175455	protein_coding	-	chr3:123616151-123680564	64413	68.2146	60.0943	95.0522	6.1906	0.185479
NRP1	ENSG00000099250	protein_coding	-	chr10:33466419-33625190	158771	179.093	170.157	237.037	7.59475	0.185007
ARPC4	ENSG00000241553	protein_coding	+	chr3:9791627-9896822	105195	106.245	116.174	125.363	6.85379	0.184849
VTI1B	ENSG00000100568	protein_coding	-	chr14:68086514-68162531	76017	66.5472	57.5717	93.6591	6.15098	0.184302
DAP3	ENSG00000132676	protein_coding	+	chr1:155579566-155829191	249625	54.9427	46.3848	78.4556	5.86975	0.184085
ABHD4	ENSG00000100439	protein_coding	+	chr14:23064714-23081265	16551	31.7501	36.4316	35.6859	5.11103	0.183588
PHLDA1	ENSG00000139289	protein_coding	-	chr12:76419226-76427712	8486	39.0993	38.5483	50.2502	5.40291	0.183393
PAPOLA	ENSG00000090060	protein_coding	+	chr14:96967146-97033448	66302	140.555	177.971	141.149	7.25052	0.182964
SNRPC	ENSG00000124562	protein_coding	+	chr6:34725182-34741571	16389	51.7994	38.181	79.4215	5.7537	0.182911
C20orf24	ENSG00000101084	protein_coding	+	chr20:34894257-35274619	380362	31.694	40.8464	31.0762	5.09867	0.182235
AP2A1	ENSG00000196961	protein_coding	+	chr19:50270179-50320633	50454	37.2158	36.6239	47.8282	5.33078	0.182218
UQCRQ	ENSG00000164405	protein_coding	+	chr5:132196872-132203723	6851	83.9571	84.1777	106.295	6.50629	0.18186
ERRFI1	ENSG00000116285	protein_coding	-	chr1:8064463-8086368	21905	62.6348	61.0479	81.0254	6.08035	0.181599
TLE1	ENSG00000196781	protein_coding	-	chr9:84198597-84304220	105623	37.0074	42.307	41.5994	5.33035	0.180967
UBE2H	ENSG00000186591	protein_coding	-	chr7:129470571-129592789	122218	65.2053	52.3146	95.5019	6.10451	0.180746
NELFE	ENSG00000204356	protein_coding	-	chr6:31919863-31937532	17669	46.0759	37.1554	67.2854	5.60455	0.180601
PDE4D	ENSG00000113448	protein_coding	-	chr5:58264864-59843484	1578620	30.4612	32.8393	36.1933	5.04797	0.180305
CD320	ENSG00000167775	protein_coding	-	chr19:8367010-8408146	41136	33.3525	20.6992	54.8289	5.06936	0.179219
DUT	ENSG00000128951	protein_coding	+	chr15:48604549-48635570	31021	35.0698	36.4599	42.9376	5.24819	0.178864
UBE2G1	ENSG00000132388	protein_coding	-	chr17:4172553-4269923	97370	36.8143	51.9389	31.3913	5.29108	0.178573
HIST4H4	ENSG00000197837	protein_coding	-	chr12:14920932-14924065	3133	196.533	236.562	208.192	7.73549	0.178236
HNRNPR	ENSG00000125944	protein_coding	-	chr1:23630263-23670829	40566	154.445	186.501	162.903	7.38729	0.177803
GDI1	ENSG00000203879	protein_coding	+	chrX:153665265-153671814	6549	99.6139	125.281	99.9315	6.75006	0.176868
IARS	ENSG00000196305	protein_coding	-	chr9:94972488-95056038	83550	168.205	156.804	223.38	7.49675	0.176477
MPZL1	ENSG00000197965	protein_coding	+	chr1:167690428-167761156	70728	45.3598	36.7387	65.7798	5.58071	0.176398
UBA52	ENSG00000221983	protein_coding	+	chr19:18682539-18731849	49310	690.493	769.098	791.463	9.54896	0.176366
YKT6	ENSG00000106636	protein_coding	+	chr7:44240566-44253893	13327	36.6688	43.3153	39.5282	5.3127	0.175835
SCAF11	ENSG00000139218	protein_coding	-	chr12:46312913-46385903	72990	83.785	103.047	86.2383	6.50201	0.175798
PDCD6	ENSG00000249915	protein_coding	+	chr5:271735-438406	166671	112.748	115.991	138.674	6.93013	0.175499
RNF41	ENSG00000181852	protein_coding	-	chr12:56598284-56615717	17433	36.0063	30.8301	50.4936	5.25816	0.175426
SPECC1	ENSG00000128487	protein_coding	+	chr17:19912656-20306870	394214	67.4482	65.4933	86.7637	6.18267	0.174657
CDC42EP3	ENSG00000163171	protein_coding	-	chr2:37827278-37965611	138333	33.5217	50.4675	25.1846	5.12626	0.174285
FBXO22	ENSG00000167196	protein_coding	+	chr15:76196199-76227609	31410	32.401	17.2826	55.8222	4.97733	0.173928
COPRS	ENSG00000172301	protein_coding	-	chr17:30178882-30186356	7474	77.2888	83.4667	90.8919	6.38713	0.173726
RHEB	ENSG00000106615	protein_coding	-	chr7:151163097-151217206	54109	69.618	87.1209	69.7819	6.23037	0.172339
ANXA6	ENSG00000197043	protein_coding	-	chr5:150480272-150537443	57171	60.5854	72.2635	64.2647	6.03402	0.172157
RPS15	ENSG00000115268	protein_coding	+	chr19:1438357-1440583	2226	1411.28	1818.09	1362.17	10.5676	0.17214
HSPB1	ENSG00000106211	protein_coding	+	chr7:75931860-75933612	1752	335.704	430.167	325.842	8.49594	0.171214
TRIM16L	ENSG00000108448	protein_coding	+	chr17:18601310-18639431	38121	172.378	222.102	166.093	7.53345	0.171206
KIAA0930	ENSG00000100364	protein_coding	-	chr22:45586218-45636650	50432	44.7426	69.5784	31.167	5.52203	0.170993
ZMIZ2	ENSG00000122515	protein_coding	+	chr7:44788179-44809477	21298	43.2218	43.0725	54.2222	5.54106	0.170602
MT-CO3	ENSG00000198938	protein_coding	+	chrM:7585-15953	8368	7334.65	8761.56	7739.32	12.9518	0.169743
CSF1	ENSG00000184371	protein_coding	+	chr1:110452863-110473614	20751	60.8607	82.414	54.4272	6.0195	0.16892
RPLP1	ENSG00000137818	protein_coding	+	chr15:69745122-69748255	3133	688.798	772.281	776.184	9.54039	0.168686
LMAN2	ENSG00000169223	protein_coding	-	chr5:176758562-176778853	20291	97.8986	117.123	102.944	6.7236	0.168583
JAK1	ENSG00000162434	protein_coding	-	chr1:65210777-65432187	221410	85.4269	63.8572	128.165	6.47175	0.168511
COX8A	ENSG00000176340	protein_coding	+	chr11:63742078-63933578	191500	449.548	699.987	310.314	8.84703	0.168238
RNF167	ENSG00000108523	protein_coding	+	chr17:4840424-4848517	8093	37.272	38.985	44.7644	5.32972	0.167987
MT-ND6	ENSG00000198695	protein_coding	-	chrM:7585-15953	8368	3891.68	3805.03	4939.14	12.03	0.167928
UTP6	ENSG00000108651	protein_coding	-	chr17:30187922-30228784	40862	193.899	253.631	182.003	7.69786	0.167811
TMSB10	ENSG00000034510	protein_coding	+	chr2:85048773-85134132	85359	2791.67	3019.98	3250.25	11.5579	0.16739
EMD	ENSG00000102119	protein_coding	+	chrX:153607556-153609883	2327	36.7802	32.4624	50.1403	5.28982	0.16726
SSB	ENSG00000138385	protein_coding	+	chr2:170648442-170681441	32999	55.345	59.3428	64.9418	5.90082	0.167123
PSMC4	ENSG00000013275	protein_coding	+	chr19:40476911-40487348	10437	204.214	220.526	237.958	7.78444	0.16679
PABPC4	ENSG00000090621	protein_coding	-	chr1:40026487-40042462	15975	130.409	142.057	150.721	7.13765	0.166764
TCERG1	ENSG00000113649	protein_coding	+	chr5:145826873-145891524	64651	79.4485	80.9599	97.3872	6.41891	0.166596
RAB2A	ENSG00000104388	protein_coding	+	chr8:61429415-61536186	106771	115.994	152.655	107.699	6.9543	0.166424
RPL23A	ENSG00000198242	protein_coding	+	chr17:27046410-27070473	24063	1074.97	1132.91	1279.78	10.1792	0.166346
RC3H1	ENSG00000135870	protein_coding	-	chr1:173900351-173991435	91084	39.4466	61.0157	27.4927	5.33797	0.165913
HIST1H2BL	ENSG00000185130	protein_coding	-	chr6:27775256-27775709	453	352.428	458.961	331.582	8.55888	0.165515
PARN	ENSG00000140694	protein_coding	-	chr16:14529557-14726585	197028	39.822	43.3632	45.9512	5.42531	0.165327
DKK1	ENSG00000107984	protein_coding	+	chr10:54074055-54077802	3747	152.605	185.081	157.005	7.36011	0.164557
TEAD4	ENSG00000197905	protein_coding	+	chr12:3068495-3149839	81344	29.8863	21.6181	45.3462	4.94616	0.163908
CTNNA1	ENSG00000044115	protein_coding	+	chr5:137946655-138270723	324068	107.895	129.262	112.456	6.86029	0.163697
YWHAG	ENSG00000170027	protein_coding	-	chr7:75956115-75988348	32233	69.5869	64.7286	91.1605	6.2158	0.163632
METTL9	ENSG00000197006	protein_coding	+	chr16:21413545-21930477	516932	28.4471	29.6411	34.0645	4.93664	0.163139
RPLP0	ENSG00000089157	protein_coding	-	chr12:120634488-120639038	4550	1969.08	2175.92	2233.25	11.0519	0.162985
PDCD4	ENSG00000150593	protein_coding	+	chr10:112628647-112679032	50385	36.865	51.3188	31.2121	5.28321	0.162683
RPS3	ENSG00000149273	protein_coding	+	chr11:75110529-75133324	22795	3037.29	3199.31	3600.37	11.6753	0.162682
BABAM1	ENSG00000105393	protein_coding	+	chr19:17342691-17398455	55764	51.0148	52.7696	61.4166	5.77835	0.162401
ARF3	ENSG00000134287	protein_coding	-	chr12:49297200-49351334	54134	92.475	63.4232	143.556	6.56113	0.16235
MRPS27	ENSG00000113048	protein_coding	-	chr5:71515235-71656052	140817	60.5607	59.0645	76.4819	6.02053	0.162333
HIST2H2BE	ENSG00000184678	protein_coding	-	chr1:149856009-149858232	2223	88.4296	104.337	93.5785	6.57322	0.162283
RPL8	ENSG00000161016	protein_coding	-	chr8:146015149-146017972	2823	3617.37	3799.22	4290.96	11.9264	0.161231
EIF3C	ENSG00000184110	protein_coding	+	chr16:28671016-28752102	81086	95.1697	7.76784	205.053	5.7366	0.161065
PEA15	ENSG00000162734	protein_coding	+	chr1:160171988-160185166	13178	109.38	119.057	125.531	6.8802	0.161005
MT-ND1	ENSG00000198888	protein_coding	+	chrM:1670-4400	2730	7479.74	8526.83	8195.84	12.9757	0.160745
CCNI	ENSG00000118816	protein_coding	-	chr4:77968310-77997158	28848	93.9072	86.2032	123.732	6.64464	0.160636
MRPL20	ENSG00000242485	protein_coding	-	chr1:1334901-1342693	7792	46.7255	51.2093	53.1806	5.65243	0.1597
SEC24C	ENSG00000176986	protein_coding	+	chr10:75504119-75531919	27800	64.8745	71.5361	73.3878	6.12588	0.159572
ATP5G2	ENSG00000135390	protein_coding	-	chr12:54026509-54071347	44838	139.661	176.223	135.754	7.22396	0.15951
LRP8	ENSG00000157193	protein_coding	-	chr1:53711216-53793742	82526	105.3	166.844	68.3661	6.73198	0.159445
ITPA	ENSG00000125877	protein_coding	+	chr20:3189513-3204516	15003	36.5796	42.2251	39.465	5.2985	0.159122
ELP3	ENSG00000134014	protein_coding	+	chr8:27947189-28048673	101484	60.0775	93.1731	40.8629	5.93444	0.157724
XRN2	ENSG00000088930	protein_coding	+	chr20:21283941-21370463	86522	38.2424	40.5022	44.8086	5.36091	0.157555
CRK	ENSG00000167193	protein_coding	-	chr17:1323982-1366456	42474	56.4431	55.3457	70.5262	5.9164	0.157087
ARPC1B	ENSG00000130429	protein_coding	+	chr7:98923520-99063954	140434	164.358	209.448	157.077	7.45549	0.15707
SUPT4H1	ENSG00000213246	protein_coding	-	chr17:56378591-56494956	116365	74.5376	80.5633	85.5455	6.32352	0.156088
TUBG1	ENSG00000131462	protein_coding	+	chr17:40731530-40767252	35722	120.309	150.546	117.539	7.00722	0.155946
HNRNPH2	ENSG00000126945	protein_coding	+	chrX:100645811-100669121	23310	42.8378	29.8985	65.5257	5.45227	0.155471
PRKCDBP	ENSG00000170955	protein_coding	-	chr11:6340175-6341877	1702	41.5206	64.8822	27.6038	5.3941	0.155408
GIPC1	ENSG00000123159	protein_coding	-	chr19:14588571-14606944	18373	64.1963	45.3103	97.6745	6.0387	0.1553
GSTO1	ENSG00000148834	protein_coding	+	chr10:105995113-106027217	32104	104.91	105.108	128.536	6.81159	0.15516
RPL39	ENSG00000198918	protein_coding	-	chrX:118920466-118925606	5140	959.102	978.166	1157.61	10.0055	0.155004
LAMP2	ENSG00000005893	protein_coding	-	chrX:119561681-119603220	41539	30.4454	37.8297	29.9439	5.0246	0.154499
MRFAP1	ENSG00000179010	protein_coding	+	chr4:6641817-6644472	2655	134.166	194.934	103.599	7.12319	0.153871
VAPA	ENSG00000101558	protein_coding	+	chr18:9913998-9960018	46020	81.2096	90.876	89.8104	6.44607	0.153766
SEC23B	ENSG00000101310	protein_coding	+	chr20:18488136-18542059	53923	39.9799	43.9622	44.9476	5.42319	0.153068
ZDHHC16	ENSG00000171307	protein_coding	+	chr10:99205926-99217127	11201	45.2652	50.8118	49.8491	5.60231	0.153029
COPB2	ENSG00000184432	protein_coding	-	chr3:138722803-139108574	385771	107.7	134.433	105.038	6.84546	0.152833
ADPGK	ENSG00000159322	protein_coding	-	chr15:73043709-73090540	46831	50.2748	60.3372	51.4072	5.75021	0.152295
OGG1	ENSG00000114026	protein_coding	+	chr3:9791627-9896822	105195	30.3724	23.3175	44.1882	4.97787	0.152248
EEF2	ENSG00000167658	protein_coding	-	chr19:3976053-3985467	9414	1900.2	2068.84	2154.28	10.9932	0.152158
RHOG	ENSG00000177105	protein_coding	-	chr11:3848207-3862213	14006	44.4727	63.2809	35.535	5.53657	0.151823
MARK3	ENSG00000075413	protein_coding	+	chr14:103851728-103970168	118440	37.7641	30.5386	53.3516	5.30299	0.151487
PDS5A	ENSG00000121892	protein_coding	-	chr4:39824482-39979576	155094	40.8948	32.2529	58.5831	5.41254	0.151347
ISOC2	ENSG00000063241	protein_coding	-	chr19:55964351-55973710	9359	33.1548	20.4232	53.2148	5.04568	0.151233
EPN1	ENSG00000063245	protein_coding	+	chr19:56186591-56249768	63177	37.3878	50.1763	32.823	5.30336	0.150532
FOSL1	ENSG00000175592	protein_coding	-	chr11:65659519-65668044	8525	201.58	240.412	207.059	7.75282	0.150442
CDC42	ENSG00000070831	protein_coding	+	chr1:22379119-22419437	40318	142.277	158.456	157.18	7.25226	0.149559
UBA1	ENSG00000130985	protein_coding	+	chrX:47050259-47074527	24268	172.881	187.976	195.492	7.533	0.149327
ACACA	ENSG00000132142	protein_coding	-	chr17:35441922-35766909	324987	154.263	170.932	171.224	7.36876	0.149262
ZFPL1	ENSG00000162300	protein_coding	+	chr11:64851694-64883856	32162	45.0193	46.9387	52.885	5.58999	0.148839
DNAJA2	ENSG00000069345	protein_coding	-	chr16:46989298-47007699	18401	48.6916	55.4155	52.5149	5.70416	0.148356
SLC30A5	ENSG00000145740	protein_coding	+	chr5:68389472-68432221	42749	29.4917	23.6713	41.6775	4.94283	0.147852
PRDX3	ENSG00000165672	protein_coding	-	chr10:120927210-120938377	11167	79.3075	72.7509	102.974	6.39347	0.147789
SNRPE	ENSG00000182004	protein_coding	+	chr1:203830730-203839678	8948	356.553	404.291	385.631	8.5761	0.147594
PRMT2	ENSG00000160310	protein_coding	+	chr21:48055078-48085036	29958	56.6105	88.1364	37.2717	5.83489	0.147489
PPT1	ENSG00000131238	protein_coding	-	chr1:40538378-40563375	24997	42.2914	55.407	38.2697	5.48414	0.147326
WNK1	ENSG00000060237	protein_coding	+	chr12:861758-1020618	158860	239.758	182.098	348.926	7.95359	0.147198
PPP4C	ENSG00000149923	protein_coding	+	chr16:29262828-30215631	952803	84.0447	94.9375	91.1783	6.49087	0.146972
EEF1A1	ENSG00000156508	protein_coding	-	chr6:74225472-74280319	54847	3986.71	3909.53	4915.9	12.0523	0.146468
C9orf3	ENSG00000148120	protein_coding	+	chr9:97488950-97849441	360491	77.2904	81.0662	89.924	6.36796	0.145553
PRRC2B	ENSG00000130723	protein_coding	+	chr9:134269479-134375584	106105	47.0709	42.0142	62.1083	5.63543	0.145375
PSMD4	ENSG00000159352	protein_coding	+	chr1:151227178-151239955	12777	133.11	115.07	179.358	7.12985	0.145296
COA4	ENSG00000181924	protein_coding	-	chr11:73583711-73638790	55079	107.327	137.087	100.128	6.83017	0.144182
HRAS	ENSG00000174775	protein_coding	-	chr11:532241-537287	5046	62.576	33.2842	105.019	5.91294	0.144153
BCL9L	ENSG00000186174	protein_coding	-	chr11:118754474-118829269	74795	74.3141	47.8206	116.418	6.21943	0.144085
PABPC1	ENSG00000070756	protein_coding	-	chr8:101698043-101735037	36994	1865.26	2163.55	1958.09	10.9599	0.143842
KDM2A	ENSG00000173120	protein_coding	+	chr11:66886739-67025558	138819	30.453	28.5567	38.7204	5.0131	0.143531
NRD1	ENSG00000078618	protein_coding	-	chr1:52027537-52344477	316940	123.616	184.314	88.7335	6.98238	0.143286
EWSR1	ENSG00000182944	protein_coding	+	chr22:29655840-29696515	40675	341.167	424.816	328.734	8.50194	0.143225
PPAP2C	ENSG00000141934	protein_coding	-	chr19:281039-291393	10354	98.0504	88.8307	127.706	6.69504	0.143016
MAPKAPK3	ENSG00000114738	protein_coding	+	chr3:50643920-50686720	42800	42.4064	56.3475	37.2461	5.4805	0.142128
COMMD3-BMI1	ENSG00000269897	protein_coding	+	chr10:22604902-22620413	15511	79.7805	110.099	65.9434	6.38126	0.141815
GPS1	ENSG00000169727	protein_coding	+	chr17:80005777-80015346	9569	87.2734	91.9389	100.61	6.5409	0.141611
DNAJA1	ENSG00000086061	protein_coding	+	chr9:33025208-33039905	14697	244.415	269.574	269.501	8.02729	0.141153
POLE3	ENSG00000148229	protein_coding	-	chr9:116169514-116191964	22450	32.644	21.2751	50.7032	5.03461	0.140744
PNPLA6	ENSG00000032444	protein_coding	+	chr19:7587511-7626650	39139	61.5097	93.9226	41.6938	5.9593	0.140646
RPL12	ENSG00000197958	protein_coding	-	chr9:130209952-130213684	3732	2118.69	2291.53	2378.12	11.1422	0.140142
HEG1	ENSG00000173706	protein_coding	-	chr3:124684553-124774802	90249	28.1655	32.5359	29.5067	4.9076	0.13933
RHOC	ENSG00000155366	protein_coding	-	chr1:113243727-113258099	14372	103.394	139.645	88.106	6.7596	0.139305
APP	ENSG00000142192	protein_coding	-	chr21:27252860-27589700	336840	209.763	211.991	249.942	7.80198	0.138923
CPNE7	ENSG00000178773	protein_coding	+	chr16:89642175-89663654	21479	126.543	161.819	116.762	7.06305	0.138469
SNRNP70	ENSG00000104852	protein_coding	+	chr19:49588675-49611862	23187	174.078	228.614	154.462	7.51716	0.137897
CCNB2	ENSG00000157456	protein_coding	+	chr15:59397276-59425449	28173	32.8255	43.3278	28.8742	5.10856	0.137222
SQRDL	ENSG00000137767	protein_coding	+	chr15:45879320-45983492	104172	168.554	218.402	152.332	7.47299	0.137174
MAP3K4	ENSG00000085511	protein_coding	+	chr6:161411349-161538417	127068	33.9885	15.1091	59.6432	4.96754	0.137071
ARF6	ENSG00000165527	protein_coding	+	chr14:50359809-50361490	1681	73.9668	91.2424	71.4203	6.2929	0.136934
MED13	ENSG00000108510	protein_coding	-	chr17:60019965-60142643	122678	65.7993	69.1701	75.5245	6.13032	0.136867
NME1-NME2	ENSG00000243678	protein_coding	+	chr17:49230896-49249108	18212	1488.5	1581.15	1691.05	10.63	0.136402
WAC	ENSG00000095787	protein_coding	+	chr10:28811580-28912041	100461	45.4832	60.1933	39.7802	5.57759	0.136212
EREG	ENSG00000124882	protein_coding	+	chr4:75230859-75254468	23609	35.8809	52.0806	26.7812	5.20366	0.136111
SEPN1	ENSG00000162430	protein_coding	+	chr1:26126666-26185903	59237	53.2304	56.8684	60.1223	5.82452	0.136072
CANX	ENSG00000127022	protein_coding	+	chr5:179105583-179157926	52343	448.167	460.093	524.702	8.89634	0.135787
KIAA0100	ENSG00000007202	protein_coding	-	chr17:26782769-26972472	189703	147.943	170.854	154.155	7.29792	0.135438
USP34	ENSG00000115464	protein_coding	-	chr2:61404552-61697904	293352	69.1656	54.5858	97.2741	6.16214	0.134614
RAB1B	ENSG00000174903	protein_coding	+	chr11:66036003-66056641	20638	75.8402	86.1329	80.3772	6.33403	0.134575
AKR1B1	ENSG00000085662	protein_coding	-	chr7:134127101-134144036	16935	858.404	926.636	957.686	9.83493	0.134317
TRMT2A	ENSG00000099899	protein_coding	-	chr22:20067754-20114878	47124	59.1732	53.486	76.3867	5.96107	0.134082
SLC7A6	ENSG00000103064	protein_coding	+	chr16:68298418-68344849	46431	69.907	66.0331	87.3836	6.20726	0.133947
TTC1	ENSG00000113312	protein_coding	+	chr5:159436119-159546430	110311	36.7833	37.3828	43.3112	5.28732	0.13341
ATP5SL	ENSG00000105341	protein_coding	-	chr19:41937222-41946622	9400	38.6221	47.7678	36.9495	5.35227	0.13323
PAFAH1B2	ENSG00000168092	protein_coding	+	chr11:117014982-117048889	33907	43.5839	45.3596	50.0538	5.53149	0.130397
GLRX5	ENSG00000182512	protein_coding	+	chr14:95998633-96011061	12428	37.8331	40.8922	41.9268	5.32838	0.130313
NT5C	ENSG00000125458	protein_coding	-	chr17:73106046-73127890	21844	49.8768	68.8353	40.2757	5.6924	0.129356
ATP5A1	ENSG00000152234	protein_coding	-	chr18:43664109-43708299	44190	259.533	257.762	309.987	8.10191	0.129335
FASN	ENSG00000169710	protein_coding	-	chr17:80036213-80056208	19995	139.246	137.438	167.091	7.20287	0.128944
BLVRB	ENSG00000090013	protein_coding	-	chr19:40953695-40971747	18052	271.259	369.581	223.621	8.1394	0.128852
ANGEL2	ENSG00000174606	protein_coding	-	chr1:213165523-213189168	23645	28.5608	31.1063	31.3427	4.92172	0.128642
MKNK2	ENSG00000099875	protein_coding	-	chr19:2037469-2051243	13774	50.4611	40.504	69.8134	5.70751	0.128417
RBCK1	ENSG00000125826	protein_coding	+	chr20:388141-411610	23469	81.4854	116.774	61.3682	6.38515	0.128416
CCAR1	ENSG00000060339	protein_coding	+	chr10:70480768-70552134	71366	74.2193	71.9862	90.2629	6.29314	0.128344
EIF3F	ENSG00000175390	protein_coding	+	chr11:7991797-8023409	31612	247.18	257.402	282.882	8.03378	0.128156
TIMM50	ENSG00000105197	protein_coding	+	chr19:39971051-39984422	13371	101.56	125.775	96.1885	6.74289	0.12799
CHMP4A	ENSG00000254505	protein_coding	-	chr14:24641061-24708448	67387	45.1246	67.4264	31.1789	5.51119	0.127751
RPS5	ENSG00000083845	protein_coding	+	chr19:58897766-58906173	8407	1872.52	2124.24	1967.52	10.9552	0.12774
EEF1A2	ENSG00000101210	protein_coding	-	chr20:62119365-62130505	11140	333.282	384.825	342.374	8.4627	0.125607
OGFR	ENSG00000060491	protein_coding	+	chr20:61431978-61445352	13374	43.4413	52.2391	42.5382	5.51958	0.125474
TMEM179B	ENSG00000185475	protein_coding	+	chr11:62538591-62559493	20902	40.7456	34.88	53.976	5.40905	0.124825
PPAN	ENSG00000130810	protein_coding	+	chr19:10216898-10230596	13698	45.2399	50.887	47.7242	5.5818	0.124156
POLR2G	ENSG00000168002	protein_coding	+	chr11:62529015-62534182	5167	79.825	101.174	72.7448	6.38808	0.123501
RPS4Y1	ENSG00000129824	protein_coding	+	chrY:2620336-2800041	179705	862.345	998.829	879.866	9.83245	0.123394
TAF15	ENSG00000172660	protein_coding	+	chr17:34136458-34195895	59437	210.736	221.976	236.717	7.80019	0.122092
MFSD12	ENSG00000161091	protein_coding	-	chr19:3506270-3579086	72816	67.6185	70.7209	76.4141	6.15973	0.121651
TIMMDC1	ENSG00000113845	protein_coding	+	chr3:119217378-119278449	61071	48.5904	51.9644	53.7554	5.68346	0.121502
MAPKAPK5	ENSG00000089022	protein_coding	+	chr12:112277570-112334343	56773	34.4492	35.3479	39.5324	5.18497	0.120116
WBP11	ENSG00000084463	protein_coding	-	chr12:14939409-14956474	17065	47.8993	47.5021	56.6068	5.65825	0.120017
AIFM1	ENSG00000156709	protein_coding	-	chrX:129263336-129299861	36525	45.4742	50.8588	47.9784	5.58657	0.120006
RPS13	ENSG00000110700	protein_coding	-	chr11:17095935-17229530	133595	1516.22	1519.88	1774.79	10.6431	0.119655
HSD17B12	ENSG00000149084	protein_coding	+	chr11:43577985-43902276	324291	50.551	34.3044	75.5353	5.66636	0.119588
ASS1	ENSG00000130707	protein_coding	+	chr9:133320315-133376661	56346	32.7361	34.5335	36.5889	5.11202	0.119422
NUP188	ENSG00000095319	protein_coding	+	chr9:131683173-131790582	107409	139.404	218.972	83.8665	7.09592	0.119277
GCLC	ENSG00000001084	protein_coding	-	chr6:53362138-53481969	119831	96.0824	87.0035	121.706	6.65215	0.119152
GTF2H3	ENSG00000111358	protein_coding	+	chr12:124118374-124147153	28779	35.2165	26.2463	50.2485	5.16774	0.11911
GFM1	ENSG00000168827	protein_coding	+	chr3:158362066-158410364	48298	43.4938	41.5315	52.9115	5.51479	0.118634
INSIG1	ENSG00000186480	protein_coding	+	chr7:155089485-155101945	12460	54.8267	72.5755	46.4398	5.83184	0.118197
KIAA0196	ENSG00000164961	protein_coding	-	chr8:126036501-126379362	342861	50.6734	55.3759	54.6224	5.74192	0.118181
PRDX6	ENSG00000117592	protein_coding	+	chr1:173446404-173457946	11542	107.934	138.863	95.4199	6.81591	0.118102
WDR1	ENSG00000071127	protein_coding	-	chr4:10075962-10118573	42611	161.578	184.935	165.748	7.41327	0.117937
PUM1	ENSG00000134644	protein_coding	-	chr1:31404352-31538838	134486	111.684	156.144	86.2394	6.8401	0.117868
S100A11	ENSG00000163191	protein_coding	-	chr1:151967006-152020383	53377	213.79	221.547	242.385	7.81756	0.117719
STAMBP	ENSG00000124356	protein_coding	+	chr2:74056085-74100786	44701	51.7315	74.8672	37.3672	5.71431	0.1174
PRR11	ENSG00000068489	protein_coding	+	chr17:57232859-57292608	59749	57.8857	61.6516	63.9291	5.9332	0.117336
RRM2	ENSG00000171848	protein_coding	+	chr2:10262454-10271545	9091	200.635	194.708	240.319	7.7208	0.116532
EIF2B2	ENSG00000119718	protein_coding	+	chr14:75469613-75476292	6679	32.4338	34.9155	35.4064	5.09705	0.116476
HEXB	ENSG00000049860	protein_coding	+	chr5:73923230-74072737	149507	57.8782	48.8909	76.5788	5.90844	0.116247
RPL5	ENSG00000122406	protein_coding	+	chr1:93297581-93307481	9900	1279.21	1134.07	1638.3	10.3821	0.115867
RNF145	ENSG00000145860	protein_coding	-	chr5:158584416-158675804	91388	57.7004	39.2197	85.8061	5.85567	0.115573
BCAT1	ENSG00000060982	protein_coding	-	chr12:24964294-25113092	148798	44.7445	40.9579	55.9508	5.5486	0.114916
KIRREL	ENSG00000183853	protein_coding	+	chr1:157963062-158070052	106990	40.0129	33.7783	52.8749	5.37498	0.114788
SH3KBP1	ENSG00000147010	protein_coding	-	chrX:19552092-19905719	353627	61.7704	56.602	77.1545	6.01377	0.114621
FAM120A	ENSG00000048828	protein_coding	+	chr9:96208775-96328397	119622	138.773	118.524	181.837	7.17071	0.113971
SLC25A5	ENSG00000005022	protein_coding	+	chrX:118599995-118605282	5287	563.101	594.491	623.278	9.21216	0.112775
PSMA5	ENSG00000143106	protein_coding	-	chr1:109941652-109969062	27410	101.627	120.416	99.3519	6.73783	0.112697
PSMF1	ENSG00000125818	protein_coding	+	chr20:1093905-1160596	66691	112.822	110.484	133.481	6.8887	0.112626
VCL	ENSG00000035403	protein_coding	+	chr10:75757871-75879918	122047	122.258	135.706	128.615	7.00835	0.112362
HIST1H2AC	ENSG00000180573	protein_coding	+	chr6:26124372-26139344	14972	351.74	378.266	382.079	8.53312	0.112145
HSPE1	ENSG00000115541	protein_coding	+	chr2:198351304-198418423	67119	167.753	205.6	156.937	7.45598	0.11179
EEF1D	ENSG00000104529	protein_coding	-	chr8:144661805-144682485	20680	745.256	782.266	828.057	9.61556	0.111542
HIST1H2BN	ENSG00000233822	protein_coding	+	chr6:27806322-27823487	17165	255.877	332.237	220.574	8.0535	0.111336
POLD1	ENSG00000062822	protein_coding	+	chr19:50887460-50934570	47110	51.6017	61.0743	50.3778	5.75885	0.110933
SEH1L	ENSG00000085415	protein_coding	+	chr18:12947131-12991172	44041	28.7351	33.2927	28.7706	4.91613	0.110926
SERPINE2	ENSG00000135919	protein_coding	-	chr2:224839828-224904036	64208	96.7023	108.675	100.162	6.66852	0.110755
PRDX4	ENSG00000123131	protein_coding	+	chrX:23682378-23704516	22138	91.7936	101.875	96.0664	6.59231	0.108608
EEF1G	ENSG00000254772	protein_coding	-	chr11:62327072-62359649	32577	1049.43	1209.59	1053.18	10.1054	0.108484
RPSAP58	ENSG00000205246	protein_coding	+	chr19:23945745-24057503	111758	64.7477	76.5629	62.968	6.08396	0.107684
RFWD3	ENSG00000168411	protein_coding	-	chr16:74655291-74700779	45488	61.6983	57.608	75.3238	6.01013	0.107384
RAB34	ENSG00000109113	protein_coding	-	chr17:27041298-27045447	4149	56.2613	58.9488	62.2451	5.88512	0.107102
WDR26	ENSG00000162923	protein_coding	-	chr1:224572844-224928251	355407	40.8868	46.8301	41.2018	5.42252	0.106391
NDUFB8	ENSG00000166136	protein_coding	-	chr10:102246398-102319755	73357	129.963	153.348	126.414	7.08821	0.106099
ECH1	ENSG00000104823	protein_coding	-	chr19:39306061-39342987	36926	62.8148	56.293	78.9176	6.03006	0.106032
HNRNPAB	ENSG00000197451	protein_coding	+	chr5:177631507-177659792	28285	124.056	109.656	157.335	7.00979	0.1058
RPS16	ENSG00000105193	protein_coding	-	chr19:39923846-39926588	2742	3204.98	3332.64	3564.07	11.716	0.105593
UBL4A	ENSG00000102178	protein_coding	-	chrX:153712055-153715009	2954	30.8935	29.5119	36.9362	5.01314	0.104925
ILF3	ENSG00000129351	protein_coding	+	chr19:10764936-10803093	38157	185.06	212.911	185.045	7.59923	0.104616
H2AFY	ENSG00000113648	protein_coding	-	chr5:134363424-134736986	373562	84.8768	99.1714	83.3157	6.47322	0.104352
SRSF6	ENSG00000124193	protein_coding	+	chr20:42086567-42092245	5678	40.4206	40.1131	46.7792	5.40361	0.104138
STT3A	ENSG00000134910	protein_coding	+	chr11:125439111-125551018	111907	37.2257	33.7497	46.2656	5.27563	0.103977
DYNC1I2	ENSG00000077380	protein_coding	+	chr2:172543918-172604930	61012	42.1327	41.5069	49.0373	5.46265	0.103682
ATP2C1	ENSG00000017260	protein_coding	+	chr3:130569438-131100319	530881	60.4343	72.4641	57.3779	5.97964	0.103318
RCN1	ENSG00000049449	protein_coding	+	chr11:31806339-32127301	320962	137.47	120.062	175.22	7.15454	0.102977
ADK	ENSG00000156110	protein_coding	+	chr10:75910959-76469061	558102	30.9574	36.8963	29.5972	5.015	0.102929
HADHB	ENSG00000138029	protein_coding	+	chr2:26413503-26513336	99833	83.5276	71.3424	107.851	6.43125	0.101193
MTMR14	ENSG00000163719	protein_coding	+	chr3:9691116-9744077	52961	46.7179	62.1072	38.036	5.58396	0.100017
RBM12	ENSG00000244462	protein_coding	-	chr20:34213952-34288906	74954	92.3619	81.2827	116.642	6.58002	0.0995819
WHSC1L1	ENSG00000147548	protein_coding	-	chr8:38082735-38239790	157055	44.2434	36.9964	57.8123	5.51	0.0995572
EIF3I	ENSG00000084623	protein_coding	+	chr1:32674694-32697205	22511	443.259	471.792	477.712	8.858	0.0990242
MRPL45	ENSG00000174100	protein_coding	+	chr17:36452988-36479101	26113	42.2117	44.1108	46.2659	5.46484	0.0983079
ATOX1	ENSG00000177556	protein_coding	-	chr5:151121876-151192346	70470	60.9219	85.3288	45.0801	5.94609	0.0980095
KIAA0907	ENSG00000132680	protein_coding	-	chr1:155882833-155904191	21358	47.3381	61.0922	40.1912	5.60888	0.097324
WBSCR22	ENSG00000071462	protein_coding	+	chr7:73095298-73134002	38704	40.3324	24.7451	61.5261	5.30202	0.0969398
DCTD	ENSG00000129187	protein_coding	-	chr4:183811212-183839089	27877	66.0472	72.77	68.4702	6.10937	0.0965815
CD151	ENSG00000177697	protein_coding	+	chr11:818901-842545	23644	152.929	187.436	139.585	7.31066	0.0965213
ABL1	ENSG00000097007	protein_coding	+	chr9:133589332-133763062	173730	29.0184	32.6606	29.3664	4.92149	0.0959284
GOSR1	ENSG00000108587	protein_coding	+	chr17:28804379-28854610	50231	38.9867	53.1635	30.1632	5.31066	0.0957968
FANCA	ENSG00000187741	protein_coding	-	chr16:89773541-89883065	109524	42.7656	67.1878	24.2064	5.36194	0.0956518
UQCC1	ENSG00000101019	protein_coding	-	chr20:33890368-33999944	109576	47.3269	44.2369	56.9016	5.62072	0.0956
ETFA	ENSG00000140374	protein_coding	-	chr15:76352177-76603813	251636	175.188	196.08	178.254	7.51528	0.0954221
PSMD14	ENSG00000115233	protein_coding	+	chr2:162164548-162268228	103680	91.0728	89.5933	104.955	6.5693	0.0950362
POLR1E	ENSG00000137054	protein_coding	+	chr9:37485931-37503694	17763	29.3471	38.4834	24.1919	4.91259	0.094679
TRAPPC5	ENSG00000181029	protein_coding	+	chr19:7741513-7747744	6231	173.642	180.512	190.314	7.50272	0.0946265
LIMD1	ENSG00000144791	protein_coding	+	chr3:45596885-45786916	190031	30.5133	43.9754	21.1848	4.93165	0.0945528
PLOD2	ENSG00000152952	protein_coding	-	chr3:145781828-145881440	99612	105.221	118.621	106.06	6.77874	0.0944555
MSI2	ENSG00000153944	protein_coding	+	chr17:55333211-55762046	428835	31.996	38.9351	29.3817	5.05322	0.0943488
UBE2D3	ENSG00000109332	protein_coding	-	chr4:103698193-103790053	91860	131.795	132.64	148.668	7.10316	0.0938549
ETNK1	ENSG00000139163	protein_coding	+	chr12:22778008-22843599	65591	38.7425	34.6003	48.0887	5.32539	0.0937784
TMEM164	ENSG00000157600	protein_coding	+	chrX:109245858-109425962	180104	37.0384	17.6313	61.4149	5.09718	0.0936743
CS	ENSG00000062485	protein_coding	-	chr12:56665482-56727837	62355	182.299	201.191	187.864	7.57204	0.0936675
ERP29	ENSG00000089248	protein_coding	+	chr12:112451119-112461255	10136	55.0024	52.5734	64.7966	5.83851	0.0934972
RPS18	ENSG00000231500	protein_coding	+	chr6:33217310-33244287	26977	1339.35	1471.12	1386.06	10.4489	0.0930589
CCT3	ENSG00000163468	protein_coding	-	chr1:156278758-156337664	58906	631.909	663.359	684.538	9.3654	0.0929215
TRAPPC3	ENSG00000054116	protein_coding	-	chr1:36602169-36615115	12946	89.1474	76.7537	113.31	6.52147	0.0922184
SLC7A5	ENSG00000103257	protein_coding	-	chr16:87863628-87903094	39466	366.694	364.677	417.053	8.57767	0.0920937
KYNU	ENSG00000115919	protein_coding	+	chr2:143635066-143799890	164824	227.362	225.189	259.405	7.88763	0.0917854
RANGAP1	ENSG00000100401	protein_coding	-	chr22:41641614-41682255	40641	59.5288	61.8221	65.0543	5.95638	0.091764
SRP72	ENSG00000174780	protein_coding	+	chr4:57333080-57369839	36759	43.876	45.4759	48.0235	5.51602	0.0915251
SEMA4B	ENSG00000185033	protein_coding	+	chr15:90703835-90772911	69076	55.8167	70.409	48.5193	5.84693	0.0913233
GNA11	ENSG00000088256	protein_coding	+	chr19:3094407-3124002	29595	78.1127	94.15	72.1946	6.3394	0.090546
RPL13	ENSG00000167526	protein_coding	+	chr16:89627064-89630950	3886	1112.58	1254.52	1114.69	10.1783	0.090497
SRSF10	ENSG00000188529	protein_coding	-	chr1:24291293-24307417	16124	45.2984	45.5857	50.8248	5.55979	0.0897302
MRPS16	ENSG00000182180	protein_coding	-	chr10:74870216-75118617	248401	68.8877	76.0808	70.5145	6.16516	0.0895205
PFAS	ENSG00000178921	protein_coding	+	chr17:8130190-8173809	43619	67.0491	63.8656	78.8077	6.12146	0.0894255
POLA2	ENSG00000014138	protein_coding	+	chr11:65029232-65073060	43828	35.9238	40.9338	35.4683	5.22352	0.0886723
ARL2BP	ENSG00000102931	protein_coding	+	chr16:57279009-57287516	8507	46.4545	61.844	36.94	5.56514	0.088459
NR0B1	ENSG00000169297	protein_coding	-	chrX:30322322-30327715	5393	41.6009	51.5917	36.8542	5.42379	0.0881805
UBE2N	ENSG00000177889	protein_coding	-	chr12:93799448-93836038	36590	78.6722	69.6337	97.6149	6.34284	0.0880683
VEZF1	ENSG00000136451	protein_coding	-	chr17:56048909-56065620	16711	56.3486	52.7913	66.9909	5.86814	0.0879619
TXNDC17	ENSG00000129235	protein_coding	+	chr17:6481467-6554954	73487	93.3747	110.605	87.8745	6.5972	0.0878864
MCL1	ENSG00000143384	protein_coding	-	chr1:150547031-150552066	5035	74.475	73.6327	84.671	6.27492	0.0878669
TOM1L1	ENSG00000141198	protein_coding	+	chr17:52976747-53241646	264899	31.0564	41.4043	24.5978	4.98299	0.0876213
PCBP2	ENSG00000197111	protein_coding	+	chr12:53835388-53893847	58459	670.078	605.265	818.725	9.43561	0.0875381
NUP107	ENSG00000111581	protein_coding	+	chr12:69068150-69136785	68635	63.232	62.0083	72.3543	6.03799	0.0874049
MINA	ENSG00000170854	protein_coding	-	chr3:97595818-97691301	95483	36.2467	24.2042	52.7972	5.16645	0.087035
TSR1	ENSG00000167721	protein_coding	-	chr17:1963132-2284352	321220	67.4415	37.694	105.513	6.01103	0.0863935
RPS11	ENSG00000142534	protein_coding	+	chr19:49999621-50002946	3325	1209.62	1277.67	1290.78	10.2979	0.0863441
NOP58	ENSG00000055044	protein_coding	+	chr2:203130438-203168389	37951	56.051	63.8196	55.1927	5.86367	0.0862987
EIF3A	ENSG00000107581	protein_coding	-	chr10:120794355-120840316	45961	90.2726	78.442	113.212	6.53755	0.086144
EXOSC2	ENSG00000130713	protein_coding	+	chr9:133569107-133580281	11174	48.0187	51.2428	50.6095	5.64205	0.0848103
EIF4A1	ENSG00000161960	protein_coding	+	chr17:7465191-7536700	71509	1592.11	1503.53	1873.25	10.6874	0.0847082
HADHA	ENSG00000084754	protein_coding	-	chr2:26413503-26513336	99833	87.4323	76.5301	108.896	6.49162	0.0846061
ATP6V0E1	ENSG00000113732	protein_coding	+	chr5:172410759-172462448	51689	136.596	134.766	154.9	7.14776	0.0844751
PSMD3	ENSG00000108344	protein_coding	+	chr17:38137049-38154213	17164	141.493	145.06	154.972	7.20032	0.0843857
DDX42	ENSG00000198231	protein_coding	+	chr17:61780191-61896677	116486	75.1592	60.6827	98.6616	6.25984	0.0841258
SMTN	ENSG00000183963	protein_coding	+	chr22:31460090-31500743	40653	47.0561	15.7909	83.9255	5.30946	0.083449
MCM4	ENSG00000104738	protein_coding	+	chr8:48872744-48890720	17976	147.871	185.81	127.472	7.24664	0.0831227
PRKCA	ENSG00000154229	protein_coding	+	chr17:64298753-64806861	508108	43.1876	47.2207	44.2646	5.48732	0.0829228
IDH3B	ENSG00000101365	protein_coding	-	chr20:2639040-2644865	5825	73.7941	82.4222	73.8146	6.25874	0.0821569
NEDD8	ENSG00000129559	protein_coding	-	chr14:24641061-24708448	67387	240.911	201.474	308.55	7.94539	0.0820649
CNP	ENSG00000173786	protein_coding	+	chr17:40118758-40217383	98625	75.1729	83.1266	76.0115	6.28584	0.0819947
EIF4EBP1	ENSG00000187840	protein_coding	+	chr8:37887858-37917883	30025	121.739	111.467	146.238	6.97343	0.0819291
ACTR2	ENSG00000138071	protein_coding	+	chr2:65454886-65498387	43501	77.1792	72.3454	90.9166	6.31781	0.080905
MID1	ENSG00000101871	protein_coding	-	chrX:10413349-10851773	438424	125.34	138.447	126.534	7.02209	0.080042
SPG11	ENSG00000104133	protein_coding	-	chr15:44829254-44955876	126622	54.7109	46.9637	68.6973	5.8098	0.0800023
SEMA3C	ENSG00000075223	protein_coding	-	chr7:80371853-80551675	179822	37.9084	49.1665	30.9344	5.27173	0.0793009
ABCF2	ENSG00000033050	protein_coding	-	chr7:150904922-150924316	19394	55.1196	52.1977	64.2705	5.83216	0.0792988
ATP5J2	ENSG00000241468	protein_coding	-	chr7:98923520-99063954	140434	396.886	442.473	396.002	8.6838	0.0790431
ALCAM	ENSG00000170017	protein_coding	+	chr3:105085752-105295744	209992	132.593	178.666	101.414	7.06537	0.0788344
GPRC5A	ENSG00000013588	protein_coding	+	chr12:13043715-13070871	27156	45.6864	56.801	39.6808	5.55064	0.0784921
CDK2	ENSG00000123374	protein_coding	+	chr12:56347888-56367101	19213	67.952	107.912	35.474	5.99628	0.0773162
TIPARP	ENSG00000163659	protein_coding	+	chr3:156389650-156424559	34909	38.3048	47.6147	33.2101	5.29545	0.0772728
DCTN3	ENSG00000137100	protein_coding	-	chr9:34613547-34620515	6968	57.8163	67.7047	54.2009	5.89828	0.0762162
TMEM11	ENSG00000178307	protein_coding	-	chr17:21100592-21133348	32756	47.1626	63.612	35.8256	5.57124	0.0761482
RPS3A	ENSG00000145425	protein_coding	+	chr4:152020724-152246784	226060	642.444	659.031	695.444	9.37781	0.0760912
PTPRJ	ENSG00000149177	protein_coding	+	chr11:48002112-48189670	187558	48.3256	42.3901	59.4784	5.63156	0.0758485
ARF1	ENSG00000143761	protein_coding	+	chr1:228270360-228286912	16552	193.454	250.826	156.933	7.62013	0.0757262
SUPT20H	ENSG00000102710	protein_coding	-	chr13:37523911-37633850	109939	33.7199	24.1644	46.8992	5.07394	0.0755105
LSG1	ENSG00000041802	protein_coding	-	chr3:194304739-194393206	88467	44.4357	41.0286	52.5923	5.51633	0.0751114
NDUFS7	ENSG00000115286	protein_coding	+	chr19:1383525-1396466	12941	55.2202	48.5535	67.7807	5.82381	0.0750073
CFL1	ENSG00000172757	protein_coding	-	chr11:65590492-65641063	50571	883.51	1047.35	813.722	9.82934	0.0748155
CD63	ENSG00000135404	protein_coding	-	chr12:56119106-56124467	5361	729.803	823.748	713.005	9.5584	0.0743063
ALDH9A1	ENSG00000143149	protein_coding	-	chr1:165631452-165679205	47753	32.4328	25.9564	42.3246	5.04027	0.0740306
LGALS8	ENSG00000116977	protein_coding	+	chr1:236681299-236767804	86505	30.0581	29.4713	33.7911	4.9565	0.0735945
COX5A	ENSG00000178741	protein_coding	-	chr15:75212131-75230509	18378	252.289	246.052	284.833	8.02524	0.0733221
SSR4	ENSG00000180879	protein_coding	+	chrX:153051220-153063967	12747	193.435	253.272	153.449	7.61395	0.0721906
PSMA7	ENSG00000101182	protein_coding	-	chr20:60711790-60718496	6706	373.98	390.43	395.706	8.59467	0.0718178
CD44	ENSG00000026508	protein_coding	+	chr11:35160416-35253949	93533	553.596	586.254	577.388	9.16049	0.0717419
MCM3	ENSG00000112118	protein_coding	-	chr6:52128806-52149679	20873	88.5669	117.948	68.1957	6.48077	0.0715773
SYNCRIP	ENSG00000135316	protein_coding	-	chr6:86215213-86353510	138297	52.6442	54.6358	55.9969	5.76575	0.0714314
HK1	ENSG00000156515	protein_coding	+	chr10:71029739-71161638	131899	60.1915	65.1015	61.3901	5.95868	0.0714099
SCAP	ENSG00000114650	protein_coding	-	chr3:47455202-47518616	63414	36.1487	38.8292	37.1233	5.22306	0.0711537
NABP2	ENSG00000139579	protein_coding	+	chr12:56615798-56623638	7840	88.5914	107.631	78.4881	6.50448	0.0709876
CHAF1A	ENSG00000167670	protein_coding	+	chr19:4402658-4457819	55161	34.1628	35.1309	36.6354	5.1414	0.0708803
CHTF18	ENSG00000127586	protein_coding	+	chr16:834973-850737	15764	37.4496	35.9017	42.7613	5.27036	0.0707349
RGS3	ENSG00000138835	protein_coding	+	chr9:116207010-116360018	153008	30.3646	36.8289	26.9479	4.95973	0.0706413
TAX1BP3	ENSG00000213977	protein_coding	-	chr17:3566195-3599698	33503	60.7143	68.2822	59.1766	5.96812	0.0699227
BUB1	ENSG00000169679	protein_coding	-	chr2:111395274-111435691	40417	52.4104	53.3647	56.6612	5.75796	0.0699181
DPP3	ENSG00000254986	protein_coding	+	chr11:66234215-66313709	79494	37.974	39.8393	39.8771	5.29352	0.0698646
UROD	ENSG00000126088	protein_coding	+	chr1:45477804-45481341	3537	51.6382	71.907	36.4783	5.68246	0.0696585
NOL11	ENSG00000130935	protein_coding	+	chr17:65713948-65740647	26699	49.7131	43.1737	61.162	5.6674	0.0695349
ACTG1	ENSG00000184009	protein_coding	-	chr17:79476996-79494802	17806	5491.42	5835.83	5689.19	12.4692	0.0695181
ACTR3	ENSG00000115091	protein_coding	+	chr2:114586966-114720173	133207	265.533	357.29	199.972	8.05912	0.0694646
ARL6IP1	ENSG00000170540	protein_coding	-	chr16:18792616-18813000	20384	192.378	224.395	179.2	7.62771	0.0689645
PEF1	ENSG00000162517	protein_coding	-	chr1:32083286-32169920	86634	32.1808	45.541	21.9561	4.99126	0.0686253
CLASRP	ENSG00000104859	protein_coding	+	chr19:45542297-45574214	31917	41.705	56.7291	30.7409	5.38342	0.0685679
GDI2	ENSG00000057608	protein_coding	-	chr10:5807185-5884095	76910	93.8504	104.8	91.9061	6.59529	0.0676069
IMMT	ENSG00000132305	protein_coding	-	chr2:86371054-86423172	52118	80.7008	82.6318	86.4047	6.37872	0.0666799
RPL10A	ENSG00000198755	protein_coding	+	chr6:35436184-35438562	2378	811.499	837.966	861.5	9.70863	0.0664203
WDR41	ENSG00000164253	protein_coding	-	chr5:76506273-76916436	410163	56.4562	61.6239	56.608	5.86247	0.0664154
LTBR	ENSG00000111321	protein_coding	+	chr12:6456008-6500733	44725	158.328	166.345	165.132	7.35076	0.0659924
FAM102A	ENSG00000167106	protein_coding	-	chr9:130696781-130742792	46011	38.804	38.7811	42.4329	5.32084	0.0655231
SPTAN1	ENSG00000197694	protein_coding	+	chr9:131314865-131419066	104201	45.3068	39.5393	55.2508	5.5316	0.0650088
AHSA1	ENSG00000100591	protein_coding	+	chr14:77893017-77935817	42800	187.571	196.667	195.646	7.59434	0.0645683
EIF5A	ENSG00000132507	protein_coding	+	chr17:7210317-7232712	22395	910.506	899.077	1004.82	9.87185	0.064215
MT-CYB	ENSG00000198727	protein_coding	+	chrM:7585-15953	8368	4763.4	5454.86	4503.59	12.256	0.0639295
ADAM10	ENSG00000137845	protein_coding	-	chr15:58887402-59042177	154775	115.975	85.3001	157.156	6.85607	0.0639097
HUWE1	ENSG00000086758	protein_coding	-	chrX:53559056-53713673	154617	179.494	119.65	255.383	7.46233	0.0630819
DIABLO	ENSG00000184047	protein_coding	-	chr12:122688089-122751068	62979	30.1002	23.6853	39.1859	4.92329	0.0626262
ATP5G1	ENSG00000159199	protein_coding	+	chr17:46952221-47006418	54197	428.473	415.914	478.711	8.78207	0.0620788
CES1	ENSG00000198848	protein_coding	-	chr16:55836762-55867249	30487	161.49	226.787	110.269	7.31513	0.0615435
COPA	ENSG00000122218	protein_coding	-	chr1:160259062-160328742	69680	55.2996	55.3696	60.0059	5.82908	0.0609959
EPRS	ENSG00000136628	protein_coding	-	chr1:220141942-220220000	78058	46.0741	37.3413	58.7751	5.54191	0.0608266
ARF4	ENSG00000168374	protein_coding	-	chr3:57557089-57586654	29565	158.38	157.311	173.072	7.34665	0.0607493
UFC1	ENSG00000143222	protein_coding	+	chr1:161122565-161129139	6574	78.7498	79.0404	85.2282	6.33899	0.0607086
SREBF1	ENSG00000072310	protein_coding	-	chr17:17584786-17740325	155539	106.609	99.2549	122.872	6.77009	0.0590549
AP2B1	ENSG00000006125	protein_coding	+	chr17:33901813-34053436	151623	198.228	237.698	175.307	7.65925	0.0589985
SRSF2	ENSG00000161547	protein_coding	-	chr17:74722911-74778303	55392	192.722	180.511	220.818	7.62434	0.0582641
NAP1L1	ENSG00000187109	protein_coding	-	chr12:76438669-76478813	40144	345.447	371.644	347.723	8.47063	0.0582636
PGAM1	ENSG00000171314	protein_coding	+	chr10:99185916-99193198	7282	376.536	408.254	375.682	8.59445	0.0579481
ANKRD40	ENSG00000154945	protein_coding	-	chr17:48770550-48785285	14735	32.335	43.2226	24.0886	5.01301	0.05775
PPP2R1A	ENSG00000105568	protein_coding	+	chr19:52693291-52734547	41256	195.056	185.998	219.936	7.64261	0.0573568
USP10	ENSG00000103194	protein_coding	+	chr16:84733583-84813528	79945	217.982	194.087	259.325	7.79575	0.0566136
LONP1	ENSG00000196365	protein_coding	-	chr19:5674957-5720583	45626	90.0043	112.912	74.2845	6.50866	0.0564876
ANP32E	ENSG00000143401	protein_coding	-	chr1:150190716-150208504	17788	34.8811	29.3646	43.1713	5.14413	0.0562497
MAF1	ENSG00000179632	protein_coding	+	chr8:145153535-145173218	19683	51.2747	53.1611	53.4175	5.71724	0.0555987
ESD	ENSG00000139684	protein_coding	-	chr13:47345390-47371367	25977	35.4631	36.0845	37.6171	5.18496	0.0553773
MCM2	ENSG00000073111	protein_coding	+	chr3:127291911-127341276	49365	104.116	110.502	105.859	6.73866	0.0552487
BRD2	ENSG00000204256	protein_coding	+	chr6:32902405-32949282	46877	103.753	115.428	100.098	6.73104	0.0547089
ARL1	ENSG00000120805	protein_coding	-	chr12:101786897-101801598	14701	56.922	66.3972	51.789	5.85951	0.0540033
APOA1BP	ENSG00000163382	protein_coding	+	chr1:156561553-156564091	2538	108.782	126.249	99.5699	6.79435	0.0537264
TFDP1	ENSG00000198176	protein_coding	+	chr13:114239012-114295785	56773	70.782	57.9999	88.9327	6.15931	0.0537001
G6PD	ENSG00000160211	protein_coding	-	chrX:153759605-153796782	37177	1245.86	1494.4	1091.41	10.3068	0.0534743
CDK16	ENSG00000102225	protein_coding	+	chrX:47077258-47089396	12138	128.539	170.648	96.1156	7.00255	0.0533557
PRPF4	ENSG00000136875	protein_coding	+	chr9:115983807-116055185	71378	35.3458	25.1512	48.1957	5.12895	0.0531972
MTMR4	ENSG00000108389	protein_coding	-	chr17:56566897-56595266	28369	93.3637	74.0576	119.655	6.5527	0.0529842
DNM1	ENSG00000106976	protein_coding	+	chr9:130928342-131017527	89185	33.6065	35.3543	34.3634	5.10576	0.0527847
LASP1	ENSG00000002834	protein_coding	+	chr17:37026111-37078023	51912	131.116	139.164	132.799	7.06948	0.0525666
NOTCH2	ENSG00000134250	protein_coding	-	chr1:120454175-120612240	158065	113.861	76.5509	159.595	6.80258	0.0524048
PFN1	ENSG00000108518	protein_coding	-	chr17:4848946-4860426	11480	1069.85	1169.92	1048.63	10.0966	0.0522085
DYNLL1	ENSG00000088986	protein_coding	+	chr12:120907652-120936296	28644	261.538	289.705	252.529	8.06321	0.051895
RPS12	ENSG00000112306	protein_coding	+	chr6:133135579-133138703	3124	352.065	386.147	343.597	8.49243	0.0515486
FAM168B	ENSG00000152102	protein_coding	-	chr2:131805448-131851033	45585	43.4032	36.6514	53.3113	5.4573	0.0515255
HNRNPK	ENSG00000165119	protein_coding	-	chr9:86582997-86595569	12572	287.667	270.941	325.284	8.19855	0.0514571
DDX49	ENSG00000105671	protein_coding	+	chr19:19010322-19057640	47318	49.2938	45.0385	57.0888	5.65052	0.0508905
YWHAZ	ENSG00000164924	protein_coding	-	chr8:101928752-101965616	36864	416.876	396.317	466.922	8.73367	0.0501417
SRPK1	ENSG00000096063	protein_coding	-	chr6:35773069-35889119	116050	41.8642	47.7115	38.9546	5.41588	0.0497507
SERBP1	ENSG00000142864	protein_coding	-	chr1:67873492-67896098	22606	329.321	310.452	371.299	8.39267	0.0497504
NCOR1	ENSG00000141027	protein_coding	-	chr17:15879873-16256970	377097	64.585	72.5734	61.1049	6.04257	0.0494943
NFKBIA	ENSG00000100906	protein_coding	-	chr14:35870716-35873955	3239	62.0861	86.7651	41.6489	5.92515	0.0484603
GINS4	ENSG00000147536	protein_coding	+	chr8:41386724-41482520	95796	35.4576	45.4367	27.8996	5.15199	0.0484326
EIF4H	ENSG00000106682	protein_coding	+	chr7:73588574-73611431	22857	174.735	181.44	179.873	7.48107	0.0480805
ADRBK1	ENSG00000173020	protein_coding	+	chr11:67033880-67054027	20147	33.3485	31.6207	37.3359	5.08828	0.0480668
ATP1B1	ENSG00000143153	protein_coding	+	chr1:169074934-169337205	262271	32.4996	33.6553	33.5241	5.05408	0.0475969
MRPL24	ENSG00000143314	protein_coding	-	chr1:156707094-156711382	4288	151.189	171.514	140.948	7.26714	0.0473276
CLMP	ENSG00000166250	protein_coding	-	chr11:122943034-123098985	155951	46.1618	41.8879	53.5087	5.55293	0.0472384
EIF4B	ENSG00000063046	protein_coding	+	chr12:53399941-53458162	58221	374.726	397.439	376.693	8.58051	0.0467435
H3F3A	ENSG00000163041	protein_coding	+	chr1:226248412-226259702	11290	43.3086	51.7456	37.7141	5.45566	0.0465844
EEF1E1	ENSG00000124802	protein_coding	-	chr6:7727029-8102811	375782	39.0217	49.0965	31.5025	5.29372	0.0464853
ARHGEF10	ENSG00000104728	protein_coding	+	chr8:1772141-1906807	134666	32.4711	39.9095	27.1262	5.03379	0.0457734
OSBPL9	ENSG00000117859	protein_coding	+	chr1:52027537-52344477	316940	46.9082	30.0878	66.7448	5.50782	0.0456527
DUSP5	ENSG00000138166	protein_coding	+	chr10:112257595-112271302	13707	57.4718	55.758	62.879	5.87347	0.0456279
VPS41	ENSG00000006715	protein_coding	-	chr7:38762562-38971994	209432	69.7123	101.661	42.2198	6.0636	0.045389
NSA2	ENSG00000164346	protein_coding	+	chr5:73923230-74072737	149507	57.3164	71.5335	46.7467	5.84941	0.0451887
SSH2	ENSG00000141298	protein_coding	-	chr17:27887564-28513493	625929	31.8492	22.2841	43.426	4.97054	0.044858
AARS	ENSG00000090861	protein_coding	-	chr16:70286197-70323446	37249	168.755	206.264	141.89	7.41192	0.0447954
POP4	ENSG00000105171	protein_coding	+	chr19:30094923-30108144	13221	90.6807	54.3801	132.544	6.43935	0.0435852
PRKDC	ENSG00000253729	protein_coding	-	chr8:48685668-48872743	187075	83.3217	112.969	58.7068	6.35862	0.0429225
ZNF706	ENSG00000120963	protein_coding	-	chr8:102190105-102218421	28316	41.6291	33.4736	52.2927	5.38434	0.0428185
DVL1	ENSG00000107404	protein_coding	-	chr1:1266693-1284730	18037	48.5213	42.7473	57.2016	5.61876	0.0425725
IRAK1	ENSG00000184216	protein_coding	-	chrX:153275950-153285440	9490	98.5514	107.346	95.638	6.64948	0.0424177
DHPS	ENSG00000095059	protein_coding	-	chr19:12754020-12792716	38696	53.702	62.1866	48.4026	5.76748	0.0421628
CDC34	ENSG00000099804	protein_coding	+	chr19:531713-542097	10384	53.1748	61.7156	47.6906	5.75196	0.0408799
H1FX	ENSG00000184897	protein_coding	-	chr3:129033614-129045068	11454	32.9986	34.6175	33.2448	5.07094	0.0402055
TOMM7	ENSG00000196683	protein_coding	-	chr7:22852250-22862470	10220	286.544	275.121	314.162	8.1873	0.040204
TGM2	ENSG00000198959	protein_coding	-	chr20:36756862-36794980	38118	50.159	17.1329	86.0129	5.39121	0.0401046
EML4	ENSG00000143924	protein_coding	+	chr2:42370377-42559688	189311	52.9502	57.4083	51.4686	5.75179	0.0399899
NOLC1	ENSG00000166197	protein_coding	+	chr10:103911932-103923627	11695	63.9335	56.5023	74.8175	6.01468	0.0384405
CLTC	ENSG00000141367	protein_coding	+	chr17:57697218-57919616	222398	377.109	349.564	424.984	8.57984	0.0383731
CDCA8	ENSG00000134690	protein_coding	+	chr1:38158089-38175391	17302	31.5028	33.7775	30.9219	5.00199	0.0382723
FXR2	ENSG00000129245	protein_coding	-	chr17:7465191-7536700	71509	41.8005	47.2813	38.5604	5.4059	0.0381584
RPS19	ENSG00000105372	protein_coding	+	chr19:42363987-42376994	13007	890.815	964.005	865.36	9.82301	0.0381452
AHCY	ENSG00000101444	protein_coding	-	chr20:32782374-32899608	117234	151.36	123.394	187.41	7.24634	0.0380211
LPIN1	ENSG00000134324	protein_coding	+	chr2:11817720-11967535	149815	65.0382	66.6441	66.8703	6.0483	0.0376361
DMTF1	ENSG00000135164	protein_coding	+	chr7:86780738-86849903	69165	89.0729	64.1406	118.703	6.4571	0.0375517
NFIC	ENSG00000141905	protein_coding	+	chr19:3359560-3469215	109655	118.723	98.0372	145.662	6.89773	0.0375021
ELOF1	ENSG00000130165	protein_coding	-	chr19:11661961-11670051	8090	36.9008	44.0909	31.6488	5.21736	0.0373976
NDUFAF3	ENSG00000178057	protein_coding	+	chr3:48955220-49060928	105708	36.4797	40.8382	33.9765	5.20911	0.0362279
YWHAB	ENSG00000166913	protein_coding	+	chr20:43514316-43537173	22857	40.5559	42.4885	40.6534	5.36538	0.0356639
COPS3	ENSG00000141030	protein_coding	-	chr17:17150140-17184607	34467	76.5149	59.099	97.7396	6.2512	0.035468
LAMTOR5	ENSG00000134248	protein_coding	-	chr1:110905469-110974982	69513	122.108	140.261	110.003	6.94846	0.0352931
NME4	ENSG00000103202	protein_coding	+	chr16:446724-462487	15763	207.688	205.649	220.004	7.72123	0.0352599
TXNL4A	ENSG00000141759	protein_coding	-	chr18:77732866-77793949	61083	93.6226	77.539	114.274	6.554	0.0347718
IRF3	ENSG00000126456	protein_coding	-	chr19:50162825-50177173	14348	92.8806	98.1161	92.0838	6.55953	0.0340673
FOXM1	ENSG00000111206	protein_coding	-	chr12:2904118-3050306	146188	75.8683	67.6665	87.6947	6.26007	0.0340571
RPL18	ENSG00000063177	protein_coding	-	chr19:49118584-49140695	22111	1042.52	1004.18	1130.38	10.0468	0.0338637
OGFOD3	ENSG00000181396	protein_coding	-	chr17:80347098-80408705	61607	32.2392	42.7418	23.2433	4.98902	0.0333243
NOL8	ENSG00000198000	protein_coding	-	chr9:95059639-95432547	372908	30.7539	31.809	31.1137	4.96451	0.0328112
RPL17	ENSG00000265681	protein_coding	-	chr18:47008027-47018906	10879	458.083	474.001	462.95	8.86097	0.0323646
HMGB3	ENSG00000029993	protein_coding	+	chrX:150148981-150159248	10267	62.7025	95.16	33.0392	5.86295	0.0317924
SMOX	ENSG00000088826	protein_coding	+	chr20:4100588-4168394	67806	77.6445	75.6686	83.03	6.29867	0.0313338
SUMO2	ENSG00000188612	protein_coding	-	chr17:73131342-73179078	47736	199.953	203.051	205.418	7.66388	0.0305657
HDGF	ENSG00000143321	protein_coding	-	chr1:156711898-156770607	58709	88.8822	73.4253	108.016	6.47571	0.0295365
LGALS3BP	ENSG00000108679	protein_coding	-	chr17:76967319-76976191	8872	37.3388	51.1195	25.1027	5.18273	0.0295357
FAM129B	ENSG00000136830	protein_coding	-	chr9:130267617-130341268	73651	103.148	88.7024	121.822	6.69603	0.0292716
CNIH4	ENSG00000143771	protein_coding	+	chr1:224544512-224567161	22649	56.2683	58.8534	55.959	5.8332	0.0288842
RTN4	ENSG00000115310	protein_coding	-	chr2:55199324-55339757	140433	202.322	188.388	224.319	7.67583	0.0284647
MAP1S	ENSG00000130479	protein_coding	+	chr19:17830050-17845325	15275	32.9687	34.0051	33.23	5.06171	0.0281176
TUBB	ENSG00000196230	protein_coding	+	chr6:30687977-30693203	5226	830.184	831.44	861.356	9.71574	0.0279051
IQGAP1	ENSG00000140575	protein_coding	+	chr15:90931449-91045475	114026	107.174	80.1346	138.385	6.7269	0.0278077
GABARAPL2	ENSG00000034713	protein_coding	+	chr16:75562429-75657221	94792	35.833	42.5758	30.4704	5.16817	0.0275204
P4HB	ENSG00000185624	protein_coding	-	chr17:79801034-79818570	17536	615.938	570.982	684.52	9.28096	0.0274073
ATP2B4	ENSG00000058668	protein_coding	+	chr1:203595688-203713209	117521	31.6812	31.288	33.2857	5.00331	0.0273197
TIMM23	ENSG00000138297	protein_coding	-	chr10:51371378-51741813	370435	114.715	117.889	115.926	6.86009	0.0273134
RPS6	ENSG00000137154	protein_coding	-	chr9:19375448-19380252	4804	852.266	766.216	970.609	9.7465	0.0270767
PPIA	ENSG00000196262	protein_coding	+	chr7:44836278-44864163	27885	891.18	815.02	999.826	9.81193	0.0260584
BOD1	ENSG00000145919	protein_coding	-	chr5:173034516-173043663	9147	97.2692	89.7629	108.315	6.61702	0.026013
ZFR	ENSG00000056097	protein_coding	-	chr5:32354455-32444867	90412	41.9983	47.9715	37.5143	5.40191	0.0253539
ATG3	ENSG00000144848	protein_coding	-	chr3:112251355-112304424	53069	67.0143	67.3509	69.03	6.08306	0.0251007
CCT5	ENSG00000150753	protein_coding	+	chr5:10250032-10267258	17226	447.206	472.645	437.457	8.8208	0.0250887
SLC39A1	ENSG00000143570	protein_coding	-	chr1:153931574-153950164	18590	40.4675	43.7504	38.6007	5.35349	0.0250242
KIAA1191	ENSG00000122203	protein_coding	-	chr5:175773063-175788971	15908	30.6073	30.8177	31.4526	4.9522	0.0246684
SND1	ENSG00000197157	protein_coding	+	chr7:127292233-127732661	440428	139.455	96.7442	186.903	7.08864	0.024298
PTK2	ENSG00000169398	protein_coding	-	chr8:141667998-142012315	344317	155.486	122.774	193.441	7.27208	0.0241211
EVL	ENSG00000196405	protein_coding	+	chr14:100437785-100610573	172788	42.2448	51.7038	34.1879	5.3961	0.023745
TNS3	ENSG00000136205	protein_coding	-	chr7:47314751-47622156	307405	74.4759	51.1585	100.2	6.18078	0.0231241
YBX1	ENSG00000065978	protein_coding	+	chr1:43148097-43168020	19923	662.482	589.95	756.318	9.37968	0.0230125
MPHOSPH9	ENSG00000051825	protein_coding	-	chr12:123636866-123756881	120015	38.1475	46.3694	31.1401	5.24977	0.0227846
WDR45B	ENSG00000141580	protein_coding	-	chr17:80477588-80606429	128841	45.2555	30.1997	61.7014	5.45457	0.021989
SF3B2	ENSG00000087365	protein_coding	+	chr11:65818199-65837090	18891	85.4177	82.9472	90.4724	6.43	0.02166
MED1	ENSG00000125686	protein_coding	-	chr17:37415383-37607539	192156	43.267	39.1753	48.6481	5.44379	0.0213383
PRMT5	ENSG00000100462	protein_coding	-	chr14:23388664-23398794	10130	184.916	201.43	173.89	7.5423	0.0212511
RPLP2	ENSG00000177600	protein_coding	+	chr11:799178-812880	13702	366.7	294.559	449.691	8.51122	0.0211871
GAPDH	ENSG00000111640	protein_coding	+	chr12:6643092-6647537	4445	5508.37	5759.8	5414.73	12.4406	0.0205168
TFE3	ENSG00000068323	protein_coding	-	chrX:48886241-48901012	14771	50.2038	57.4373	44.3829	5.65519	0.0201553
AKIRIN1	ENSG00000174574	protein_coding	+	chr1:39456894-39471731	14837	49.4041	33.0083	67.1524	5.58023	0.0196139
MRPL36	ENSG00000171421	protein_coding	-	chr5:1798499-1801480	2981	93.2832	99.5624	89.5559	6.55526	0.0195998
ICT1	ENSG00000167862	protein_coding	+	chr17:73008764-73017356	8592	34.5418	45.1895	24.7949	5.08005	0.0186901
WDR59	ENSG00000103091	protein_coding	-	chr16:74907467-75144892	237425	69.1341	73.6407	66.353	6.12195	0.0178925
DDX39A	ENSG00000123136	protein_coding	-	chr19:14519630-14530192	10562	49.8921	54.0776	46.9505	5.65026	0.0178733
PDP1	ENSG00000164951	protein_coding	+	chr8:94870034-94938294	68260	31.8746	22.6299	41.9056	4.96119	0.0176857
L3HYPDH	ENSG00000126790	protein_coding	-	chr14:59895739-60043549	147810	30.1901	32.1702	28.945	4.9263	0.0174557
RPL28	ENSG00000108107	protein_coding	+	chr19:55896712-55919145	22433	1577.15	1623.45	1569.24	10.6346	0.0174526
GRN	ENSG00000030582	protein_coding	+	chr17:42422613-42430470	7857	140.501	98.2885	186.018	7.09756	0.0168667
CD99L2	ENSG00000102181	protein_coding	-	chrX:149934809-150067289	132480	32.4107	44.7761	20.7461	4.95927	0.0155136
TAF1D	ENSG00000166012	protein_coding	-	chr11:93394804-93547861	153057	78.0294	79.3574	78.3192	6.29584	0.0148789
BANF1	ENSG00000175334	protein_coding	+	chr11:65764015-65771620	7605	69.8055	47.8455	93.2059	6.08264	0.0148084
MAP1B	ENSG00000131711	protein_coding	+	chr5:71403060-71505395	102335	92.6456	84.9359	102.256	6.53933	0.0147236
TRIO	ENSG00000038382	protein_coding	+	chr5:14143810-14532235	388425	184.708	205.766	167.328	7.5335	0.0142928
LIG3	ENSG00000005156	protein_coding	+	chr17:33254877-33332083	77206	78.7702	73.8345	85.2683	6.30658	0.0142374
DDX39B	ENSG00000198563	protein_coding	-	chr6:31496493-31527677	31184	289.041	346.3	237.387	8.16737	0.0139208
FTH1	ENSG00000167996	protein_coding	-	chr11:61717292-61735132	17840	4051.5	3885.63	4291.06	11.9918	0.0130608
CST3	ENSG00000101439	protein_coding	-	chr20:23608533-23619110	10577	159.698	173.902	148.281	7.32451	0.0125341
SMIM15	ENSG00000188725	protein_coding	-	chr5:60453535-60560756	107221	58.3537	53.4864	64.2332	5.87103	0.0124585
ATP6V1B2	ENSG00000147416	protein_coding	+	chr8:20054877-20084330	29453	46.0629	65.2967	27.611	5.44721	0.0121929
EIF5	ENSG00000100664	protein_coding	+	chr14:103799880-103811362	11482	234.956	201.002	272.841	7.87308	0.0120185
COMMD9	ENSG00000110442	protein_coding	-	chr11:36295050-36310999	15949	33.6594	52.2784	15.5856	4.91441	0.011637
FLNB	ENSG00000136068	protein_coding	+	chr3:57994126-58157982	163856	448.908	476.78	428.286	8.81663	0.0116032
CCT2	ENSG00000166226	protein_coding	+	chr12:69979113-69995350	16237	164.223	171.889	159.108	7.36624	0.0111619
TMEM59	ENSG00000116209	protein_coding	-	chr1:54497346-54519177	21831	82.5586	103.207	63.1692	6.34596	0.0109587
HYI	ENSG00000178922	protein_coding	-	chr1:43855552-43922666	67114	33.0025	46.8454	19.6574	4.96378	0.0108398
ZBTB8OS	ENSG00000176261	protein_coding	-	chr1:32930657-33116504	185847	43.2671	64.6989	22.449	5.31315	0.0101955
POLR2I	ENSG00000105258	protein_coding	-	chr19:36602103-36616849	14746	165.997	127.883	206.452	7.35445	0.0101372
ASAH1	ENSG00000104763	protein_coding	-	chr8:17913933-17953903	39970	39.1499	39.9944	38.8567	5.29758	0.0101223
PCNA	ENSG00000132646	protein_coding	-	chr20:5095598-5107272	11674	86.4174	92.2808	81.7655	6.43821	0.0100774
TNFRSF12A	ENSG00000006327	protein_coding	+	chr16:3064712-3072384	7672	124.136	167.609	82.1883	6.90186	0.00883632
UCHL1	ENSG00000154277	protein_coding	+	chr4:41222090-41270472	48382	659.388	645.947	680.748	9.37041	0.0086372
GPX1	ENSG00000233276	protein_coding	-	chr3:49394608-49396033	1425	191.984	185.856	200.355	7.58977	0.00840317
HIST1H2BI	ENSG00000168242	protein_coding	+	chr6:26273143-26273622	479	193.692	241.971	147.674	7.57419	0.00839594
ATP6V0B	ENSG00000117410	protein_coding	+	chr1:44440158-44443967	3809	50.212	62.4541	38.5041	5.62721	0.007654
NACA	ENSG00000196531	protein_coding	-	chr12:57106210-57181574	75364	389.736	374.952	408.424	8.61028	0.00720773
NUP98	ENSG00000110713	protein_coding	-	chr11:3686816-3847601	160785	112.184	96.968	128.467	6.8048	0.00684459
PTGR1	ENSG00000106853	protein_coding	-	chr9:114287438-114393569	106131	618.676	587.77	655.291	9.27605	0.00664112
APEH	ENSG00000164062	protein_coding	+	chr3:49711434-49761384	49950	76.5067	76.4729	77.2382	6.26188	0.00656335
DDX3X	ENSG00000215301	protein_coding	+	chrX:41192650-41223725	31075	142.594	128.58	157.823	7.15482	0.00613333
FAM127B	ENSG00000203950	protein_coding	-	chrX:134184961-134186226	1265	46.726	48.3951	45.4483	5.5497	0.00602974
PKM	ENSG00000067225	protein_coding	-	chr15:72491369-72524164	32795	1828.05	1792.15	1878.89	10.8397	0.0058833
ARHGAP11A	ENSG00000198826	protein_coding	+	chr15:32898618-32932150	33532	33.4756	40.3648	26.8592	5.04914	0.00586648
ATIC	ENSG00000138363	protein_coding	+	chr2:216176539-216214487	37948	274.901	308.685	243.261	8.09971	0.00561497
RPS4X	ENSG00000198034	protein_coding	-	chrX:71401202-71527037	125835	1395.11	1260.61	1539.92	10.4449	0.005321
SP100	ENSG00000067066	protein_coding	+	chr2:231280656-231444721	164065	34.3972	39.9083	29.0997	5.09526	0.00447249
KIF1C	ENSG00000129250	protein_coding	+	chr17:4901242-4931696	30454	84.9283	64.304	106.039	6.38115	0.00412539
RAB13	ENSG00000143545	protein_coding	-	chr1:153954126-153958834	4708	69.1181	60.8456	77.6902	6.10591	0.00312338
E2F4	ENSG00000205250	protein_coding	+	chr16:67226071-67232821	6750	111.125	83.5019	139.143	6.76673	0.00256115
HIST1H2BD	ENSG00000158373	protein_coding	+	chr6:26158348-26171577	13229	764.512	812.961	717.999	9.57776	0.00182554
ATP5I	ENSG00000169020	protein_coding	-	chr4:666224-683230	17006	143.354	191.927	94.7832	7.1048	1.10702e-05
RPL7	ENSG00000147604	protein_coding	-	chr8:74202505-74268696	66191	425.518	424.17	426.824	8.73302	-7.12011e-05
ABCC1	ENSG00000103222	protein_coding	+	chr16:16043433-16236931	193498	62.3466	52.2001	72.4806	5.94925	-0.000144632
AVPI1	ENSG00000119986	protein_coding	-	chr10:99437180-99447080	9900	81.6137	63.6904	99.4891	6.32674	-0.000423429
RPS8	ENSG00000142937	protein_coding	+	chr1:45205489-45244451	38962	1267.17	1174.39	1358.69	10.3044	-0.000717444
KRIT1	ENSG00000001631	protein_coding	-	chr7:91828282-91875480	47198	33.2287	39.9571	26.4455	5.03323	-0.00119012
PPIB	ENSG00000166794	protein_coding	-	chr15:64443913-64455404	11491	344.113	346.903	340.333	8.42531	-0.00207678
RBM3	ENSG00000102317	protein_coding	+	chrX:48431481-48437454	5973	140.175	129.047	150.889	7.12673	-0.00213204
GLYR1	ENSG00000140632	protein_coding	-	chr16:4853203-4932361	79158	32.1534	35.0237	29.1789	5.00134	-0.00233958
MYO19	ENSG00000141140	protein_coding	-	chr17:34842472-34900674	58202	146.935	161.968	131.371	7.19203	-0.00260919
OSGIN1	ENSG00000140961	protein_coding	+	chr16:83932730-83999937	67207	55.0689	83.0326	26.9007	5.63611	-0.00268124
PRNP	ENSG00000171867	protein_coding	+	chr20:4666881-4682236	15355	172.959	173.793	171.124	7.43147	-0.00418085
MYADM	ENSG00000179820	protein_coding	+	chr19:54357834-54379691	21857	65.5398	85.1626	45.522	5.98498	-0.00435403
HNRNPA0	ENSG00000177733	protein_coding	-	chr5:137087074-137090039	2965	33.9026	30.709	36.8745	5.07616	-0.00472485
TARS	ENSG00000113407	protein_coding	+	chr5:33440801-33469644	28843	110.763	106.109	114.688	6.78744	-0.00475546
SMYD3	ENSG00000185420	protein_coding	-	chr1:245912641-246670614	757973	34.4969	35.102	33.6352	5.10459	-0.00537564
UBE3C	ENSG00000009335	protein_coding	+	chr7:156931606-157062066	130460	33.245	31.0857	35.1256	5.04923	-0.00605992
AAAS	ENSG00000094914	protein_coding	-	chr12:53701239-53718648	17409	57.0735	51.4897	62.0909	5.82576	-0.00717651
PDCD11	ENSG00000148843	protein_coding	+	chr10:105156404-105206049	49645	50.051	45.5826	53.9895	5.63678	-0.00765734
COX7A2	ENSG00000112695	protein_coding	-	chr6:75947390-75960039	12649	51.9744	46.3154	57.0415	5.68903	-0.0082384
SOD1	ENSG00000142168	protein_coding	+	chr21:33031934-33041244	9310	160.778	174.22	145.475	7.31944	-0.00837383
SMARCC1	ENSG00000173473	protein_coding	-	chr3:47626761-47823596	196835	132.418	135.658	127.641	7.04291	-0.0083972
CKAP5	ENSG00000175216	protein_coding	-	chr11:46764597-46867847	103250	143.232	152.629	132.134	7.15398	-0.00859214
CHCHD10	ENSG00000250479	protein_coding	-	chr22:24105207-24126503	21296	117.559	95.342	138.235	6.85442	-0.00948677
DEGS1	ENSG00000143753	protein_coding	+	chr1:224363457-224381143	17686	34.0389	36.6937	30.9377	5.07929	-0.0094912
ARFGAP1	ENSG00000101199	protein_coding	+	chr20:61904136-61921142	17006	42.2441	34.1661	49.7485	5.37725	-0.00982802
PLCB3	ENSG00000149782	protein_coding	+	chr11:64018994-64036622	17628	41.4304	32.7589	49.5221	5.34548	-0.0101304
GLTP	ENSG00000139433	protein_coding	-	chr12:110288747-110318293	29546	42.6469	35.3592	49.3076	5.39404	-0.0106445
WDR45	ENSG00000196998	protein_coding	-	chrX:48928812-48958108	29296	45.9578	25.1266	66.0941	5.40661	-0.0109485
DDX54	ENSG00000123064	protein_coding	-	chr12:113587662-113623284	35622	96.4324	95.1667	96.2095	6.58398	-0.0111784
SDCCAG3	ENSG00000165689	protein_coding	-	chr9:139296376-139305061	8685	31.8427	23.6719	39.5036	4.95397	-0.0115975
MSH6	ENSG00000116062	protein_coding	+	chr2:47922668-48134949	212281	50.3404	46.209	53.6596	5.64317	-0.0116855
GSR	ENSG00000104687	protein_coding	-	chr8:30535582-30585443	49861	605.739	714.178	487.415	9.21723	-0.0118199
PRPF6	ENSG00000101161	protein_coding	+	chr20:62571181-62680994	109813	64.6318	67.7829	60.3869	6.0044	-0.0122597
EIF4A3	ENSG00000141543	protein_coding	-	chr17:78109012-78120982	11970	127.118	131.859	120.187	6.98067	-0.0124813
SEC13	ENSG00000157020	protein_coding	-	chr3:10289706-10362862	73156	186.762	205.083	165.216	7.53111	-0.0125103
MINK1	ENSG00000141503	protein_coding	+	chr17:4736682-4806369	69687	80.0553	61.3608	97.3295	6.28899	-0.0128549
COA1	ENSG00000106603	protein_coding	-	chr7:43622356-43769316	146960	34.528	45.9075	22.5325	5.04143	-0.012927
HIST2H2BF	ENSG00000203814	protein_coding	-	chr1:149754226-149783928	29702	791.863	824.89	744.67	9.61921	-0.0129626
RPL11	ENSG00000142676	protein_coding	+	chr1:24018268-24022915	4647	977.348	967.432	969.12	9.92376	-0.013454
SBNO1	ENSG00000139697	protein_coding	-	chr12:123773655-123850660	77005	32.3751	25.9255	38.2179	4.98976	-0.0135838
RER1	ENSG00000157916	protein_coding	+	chr1:2323266-2345236	21970	111.032	76.9426	143.03	6.74024	-0.0136517
SMURF2	ENSG00000108854	protein_coding	-	chr17:62495733-62658186	162453	45.761	29.6465	61.0126	5.44562	-0.0136667
PSMA1	ENSG00000129084	protein_coding	-	chr11:14464985-14665181	200196	109.487	74.7129	142.127	6.71631	-0.0141293
CPSF2	ENSG00000165934	protein_coding	+	chr14:92588280-92630755	42475	31.8271	35.2006	27.8262	4.97603	-0.0142903
RAB5C	ENSG00000108774	protein_coding	-	chr17:40265125-40307990	42865	145.654	155.808	132.323	7.17265	-0.0158204
OGT	ENSG00000147162	protein_coding	+	chrX:70430034-70948962	518928	102.089	70.2088	131.71	6.61616	-0.0160522
TNFRSF10B	ENSG00000120889	protein_coding	-	chr8:22545171-22941132	395961	107.144	112.648	99.2628	6.73076	-0.0160939
HIF1A	ENSG00000100644	protein_coding	+	chr14:62147758-62263146	115388	174.868	204.83	141.01	7.42269	-0.0161616
FMNL1	ENSG00000184922	protein_coding	+	chr17:43268297-43394414	126117	59.3103	42.9915	74.2437	5.84346	-0.0169488
TCF3	ENSG00000071564	protein_coding	-	chr19:1609290-1652604	43314	140.81	109.677	168.41	7.10352	-0.0182135
TPX2	ENSG00000088325	protein_coding	+	chr20:30327073-30389608	62535	46.0579	41.76	49.1809	5.50982	-0.0185194
SHISA5	ENSG00000164054	protein_coding	-	chr3:48509196-48542259	33063	308.427	314.207	294.545	8.25557	-0.0190745
MRPL40	ENSG00000185608	protein_coding	+	chr22:19318220-19466738	148518	32.724	38.8739	25.6886	4.99869	-0.0196527
WSB1	ENSG00000109046	protein_coding	+	chr17:25621101-25640657	19556	31.012	23.9319	37.2487	4.91825	-0.0197523
C17orf62	ENSG00000178927	protein_coding	-	chr17:80347098-80408705	61607	49.373	54.4378	42.936	5.60543	-0.0201887
SEPT2	ENSG00000168385	protein_coding	+	chr2:242166678-242293442	126764	195.776	187.671	198.384	7.59909	-0.0203975
GNL3	ENSG00000163938	protein_coding	+	chr3:52529353-52742182	212829	55.9774	56.2139	54.1678	5.793	-0.0204154
GTF2F1	ENSG00000125651	protein_coding	-	chr19:6379579-6412415	32836	83.2987	94.2227	70.0237	6.356	-0.0205041
DNAJC8	ENSG00000126698	protein_coding	-	chr1:28525966-28559536	33570	71.3064	65.572	75.0255	6.14009	-0.0205325
CCNB1	ENSG00000134057	protein_coding	+	chr5:68462836-68474072	11236	252.707	215.091	283.107	7.95844	-0.0207464
PTDSS1	ENSG00000156471	protein_coding	+	chr8:97273942-97349223	75281	82.7469	85.1204	78.0089	6.35588	-0.0207612
OTUB1	ENSG00000167770	protein_coding	+	chr11:63742078-63933578	191500	66.6458	78.319	53.0546	6.02638	-0.0209105
CREBBP	ENSG00000005339	protein_coding	-	chr16:3775054-3930727	155673	42.3593	28.9619	54.5311	5.34323	-0.0210235
RPS10	ENSG00000124614	protein_coding	-	chr6:34247382-34393902	146520	633.406	629.92	618.409	9.29281	-0.0212042
PLIN2	ENSG00000147872	protein_coding	-	chr9:19108372-19149288	40916	89.1272	101	74.5847	6.45227	-0.0217706
LMAN1	ENSG00000074695	protein_coding	-	chr18:56995054-57027194	32140	41.6368	36.0663	45.9325	5.35794	-0.0222564
DDX17	ENSG00000100201	protein_coding	-	chr22:38864066-38903665	39599	180.246	192.026	162.939	7.47572	-0.0222905
ADD1	ENSG00000087274	protein_coding	+	chr4:2845583-2931803	86220	44.4569	27.9938	59.5553	5.39251	-0.022315
TUBB4B	ENSG00000188229	protein_coding	+	chr9:140135664-140142222	6558	765.88	816.559	691.069	9.56236	-0.0229098
AUP1	ENSG00000115307	protein_coding	-	chr2:74753771-74784681	30910	76.2084	56.5699	93.4443	6.20663	-0.0229229
CSNK2A1	ENSG00000101266	protein_coding	-	chr20:459115-524465	65350	132.913	143.855	117.733	7.03406	-0.0231859
PARP1	ENSG00000143799	protein_coding	-	chr1:226548391-226595780	47389	57.5947	55.6172	57.7143	5.83206	-0.0234591
NDRG1	ENSG00000104419	protein_coding	-	chr8:134249413-134314265	64852	106.171	113.497	95.4017	6.7109	-0.0235862
FZR1	ENSG00000105325	protein_coding	+	chr19:3506270-3579086	72816	36.1915	46.7351	24.4343	5.11162	-0.0243938
RPL3	ENSG00000100316	protein_coding	-	chr22:39708886-39716394	7508	1446.46	1426	1418.28	10.482	-0.0244629
YBX3	ENSG00000060138	protein_coding	-	chr12:10851682-10875911	24229	192.157	158.079	219.731	7.55675	-0.0246246
SDHA	ENSG00000073578	protein_coding	+	chr5:218355-256815	38460	86.8187	65.2097	105.473	6.39589	-0.0247609
FAM50A	ENSG00000071859	protein_coding	+	chrX:153672472-153679002	6530	52.2808	50.6963	52.0486	5.69127	-0.0252863
NUP214	ENSG00000126883	protein_coding	+	chr9:134000947-134110057	109110	55.9775	41.1684	68.8355	5.75844	-0.0253643
LDHB	ENSG00000111716	protein_coding	-	chr12:21788275-21928515	140240	1179.87	1142.76	1173.71	10.1865	-0.0266999
SPIDR	ENSG00000164808	protein_coding	+	chr8:48173166-48678652	505486	31.9814	24.7255	38.0235	4.95864	-0.0276406
PFDN2	ENSG00000143256	protein_coding	-	chr1:161070345-161102478	32133	62.3078	43.5222	78.7175	5.90121	-0.0277718
COX15	ENSG00000014919	protein_coding	-	chr10:101419262-101515891	96629	31.6899	27.0426	35.0967	4.95879	-0.0285171
ODC1	ENSG00000115758	protein_coding	-	chr2:10580093-10588630	8537	138.111	105.57	165.231	7.06669	-0.0285952
PTOV1	ENSG00000104960	protein_coding	+	chr19:50321538-50364001	42463	59.7768	63.1009	54.0911	5.87947	-0.0287835
DAD1	ENSG00000129562	protein_coding	-	chr14:23033804-23058175	24371	52.4405	45.5743	57.2159	5.68703	-0.0290506
DPP9	ENSG00000142002	protein_coding	-	chr19:4675235-4724685	49450	66.1227	76.9409	52.6636	6.0105	-0.0291017
BRI3	ENSG00000164713	protein_coding	+	chr7:97881690-98030380	148690	110.91	148.088	69.2592	6.70583	-0.0293879
EIF2B1	ENSG00000111361	protein_coding	-	chr12:124086623-124118313	31690	38.601	34.4297	41.1923	5.24682	-0.0298322
IPO7	ENSG00000205339	protein_coding	+	chr11:9406168-9469673	63505	58.6944	53.3716	61.575	5.85247	-0.030331
TPT1	ENSG00000133112	protein_coding	-	chr13:45911007-45965872	54865	685.519	708.522	633.937	9.39931	-0.0303905
CSDE1	ENSG00000009307	protein_coding	-	chr1:115259533-115301297	41764	249.518	212.329	276.274	7.93437	-0.0304812
MT-ND5	ENSG00000198786	protein_coding	+	chrM:7585-15953	8368	4613.65	5072.61	3960.34	12.1439	-0.0307113
NFYC	ENSG00000066136	protein_coding	+	chr1:41154751-41237275	82524	92.8167	86.2513	95.372	6.51409	-0.031507
MAFG	ENSG00000197063	protein_coding	-	chr17:79869814-79885590	15776	34.3327	33.4273	33.715	5.07993	-0.0323614
NCBP2	ENSG00000114503	protein_coding	-	chr3:196662272-196669468	7196	41.4981	43.5684	37.5857	5.35077	-0.0323813
RPL26	ENSG00000161970	protein_coding	-	chr17:8268880-8286531	17651	1226.06	1123.8	1273.65	10.2362	-0.0325289
SACM1L	ENSG00000211456	protein_coding	+	chr3:45596885-45786916	190031	48.4644	32.1275	62.5834	5.5241	-0.0333949
SORBS3	ENSG00000120896	protein_coding	+	chr8:22298331-22433301	134970	108.299	135.798	75.8281	6.69629	-0.0335024
IPO5	ENSG00000065150	protein_coding	+	chr13:98605911-98676551	70640	98.6558	97.9374	94.8363	6.60183	-0.0335675
RPL13A	ENSG00000142541	protein_coding	+	chr19:49949554-49995565	46011	1399.95	1425.21	1309.17	10.4275	-0.0341616
ID3	ENSG00000117318	protein_coding	-	chr1:23884408-23886285	1877	47.3932	39.7384	52.8287	5.53411	-0.0341806
ATP5G3	ENSG00000154518	protein_coding	-	chr2:176040985-176049335	8350	371.455	392.736	332.661	8.51079	-0.0344167
DAZAP1	ENSG00000071626	protein_coding	+	chr19:1407567-1435719	28152	150.079	162.431	130.623	7.20084	-0.0345556
TAF10	ENSG00000166337	protein_coding	-	chr11:6624871-6633898	9027	159.662	167.31	144.259	7.29259	-0.0354693
EEF1B2	ENSG00000114942	protein_coding	+	chr2:206979540-207027652	48112	549.973	533.077	539.714	9.07916	-0.0360637
UCHL5	ENSG00000116750	protein_coding	-	chr1:192981379-193060907	79528	36.2987	29.8037	40.9903	5.14549	-0.0362908
MARS	ENSG00000166986	protein_coding	+	chr12:57853917-57914300	60383	286.01	300.023	257.737	8.13287	-0.0364211
DBN1	ENSG00000113758	protein_coding	-	chr5:176883608-176901402	17794	53.4979	60.0864	44.1728	5.70515	-0.0373795
RCC1	ENSG00000180198	protein_coding	+	chr1:28832454-28865812	33358	126.782	110.342	136.733	6.95575	-0.0374009
C19orf53	ENSG00000104979	protein_coding	+	chr19:13875345-13889276	13931	256.144	183.773	315.346	7.94113	-0.0375713
HPS1	ENSG00000107521	protein_coding	-	chr10:100175954-100206704	30750	38.1547	33.5756	40.7708	5.2242	-0.0375979
MFF	ENSG00000168958	protein_coding	+	chr2:228029280-228222550	193270	61.8333	57.5619	62.8951	5.92408	-0.0379377
MAP4	ENSG00000047849	protein_coding	-	chr3:47892181-48130769	238588	120.23	109.132	124.932	6.88153	-0.0388939
GTF3C5	ENSG00000148308	protein_coding	+	chr9:135906075-135933890	27815	35.8801	42.0777	27.7672	5.11847	-0.0390291
MAZ	ENSG00000103495	protein_coding	+	chr16:29262828-30215631	952803	204.933	227.053	171.829	7.64357	-0.0391903
AGRN	ENSG00000188157	protein_coding	+	chr1:955502-991496	35994	45.6958	49.5651	39.3619	5.48132	-0.0394401
CDC37	ENSG00000105401	protein_coding	-	chr19:10501809-10580305	78496	119.559	126.433	106.021	6.87067	-0.0407775
IGF2BP1	ENSG00000159217	protein_coding	+	chr17:47072627-47133012	60385	79.5056	66.436	88.1179	6.27608	-0.0410183
NME1	ENSG00000239672	protein_coding	+	chr17:49230896-49249108	18212	604.369	605.232	568.919	9.2109	-0.0418836
UBQLN4	ENSG00000160803	protein_coding	-	chr1:156005091-156023585	18494	33.6161	17.6299	47.6721	4.9287	-0.0420252
ACTB	ENSG00000075624	protein_coding	-	chr7:5566781-5603415	36634	3501.74	3511.53	3290.49	11.7453	-0.0421087
GAMT	ENSG00000130005	protein_coding	-	chr19:1397090-1401569	4479	34.8673	40.1127	27.5854	5.07854	-0.0427593
NSMAF	ENSG00000035681	protein_coding	-	chr8:59496062-59572403	76341	70.7034	47.818	89.3879	6.0684	-0.043509
SMU1	ENSG00000122692	protein_coding	-	chr9:33041761-33076665	34904	50.3323	48.4596	49.1988	5.62422	-0.0437404
PHC2	ENSG00000134686	protein_coding	-	chr1:33772366-33896653	124287	56.7711	64.2704	45.8671	5.78419	-0.0439228
ARHGAP35	ENSG00000160007	protein_coding	+	chr19:47421932-47508334	86402	43.543	39.7182	44.7445	5.41325	-0.0441264
CHTOP	ENSG00000160679	protein_coding	+	chr1:153591262-153618782	27520	63.5979	69.4668	53.8556	5.95339	-0.0446162
RPL19	ENSG00000108298	protein_coding	+	chr17:37356535-37360980	4445	1380.49	1259.14	1416.22	10.399	-0.0454474
C19orf43	ENSG00000123144	protein_coding	-	chr19:12841453-12845589	4136	44.5591	56.6965	29.6491	5.39758	-0.0455974
GNE	ENSG00000159921	protein_coding	-	chr9:36190852-36304921	114069	31.9733	25.0717	36.8756	4.95046	-0.0458263
NCL	ENSG00000115053	protein_coding	-	chr2:232318241-232348352	30111	694.55	579.227	766.087	9.39976	-0.0462075
ALDH3A1	ENSG00000108602	protein_coding	-	chr17:19640994-19652256	11262	278.896	400.769	139.191	7.96371	-0.0468747
ANPEP	ENSG00000166825	protein_coding	-	chr15:90328119-90358633	30514	342.401	325.886	336.903	8.38799	-0.0471373
NIP7	ENSG00000132603	protein_coding	+	chr16:69139466-69442474	303008	37.3636	30.5084	41.8011	5.18006	-0.0474483
RPA2	ENSG00000117748	protein_coding	-	chr1:28218034-28241257	23223	57.6244	48.7073	62.7608	5.80882	-0.0481208
HIST1H3B	ENSG00000124693	protein_coding	-	chr6:26031816-26032288	472	363.43	339.897	362.793	8.4725	-0.0487891
MSN	ENSG00000147065	protein_coding	+	chrX:64808256-64961791	153535	199.962	202.456	184.003	7.60954	-0.0494105
H2AFZ	ENSG00000164032	protein_coding	-	chr4:100869242-101136662	267420	256.488	200.018	295.65	7.95149	-0.0495172
RPL21	ENSG00000122026	protein_coding	+	chr13:27825445-27830828	5383	687.896	594.892	734.24	9.38755	-0.049778
HIST2H2AC	ENSG00000184260	protein_coding	+	chr1:149858524-149858961	437	362.42	429.353	270.865	8.44299	-0.0498584
EPN2	ENSG00000072134	protein_coding	+	chr17:19118927-19240028	121101	39.958	39.5499	37.6396	5.28673	-0.0500798
STAG2	ENSG00000101972	protein_coding	+	chrX:123093082-124097666	1004584	40.8317	40.1962	38.6656	5.31786	-0.050363
FAR1	ENSG00000197601	protein_coding	+	chr11:13690216-13753893	63677	43.9928	30.1459	54.7581	5.3827	-0.0514349
BMI1	ENSG00000168283	protein_coding	+	chr10:22604902-22620413	15511	330.395	313.824	323.611	8.33333	-0.0519136
CCT8	ENSG00000156261	protein_coding	-	chr21:30428125-30446118	17993	85.4695	77.3473	87.5087	6.38066	-0.0522752
SETDB1	ENSG00000143379	protein_coding	+	chr1:150898738-150948010	49272	32.8097	32.3032	30.9392	5.00034	-0.0532303
EIF3L	ENSG00000100129	protein_coding	+	chr22:38226861-38285414	58553	344.978	279.982	384.72	8.38241	-0.0537967
BAP1	ENSG00000163930	protein_coding	-	chr3:52435019-52444366	9347	40.3196	23.2443	54.4405	5.21294	-0.053849
ZDHHC3	ENSG00000163812	protein_coding	-	chr3:44956748-45077563	120815	66.01	72.0704	55.1039	6.00001	-0.0539493
ME1	ENSG00000065833	protein_coding	-	chr6:83920107-84140797	220690	37.2466	29.651	42.1073	5.16835	-0.053963
PSMD11	ENSG00000108671	protein_coding	+	chr17:30771278-30810336	39058	143.483	157.771	118.657	7.11903	-0.0539761
RPL4	ENSG00000174444	protein_coding	-	chr15:66790354-66858317	67963	2580.41	2521.34	2448	11.2969	-0.0545461
PSMC1	ENSG00000100764	protein_coding	+	chr14:90722838-90738968	16130	72.129	60.5431	78.3579	6.12813	-0.0545943
C6orf48	ENSG00000204387	protein_coding	+	chr6:31802384-31807541	5157	53.0916	46.0054	56.2229	5.68908	-0.0547609
MYOF	ENSG00000138119	protein_coding	-	chr10:95066185-95242074	175889	105.895	105.929	97.9405	6.68909	-0.0549885
PRPS1	ENSG00000147224	protein_coding	+	chrX:106871736-106894256	22520	87.0054	77.2156	90.2443	6.40321	-0.0553612
MYO1C	ENSG00000197879	protein_coding	-	chr17:1367391-1396106	28715	187.926	177.487	184.187	7.51687	-0.0554748
SEPT11	ENSG00000138758	protein_coding	+	chr4:77870855-77961537	90682	48.007	42.8442	49.5337	5.54551	-0.055697
RPS21	ENSG00000171858	protein_coding	+	chr20:60962171-60963576	1405	3341.52	3169.23	3260.21	11.669	-0.0558114
UBL5	ENSG00000198258	protein_coding	+	chr19:9938567-9940791	2224	153.245	109.436	185.374	7.18931	-0.0560545
RRAGA	ENSG00000155876	protein_coding	+	chr9:19049371-19051019	1648	34.6684	35.129	31.5134	5.07601	-0.0571809
GOLM1	ENSG00000135052	protein_coding	-	chr9:88641060-88897676	256616	105.537	70.962	131.803	6.63761	-0.0579402
MRPL3	ENSG00000114686	protein_coding	-	chr3:131181055-131221827	40772	93.9004	79.2443	101.135	6.50714	-0.0581694
NET1	ENSG00000173848	protein_coding	+	chr10:5454513-5501019	46506	81.1126	65.3983	90.4031	6.29045	-0.0582897
TNFRSF1A	ENSG00000067182	protein_coding	-	chr12:6437922-6451280	13358	336.793	353.128	293.483	8.3523	-0.0589641
NSUN2	ENSG00000037474	protein_coding	-	chr5:6599351-6633404	34053	58.4901	41.0804	71.1955	5.79474	-0.0592161
ARMC8	ENSG00000114098	protein_coding	+	chr3:137906108-138048728	142620	52.6604	38.9421	62.1422	5.65314	-0.0592314
OST4	ENSG00000228474	protein_coding	-	chr2:27265231-27294641	29410	146.236	132.932	147.648	7.15091	-0.0598863
RPL29	ENSG00000162244	protein_coding	-	chr3:52027615-52029958	2343	633.568	611.892	603.452	9.26719	-0.0602067
COX6B1	ENSG00000126267	protein_coding	+	chr19:36139124-36149763	10639	591.523	637.34	497.016	9.16045	-0.0606327
SRSF7	ENSG00000115875	protein_coding	-	chr2:38970740-38978636	7896	203.33	154.488	235.34	7.60588	-0.0609854
TMEM2	ENSG00000135048	protein_coding	-	chr9:74298281-74431606	133325	63.2024	40.4112	80.7168	5.88446	-0.0615189
TEAD1	ENSG00000187079	protein_coding	+	chr11:12695968-12966298	270330	36.7017	38.54	31.7991	5.15232	-0.06152
TGFBR2	ENSG00000163513	protein_coding	+	chr3:30647993-30735634	87641	48.9761	45.9994	47.8123	5.57229	-0.06231
PGAM5	ENSG00000247077	protein_coding	+	chr12:133264191-133299228	35037	71.6559	59.6959	77.4682	6.1127	-0.0632545
BLOC1S1	ENSG00000135441	protein_coding	+	chr12:56075329-56118526	43197	86.0064	31.3397	133.226	6.15134	-0.0638523
LDHA	ENSG00000134333	protein_coding	+	chr11:18415934-18429972	14038	1715.6	1660.2	1621.27	10.7015	-0.064371
PKMYT1	ENSG00000127564	protein_coding	-	chr16:3013944-3030540	16596	37.4064	14.0932	57.4427	4.96206	-0.0646177
SPAG5	ENSG00000076382	protein_coding	-	chr17:26782769-26972472	189703	88.4155	69.4004	99.6352	6.40723	-0.0650441
TMBIM1	ENSG00000135926	protein_coding	-	chr2:219135114-219232822	97708	37.0227	18.7049	52.0725	5.04604	-0.0651213
RAN	ENSG00000132341	protein_coding	+	chr12:131356423-131362223	5800	1051.26	1009.21	1000.48	9.99446	-0.0651465
KIAA0141	ENSG00000081791	protein_coding	+	chr5:141303372-141321612	18240	31.956	23.9496	37.1245	4.93141	-0.0655261
CTDNEP1	ENSG00000175826	protein_coding	-	chr17:7143332-7167302	23970	150.109	147.159	139.702	7.18577	-0.0656586
H2AFV	ENSG00000105968	protein_coding	-	chr7:44866389-44887682	21293	91.9606	89.2934	86.413	6.47887	-0.065921
CLTA	ENSG00000122705	protein_coding	+	chr9:36190852-36304921	114069	86.5833	92.233	73.0368	6.38459	-0.0673376
ALKBH5	ENSG00000091542	protein_coding	+	chr17:18012019-18113268	101249	34.4935	34.8458	30.9882	5.0616	-0.0674917
BSG	ENSG00000172270	protein_coding	+	chr19:567211-583493	16282	330.8	325.326	304.909	8.3226	-0.0700694
ANAPC7	ENSG00000196510	protein_coding	-	chr12:110810704-110888227	77523	67.8256	45.1722	84.0181	5.99125	-0.0704041
AMFR	ENSG00000159461	protein_coding	-	chr16:56395363-56459450	64087	65.9349	39.5597	85.972	5.92491	-0.0710625
PHC3	ENSG00000173889	protein_coding	-	chr3:169804519-169899537	95018	68.5013	68.8028	61.6035	6.04913	-0.0711897
SEPHS2	ENSG00000179918	protein_coding	-	chr16:30454951-30457502	2551	35.0054	26.6686	39.9659	5.06242	-0.0713082
VASP	ENSG00000125753	protein_coding	+	chr19:46009836-46030241	20405	44.8096	57.9294	27.3552	5.3719	-0.0715226
CAPRIN1	ENSG00000135387	protein_coding	+	chr11:34073229-34122703	49474	398.066	387.073	370.525	8.58892	-0.0715751
FKBP2	ENSG00000173486	protein_coding	+	chr11:64008474-64011604	3130	64.5223	64.4016	58.3449	5.96243	-0.0721879
RP11-618P17.4	ENSG00000266953	protein_coding	+	chr19:34850384-34919178	68794	92.51	93.219	82.7663	6.48169	-0.0722263
TOP1	ENSG00000198900	protein_coding	+	chr20:39657457-39946312	288855	31.1914	31.2585	28.0593	4.91322	-0.0726832
SCRIB	ENSG00000180900	protein_coding	-	chr8:144873089-144897549	24460	37.1461	51.7045	18.9306	5.05	-0.0728255
TRAPPC1	ENSG00000170043	protein_coding	-	chr17:7825176-7853236	28060	196.224	178.903	194.221	7.56698	-0.0728463
ENSA	ENSG00000143420	protein_coding	-	chr1:150573326-150602088	28762	63.4676	61.6904	58.9714	5.93896	-0.0731232
SUPT16H	ENSG00000092201	protein_coding	-	chr14:21819630-21852425	32795	55.9949	51.9297	54.5045	5.758	-0.0734055
PSMB4	ENSG00000159377	protein_coding	+	chr1:151372009-151374420	2411	187.979	187.299	169.965	7.50424	-0.073581
SSR2	ENSG00000163479	protein_coding	-	chr1:155978838-155990750	11912	174.996	218.938	113.609	7.35116	-0.0737637
NDUFB10	ENSG00000140990	protein_coding	+	chr16:2009508-2011976	2468	228.672	246.332	188.2	7.77924	-0.0738173
CHP1	ENSG00000187446	protein_coding	+	chr15:41523036-41574043	51007	41.5933	43.7607	35.2538	5.32318	-0.0742337
GNAQ	ENSG00000156052	protein_coding	-	chr9:80331002-80646374	315372	33.7442	38.032	25.9925	5.00858	-0.0760155
ITGB3	ENSG00000259207	protein_coding	+	chr17:45331211-45518678	187467	38.4115	40.435	32.3986	5.20629	-0.0769341
MAT2A	ENSG00000168906	protein_coding	+	chr2:85766287-85788670	22383	359.431	345.333	336.032	8.43796	-0.077287
SUN1	ENSG00000164828	protein_coding	+	chr7:855527-936073	80546	64.9667	71.3229	51.7822	5.95744	-0.0778818
COPZ1	ENSG00000111481	protein_coding	+	chr12:54624723-54745633	120910	57.5979	61.6187	47.5045	5.78774	-0.0781303
ACER3	ENSG00000078124	protein_coding	+	chr11:76571910-76737841	165931	38.8762	29.3957	44.2149	5.20827	-0.0789737
NTN4	ENSG00000074527	protein_coding	-	chr12:96043030-96184930	141900	59.441	51.3855	61.1564	5.83704	-0.0790681
PHB	ENSG00000167085	protein_coding	-	chr17:47366567-47554350	187783	564.603	559.569	509.326	9.08724	-0.0791886
GPR108	ENSG00000125734	protein_coding	-	chr19:6677714-6737614	59900	60.2084	52.7522	61.1764	5.85599	-0.0799067
RPSA	ENSG00000168028	protein_coding	+	chr3:39448179-39454033	5854	2128.94	1889.77	2135.07	11	-0.0812039
[truncated: 7,930 more rows]
